# Supplementary material for: Confident and sensitive phosphoproteomics using combinations of collision induced dissociation and electron transfer dissociation
Source: J Proteomics. 2014 May 30;103(100):1–14. doi: 10.1016/j.jprot.2014.03.010 (PMC4047622; doi:10.1016/j.jprot.2014.03.010)
Supplement: Table S1 — Summary of all data acquired in DT and DDNL experiments. Numbers of PSMs (A) and unique peptides (B) identified by Mascot Percolator (0.01, 0.05 PEP and 0.01, 0.05 q-value thresholds) and Mascot (Mascot homology threshold (MHT) 0.01, 0.05 q-value threshold) are summarised for individual replicates of CID and ETD data from DDNL and DT experiments and are divided into charge state bins. Note that these numbers are total numbers and non-phosphorylated peptides are not filtered away. [file mmc2.xlsx]

## Sheet: Legend
Table S1. Summary of all data acquired in DT and DDNL experiments. Numbers of PSMs (A) and unique peptides (B) identified by Mascot Percolator (0.01, 0.05 PEP and 0.01, 0.05 q-value thresholds) and Mascot (Mascot homology threshold (MHT) 0.01, 0.05 q-value threshold) are summarised for individual replicates of CID and ETD data from DDNL and DT experiments and are divided into charge state bins. N…

## Sheet: S1
	Table S1
	A: SPECTRA
		All Spectra							2+ Spectra Only							3+ Spectra Only							> 3+ Spectra Only
		Mascot Percolator				Mascot (MHT)			Mascot Percolator				Mascot (MHT)			Mascot Percolator				Mascot (MHT)			Mascot Percolator				Mascot (MHT)
		PEP		q-value		q-value			PEP		q-value		q-value			PEP		q-value		q-value			PEP		q-value		q-value
		0.01	0.05	0.01	0.05	0.01	0.05		0.01	0.05	0.01	0.05	0.01	0.05		0.01	0.05	0.01	0.05	0.01	0.05		0.01	0.05	0.01	0.05	0.01	0.05
	DDNL all	63323	68940	73651	79533	49111	58249		19864	21675	23192	24705	18134	20614		32197	34468	36274	37917	24608	28911		11262	12797	14185	16911	6369	8724
	CID DDNL1	14918	16142	17191	18443	11374	13651		5158	5516	5816	6055	4853	5395		6925	7401	7797	8169	5048	6120		2835	3225	3578	4219	1473	2136
	CID DDNL2	14291	15582	16627	17974	10561	12732		4369	4676	4965	5219	4071	4552		6659	7147	7504	7783	4894	5834		3263	3759	4158	4972	1596	2346
	CID DDNL3	13974	14927	15870	17012	10269	12156		4140	4360	4588	4807	3834	4208		7407	7870	8280	8626	5160	6208		2427	2697	3002	3579	1275	1740
	ETD DDNL1	6081	6814	7367	8158	5314	6225		2209	2545	2806	3116	1908	2329		3106	3375	3565	3774	2794	3153		766	894	996	1268	612	743
	ETD DDNL2	6663	7482	7954	8637	5617	6538		1982	2356	2556	2818	1720	2052		3543	3830	4011	4194	3056	3445		1138	1296	1387	1625	841	1041
	ETD DDNL3	7396	7993	8642	9309	5976	6947		2006	2222	2461	2690	1748	2078		4557	4845	5117	5371	3656	4151		833	926	1064	1248	572	718
	DT All	63985	69754	73573	78758	50074	56991		17669	19075	20021	20784	16097	17550		28606	31158	32638	34236	20772	24156		17710	19521	20914	23738	13205	15285
	CID DT1	15305	16606	17595	18963	10803	12867		5947	6351	6692	6988	5165	5748		8111	8795	9272	9797	5072	6294		1247	1460	1631	2178	566	825
	CID DT2	15327	16732	17796	19013	11996	13529		5836	6252	6614	6872	5522	5908		8148	8900	9391	9898	5717	6636		1343	1580	1791	2243	757	985
	CID DT3	15230	17093	17870	19160	11617	13476		5886	6471	6711	6912	5409	5892		8065	9014	9390	9861	5521	6630		1279	1608	1769	2387	687	954
	ETD DT1	6156	6652	6977	7389	5416	5950		0	0	1	5	0	0		1457	1539	1586	1618	1553	1605		4699	5113	5390	5766	3863	4345
	ETD DT2	6107	6402	6758	7216	5173	5660		0	1	3	6	0	1		1470	1504	1555	1586	1503	1546		4637	4897	5200	5624	3670	4113
	ETD DT3	5860	6269	6577	7017	5069	5509		0	0	0	1	1	1		1355	1406	1444	1476	1406	1445		4505	4863	5133	5540	3662	4063
	B. UNIQUE PEPTIDES
		All Spectra							2+ Spectra Only							3+ Spectra Only							> 3+ Spectra Only
		Mascot Percolator				Mascot (MHT)			Mascot Percolator				Mascot (MHT)			Mascot Percolator				Mascot (MHT)			Mascot Percolator				Mascot (MHT)
		PEP		q-value		q-value			PEP		q-value		q-value			PEP		q-value		q-value			PEP		q-value		q-value
		0.01	0.05	0.01	0.05	0.01	0.05		0.01	0.05	0.01	0.05	0.01	0.05		0.01	0.05	0.01	0.05	0.01	0.05		0.01	0.05	0.01	0.05	0.01	0.05
	CID DDNL1	4360	4585	4831	5608	3679	4259		1923	2002	2079	2159	1861	2019		1874	1953	2032	2225	1508	1756		777	871	987	1507	447	666
	CID DDNL2	4088	4328	4585	5389	3383	3909		1663	1741	1812	1892	1606	1755		1872	1966	2040	2167	1508	1729		891	998	1130	1741	499	713
	CID DDNL3	3942	4130	4365	5054	3246	3778		1509	1575	1640	1721	1451	1562		1984	2059	2130	2296	1544	1812		656	721	833	1290	388	565
	ETD DDNL1	2411	2635	2828	3273	2134	2454		949	1066	1165	1327	830	993		1119	1183	1230	1301	1038	1131		415	469	523	744	332	405
	ETD DDNL2	2579	2830	2965	3387	2221	2524		833	961	1031	1172	720	851		1272	1344	1378	1463	1135	1225		580	651	690	892	447	545
	ETD DDNL3	2673	2832	3035	3412	2261	2590		836	906	983	1091	738	869		1468	1531	1599	1725	1259	1394		453	488	555	705	333	409
	CID DT1	4010	4244	4465	5372	3302	3803		2160	2270	2361	2454	2001	2180		2110	2223	2321	2662	1568	1871		317	366	420	900	176	272
	CID DT2	4005	4226	4472	5268	3531	3899		2136	2233	2321	2393	2100	2213		2114	2239	2358	2700	1669	1893		311	357	431	824	212	302
	CID DT3	4058	4341	4530	5462	3482	3901		2177	2304	2349	2418	2085	2231		2160	2310	2399	2731	1666	1927		325	381	453	1000	214	305
	ETD DT1	1608	1705	1793	2121	1518	1654		0	0	1	5	0	0		581	609	620	636	606	626		1064	1133	1210	1520	948	1066
	ETD DT2	1606	1657	1762	2121	1470	1597		0	1	3	6	0	1		587	597	609	618	591	606		1055	1095	1187	1535	915	1026
	ETD DT3	1513	1592	1686	2042	1413	1512		0	0	0	1	1	1		522	535	540	549	533	541		1022	1088	1177	1523	910	1001
