# Supplementary material for: Confident and sensitive phosphoproteomics using combinations of collision induced dissociation and electron transfer dissociation
Source: J Proteomics. 2014 May 30;103(100):1–14. doi: 10.1016/j.jprot.2014.03.010 (PMC4047622; doi:10.1016/j.jprot.2014.03.010)
Supplement: Table S2 — All DDNL phosphoPSMs. A: Identified by CID/ETD spectral pairs at a 0.01 PEP threshold in both fragmentation types. B: Identified by ETD only at 0.01 PEP threshold. C: Identified by CID only at a 0.01 PEP threshold. In all three sheets, the results of phosphorylation site assignment by SLoMo for each PSM are included and in sheet A additional columns indicating whether identified sequences and phosphorylation sites for CID/ETD pairs matched between fragmentation types are included. Putative tyrosine phosphorylation sites are indicated (CID spectra only) and the difference in SLoMo score between a phosphotyrosine site localisation and an alternative phosphoserine/ threonine localisation is included. ETD spectra from DDNL experiments were not searched for the presence of tyrosine phosphorylation as it is not expected that neutral losses from tyrosine phosphorylated peptides would occur and therefore ETD fragmentation would not be triggered. All PSMs matching to contaminating human proteins are coloured in red font. CID spectra can be identified by a white background whilst ETD spectra have a grey background. [file mmc3.xlsx]

## Sheet: Legend
Table S2. All DDNL phosphoPSMs. A: Identified by CID/ETD spectral pairs at a 0.01 PEP threshold in both fragmentation types. B: Identified by ETD only at 0.01 PEP threshold. C: Identified by CID only at a 0.01 PEP threshold. In all three sheets, the results of phosphorylation site assignment by SLoMo for each PSM is included and in sheet A additional columns indicating whether identified sequence…

## Sheet: S2a CID_ETD pairs 0.01
Accession	GeneDB Accession	Protein Name	prot score	prot mass	prot matches	pep query	pep rank	pep isbold	pep exp mz	pep exp mr	pep exp z	pep calc mr	pep delta	pep miss	pep score	pep expect	pep res before	pep seq	pep res after	pep var mod	pep var mod pos (Mascot)	pep scan title	|	Peaks Per Window (Slomo)	Peptide Score (Slomo)	Peptide Seq	Score (Slomo)	# P sites	Notes (Slomo)	Scan	Site localised	pY Vs pST (SLoMo score difference)	|	prot hit num (ETD)	prot acc	prot desc	Protein Name	prot score	prot mass	prot matches	pep query	pep rank	pep isbold	pep exp mz	pep exp mr	pep exp z	pep calc mr	pep delta	pep miss
MAL8P1.69	PF3D7_0818200	14-3-3 protein, putative	1261	30174	385	24987	1	1	1158.21	3471.62	3	3471.59	0.025622	2	163.936	4e-17	K	RAFDDAITEFDNVSEDSYKDSTLIMQLLR	D	Phospho (ST)	0.00000000000005000000000000000.0	Spectrum61338 scans: 51214,	|	6	121.995	RAFDDAITEFDNVS*EDSYKDSTLIMQLLR	67.9187	1	Site determining ions in 2nd hit at 10 peaks per window (b14_2+)	51214	Yes		|	108	MAL8P1.69	MAL8P1_69|organism=Plasmodium_falciparum_3D7|product=14-3-3 protein, putative|location=Pf3D7_08:831139-832587(+)|length=262	14-3-3 protein, putative	232	30174	49	11357	1	1	1158.21	3471.62	3	3471.59	0.025622	2
IPI00216697		ANK1 Isoform Er1 of Ankyrin-1	4668	206137	478	15407	1	1	879.711	2636.11	3	2636.11	-0.000283	1	157.641	1.7e-16	K	RQDDATGAGQDSENEVSLVSGHQR	G	Deamidated (NQ); Phospho (ST)	0.000000000005030000000000.0	Spectrum14813 scans: 12181,	|	10	150.06	RQDDATGAGQDS*ENEVSLVSGHQR	36.0118	1	Site determining ions in 2nd hit (y14_2+, y14)	12181	Yes		|	3	IPI00216697	IPI00216697.3|SWISS-PROT:P16157-1|ENSEMBL:ENSP00000339620|REFSEQ:NP_065209|VEGA:OTTHUMP00000196860 Tax_Id=9606 Gene_Symbol=ANK1 Isoform Er1 of Ankyrin-1	ANK1 Isoform Er1 of Ankyrin-1	1237	206137	175	7874	1	1	879.711	2636.11	3	2636.11	-0.000283	1
PFC0150w	PF3D7_0303200	HAD superfamily protein, putative	509	135782	22	8301	1	1	998.423	1994.83	2	1994.83	-0.001301	0	152.419	5.7e-16	K	THDAVSDNNNSINSSVNK	K	Phospho (ST)	0.000005000000000000.0	Spectrum7251 scans: 6289,	|	10	141.584	THDAVS*DNNNSINSSVNK	48.8868	1		6289	Yes		|	55	PFC0150w	PFC0150w|organism=Plasmodium_falciparum_3D7|product=HAD superfamily protein, putative|location=Pf3D7_03:166194-170976(+)|length=1171	HAD superfamily protein, putative	343	135782	17	4517	1	1	998.423	1994.83	2	1994.83	-0.001301	0
PF11_0433	PF3D7_1142100	conserved Plasmodium protein, unknown function	566	324626	19	20617	1	1	1016.76	3047.27	3	3047.26	0.002149	1	149.809	1e-15	R	INSMNNLQSEDLNNDPMNQQDYDKK	Y	Phospho (ST)	0.0050000000000000000000000.0	Spectrum28121 scans: 22512,	|	4	92.8038	INS*MNNLQSEDLNNDPMNQQDYDKK	44.0329	1	Site determining ions in 2nd hit at 10 peaks per window (y21_2+)	22512	Yes		|	41	PF11_0433	PF11_0433|organism=Plasmodium_falciparum_3D7|product=conserved Plasmodium protein, unknown function|location=Pf3D7_11:1681865-1690081(-)|length=2738	conserved Plasmodium protein, unknown function	378	324626	16	9916	1	1	1016.76	3047.27	3	3047.26	0.002149	1
PFF1430c	PF3D7_0629500	amino acid transporter, putative	227	68815	11	23803	1	1	1121.8	3362.38	3	3362.38	0.001934	0	149.334	1.2e-15	K	NSSNNNNNNTIVDISDGDYTNDEEGTNKPK	R	Phospho (ST)	0.000000000000005000000000000000.0	Spectrum23248 scans: 18847,	|	9	40.6164	NSSNNNNNNTIVDIS*DGDYTNDEEGTNKPK	13.3403	1	Site determining ions in 2nd hit (y15)	18847	Yes		|	279	PFF1430c	PFF1430c|organism=Plasmodium_falciparum_3D7|product=amino acid transporter, putative|location=Pf3D7_06:1213950-1216007(-)|length=606	amino acid transporter, putative	121	68815	10	10991	1	1	1121.8	3362.38	3	3362.38	0.001934	0
MAL13P1.233	PF3D7_1346300	DNA/RNA-binding protein Alba 2 (ALBA2)	692	24969	81	19734	1	1	998.034	2991.08	3	2991.08	0.002761	2	147.788	1.7e-15	K	NEDKKSGDEEEEEEEEEEDEENNK	N	Phospho (ST)	0.000005000000000000000000.0	Spectrum4871 scans: 4684,	|			NEDKKS*GDEEEEEEEEEEDEENNK	1000	1	Only one possibility	4684	Yes		|	63	MAL13P1.233	MAL13P1_233|organism=Plasmodium_falciparum_3D7|product=nucleic acid binding protein, putative|location=Pf3D7_13:1845859-1846848(+)|length=211	nucleic acid binding protein, putative	319	24969	85	9660	1	1	998.034	2991.08	3	2991.08	0.002761	2
PFE0785c	PF3D7_0515700	glideosome-associated protein 40, putative (GAP40)	367	51766	33	19922	1	1	1002.75	3005.23	3	3005.23	0.001564	1	145.976	2.5e-15	K	GTSHMDSSSNQTSHGVISADEGRGEHSR	A	Phospho (ST)	0.0000005000000000000000000000.0	Spectrum5029 scans: 4850,	|	3	52.4898	GTSHMDS*SSNQTSHGVISADEGRGEHSR	10.8834	1		4850			|	152	PFE0785c	PFE0785c|organism=Plasmodium_falciparum_3D7|product=metabolite/drug transporter, putative|location=Pf3D7_05:653964-655334(-)|length=456	metabolite/drug transporter, putative	193	51766	35	9719	1	1	1002.75	3005.23	3	3005.23	0.001564	1
PFF0250w	PF3D7_0605100	RNA binding protein, putative	361	85577	20	17272	1	1	939.115	2814.32	3	2814.32	0.005036	2	145.01	3.2e-15	K	RSYALVDNEVGNSNISDEENIIKR	Q	Phospho (ST)	0.000000000000000500000000.0	Spectrum32022 scans: 25554,	|	9	124.478	RSYALVDNEVGNSNIS*DEENIIKR	44.5436	1	Site determining ions in 2nd hit at 10 peaks per window (y9_2+)	25554	Yes		|	131	PFF0250w	PFF0250w|organism=Plasmodium_falciparum_3D7|product=RNA binding protein, putative|location=Pf3D7_06:217237-219504(+)|length=755	RNA binding protein, putative	210	85577	16	8590	1	1	939.115	2814.32	3	2814.32	0.005036	2
IPI00216697		ANK1 Isoform Er1 of Ankyrin-1	4668	206137	478	15403	1	1	879.71	2636.11	3	2636.11	-0.002113	1	143.891	4.1e-15	K	RQDDATGAGQDSENEVSLVSGHQR	G	Deamidated (NQ); Phospho (ST)	0.000000000005030000000000.0	Spectrum15143 scans: 12531,	|	10	174.978	RQDDATGAGQDS*ENEVSLVSGHQR	68.0237	1	Site determining ions in 2nd hit (y14)	12531	Yes		|	3	IPI00216697	IPI00216697.3|SWISS-PROT:P16157-1|ENSEMBL:ENSP00000339620|REFSEQ:NP_065209|VEGA:OTTHUMP00000196860 Tax_Id=9606 Gene_Symbol=ANK1 Isoform Er1 of Ankyrin-1	ANK1 Isoform Er1 of Ankyrin-1	1237	206137	175	7872	1	1	879.71	2636.11	3	2636.11	-0.002113	1
MAL8P1.69	PF3D7_0818200	14-3-3 protein, putative	1261	30174	385	24962	1	1	1158.21	3471.6	3	3471.59	0.005822	2	137.906	1.6e-14	K	RAFDDAITEFDNVSEDSYKDSTLIMQLLR	D	Phospho (ST)	0.00000000000005000000000000000.0	Spectrum61662 scans: 51484,	|	8	132.181	RAFDDAITEFDNVS*EDSYKDSTLIMQLLR	59.5407	1	Site determining ions in 2nd hit at 10 peaks per window (b16, b14_2+, y13)	51484	Yes		|	108	MAL8P1.69	MAL8P1_69|organism=Plasmodium_falciparum_3D7|product=14-3-3 protein, putative|location=Pf3D7_08:831139-832587(+)|length=262	14-3-3 protein, putative	232	30174	49	11349	1	1	1158.21	3471.6	3	3471.59	0.005822	2
PFL1170w	PF3D7_1224300	polyadenylate-binding protein, putative (PABP)	1050	97169	48	16487	1	1	909.07	2724.19	3	2724.19	0.001853	1	135.372	2.9e-14	K	KDETAASDCADTPNILYVGPHQSR	A	Carbamidomethyl (C); Phospho (ST)	0.000000502000000000000000.0	Spectrum25623 scans: 20625,	|	6	100.576	KDETAAS*DCADTPNILYVGPHQSR	19.6175	1		20625	Yes		|	47	PFL1170w	PFL1170w|organism=Plasmodium_falciparum_3D7|product=polyadenylate-binding protein, putative|location=Pf3D7_12:988620-991247(+)|length=875	polyadenylate-binding protein, putative	361	97169	33	8253	1	1	909.07	2724.19	3	2724.19	0.001853	1
PFL0210c	PF3D7_1204300	eukaryotic translation initiation factor 5A (EIF5A)	732	17620	269	17123	1	1	935.072	2802.19	3	2802.18	0.00839	0	133.798	4.2e-14	M	SDHEMYDNIDAGASQTYPVQAGAIK	K	Acetyl (Protein N-term); Phospho (ST)	1.5000000000000000000000000.0	Spectrum41623 scans: 33452,	|	2	94.1071	S*DHEMYDNIDAGASQTYPVQAGAIK	18.5713	1	Site determining ions in 2nd hit (y15_2+, y15, y13, y12)	33452	Yes		|	98	PFL0210c	PFL0210c|organism=Plasmodium_falciparum_3D7|product=eukaryotic initiation factor 5a, putative|location=Pf3D7_12:205488-205973(-)|length=161	eukaryotic initiation factor 5a, putative	242	17620	132	8518	1	1	935.072	2802.19	3	2802.18	0.00839	0
PFI1280c	PF3D7_0926100	protein kinase, putative	432	366731	16	7946	1	1	977.425	1952.83	2	1952.84	-0.003035	0	133.328	4.6e-14	K	HSNSLENNYINVENAR	I	Phospho (ST)	0.0005000000000000.0	Spectrum21707 scans: 17593,	|	5	171.188	HSNS*LENNYINVENAR	21.8702	1		17593	Yes		|	97	PFI1280c	PFI1280c|organism=Plasmodium_falciparum_3D7|product=protein kinase, putative|location=Pf3D7_09:1048270-1057806(-)|length=3178	protein kinase, putative	243	366731	10	4301	1	1	977.425	1952.83	2	1952.84	-0.003035	0
IPI00216697		ANK1 Isoform Er1 of Ankyrin-1	4668	206137	478	15402	1	1	879.71	2636.11	3	2636.11	-0.003043	1	132.918	5.1e-14	K	RQDDATGAGQDSENEVSLVSGHQR	G	Deamidated (NQ); Phospho (ST)	0.000000000005030000000000.0	Spectrum15116 scans: 12503,	|	8	144.893	RQDDATGAGQDS*ENEVSLVSGHQR	45.1377	1	Site determining ions in 2nd hit (y14)	12503	Yes		|	3	IPI00216697	IPI00216697.3|SWISS-PROT:P16157-1|ENSEMBL:ENSP00000339620|REFSEQ:NP_065209|VEGA:OTTHUMP00000196860 Tax_Id=9606 Gene_Symbol=ANK1 Isoform Er1 of Ankyrin-1	ANK1 Isoform Er1 of Ankyrin-1	1237	206137	175	7870	1	1	879.71	2636.11	3	2636.11	-0.003043	1
PF13_0044	PF3D7_1308200	carbamoyl phosphate synthetase (cpsSII)	507	273265	27	19700	1	1	997.457	2989.35	3	2989.35	0.00093	2	132.616	5.5e-14	K	QKSISNKNPGNSYYVVDSVYNNEYK	I	Phospho (ST)	0.0050000000000000000000000.0	Spectrum26953 scans: 21671,	|	7	80.0637	QKS*ISNKNPGNSYYVVDSVYNNEYK	4.84747	1		21671			|	67	PF13_0044	PF13_0044|organism=Plasmodium_falciparum_3D7|product=carbamoyl phosphate synthetase|location=Pf3D7_13:361369-368698(-)|length=2375	carbamoyl phosphate synthetase	311	273265	18	9646	1	1	997.457	2989.35	3	2989.35	0.00093	2
PFF1430c	PF3D7_0629500	amino acid transporter, putative	227	68815	11	23802	1	1	1121.8	3362.38	3	3362.38	0.001934	0	132.432	5.7e-14	K	NSSNNNNNNTIVDISDGDYTNDEEGTNKPK	R	Phospho (ST)	0.000000000000005000000000000000.0	Spectrum23259 scans: 18858,	|	5	47.0874	NSSNNNNNNT*IVDISDGDYTNDEEGTNKPK	5.19417	1	Site determining ions in 2nd hit (b13)	18858			|	279	PFF1430c	PFF1430c|organism=Plasmodium_falciparum_3D7|product=amino acid transporter, putative|location=Pf3D7_06:1213950-1216007(-)|length=606	amino acid transporter, putative	121	68815	10	10990	1	1	1121.8	3362.38	3	3362.38	0.001934	0
PFB0100c	PF3D7_0202000	knob-associated histidine-rich protein (KAHRP)	1697	71259	222	8545	1	1	1009.95	2017.89	2	2017.9	-0.001222	0	131.383	7.3e-14	K	GASTTAGSTTGATTGANAVQSK	D	Phospho (ST)	0.0000000500000000000000.0	Spectrum7504 scans: 6557,	|	1	153.827	GASTTAGS*TTGATTGANAVQSK	18.5024	1		6557	Yes		|	6	PFB0100c	PFB0100c|organism=Plasmodium_falciparum_3D7|product=knob-associated histidine-rich protein|location=Pf3D7_02:103038-105449(-)|length=654	knob-associated histidine-rich protein	1119	71259	160	4661	1	1	1009.95	2017.89	2	2017.9	-0.001222	0
MAL13P1.233	PF3D7_1346300	DNA/RNA-binding protein Alba 2 (ALBA2)	692	24969	81	19735	1	1	998.034	2991.08	3	2991.08	0.002761	2	130.194	9.6e-14	K	NEDKKSGDEEEEEEEEEEDEENNK	N	Phospho (ST)	0.000005000000000000000000.0	Spectrum4873 scans: 4686,	|			NEDKKS*GDEEEEEEEEEEDEENNK	1000	1	Only one possibility	4686	Yes		|	63	MAL13P1.233	MAL13P1_233|organism=Plasmodium_falciparum_3D7|product=nucleic acid binding protein, putative|location=Pf3D7_13:1845859-1846848(+)|length=211	nucleic acid binding protein, putative	319	24969	85	9659	1	1	998.034	2991.08	3	2991.08	0.002761	2
PFB0100c	PF3D7_0202000	knob-associated histidine-rich protein (KAHRP)	1697	71259	222	8540	1	1	1009.95	2017.89	2	2017.9	-0.001722	0	130.096	9.8e-14	K	GASTTAGSTTGATTGANAVQSK	D	Phospho (ST)	0.0005000000000000000000.0	Spectrum9011 scans: 7708,	|			GASTTAGSTTGATTGANAVQSK	0	1	Multiple top hits	7708			|	6	PFB0100c	PFB0100c|organism=Plasmodium_falciparum_3D7|product=knob-associated histidine-rich protein|location=Pf3D7_02:103038-105449(-)|length=654	knob-associated histidine-rich protein	1119	71259	160	4654	1	1	1009.95	2017.89	2	2017.9	-0.001722	0
PFE0065w	PF3D7_0501300	skeleton-binding protein 1 (SBP1)	352	36277	41	17649	1	1	951.424	2851.25	3	2851.25	0.002737	0	129.225	1.2e-13	K	TQQNPQQNAQQNTQQNTQQQSTTK	S	Phospho (ST)	0.000000000000000000000050.0	Spectrum2790 scans: 2939,	|			TQQNPQQNAQQNTQQNTQQQSTTK	0	1	Multiple top hits	2939			|	196	PFE0065w	PFE0065w|organism=Plasmodium_falciparum_3D7|product=skeleton-binding protein 1|location=Pf3D7_05:68930-70113(+)|length=337	skeleton-binding protein 1	164	36277	32	8769	1	1	951.424	2851.25	3	2851.25	0.002737	0
PF11_0108	PF3D7_1110200	pre-mRNA-processing factor 6, putative (PRPF6)	231	152055	6	7903	1	1	974.427	1946.84	2	1946.84	-0.000266	1	129.103	1.2e-13	K	NMDGSKSVNNTTASNISK	S	Phospho (ST)	0.000000500000000000.0	Spectrum7127 scans: 6157,	|	2	192.681	NMDGSKS*VNNTTASNISK	50.2387	1	Site determining ions in 2nd hit at 10 peaks per window (y12)	6157	Yes		|	214	PF11_0108	PF11_0108|organism=Plasmodium_falciparum_3D7|product=U5 snRNP-associated protein, putative|location=Pf3D7_11:405495-409717(+)|length=1329	U5 snRNP-associated protein, putative	155	152055	8	4274	1	1	974.427	1946.84	2	1946.84	-0.000266	1
PFI0580c	PF3D7_0911900	falstatin (ICP)	129	46929	2	28007	1	1	1257.87	3770.59	3	3770.59	0.005002	0	128.936	1.3e-13	R	IFSEEENTEVESAENNHTNSLNPNESCDQIIK	L	Carbamidomethyl (C); Phospho (ST)	0.00500000000000000000000000200000.0	Spectrum39110 scans: 31447,	|	8	94.2554	IFS*EEENTEVESAENNHTNSLNPNESCDQIIK	51.259	1		31447	Yes		|	822	PFI0580c	PFI0580c|organism=Plasmodium_falciparum_3D7|product=Falstatin, putative|location=Pf3D7_09:538212-539863(-)|length=413	Falstatin, putative	34	46929	2	12146	1	1	1257.87	3770.59	3	3770.59	0.005002	0
MAL13P1.233	PF3D7_1346300	DNA/RNA-binding protein Alba 2 (ALBA2)	692	24969	81	19736	1	1	998.034	2991.08	3	2991.08	0.002761	2	128.802	1.3e-13	K	NEDKKSGDEEEEEEEEEEDEENNK	N	Phospho (ST)	0.000005000000000000000000.0	Spectrum4869 scans: 4682,	|			NEDKKS*GDEEEEEEEEEEDEENNK	1000	1	Only one possibility	4682	Yes		|	63	MAL13P1.233	MAL13P1_233|organism=Plasmodium_falciparum_3D7|product=nucleic acid binding protein, putative|location=Pf3D7_13:1845859-1846848(+)|length=211	nucleic acid binding protein, putative	319	24969	85	9661	1	1	998.034	2991.08	3	2991.08	0.002761	2
PFB0100c	PF3D7_0202000	knob-associated histidine-rich protein (KAHRP)	1697	71259	222	8544	1	1	1009.95	2017.89	2	2017.9	-0.001222	0	128.205	1.5e-13	K	GASTTAGSTTGATTGANAVQSK	D	Phospho (ST)	0.0000000500000000000000.0	Spectrum7502 scans: 6555,	|	2	127.239	GASTTAGS*TTGATTGANAVQSK	15.572	1		6555	Yes		|	6	PFB0100c	PFB0100c|organism=Plasmodium_falciparum_3D7|product=knob-associated histidine-rich protein|location=Pf3D7_02:103038-105449(-)|length=654	knob-associated histidine-rich protein	1119	71259	160	4660	1	1	1009.95	2017.89	2	2017.9	-0.001222	0
PFI0240c	PF3D7_0904900	Cu2 -transporting ATPase, putative (CUP)	195	298622	10	20719	1	1	1020.16	3057.45	3	3057.44	0.010198	1	127.922	1.6e-13	K	AFSKDNNSNSIIANSQINSNDILQSVGK	E	Phospho (ST)	0.0050000000000000000000000000.0	Spectrum44417 scans: 35798,	|	3	80.6647	AFSKDNNS*NSIIANSQINSNDILQSVGK	8.11657	1	Site determining ions in 2nd hit at 10 peaks per window (y19_2+)	35798			|	344	PFI0240c	PFI0240c|organism=Plasmodium_falciparum_3D7|product=Cu2+ -transporting ATPase, Cu2+ transporter|location=Pf3D7_09:225017-232829(-)|length=2563	Cu2+ -transporting ATPase, Cu2+ transporter	101	298622	6	9957	1	1	1020.16	3057.45	3	3057.44	0.010198	1
PFE0065w	PF3D7_0501300	skeleton-binding protein 1 (SBP1)	352	36277	41	17645	1	1	951.424	2851.25	3	2851.25	0.002347	0	127.74	1.7e-13	K	TQQNPQQNAQQNTQQNTQQQSTTK	S	Phospho (ST)	0.000000000000000000005000.0	Spectrum1638 scans: 2117,	|			TQQNPQQNAQQNTQQNTQQQSTTK	0	1	Multiple top hits	2117			|	196	PFE0065w	PFE0065w|organism=Plasmodium_falciparum_3D7|product=skeleton-binding protein 1|location=Pf3D7_05:68930-70113(+)|length=337	skeleton-binding protein 1	164	36277	32	8765	1	1	951.424	2851.25	3	2851.25	0.002347	0
PFE0410w	PF3D7_0508300	triose phosphate transporter (oTPT)	196	39015	8	18037	1	1	966.119	2895.33	3	2895.33	0.001194	2	127.338	1.8e-13	K	KNEYGTFPITINEGYSDNVGDNKLK	S	Phospho (ST)	0.0000000000000005000000000.0	Spectrum35513 scans: 28590,	|	10	118.734	KNEYGTFPITINEGYS*DNVGDNKLK	90.639	1		28590	Yes		|	287	PFE0410w	PFE0410w|organism=Plasmodium_falciparum_3D7|product=triose phosphate transporter|location=Pf3D7_05:342205-343233(+)|length=342	triose phosphate transporter	118	39015	9	8949	1	1	966.119	2895.33	3	2895.33	0.001194	2
PFL1170w	PF3D7_1224300	polyadenylate-binding protein, putative (PABP)	1050	97169	48	16486	1	1	909.07	2724.19	3	2724.19	0.001853	1	127.212	1.9e-13	K	KDETAASDCADTPNILYVGPHQSR	A	Carbamidomethyl (C); Phospho (ST)	0.000000502000000000000000.0	Spectrum25625 scans: 20627,	|	9	74.735	KDETAAS*DCADTPNILYVGPHQSR	12.2421	1	Site determining ions in 2nd hit (b5)	20627			|	47	PFL1170w	PFL1170w|organism=Plasmodium_falciparum_3D7|product=polyadenylate-binding protein, putative|location=Pf3D7_12:988620-991247(+)|length=875	polyadenylate-binding protein, putative	361	97169	33	8254	1	1	909.07	2724.19	3	2724.19	0.001853	1
PF11_0108	PF3D7_1110200	pre-mRNA-processing factor 6, putative (PRPF6)	231	152055	6	7902	1	1	974.427	1946.84	2	1946.84	-0.000266	1	126.284	2.4e-13	K	NMDGSKSVNNTTASNISK	S	Phospho (ST)	0.000000500000000000.0	Spectrum7117 scans: 6147,	|	2	189.991	NMDGSKS*VNNTTASNISK	50.0266	1	Site determining ions in 2nd hit at 10 peaks per window (y12)	6147	Yes		|	214	PF11_0108	PF11_0108|organism=Plasmodium_falciparum_3D7|product=U5 snRNP-associated protein, putative|location=Pf3D7_11:405495-409717(+)|length=1329	U5 snRNP-associated protein, putative	155	152055	8	4273	1	1	974.427	1946.84	2	1946.84	-0.000266	1
IPI00219018		GAPDH Glyceraldehyde-3-phosphate dehydrogenase	1124	36030	54	15879	1	1	892.456	2674.35	3	2674.32	0.026242	0	125.177	3e-13	K	VIHDNFGIVEGLMTTVHAITATQK	T	Phospho (ST)	0.000000000000000000000500.0	Spectrum58175 scans: 47919,	|	8	116.963	VIHDNFGIVEGLMTTVHAITAT*QK	17.0386	1	Site determining ions in 2nd hit (b20_2+)	47919	Yes		|	39	IPI00219018	IPI00219018.7|SWISS-PROT:P04406|TREMBL:Q2TSD0;Q53X65|ENSEMBL:ENSP00000229239;ENSP00000380068;ENSP00000380070;ENSP00000384819|REFSEQ:NP_002037|H-INV:HIT000034167|VEGA:OTTHUMP00000166331;OTTHUMP00000174430;OTTHUMP00000174431;OTTHUMP00000174432 Tax_Id=9606 Gene_Symbol=GAPDH Glyceraldehyde-3-phosphate dehydrogenase	GAPDH Glyceraldehyde-3-phosphate dehydrogenase	385	36030	14	8019	1	1	892.456	2674.35	3	2674.32	0.026242	0
IPI00216697		ANK1 Isoform Er1 of Ankyrin-1	4668	206137	478	15405	1	1	879.711	2636.11	3	2636.11	-0.000283	1	124.751	3.3e-13	K	RQDDATGAGQDSENEVSLVSGHQR	G	Deamidated (NQ); Phospho (ST)	0.000000000005030000000000.0	Spectrum14820 scans: 12188,	|	6	163.677	RQDDATGAGQDS*ENEVSLVSGHQR	42.8234	1	Site determining ions in 2nd hit (y14)	12188	Yes		|	3	IPI00216697	IPI00216697.3|SWISS-PROT:P16157-1|ENSEMBL:ENSP00000339620|REFSEQ:NP_065209|VEGA:OTTHUMP00000196860 Tax_Id=9606 Gene_Symbol=ANK1 Isoform Er1 of Ankyrin-1	ANK1 Isoform Er1 of Ankyrin-1	1237	206137	175	7873	1	1	879.711	2636.11	3	2636.11	-0.000283	1
PFE0785c	PF3D7_0515700	glideosome-associated protein 40, putative (GAP40)	367	51766	33	19914	1	1	1002.75	3005.23	3	3005.23	-8.6e-05	1	123.931	4e-13	K	GTSHMDSSSNQTSHGVISADEGRGEHSR	A	Phospho (ST)	0.0000000050000000000000000000.0	Spectrum4752 scans: 4558,	|	4	49.2441	GTSHMDSS*SNQTSHGVISADEGRGEHSR	9.63419	1	Site determining ions in 2nd hit at 10 peaks per window (y20_2+)	4558			|	152	PFE0785c	PFE0785c|organism=Plasmodium_falciparum_3D7|product=metabolite/drug transporter, putative|location=Pf3D7_05:653964-655334(-)|length=456	metabolite/drug transporter, putative	193	51766	35	9715	1	1	1002.75	3005.23	3	3005.23	-8.6e-05	1
PF10_0323	PF3D7_1033200	early transcribed membrane protein 10.2 (ETRAMP10.2)	425	38902	33	12791	1	1	798.386	2392.14	3	2392.13	0.006118	2	123.882	4.1e-13	R	KLASFSLYDALADASEQNKNK	D	Phospho (ST)	0.000500000000000000000.0	Spectrum44614 scans: 36009,	|			KLASFSLYDALADASEQNKNK	0	1	Multiple top hits	36009			|	494	PF10_0323	PF10_0323|organism=Plasmodium_falciparum_3D7|product=early transcribed membrane protein 10.2, etramp 10.2|location=Pf3D7_10:1335220-1336287(+)|length=355	early transcribed membrane protein 10.2, etramp 10.2	72	38902	8	6787	1	1	798.386	2392.14	3	2392.13	0.006118	2
PFL0210c	PF3D7_1204300	eukaryotic translation initiation factor 5A (EIF5A)	732	17620	269	18690	1	1	977.77	2930.29	3	2930.28	0.008725	1	123.433	4.5e-13	M	SDHEMYDNIDAGASQTYPVQAGAIKK	N	Acetyl (Protein N-term); Phospho (ST)	1.50000000000000000000000000.0	Spectrum33267 scans: 26545,	|	8	27.2824	S*DHEMYDNIDAGASQTYPVQAGAIKK	9.38471	1	Site determining ions in 2nd hit (b12, y17, y14)	26545			|	98	PFL0210c	PFL0210c|organism=Plasmodium_falciparum_3D7|product=eukaryotic initiation factor 5a, putative|location=Pf3D7_12:205488-205973(-)|length=161	eukaryotic initiation factor 5a, putative	242	17620	132	9271	1	1	977.77	2930.29	3	2930.28	0.008725	1
IPI00019901		ADD1 Isoform 1 of Alpha-adducin	1115	80905	115	20660	1	1	1017.81	3050.4	3	3050.38	0.017081	1	122.854	5.2e-13	R	SPGSPVGEGTGSPPKWQIGEQEFEALMR	M	Phospho (ST)	0.0005000000000000000000000000.0	Spectrum54335 scans: 44211,	|	5	91.7206	SPGS*PVGEGTGSPPKWQIGEQEFEALMR	4.68794	1		44211			|	40	IPI00019901	IPI00019901.1|SWISS-PROT:P35611-1|TREMBL:A2A3P0|ENSEMBL:ENSP00000381197|REFSEQ:NP_001110|VEGA:OTTHUMP00000151164 Tax_Id=9606 Gene_Symbol=ADD1 Isoform 1 of Alpha-adducin	ADD1 Isoform 1 of Alpha-adducin	381	80905	71	9936	1	1	1017.81	3050.4	3	3050.38	0.017081	1
IPI00783228		SPTB Isoform 1 of Spectrin beta chain, erythrocyte	6835	246316	495	19171	1	1	986.787	2957.34	3	2957.33	0.01477	1	122.617	5.5e-13	R	KEELGELFAQVPSMGEEGGDADLSIEK	R	Phospho (ST)	0.000000000000500000000000000.0	Spectrum52392 scans: 42620,	|	9	141.632	KEELGELFAQVPS*MGEEGGDADLSIEK	73.6795	1	Site determining ions in 2nd hit (b15, b22_2+, y9_2+, y12)	42620	Yes		|	1	IPI00783228	IPI00783228.4|SWISS-PROT:P11277-1|ENSEMBL:ENSP00000374371|REFSEQ:NP_000338 Tax_Id=9606 Gene_Symbol=SPTB Isoform 1 of Spectrin beta chain, erythrocyte	SPTB Isoform 1 of Spectrin beta chain, erythrocyte	1574	246316	163	9460	1	1	986.787	2957.34	3	2957.33	0.01477	1
PF10_0323	PF3D7_1033200	early transcribed membrane protein 10.2 (ETRAMP10.2)	425	38902	33	12797	1	1	798.387	2392.14	3	2392.13	0.007408	2	121.942	6.4e-13	R	KLASFSLYDALADASEQNKNK	D	Phospho (ST)	0.000500000000000000000.0	Spectrum44630 scans: 36026,	|	1	93.2186	KLAS*FSLYDALADASEQNKNK	12.8754	1		36026			|	494	PF10_0323	PF10_0323|organism=Plasmodium_falciparum_3D7|product=early transcribed membrane protein 10.2, etramp 10.2|location=Pf3D7_10:1335220-1336287(+)|length=355	early transcribed membrane protein 10.2, etramp 10.2	72	38902	8	6792	1	1	798.387	2392.14	3	2392.13	0.007408	2
PF08_0032	PF3D7_0823800	DnaJ protein, putative	555	76634	24	8056	1	1	982.914	1963.81	2	1963.82	-0.002682	1	121.687	6.8e-13	R	KASNDSYENSDVNGAVSK	R	Phospho (ST)	0.005000000000000000.0	Spectrum7530 scans: 6584,	|	2	215.793	KAS*NDSYENSDVNGAVSK	63.8808	1	Site determining ions in 2nd hit at 10 peaks per window (b5, y13)	6584	Yes		|	88	PF08_0032	PF08_0032|organism=Plasmodium_falciparum_3D7|product=DNAJ protein, putative|location=Pf3D7_08:1044885-1046852(+)|length=655	DNAJ protein, putative	258	76634	17	4374	1	1	982.914	1963.81	2	1963.82	-0.002682	1
PF10_0213	PF3D7_1021900	conserved Plasmodium protein (10b antigen), unknown function	253	267222	13	4136	1	1	805.816	1609.62	2	1609.62	-0.001035	1	121.319	7.4e-13	K	KMLSESMDESSMR	K	Phospho (ST)	0.0005000000000.0	Spectrum19014 scans: 15468,	|	1	108.509	KMLS*ESMDESSMR	37.332	1		15468	Yes		|	159	PF10_0213	PF10_0213|organism=Plasmodium_falciparum_3D7|product=10b antigen, putative|location=Pf3D7_10:905471-912343(-)|length=2290	10b antigen, putative	187	267222	14	2038	1	1	805.816	1609.62	2	1609.62	-0.001035	1
PF11_0433	PF3D7_1142100	conserved Plasmodium protein, unknown function	566	324626	19	10005	1	1	715.65	2143.93	3	2143.93	-0.001403	0	121.036	7.9e-13	K	NHIHNQVDSQDDLLSSSR	M	Phospho (ST)	0.000000005000000000.0	Spectrum14381 scans: 11723,	|	5	104.637	NHIHNQVDS*QDDLLSSSR	96.9468	1	Site determining ions in 2nd hit (y9, y6)	11723	Yes		|	41	PF11_0433	PF11_0433|organism=Plasmodium_falciparum_3D7|product=conserved Plasmodium protein, unknown function|location=Pf3D7_11:1681865-1690081(-)|length=2738	conserved Plasmodium protein, unknown function	378	324626	16	5507	1	1	715.65	2143.93	3	2143.93	-0.001403	0
PF10_0213	PF3D7_1021900	conserved Plasmodium protein (10b antigen), unknown function	253	267222	13	4135	1	1	805.816	1609.62	2	1609.62	-0.001275	1	120.619	8.7e-13	K	KMLSESMDESSMR	K	Phospho (ST)	0.0005000000000.0	Spectrum18996 scans: 15449,	|	1	117.671	KMLS*ESMDESSMR	37.876	1		15449	Yes		|	159	PF10_0213	PF10_0213|organism=Plasmodium_falciparum_3D7|product=10b antigen, putative|location=Pf3D7_10:905471-912343(-)|length=2290	10b antigen, putative	187	267222	14	2037	1	1	805.816	1609.62	2	1609.62	-0.001275	1
PFD0080c	PF3D7_0401800	Plasmodium exported protein (PHISTb), unknown function (PfD80)	565	60233	34	24667	1	1	1146.48	3436.42	3	3436.42	-0.000975	2	120.393	9.1e-13	R	LEDYEKEGSNVDITEEEEKEAESVDDNNK	E	Phospho (ST)	0.00000000500000000000000000000.0	Spectrum28045 scans: 22431,	|	10	48.9025	LEDYEKEGS*NVDITEEEEKEAESVDDNNK	44.6404	1		22431	Yes		|	70	PFD0080c	PFD0080c|organism=Plasmodium_falciparum_3D7|product=Plasmodium exported protein (PHISTb), unknown function|location=Pf3D7_04:110192-112053(-)|length=560	Plasmodium exported protein (PHISTb), unknown function	305	60233	16	11237	1	1	1146.48	3436.42	3	3436.42	-0.000975	2
IPI00019901		ADD1 Isoform 1 of Alpha-adducin	1115	80905	115	20661	1	1	1017.81	3050.4	3	3050.38	0.017081	1	120.249	9.4e-13	R	SPGSPVGEGTGSPPKWQIGEQEFEALMR	M	Phospho (ST)	0.0005000000000000000000000000.0	Spectrum54337 scans: 44213,	|	6	87.2381	SPGS*PVGEGTGSPPKWQIGEQEFEALMR	4.00917	1		44213			|	40	IPI00019901	IPI00019901.1|SWISS-PROT:P35611-1|TREMBL:A2A3P0|ENSEMBL:ENSP00000381197|REFSEQ:NP_001110|VEGA:OTTHUMP00000151164 Tax_Id=9606 Gene_Symbol=ADD1 Isoform 1 of Alpha-adducin	ADD1 Isoform 1 of Alpha-adducin	381	80905	71	9935	1	1	1017.81	3050.4	3	3050.38	0.017081	1
PFL0210c	PF3D7_1204300	eukaryotic translation initiation factor 5A (EIF5A)	732	17620	269	18601	1	1	977.769	2930.28	3	2930.28	0.005065	1	119.579	1.1e-12	M	SDHEMYDNIDAGASQTYPVQAGAIKK	N	Acetyl (Protein N-term); Phospho (ST)	1.50000000000000000000000000.0	Spectrum33853 scans: 27170,	|	10	40.4116	S*DHEMYDNIDAGASQTYPVQAGAIKK	12.2077	1	Site determining ions in 2nd hit (b12)	27170			|	98	PFL0210c	PFL0210c|organism=Plasmodium_falciparum_3D7|product=eukaryotic initiation factor 5a, putative|location=Pf3D7_12:205488-205973(-)|length=161	eukaryotic initiation factor 5a, putative	242	17620	132	9215	1	1	977.769	2930.28	3	2930.28	0.005065	1
MAL8P1.69	PF3D7_0818200	14-3-3 protein, putative	1261	30174	385	24972	1	1	1158.21	3471.6	3	3471.59	0.011702	2	119.413	1.1e-12	K	RAFDDAITEFDNVSEDSYKDSTLIMQLLR	D	Phospho (ST)	0.00000000000005000000000000000.0	Spectrum61353 scans: 51230,	|	8	117.827	RAFDDAITEFDNVS*EDSYKDSTLIMQLLR	34.8783	1	Site determining ions in 2nd hit at 10 peaks per window (b14_2+)	51230	Yes		|	108	MAL8P1.69	MAL8P1_69|organism=Plasmodium_falciparum_3D7|product=14-3-3 protein, putative|location=Pf3D7_08:831139-832587(+)|length=262	14-3-3 protein, putative	232	30174	49	11352	1	1	1158.21	3471.6	3	3471.59	0.011702	2
PFF0250w	PF3D7_0605100	RNA binding protein, putative	361	85577	20	17270	1	1	939.114	2814.32	3	2814.32	0.002126	2	119.121	1.2e-12	K	RSYALVDNEVGNSNISDEENIIKR	Q	Phospho (ST)	0.000000000000000500000000.0	Spectrum32030 scans: 25563,	|	8	122.982	RSYALVDNEVGNSNIS*DEENIIKR	47.4004	1		25563	Yes		|	131	PFF0250w	PFF0250w|organism=Plasmodium_falciparum_3D7|product=RNA binding protein, putative|location=Pf3D7_06:217237-219504(+)|length=755	RNA binding protein, putative	210	85577	16	8587	1	1	939.114	2814.32	3	2814.32	0.002126	2
MAL8P1.69	PF3D7_0818200	14-3-3 protein, putative	1261	30174	385	24993	1	1	1158.21	3471.62	3	3471.59	0.028922	2	119.041	1.2e-12	K	RAFDDAITEFDNVSEDSYKDSTLIMQLLR	D	Phospho (ST)	0.00000000000005000000000000000.0	Spectrum61169 scans: 51029,	|	10	26.5575	RAFDDAITEFDNVS*EDSYKDSTLIMQLLR	53.1464	1		51029	Yes		|	108	MAL8P1.69	MAL8P1_69|organism=Plasmodium_falciparum_3D7|product=14-3-3 protein, putative|location=Pf3D7_08:831139-832587(+)|length=262	14-3-3 protein, putative	232	30174	49	11360	1	1	1158.21	3471.62	3	3471.59	0.028922	2
MAL13P1.233	PF3D7_1346300	DNA/RNA-binding protein Alba 2 (ALBA2)	692	24969	81	22242	1	1	1078.75	3233.22	3	3233.22	0.001902	3	118.561	1.4e-12	K	NEDKKSGDEEEEEEEEEEDEENNKNK	E	Phospho (ST)	0.00000500000000000000000000.0	Spectrum3145 scans: 3315,	|			NEDKKS*GDEEEEEEEEEEDEENNKNK	1000	1	Only one possibility	3315	Yes		|	63	MAL13P1.233	MAL13P1_233|organism=Plasmodium_falciparum_3D7|product=nucleic acid binding protein, putative|location=Pf3D7_13:1845859-1846848(+)|length=211	nucleic acid binding protein, putative	319	24969	85	10510	1	1	1078.75	3233.22	3	3233.22	0.001902	3
PFL1005c	PF3D7_1220900	heterochromatin protein 1 (HP1)	1062	30999	188	19692	1	1	997.451	2989.33	3	2989.32	0.013674	1	118.499	1.4e-12	K	WKGYSDDENTWEPESNLIHLTTFK	K	Phospho (ST)	0.000050000000000000000000.0	Spectrum50442 scans: 40764,	|	8	111.795	WKGYS*DDENTWEPESNLIHLTTFK	32.6139	1		40764	Yes		|	19	PFL1005c	PFL1005c|organism=Plasmodium_falciparum_3D7|product=chromodomain protein|location=Pf3D7_12:831245-832045(-)|length=266	chromodomain protein	541	30999	72	9637	1	1	997.451	2989.33	3	2989.32	0.013674	1
IPI00019901		ADD1 Isoform 1 of Alpha-adducin	1115	80905	115	2727	1	1	717.319	1432.62	2	1432.62	-0.000522	0	118.271	1.5e-12	R	SPGSPVGEGTGSPPK	W	Phospho (ST)	0.000500000000000.0	Spectrum7744 scans: 6811,	|	2	128.209	SPGS*PVGEGTGSPPK	28.377	1		6811	Yes		|	40	IPI00019901	IPI00019901.1|SWISS-PROT:P35611-1|TREMBL:A2A3P0|ENSEMBL:ENSP00000381197|REFSEQ:NP_001110|VEGA:OTTHUMP00000151164 Tax_Id=9606 Gene_Symbol=ADD1 Isoform 1 of Alpha-adducin	ADD1 Isoform 1 of Alpha-adducin	381	80905	71	1176	1	1	717.319	1432.62	2	1432.62	-0.000522	0
PF14_0700	PF3D7_1473200	DnaJ protein, putative	786	52422	24	18287	1	1	974.057	2919.15	3	2919.15	0.003264	1	118.233	1.5e-12	K	MENQNTGNDVNSGNSENAEKSEQSEK	V	Phospho (ST)	0.00000000000000500000000000.0	Spectrum2891 scans: 3046,	|	9	116.491	MENQNTGNDVNSGNS*ENAEKSEQSEK	32.8927	1		3046	Yes		|	139	PF14_0700	PF14_0700|organism=Plasmodium_falciparum_3D7|product=DNAJ protein, putative|location=Pf3D7_14:2981537-2982901(+)|length=454	DNAJ protein, putative	203	52422	11	9033	1	1	974.057	2919.15	3	2919.15	0.003264	1
IPI00216697		ANK1 Isoform Er1 of Ankyrin-1	4668	206137	478	15390	1	1	879.381	2635.12	3	2635.13	-0.004505	1	118.083	1.6e-12	K	RQDDATGAGQDSENEVSLVSGHQR	G	Phospho (ST)	0.000000000005000000000000.0	Spectrum14251 scans: 11585,	|	9	123.222	RQDDATGAGQDS*ENEVSLVSGHQR	48.4745	1	Site determining ions in 2nd hit (y14_2+, y14)	11585	Yes		|	3	IPI00216697	IPI00216697.3|SWISS-PROT:P16157-1|ENSEMBL:ENSP00000339620|REFSEQ:NP_065209|VEGA:OTTHUMP00000196860 Tax_Id=9606 Gene_Symbol=ANK1 Isoform Er1 of Ankyrin-1	ANK1 Isoform Er1 of Ankyrin-1	1237	206137	175	7866	1	1	879.381	2635.12	3	2635.13	-0.004505	1
IPI00216697		ANK1 Isoform Er1 of Ankyrin-1	4668	206137	478	15392	1	1	879.383	2635.13	3	2635.13	-0.000275	1	117.597	1.7e-12	K	RQDDATGAGQDSENEVSLVSGHQR	G	Phospho (ST)	0.000000000005000000000000.0	Spectrum14245 scans: 11578,	|	10	133.875	RQDDATGAGQDS*ENEVSLVSGHQR	31.3801	1		11578	Yes		|	3	IPI00216697	IPI00216697.3|SWISS-PROT:P16157-1|ENSEMBL:ENSP00000339620|REFSEQ:NP_065209|VEGA:OTTHUMP00000196860 Tax_Id=9606 Gene_Symbol=ANK1 Isoform Er1 of Ankyrin-1	ANK1 Isoform Er1 of Ankyrin-1	1237	206137	175	7868	1	1	879.383	2635.13	3	2635.13	-0.000275	1
MAL7P1.147	PF3D7_0726500	ubiquitin carboxyl-terminal hydrolase, putative	641	372938	29	14000	1	1	839.036	2514.09	3	2514.09	-0.00034	2	117.54	1.8e-12	K	NQESSILSNSNDEQDDDKKLR	H	Phospho (ST)	0.000000050000000000000.0	Spectrum13565 scans: 11254,	|	7	78.7809	NQESSILS*NSNDEQDDDKKLR	7.96704	1	Site determining ions in 2nd hit (y12_2+)	11254			|	33	MAL7P1.147	MAL7P1_147|organism=Plasmodium_falciparum_3D7|product=ubiquitin carboxyl-terminal hydrolase, putative|location=Pf3D7_07:1181932-1191953(-)|length=3183	ubiquitin carboxyl-terminal hydrolase, putative	428	372938	23	7276	1	1	839.036	2514.09	3	2514.09	-0.00034	2
PF07_0008	PF3D7_0702500	Plasmodium exported protein, unknown function	813	27656	65	9436	1	1	1049.46	2096.9	2	2096.9	0.000299	0	117.087	2e-12	R	NYSLGNLSTGTTSQGSTSSR	H	Phospho (ST)	0.00500000000000000000.0	Spectrum27317 scans: 22058,	|	6	99.4575	NYS*LGNLSTGTTSQGSTSSR	95.0802	1	Site determining ions in 2nd hit at 10 peaks per window (y17, y16)	22058	Yes		|	21	PF07_0008	PF07_0008|organism=Plasmodium_falciparum_3D7|product=Plasmodium exported protein, unknown function|location=Pf3D7_07:160323-161355(-)|length=253	Plasmodium exported protein, unknown function	520	27656	65	5149	1	1	1049.46	2096.9	2	2096.9	0.000299	0
PF10_0323	PF3D7_1033200	early transcribed membrane protein 10.2 (ETRAMP10.2)	425	38902	33	12795	1	1	798.387	2392.14	3	2392.13	0.006868	2	116.673	2.2e-12	R	KLASFSLYDALADASEQNKNK	D	Phospho (ST)	0.000500000000000000000.0	Spectrum45208 scans: 36331,	|	1	112.329	KLAS*FSLYDALADASEQNKNK	29.6582	1		36331	Yes		|	494	PF10_0323	PF10_0323|organism=Plasmodium_falciparum_3D7|product=early transcribed membrane protein 10.2, etramp 10.2|location=Pf3D7_10:1335220-1336287(+)|length=355	early transcribed membrane protein 10.2, etramp 10.2	72	38902	8	6789	1	1	798.387	2392.14	3	2392.13	0.006868	2
PFL0625c	PF3D7_1212700	eukaryotic translation initiation factor 3 subunit 10, putative	532	165959	33	7944	1	1	977.392	1952.77	2	1952.77	0.002168	1	115.866	2.6e-12	K	KNDDEEASDGGDFTVFK	K	Phospho (ST)	0.00000005000000000.0	Spectrum27948 scans: 22328,	|	3	160.494	KNDDEEAS*DGGDFTVFK	72.3094	1		22328	Yes		|	75	PFL0625c	PFL0625c|organism=Plasmodium_falciparum_3D7|product=eukaryotic translation initiation factor 3 subunit 10, putative|location=Pf3D7_12:558040-562173(-)|length=1377	eukaryotic translation initiation factor 3 subunit 10, putative	290	165959	24	4298	1	1	977.392	1952.77	2	1952.77	0.002168	1
PFF0250w	PF3D7_0605100	RNA binding protein, putative	361	85577	20	17269	1	1	939.114	2814.32	3	2814.32	0.002126	2	115.859	2.6e-12	K	RSYALVDNEVGNSNISDEENIIKR	Q	Phospho (ST)	0.000000000000000500000000.0	Spectrum32038 scans: 25571,	|	10	125.86	RSYALVDNEVGNSNIS*DEENIIKR	67.6474	1		25571	Yes		|	131	PFF0250w	PFF0250w|organism=Plasmodium_falciparum_3D7|product=RNA binding protein, putative|location=Pf3D7_06:217237-219504(+)|length=755	RNA binding protein, putative	210	85577	16	8588	1	1	939.114	2814.32	3	2814.32	0.002126	2
PFF0690c	PF3D7_0614300	organic anion transporter	835	96918	45	5440	1	1	874.372	1746.73	2	1746.73	-0.000948	1	115.591	2.8e-12	K	NISSGKSIDDSTDNSK	N	Phospho (ST)	0.0000005000000000.0	Spectrum4518 scans: 4310,	|	3	186.215	NISSGKS*IDDSTDNSK	58.1958	1	Site determining ions in 2nd hit at 10 peaks per window (b5, y10)	4310	Yes		|	11	PFF0690c	PFF0690c|organism=Plasmodium_falciparum_3D7|product=organic anion transporter|location=Pf3D7_06:597479-600512(-)|length=853	organic anion transporter	749	96918	48	2856	1	1	874.372	1746.73	2	1746.73	-0.000948	1
PFB0115w	PF3D7_0202400	conserved Plasmodium protein, unknown function	125	141763	6	14475	1	1	854.693	2561.06	3	2561.05	0.00233	3	115.583	2.8e-12	K	KTERDEEETEEDEKETEVEK	K	Phospho (ST)	0.00000000500000000000.0	Spectrum3057 scans: 3222,	|	2	94.8912	KTERDEEET*EEDEKETEVEK	33.0152	1	Site determining ions in 2nd hit at 10 peaks per window (b2, y14_2+)	3222	Yes		|	581	PFB0115w	PFB0115w|organism=Plasmodium_falciparum_3D7|product=conserved Plasmodium protein, unknown function|location=Pf3D7_02:120524-124102(+)|length=1192	conserved Plasmodium protein, unknown function	58	141763	4	7477	1	1	854.693	2561.06	3	2561.05	0.00233	3
PFA0440w	PF3D7_0109000	photosensitized INA-labeled protein 1, PhIL1, putative	135	25461	4	6875	1	1	931.906	1861.8	2	1861.8	-0.001748	1	115.516	2.8e-12	R	SKGEANSEWSNAFVTR	V	Phospho (ST)	0.5000000000000000.0	Spectrum26453 scans: 21140,	|	2	105.162	S*KGEANSEWSNAFVTR	66.829	1	Site determining ions in 2nd hit at 10 peaks per window (y13, y11)	21140	Yes		|	569	PFA0440w	PFA0440w|organism=Plasmodium_falciparum_3D7|product=photosensitized INA-labeled protein 1, PhIL1, putative|location=Pf3D7_01:364471-365145(+)|length=224	photosensitized INA-labeled protein 1, PhIL1, putative	59	25461	3	3717	1	1	931.906	1861.8	2	1861.8	-0.001748	1
IPI00019901		ADD1 Isoform 1 of Alpha-adducin	1115	80905	115	20658	1	1	1017.81	3050.4	3	3050.38	0.012311	1	115.153	3.1e-12	R	SPGSPVGEGTGSPPKWQIGEQEFEALMR	M	Phospho (ST)	0.0005000000000000000000000000.0	Spectrum54066 scans: 43921,	|	5	95.0111	SPGS*PVGEGTGSPPKWQIGEQEFEALMR	4.68768	1		43921			|	40	IPI00019901	IPI00019901.1|SWISS-PROT:P35611-1|TREMBL:A2A3P0|ENSEMBL:ENSP00000381197|REFSEQ:NP_001110|VEGA:OTTHUMP00000151164 Tax_Id=9606 Gene_Symbol=ADD1 Isoform 1 of Alpha-adducin	ADD1 Isoform 1 of Alpha-adducin	381	80905	71	9931	1	1	1017.81	3050.4	3	3050.38	0.012311	1
MAL13P1.214	PF3D7_1343000	phosphoethanolamine N-methyltransferase (PMT)	1924	31024	107	3929	1	1	791.891	1581.77	2	1581.77	0.001648	1	115.086	3.1e-12	K	KILSDIELNENSK	V	Phospho (ST)	0.0005000000000.0	Spectrum29785 scans: 23932,	|	5	179.068	KILS*DIELNENSK	177.362	1	Site determining ions in 2nd hit at 10 peaks per window (b4, b5, y5)	23932	Yes		|	26	MAL13P1.214	MAL13P1_214|organism=Plasmodium_falciparum_3D7|product=phosphoethanolamine N-methyltransferase|location=Pf3D7_13:1696925-1698144(+)|length=266	phosphoethanolamine N-methyltransferase	476	31024	34	1906	1	1	791.891	1581.77	2	1581.77	0.001648	1
PFD0985w	PF3D7_0420300	transcription factor with AP2 domain(s) (ApiAP2)	125	399922	3	13700	1	1	826.366	2476.08	3	2476.08	-0.001121	1	115.049	3.1e-12	K	KYSSSAHNATSAGTNYTTTAAHR	E	Phospho (ST)	0.00500000000000000000000.0	Spectrum6404 scans: 5844,	|			KYSSSAHNATSAGTNYTTTAAHR	0	1	Multiple top hits	5844			|	608	PFD0985w	PFD0985w|organism=Plasmodium_falciparum_3D7|product=transcription factor with AP2 domain(s), putative|location=Pf3D7_04:924970-935391(+)|length=3473	transcription factor with AP2 domain(s), putative	55	399922	2	7152	1	1	826.366	2476.08	3	2476.08	-0.001121	1
MAL7P1.12	PF3D7_0703500	erythrocyte membrane-associated antigen	553	263015	31	14323	1	1	850.042	2547.11	3	2547.1	0.001593	0	115.008	3.2e-12	K	HNSFHNNNNNDLNQINNFGIK	K	Phospho (ST)	0.005000000000000000000.0	Spectrum25487 scans: 20480,	|			HNS*FHNNNNNDLNQINNFGIK	1000	1	Only one possibility	20480	Yes		|	82	MAL7P1.12	MAL7P1_12|organism=Plasmodium_falciparum_3D7|product=erythrocyte membrane-associated antigen|location=Pf3D7_07:190978-197882(+)|length=2283	erythrocyte membrane-associated antigen	266	263015	22	7409	1	1	850.042	2547.11	3	2547.1	0.001593	0
PF08_0074	PF3D7_0814200	DNA/RNA-binding protein Alba 1 (ALBA1)	478	27242	52	16782	1	1	921.059	2760.16	3	2760.16	-0.002078	0	114.834	3.3e-12	R	CGSTVITDQYVSGQDNSEHVVQEK	T	Carbamidomethyl (C); Deamidated (NQ); Phospho (ST)	0.200000000000000350000000.0	Spectrum24308 scans: 19583,	|	9	105.204	CGSTVITDQYVSGQDNS*EHVVQEK	49.0168	1		19583	Yes		|	153	PF08_0074	PF08_0074|organism=Plasmodium_falciparum_3D7|product=DNA/RNA-binding protein Alba, putative|location=Pf3D7_08:688461-689207(+)|length=248	DNA/RNA-binding protein Alba, putative	192	27242	33	8397	1	1	921.059	2760.16	3	2760.16	-0.002078	0
IPI00019901		ADD1 Isoform 1 of Alpha-adducin	1115	80905	115	20657	1	1	1017.81	3050.4	3	3050.38	0.012311	1	114.706	3.4e-12	R	SPGSPVGEGTGSPPKWQIGEQEFEALMR	M	Phospho (ST)	0.5000000000000000000000000000.0	Spectrum54074 scans: 43929,	|			SPGSPVGEGTGSPPKWQIGEQEFEALMR	0	1	Multiple top hits	43929			|	40	IPI00019901	IPI00019901.1|SWISS-PROT:P35611-1|TREMBL:A2A3P0|ENSEMBL:ENSP00000381197|REFSEQ:NP_001110|VEGA:OTTHUMP00000151164 Tax_Id=9606 Gene_Symbol=ADD1 Isoform 1 of Alpha-adducin	ADD1 Isoform 1 of Alpha-adducin	381	80905	71	9933	1	1	1017.81	3050.4	3	3050.38	0.012311	1
PFE0785c	PF3D7_0515700	glideosome-associated protein 40, putative (GAP40)	367	51766	33	19923	1	1	1002.75	3005.23	3	3005.23	0.001564	1	114.637	3.4e-12	K	GTSHMDSSSNQTSHGVISADEGRGEHSR	A	Phospho (ST)	0.0000000000000000050000000000.0	Spectrum5021 scans: 4842,	|	10	33.2014	GTSHMDSSS*NQTSHGVISADEGRGEHSR	2.40438	1		4842			|	152	PFE0785c	PFE0785c|organism=Plasmodium_falciparum_3D7|product=metabolite/drug transporter, putative|location=Pf3D7_05:653964-655334(-)|length=456	metabolite/drug transporter, putative	193	51766	35	9718	1	1	1002.75	3005.23	3	3005.23	0.001564	1
MAL13P1.214	PF3D7_1343000	phosphoethanolamine N-methyltransferase (PMT)	1924	31024	107	3927	1	1	791.89	1581.77	2	1581.77	0.001268	1	113.964	4e-12	K	KILSDIELNENSK	V	Phospho (ST)	0.0005000000000.0	Spectrum29768 scans: 23914,	|	6	166.934	KILS*DIELNENSK	146.987	1	Site determining ions in 2nd hit at 10 peaks per window (y2)	23914	Yes		|	26	MAL13P1.214	MAL13P1_214|organism=Plasmodium_falciparum_3D7|product=phosphoethanolamine N-methyltransferase|location=Pf3D7_13:1696925-1698144(+)|length=266	phosphoethanolamine N-methyltransferase	476	31024	34	1905	1	1	791.89	1581.77	2	1581.77	0.001268	1
PFB0100c	PF3D7_0202000	knob-associated histidine-rich protein (KAHRP)	1697	71259	222	9327	1	1	696.972	2087.89	3	2087.89	-0.000895	1	113.736	4.2e-12	K	TGASTNAATNKGQCAAEGATK	G	Carbamidomethyl (C); Phospho (ST)	0.000500000000020000000.0	Spectrum4536 scans: 4329,	|			TGASTNAATNKGQCAAEGATK	0	1	Multiple top hits	4329			|	6	PFB0100c	PFB0100c|organism=Plasmodium_falciparum_3D7|product=knob-associated histidine-rich protein|location=Pf3D7_02:103038-105449(-)|length=654	knob-associated histidine-rich protein	1119	71259	160	5090	1	1	696.972	2087.89	3	2087.89	-0.000895	1
PFE0410w	PF3D7_0508300	triose phosphate transporter (oTPT)	196	39015	8	18035	1	1	966.119	2895.33	3	2895.33	0.001194	2	113.364	4.6e-12	K	KNEYGTFPITINEGYSDNVGDNKLK	S	Phospho (ST)	0.0000000000000005000000000.0	Spectrum35515 scans: 28592,	|	7	72.5582	KNEYGTFPITINEGYS*DNVGDNKLK	83.18	1	Site determining ions in 2nd hit at 10 peaks per window (b12)	28592	Yes		|	287	PFE0410w	PFE0410w|organism=Plasmodium_falciparum_3D7|product=triose phosphate transporter|location=Pf3D7_05:342205-343233(+)|length=342	triose phosphate transporter	118	39015	9	8948	1	1	966.119	2895.33	3	2895.33	0.001194	2
PF13_0024	PF3D7_1305000	conserved Plasmodium protein, unknown function	328	174364	12	17986	1	1	964.066	2889.17	3	2889.18	-0.001158	1	113.106	4.9e-12	K	NDITSNDIHSQKDDNEDYINSNMK	N	Phospho (ST)	0.000000000500000000000000.0	Spectrum18920 scans: 15368,	|	8	105.355	NDITSNDIHS*QKDDNEDYINSNMK	32.9514	1		15368	Yes		|	215	PF13_0024	PF13_0024|organism=Plasmodium_falciparum_3D7|product=conserved Plasmodium protein, unknown function|location=Pf3D7_13:247514-251953(+)|length=1479	conserved Plasmodium protein, unknown function	152	174364	11	8930	1	1	964.066	2889.17	3	2889.18	-0.001158	1
PF10_0322	PF3D7_1033100	S-adenosylmethionine decarboxylase/ornithine decarboxylase (AdoMetDC/ODC)	434	168063	22	11609	1	1	761.006	2280	3	2279.99	0.002682	1	112.339	5.8e-12	K	LYDSSDADKEVTTHIYSTR	G	Phospho (ST)	0.0005000000000000000.0	Spectrum23222 scans: 18819,	|	2	82.9464	LYDS*SDADKEVTTHIYSTR	12.7784	1		18819			|	66	PF10_0322	PF10_0322|organism=Plasmodium_falciparum_3D7|product=S-adenosylmethionine decarboxylase-ornithine decarboxylase|location=Pf3D7_10:1324130-1328434(-)|length=1434	S-adenosylmethionine decarboxylase-ornithine decarboxylase	314	168063	17	6288	1	1	761.006	2280	3	2279.99	0.002682	1
PF11_0078	PF3D7_1106700	dna2/nam7 helicase family member, putative	112	120071	6	17244	1	1	938.058	2811.15	3	2811.15	0.002866	0	112.014	6.3e-12	K	HIDTNDLSDDENLDNFPQHMFSK	G	Phospho (ST)	0.00000005000000000000000.0	Spectrum41139 scans: 32933,	|	4	109.714	HIDTNDLS*DDENLDNFPQHMFSK	31.1181	1		32933	Yes		|	743	PF11_0078	PF11_0078|organism=Plasmodium_falciparum_3D7|product=conserved Plasmodium protein, unknown function|location=Pf3D7_11:279920-282994(-)|length=1024	conserved Plasmodium protein, unknown function	42	120071	5	8577	1	1	938.058	2811.15	3	2811.15	0.002866	0
PFL1005c	PF3D7_1220900	heterochromatin protein 1 (HP1)	1062	30999	188	19681	1	1	997.451	2989.33	3	2989.32	0.012744	1	111.862	6.5e-12	K	WKGYSDDENTWEPESNLIHLTTFK	K	Phospho (ST)	0.000050000000000000000000.0	Spectrum50712 scans: 41054,	|	10	96.0647	WKGYS*DDENTWEPESNLIHLTTFK	27.6385	1		41054	Yes		|	19	PFL1005c	PFL1005c|organism=Plasmodium_falciparum_3D7|product=chromodomain protein|location=Pf3D7_12:831245-832045(-)|length=266	chromodomain protein	541	30999	72	9627	1	1	997.451	2989.33	3	2989.32	0.012744	1
PFF1185w	PF3D7_0624600	SNF2 helicase, putative (ISWI)	785	315423	30	17003	1	1	931.448	2791.32	3	2791.32	0.004228	2	111.831	6.6e-12	R	GITTGNNNIFNLVSSSNSPYDKNKK	L	Phospho (ST)	0.0000000000000000050000000.0	Spectrum34080 scans: 27412,	|	9	67.7525	GITTGNNNIFNLVSSSNS*PYDKNKK	19.9419	1		27412	Yes		|	51	PFF1185w	PFF1185w|organism=Plasmodium_falciparum_3D7|product=Smarca -related protein|location=Pf3D7_06:999525-1007684(+)|length=2719	Smarca -related protein	345	315423	15	8461	1	1	931.448	2791.32	3	2791.32	0.004228	2
PFC0105w	PF3D7_0302100	serine/threonine protein kinase (SRPK1)	258	157274	14	19753	1	1	998.5	2992.48	3	2992.47	0.012507	0	111.784	6.6e-12	K	LRPSNSDPSLLTSYSNIHALQETLTR	K	Phospho (ST)	0.00000000000500000000000000.0	Spectrum46998 scans: 37928,	|	6	75.5482	LRPSNSDPSLLT*SYSNIHALQETLTR	14.621	1	Site determining ions in 2nd hit (b7, y20_2+, y15)	37928	Yes		|	209	PFC0105w	PFC0105w|organism=Plasmodium_falciparum_3D7|product=serine/threonine protein kinase, putative|location=Pf3D7_03:110750-114766(+)|length=1338	serine/threonine protein kinase, putative	158	157274	14	9673	1	1	998.5	2992.48	3	2992.47	0.012507	0
PF11_0433	PF3D7_1142100	conserved Plasmodium protein, unknown function	566	324626	19	20616	1	1	1016.76	3047.26	3	3047.26	-0.001331	1	111.765	6.7e-12	R	INSMNNLQSEDLNNDPMNQQDYDKK	Y	Phospho (ST)	0.0050000000000000000000000.0	Spectrum28090 scans: 22479,	|	8	56.1159	INS*MNNLQSEDLNNDPMNQQDYDKK	19.5898	1	Site determining ions in 2nd hit (b3, y22_2+, y21_2+)	22479	Yes		|	41	PF11_0433	PF11_0433|organism=Plasmodium_falciparum_3D7|product=conserved Plasmodium protein, unknown function|location=Pf3D7_11:1681865-1690081(-)|length=2738	conserved Plasmodium protein, unknown function	378	324626	16	9914	1	1	1016.76	3047.26	3	3047.26	-0.001331	1
PFB0475c	PF3D7_0210600	conserved Plasmodium protein, unknown function	198	53640	10	20552	1	1	1013.46	3037.35	3	3037.34	0.005941	2	110.74	8.4e-12	K	KKVEVLSDMDNEENYMNSGDLGPVFK	D	Phospho (ST)	0.00000050000000000000000000.0	Spectrum44684 scans: 36083,	|	7	118.506	KKVEVLS*DMDNEENYMNSGDLGPVFK	89.9944	1	Site determining ions in 2nd hit at 10 peaks per window (b13)	36083	Yes		|	379	PFB0475c	PFB0475c|organism=Plasmodium_falciparum_3D7|product=conserved Plasmodium protein, unknown function|location=Pf3D7_02:432041-434086(-)|length=446	conserved Plasmodium protein, unknown function	94	53640	7	9893	1	1	1013.46	3037.35	3	3037.34	0.005941	2
PFE0500c	PF3D7_0510100	conserved Plasmodium protein, unknown function	950	297387	39	17847	1	1	958.121	2871.34	3	2871.33	0.01563	1	110.736	8.4e-12	R	NNSNIVHMLIEENSFFKDNALSQK	S	Phospho (ST)	0.005000000000000000000000.0	Spectrum54760 scans: 44670,	|	9	90.1441	NNS*NIVHMLIEENSFFKDNALSQK	104.262	1	Site determining ions in 2nd hit (y11)	44670	Yes		|	86	PFE0500c	PFE0500c|organism=Plasmodium_falciparum_3D7|product=conserved Plasmodium protein, unknown function|location=Pf3D7_05:422746-430353(-)|length=2535	conserved Plasmodium protein, unknown function	260	297387	12	8871	1	1	958.121	2871.34	3	2871.33	0.01563	1
PFB0100c	PF3D7_0202000	knob-associated histidine-rich protein (KAHRP)	1697	71259	222	24606	1	1	1144.51	3430.51	3	3430.51	-0.004497	2	110.636	8.6e-12	K	GATKEASTTEGATKGASTTAGSTTGATTGANAVQSK	D	2 Phospho (ST)	0.000000000000500050000000000000000000.0	Spectrum10405 scans: 8747,	|	9	73.5255	GATKEASTTEGAT*KGAS*TTAGSTTGATTGANAVQSK	16.6253	2		8747	Yes		|	6	PFB0100c	PFB0100c|organism=Plasmodium_falciparum_3D7|product=knob-associated histidine-rich protein|location=Pf3D7_02:103038-105449(-)|length=654	knob-associated histidine-rich protein	1119	71259	160	11223	1	1	1144.51	3430.51	3	3430.51	-0.004497	2
PF11_0506	PF3D7_1149000	antigen 332, DBL-like protein (Pf332)	2959	688870	208	25291	1	1	1167.54	3499.59	3	3499.58	0.00653	2	110.471	9e-12	K	KTMDEEIGDQGSVAEKVEEEELVTEEVIER	E	Phospho (ST)	0.000000000005000000000000000000.0	Spectrum51573 scans: 41739,	|	4	115.915	KTMDEEIGDQGS*VAEKVEEEELVTEEVIER	30.1306	1	Site determining ions in 2nd hit at 10 peaks per window (y25_2+)	41739	Yes		|	9	PF11_0506	PF11_0506|organism=Plasmodium_falciparum_3D7|product=Antigen 332, DBL-like protein|location=Pf3D7_11:1950207-1968723(+)|length=6093	Antigen 332, DBL-like protein	815	688870	62	11489	1	1	1167.54	3499.59	3	3499.58	0.00653	2
PFL1170w	PF3D7_1224300	polyadenylate-binding protein, putative (PABP)	1050	97169	48	14922	1	1	866.372	2596.09	3	2596.09	0.003169	0	110.435	9e-12	K	DETAASDCADTPNILYVGPHQSR	A	Carbamidomethyl (C); Phospho (ST)	0.00000502000000000000000.0	Spectrum33784 scans: 27097,	|	5	56.3646	DETAAS*DCADTPNILYVGPHQSR	12.1417	1		27097			|	47	PFL1170w	PFL1170w|organism=Plasmodium_falciparum_3D7|product=polyadenylate-binding protein, putative|location=Pf3D7_12:988620-991247(+)|length=875	polyadenylate-binding protein, putative	361	97169	33	7659	1	1	866.372	2596.09	3	2596.09	0.003169	0
PFL0210c	PF3D7_1204300	eukaryotic translation initiation factor 5A (EIF5A)	732	17620	269	18600	1	1	977.769	2930.28	3	2930.28	0.005065	1	110.135	9.7e-12	M	SDHEMYDNIDAGASQTYPVQAGAIKK	N	Acetyl (Protein N-term); Phospho (ST)	1.50000000000000000000000000.0	Spectrum33855 scans: 27172,	|	5	39.9426	S*DHEMYDNIDAGASQTYPVQAGAIKK	27.8409	1		27172	Yes		|	98	PFL0210c	PFL0210c|organism=Plasmodium_falciparum_3D7|product=eukaryotic initiation factor 5a, putative|location=Pf3D7_12:205488-205973(-)|length=161	eukaryotic initiation factor 5a, putative	242	17620	132	9214	1	1	977.769	2930.28	3	2930.28	0.005065	1
PFI1200w	PF3D7_0924400	conserved Plasmodium protein, unknown function	171	144592	4	27479	1	1	1313.92	3938.73	3	3938.72	0.018064	1	110.063	9.9e-12	K	NIIYNNNNNNIMNGVENYNYSPNKNIQEGNASSK	F	Deamidated (NQ); Phospho (ST)	0.0000003000000000000050000000000000.0	Spectrum37854 scans: 29705,	|	8	107.365	NIIYNNNNNNIMNGVENYNYS*PNKNIQEGNASSK	21.2372	1	Site determining ions in 2nd hit (y13_2+, y12)	29705	Yes		|	513	PFI1200w	PFI1200w|organism=Plasmodium_falciparum_3D7|product=conserved Plasmodium protein, unknown function|location=Pf3D7_09:988967-992905(+)|length=1245	conserved Plasmodium protein, unknown function	108	144592	4	15584	1	1	1313.92	3938.73	3	3938.72	0.018064	1
PF10_0047	PF3D7_1004400	RNA binding protein, putative	1093	106233	122	8293	1	1	997.897	1993.78	2	1993.78	-0.000158	1	109.952	1e-11	R	STKDIDEDNYNNEETK	N	Phospho (ST)	0.0500000000000000.0	Spectrum7207 scans: 6242,	|	1	125.403	ST*KDIDEDNYNNEETK	18.4785	1		6242	Yes		|	7	PF10_0047	PF10_0047|organism=Plasmodium_falciparum_3D7|product=RNA binding protein, putative|location=Pf3D7_10:207001-209643(-)|length=880	RNA binding protein, putative	1086	106233	118	4511	1	1	997.897	1993.78	2	1993.78	-0.000158	1
MAL13P1.105	PF3D7_1319700	ser/thr protein phosphatase 2A regulatory subunit A, putative	110	102292	4	12973	1	1	805.335	2412.98	3	2412.98	0.001524	2	109.806	1e-11	K	NVDIHDEENKSEDDKNYNR	Q	Phospho (ST)	0.0000000000500000000.0	Spectrum4991 scans: 4810,	|			NVDIHDEENKS*EDDKNYNR	1000	1	Only one possibility	4810	Yes		|	575	MAL13P1.105	MAL13P1_105|organism=Plasmodium_falciparum_3D7|product=ser/thr protein phosphatase 2A reulatory subunit A homologue|location=Pf3D7_13:816023-818599(-)|length=858	ser/thr protein phosphatase 2A reulatory subunit A homologue	58	102292	4	6838	1	1	805.335	2412.98	3	2412.98	0.001524	2
PF13_0024	PF3D7_1305000	conserved Plasmodium protein, unknown function	328	174364	12	17984	1	1	964.065	2889.17	3	2889.18	-0.002448	1	109.62	1.1e-11	K	NDITSNDIHSQKDDNEDYINSNMK	N	Phospho (ST)	0.000000000500000000000000.0	Spectrum18902 scans: 15349,	|	10	101.306	NDITSNDIHS*QKDDNEDYINSNMK	35.8094	1		15349	Yes		|	215	PF13_0024	PF13_0024|organism=Plasmodium_falciparum_3D7|product=conserved Plasmodium protein, unknown function|location=Pf3D7_13:247514-251953(+)|length=1479	conserved Plasmodium protein, unknown function	152	174364	11	8928	1	1	964.065	2889.17	3	2889.18	-0.002448	1
PF10_0361	PF3D7_1036900	conserved Plasmodium protein, unknown function	621	192514	50	10245	1	1	1082.45	2162.89	2	2162.89	-0.002519	0	109.607	1.1e-11	K	SSTVATHGSQENSSAAFMSGK	N	Phospho (ST)	0.000000005000000000000.0	Spectrum14185 scans: 11515,	|	9	158.226	SSTVATHGS*QENSSAAFMSGK	37.0443	1		11515	Yes		|	268	PF10_0361	PF10_0361|organism=Plasmodium_falciparum_3D7|product=conserved Plasmodium protein, unknown function|location=Pf3D7_10:1452598-1458005(-)|length=1681	conserved Plasmodium protein, unknown function	123	192514	18	5655	1	1	1082.45	2162.89	2	2162.89	-0.002519	0
PFB0100c	PF3D7_0202000	knob-associated histidine-rich protein (KAHRP)	1697	71259	222	8535	1	1	1009.95	2017.89	2	2017.9	-0.002082	0	109.349	1.2e-11	K	GASTTAGSTTGATTGANAVQSK	D	Phospho (ST)	0.0005000000000000000000.0	Spectrum9282 scans: 7995,	|			GASTTAGSTTGATTGANAVQSK	0	1	Multiple top hits	7995			|	6	PFB0100c	PFB0100c|organism=Plasmodium_falciparum_3D7|product=knob-associated histidine-rich protein|location=Pf3D7_02:103038-105449(-)|length=654	knob-associated histidine-rich protein	1119	71259	160	4651	1	1	1009.95	2017.89	2	2017.9	-0.002082	0
PFL1140w	PF3D7_1223700	integral membrane protein, putative	448	30964	43	22939	1	1	827.864	3307.43	4	3307.42	0.004607	3	109.134	1.2e-11	K	KREEWEIENCPSEEKQEMIDIYMNK	Y	Carbamidomethyl (C); Phospho (ST)	0.0000000002050000000000000.0	Spectrum37662 scans: 30252,	|			KREEWEIENCPS*EEKQEMIDIYMNK	1000	1	Only one possibility	30252	Yes		|	175	PFL1140w	PFL1140w|organism=Plasmodium_falciparum_3D7|product=integral membrane protein, putative|location=Pf3D7_12:968972-970065(+)|length=273	integral membrane protein, putative	178	30964	19	10755	1	1	827.864	3307.43	4	3307.42	0.004607	3
PFL0340w	PF3D7_1206800	conserved Plasmodium protein, unknown function	198	86260	53	19382	1	1	990.757	2969.25	3	2969.23	0.019122	0	108.832	1.3e-11	R	YCDESDDEDIYTDNIIFSQIHGLK	D	Carbamidomethyl (C); Phospho (ST)	0.020050000000000000000000.0	Spectrum56404 scans: 46062,	|	7	125.176	YCDES*DDEDIYTDNIIFSQIHGLK	40.0538	1	Site determining ions in 2nd hit (y17_2+, y13_2+)	46062	Yes		|	795	PFL0340w	PFL0340w|organism=Plasmodium_falciparum_3D7|product=conserved Plasmodium protein, unknown function|location=Pf3D7_12:308211-310394(+)|length=727	conserved Plasmodium protein, unknown function	37	86260	6	9535	1	1	990.757	2969.25	3	2969.23	0.019122	0
PFF1430c	PF3D7_0629500	amino acid transporter, putative	178	68815	20	21955	1	1	1121.8	3362.36	3	3362.38	-0.016366	0	108.715	1.3e-11	K	NSSNNNNNNTIVDISDGDYTNDEEGTNKPK	R	Phospho (ST)	0.000000000000005000000000000000.0	Spectrum24379 scans: 19235,	|	8	79.8665	NSSNNNNNNTIVDIS*DGDYTNDEEGTNKPK	40.147	1	Site determining ions in 2nd hit (b13)	19235	Yes		|	286	PFF1430c	PFF1430c|organism=Plasmodium_falciparum_3D7|product=amino acid transporter, putative|location=Pf3D7_06:1213950-1216007(-)|length=606	amino acid transporter, putative	189	68815	20	13084	1	1	1121.8	3362.36	3	3362.38	-0.016366	0
PFB0100c	PF3D7_0202000	knob-associated histidine-rich protein (KAHRP)	1697	71259	222	9326	1	1	696.972	2087.89	3	2087.89	-0.000895	1	108.624	1.4e-11	K	TGASTNAATNKGQCAAEGATK	G	Carbamidomethyl (C); Phospho (ST)	0.000500000000020000000.0	Spectrum4530 scans: 4323,	|			TGASTNAATNKGQCAAEGATK	0	1	Multiple top hits	4323			|	6	PFB0100c	PFB0100c|organism=Plasmodium_falciparum_3D7|product=knob-associated histidine-rich protein|location=Pf3D7_02:103038-105449(-)|length=654	knob-associated histidine-rich protein	1119	71259	160	5091	1	1	696.972	2087.89	3	2087.89	-0.000895	1
PF13_0286	PF3D7_1354300	large subunit rRNA methyltransferase, putative	136	120176	7	15055	1	1	869.721	2606.14	3	2606.14	0.003448	2	108.616	1.4e-11	K	KSNSDNDVDSLETTQDIFKENK	H	Phospho (ST)	0.0005000000000000000000.0	Spectrum29227 scans: 23339,	|	9	85.0037	KSNS*DNDVDSLETTQDIFKENK	4.03491	1		23339			|	364	PF13_0286	PF13_0286|organism=Plasmodium_falciparum_3D7|product=methyltransferase, putative|location=Pf3D7_13:2160572-2163749(-)|length=1019	methyltransferase, putative	96	120176	11	7732	1	1	869.721	2606.14	3	2606.14	0.003448	2
PF13_0044	PF3D7_1308200	carbamoyl phosphate synthetase (cpsSII)	507	273265	27	7515	1	1	957.4	1912.78	2	1912.79	-0.003305	1	108.115	1.5e-11	R	MMLMVNNEKESNHEK	G	Phospho (ST)	0.000000000050000.0	Spectrum12981 scans: 10633,	|			MMLMVNNEKES*NHEK	1000	1	Only one possibility	10633	Yes		|	67	PF13_0044	PF13_0044|organism=Plasmodium_falciparum_3D7|product=carbamoyl phosphate synthetase|location=Pf3D7_13:361369-368698(-)|length=2375	carbamoyl phosphate synthetase	311	273265	18	4050	1	1	957.4	1912.78	2	1912.79	-0.003305	1
PFC0105w	PF3D7_0302100	serine/threonine protein kinase (SRPK1)	258	157274	14	19750	1	1	998.5	2992.48	3	2992.47	0.011217	0	108.107	1.5e-11	K	LRPSNSDPSLLTSYSNIHALQETLTR	K	Phospho (ST)	0.00050000000000000000000000.0	Spectrum47713 scans: 38414,	|	1	101.3	LRPS*NSDPSLLTSYSNIHALQETLTR	12.6879	1		38414			|	209	PFC0105w	PFC0105w|organism=Plasmodium_falciparum_3D7|product=serine/threonine protein kinase, putative|location=Pf3D7_03:110750-114766(+)|length=1338	serine/threonine protein kinase, putative	158	157274	14	9670	1	1	998.5	2992.48	3	2992.47	0.011217	0
PFL0625c	PF3D7_1212700	eukaryotic translation initiation factor 3 subunit 10, putative	532	165959	33	7943	1	1	977.392	1952.77	2	1952.77	0.002168	1	107.746	1.7e-11	K	KNDDEEASDGGDFTVFK	K	Phospho (ST)	0.00000005000000000.0	Spectrum27941 scans: 22321,	|	7	153.632	KNDDEEAS*DGGDFTVFK	80.4954	1		22321	Yes		|	75	PFL0625c	PFL0625c|organism=Plasmodium_falciparum_3D7|product=eukaryotic translation initiation factor 3 subunit 10, putative|location=Pf3D7_12:558040-562173(-)|length=1377	eukaryotic translation initiation factor 3 subunit 10, putative	290	165959	24	4299	1	1	977.392	1952.77	2	1952.77	0.002168	1
PFL1170w	PF3D7_1224300	polyadenylate-binding protein, putative (PABP)	1050	97169	48	14921	1	1	866.372	2596.09	3	2596.09	0.003169	0	107.429	1.8e-11	K	DETAASDCADTPNILYVGPHQSR	A	Carbamidomethyl (C); Phospho (ST)	0.00000502000000000000000.0	Spectrum33788 scans: 27101,	|	8	80.8408	DETAAS*DCADTPNILYVGPHQSR	17.1139	1		27101	Yes		|	47	PFL1170w	PFL1170w|organism=Plasmodium_falciparum_3D7|product=polyadenylate-binding protein, putative|location=Pf3D7_12:988620-991247(+)|length=875	polyadenylate-binding protein, putative	361	97169	33	7658	1	1	866.372	2596.09	3	2596.09	0.003169	0
MAL13P1.214	PF3D7_1343000	phosphoethanolamine N-methyltransferase (PMT)	1924	31024	107	13860	1	1	832.736	2495.19	3	2495.17	0.014002	1	107.221	1.9e-11	K	NVVSKDLSDYWNQLLEVEHK	Y	Phospho (ST)	0.00050000000000000000.0	Spectrum55633 scans: 45387,	|	10	145.146	NVVS*KDLSDYWNQLLEVEHK	49.5724	1	Site determining ions in 2nd hit (y15, y14)	45387	Yes		|	26	MAL13P1.214	MAL13P1_214|organism=Plasmodium_falciparum_3D7|product=phosphoethanolamine N-methyltransferase|location=Pf3D7_13:1696925-1698144(+)|length=266	phosphoethanolamine N-methyltransferase	476	31024	34	7210	1	1	832.736	2495.19	3	2495.17	0.014002	1
PFB0365w	PF3D7_0208100.1	conserved Plasmodium protein, unknown function	340	211755	15	12454	1	1	786.689	2357.05	3	2357.04	0.00225	1	107.152	1.9e-11	K	HGDFYNIKSDDLNNSNIGVR	Q	Phospho (ST)	0.00000000500000000000.0	Spectrum28252 scans: 22652,	|	8	107.035	HGDFYNIKS*DDLNNSNIGVR	89.4558	1	Site determining ions in 2nd hit (b9)	22652	Yes		|	61	PFB0365w	PFB0365w|organism=Plasmodium_falciparum_3D7|product=conserved Plasmodium protein, unknown function|location=Pf3D7_02:327932-335203(+)|length=1789	conserved Plasmodium protein, unknown function	328	211755	11	6653	1	1	786.689	2357.05	3	2357.04	0.00225	1
IPI00220194		SLC2A1 Solute carrier family 2, facilitated glucose transporter member 1	690	54049	94	8661	1	1	675.959	2024.85	3	2024.85	0.003364	1	107.029	2e-11	R	GTADVTHDLQEMKEESR	Q	Phospho (ST)	0.00000500000000000.0	Spectrum23087 scans: 18676,	|	10	119.192	GTADVT*HDLQEMKEESR	16.9973	1	Site determining ions in 2nd hit (y12)	18676	Yes		|	80	IPI00220194	IPI00220194.6|SWISS-PROT:P11166|TREMBL:A8K9S6;B2R620;B3KVN0;B4DDR6;Q0P512;Q59GX2|ENSEMBL:ENSP00000361579|REFSEQ:NP_006507|H-INV:HIT000387867|VEGA:OTTHUMP00000009006 Tax_Id=9606 Gene_Symbol=SLC2A1 Solute carrier family 2, facilitated glucose transporter member 1	SLC2A1 Solute carrier family 2, facilitated glucose transporter member 1	271	54049	75	4726	1	1	675.959	2024.85	3	2024.85	0.003364	1
PFL1170w	PF3D7_1224300	polyadenylate-binding protein, putative (PABP)	1050	97169	48	16494	1	1	909.07	2724.19	3	2724.19	0.004403	1	106.982	2e-11	K	KDETAASDCADTPNILYVGPHQSR	A	Carbamidomethyl (C); Phospho (ST)	0.000000502000000000000000.0	Spectrum25879 scans: 20897,	|	6	98.2324	KDETAAS*DCADTPNILYVGPHQSR	15.36	1	Site determining ions in 2nd hit (b5)	20897	Yes		|	47	PFL1170w	PFL1170w|organism=Plasmodium_falciparum_3D7|product=polyadenylate-binding protein, putative|location=Pf3D7_12:988620-991247(+)|length=875	polyadenylate-binding protein, putative	361	97169	33	8261	1	1	909.07	2724.19	3	2724.19	0.004403	1
PF07_0016	PF3D7_0704300	conserved Plasmodium membrane protein, unknown function	207	218243	8	3665	1	1	777.394	1552.77	2	1552.77	0.004421	0	106.965	2e-11	K	LINTSNINMLNVK	T	Phospho (ST)	0.0000500000000.0	Spectrum41673 scans: 33504,	|	1	162.231	LINTS*NINMLNVK	19.931	1		33504	Yes		|	116	PF07_0016	PF07_0016|organism=Plasmodium_falciparum_3D7|product=conserved Plasmodium membrane protein, unknown function|location=Pf3D7_07:253048-258627(+)|length=1859	conserved Plasmodium membrane protein, unknown function	222	218243	13	1722	1	1	777.394	1552.77	2	1552.77	0.004421	0
PFL0210c	PF3D7_1204300	eukaryotic translation initiation factor 5A (EIF5A)	732	17620	269	17972	1	1	963.764	2888.27	3	2888.27	0.001344	1	106.867	2.1e-11	M	SDHEMYDNIDAGASQTYPVQAGAIKK	N	Phospho (ST)	0.50000000000000000000000000.0	Spectrum28245 scans: 22645,	|	9	87.6037	S*DHEMYDNIDAGASQTYPVQAGAIKK	48.5094	1	Site determining ions in 2nd hit (y25_2+, y19_2+)	22645	Yes		|	98	PFL0210c	PFL0210c|organism=Plasmodium_falciparum_3D7|product=eukaryotic initiation factor 5a, putative|location=Pf3D7_12:205488-205973(-)|length=161	eukaryotic initiation factor 5a, putative	242	17620	132	8922	1	1	963.764	2888.27	3	2888.27	0.001344	1
PF10_0323	PF3D7_1033200	early transcribed membrane protein 10.2 (ETRAMP10.2)	425	38902	33	12794	1	1	798.387	2392.14	3	2392.13	0.006868	2	106.841	2.1e-11	R	KLASFSLYDALADASEQNKNK	D	Phospho (ST)	0.000500000000000000000.0	Spectrum45203 scans: 36326,	|			KLASFSLYDALADASEQNKNK	0	1	Multiple top hits	36326			|	494	PF10_0323	PF10_0323|organism=Plasmodium_falciparum_3D7|product=early transcribed membrane protein 10.2, etramp 10.2|location=Pf3D7_10:1335220-1336287(+)|length=355	early transcribed membrane protein 10.2, etramp 10.2	72	38902	8	6791	1	1	798.387	2392.14	3	2392.13	0.006868	2
PFD0080c	PF3D7_0401800	Plasmodium exported protein (PHISTb), unknown function (PfD80)	565	60233	34	15630	1	1	887.364	2659.07	3	2659.07	0.003567	1	106.578	2.2e-11	K	EGSNVDITEEEEKEAESVDDNNK	E	Phospho (ST)	0.00500000000000000000000.0	Spectrum26644 scans: 21342,	|	3	47.5023	EGS*NVDITEEEEKEAESVDDNNK	12.1392	1	Site determining ions in 2nd hit at 10 peaks per window (b6)	21342			|	70	PFD0080c	PFD0080c|organism=Plasmodium_falciparum_3D7|product=Plasmodium exported protein (PHISTb), unknown function|location=Pf3D7_04:110192-112053(-)|length=560	Plasmodium exported protein (PHISTb), unknown function	305	60233	16	7965	1	1	887.364	2659.07	3	2659.07	0.003567	1
PF08_0124	PF3D7_0804000	cactin homolog, putative	212	97352	8	20167	1	1	1004.48	3010.41	3	3010.4	0.009455	1	106.069	2.5e-11	R	IAYHGDSPILYDINILEENKNENEK	V	Phospho (ST)	0.0000005000000000000000000.0	Spectrum44251 scans: 35621,	|			IAYHGDS*PILYDINILEENKNENEK	1000	1	Only one possibility	35621	Yes		|	409	PF08_0124	PF08_0124|organism=Plasmodium_falciparum_3D7|product=conserved Plasmodium protein, unknown function|location=Pf3D7_08:238973-242168(+)|length=802	conserved Plasmodium protein, unknown function	87	97352	7	9743	1	1	1004.48	3010.41	3	3010.4	0.009455	1
PF13_0237	PF3D7_1343300	conserved Plasmodium protein, unknown function	184	114514	9	19149	1	1	986.5	2956.48	3	2956.47	0.007174	1	105.785	2.6e-11	K	VLAHLARTPQESNADDFIVIQDSPIK	C	Phospho (ST)	0.00000005000000000000000000.0	Spectrum40672 scans: 32778,	|	5	148.007	VLAHLART*PQESNADDFIVIQDSPIK	17.8663	1	Site determining ions in 2nd hit at 10 peaks per window (y17_2+, y17)	32778	Yes		|	809	PF13_0237	PF13_0237|organism=Plasmodium_falciparum_3D7|product=conserved Plasmodium protein, unknown function|location=Pf3D7_13:1707762-1710710(-)|length=982	conserved Plasmodium protein, unknown function	35	114514	4	9453	1	1	986.5	2956.48	3	2956.47	0.007174	1
MAL13P1.233	PF3D7_1346300	DNA/RNA-binding protein Alba 2 (ALBA2)	692	24969	81	19727	1	1	998.033	2991.08	3	2991.08	-0.000899	2	105.782	2.6e-11	K	NEDKKSGDEEEEEEEEEEDEENNK	N	Phospho (ST)	0.000005000000000000000000.0	Spectrum4612 scans: 4410,	|			NEDKKS*GDEEEEEEEEEEDEENNK	1000	1	Only one possibility	4410	Yes		|	63	MAL13P1.233	MAL13P1_233|organism=Plasmodium_falciparum_3D7|product=nucleic acid binding protein, putative|location=Pf3D7_13:1845859-1846848(+)|length=211	nucleic acid binding protein, putative	319	24969	85	9652	1	1	998.033	2991.08	3	2991.08	-0.000899	2
PFA0410w	PF3D7_0108300	conserved Plasmodium protein, unknown function	539	254883	23	16706	1	1	918.387	2752.14	3	2752.14	-0.001915	2	105.768	2.6e-11	K	KGGSIMNFGDVDNNTTCAMNKNER	R	Carbamidomethyl (C); Phospho (ST)	0.000500000000000020000000.0	Spectrum25161 scans: 20132,	|	9	47.8765	KGGS*IMNFGDVDNNTTCAMNKNER	43.5815	1	Site determining ions in 2nd hit (b15, b8_2+, y10, y9)	20132	Yes		|	118	PFA0410w	PFA0410w|organism=Plasmodium_falciparum_3D7|product=conserved Plasmodium protein, unknown function|location=Pf3D7_01:338321-344986(+)|length=2221	conserved Plasmodium protein, unknown function	221	254883	11	8349	1	1	918.387	2752.14	3	2752.14	-0.001915	2
PFB0100c	PF3D7_0202000	knob-associated histidine-rich protein (KAHRP)	1297	71259	228	6830	1	1	1009.95	2017.89	2	2017.9	-0.007942	0	105.638	2.7e-11	K	GASTTAGSTTGATTGANAVQSK	D	Phospho (ST)	0.0000000500000000000000.0	Spectrum7345 scans: 6289,	|	2	166.755	GASTTAGS*TTGATTGANAVQSK	15.6184	1		6289	Yes		|	7	PFB0100c	PFB0100c|organism=Plasmodium_falciparum_3D7|product=knob-associated histidine-rich protein|location=Pf3D7_02:103038-105449(-)|length=654	knob-associated histidine-rich protein	1705	71259	159	4353	1	1	1009.95	2017.89	2	2017.9	-0.007942	0
PF10_0047	PF3D7_1004400	RNA binding protein, putative	1093	106233	122	5317	1	1	867.362	1732.71	2	1732.71	0.001077	0	105.533	2.8e-11	R	NYSPPNFSNESIER	R	Phospho (ST)	0.00500000000000.0	Spectrum31383 scans: 25245,	|	1	123.008	NYS*PPNFSNESIER	111.417	1	Site determining ions in 2nd hit at 10 peaks per window (y10, y9)	25245	Yes		|	7	PF10_0047	PF10_0047|organism=Plasmodium_falciparum_3D7|product=RNA binding protein, putative|location=Pf3D7_10:207001-209643(-)|length=880	RNA binding protein, putative	1086	106233	118	2770	1	1	867.362	1732.71	2	1732.71	0.001077	0
PFF1155w	PF3D7_0624000	hexokinase (HK)	797	55226	66	19886	1	1	1502.69	3003.37	2	3003.36	0.015654	1	105.479	2.8e-11	K	NDVTYTKLDTIECDIPINEELSWR	I	Carbamidomethyl (C); Phospho (ST)	0.000000000500200000000000.0	Spectrum55436 scans: 45173,	|	2	116.966	NDVTYTKLDT*IECDIPINEELSWR	32.1426	1	Site determining ions in 2nd hit at 10 peaks per window (b8, y15)	45173	Yes		|	657	IPI00646008	IPI00646008.1|VEGA:OTTHUMP00000081244 Tax_Id=9606 Gene_Symbol=MT3 13 kDa protein	MT3 13 kDa protein	49	12519	1	9709	1	1	1502.69	3003.37	2	3003.37	0.000151	2
IPI00022431		AHSG Alpha-2-HS-glycoprotein	173	39300	6	10208	1	1	721.002	2159.99	3	2159.98	0.003131	0	105.42	2.9e-11	R	HTFMGVVSLGSPSGEVSHPR	K	Phospho (ST)	0.00000000000050000000.0	Spectrum30878 scans: 24707,	|	10	117.534	HTFMGVVSLGSPS*GEVSHPR	21.1266	1	Site determining ions in 2nd hit (b15, b15_2+)	24707	Yes		|	465	IPI00022431	IPI00022431.1|SWISS-PROT:P02765|TREMBL:A8K9N6;B2R7G1|ENSEMBL:ENSP00000273784|REFSEQ:NP_001613|H-INV:HIT000053302|VEGA:OTTHUMP00000173914 Tax_Id=9606 Gene_Symbol=AHSG Alpha-2-HS-glycoprotein	AHSG Alpha-2-HS-glycoprotein	77	39300	6	5635	1	1	721.002	2159.99	3	2159.98	0.003131	0
PFL1005c	PF3D7_1220900	heterochromatin protein 1 (HP1)	1062	30999	188	19680	1	1	997.451	2989.33	3	2989.32	0.012744	1	105.352	2.9e-11	K	WKGYSDDENTWEPESNLIHLTTFK	K	Phospho (ST)	0.000050000000000000000000.0	Spectrum51020 scans: 41385,	|	10	75.5591	WKGYS*DDENTWEPESNLIHLTTFK	13.5951	1		41385	Yes		|	19	PFL1005c	PFL1005c|organism=Plasmodium_falciparum_3D7|product=chromodomain protein|location=Pf3D7_12:831245-832045(-)|length=266	chromodomain protein	541	30999	72	9629	1	1	997.451	2989.33	3	2989.32	0.012744	1
MAL7P1.12	PF3D7_0703500	erythrocyte membrane-associated antigen	553	263015	31	14321	1	1	850.042	2547.11	3	2547.1	0.001593	0	105.287	3e-11	K	HNSFHNNNNNDLNQINNFGIK	K	Phospho (ST)	0.005000000000000000000.0	Spectrum25492 scans: 20485,	|			HNS*FHNNNNNDLNQINNFGIK	1000	1	Only one possibility	20485	Yes		|	82	MAL7P1.12	MAL7P1_12|organism=Plasmodium_falciparum_3D7|product=erythrocyte membrane-associated antigen|location=Pf3D7_07:190978-197882(+)|length=2283	erythrocyte membrane-associated antigen	266	263015	22	7410	1	1	850.042	2547.11	3	2547.1	0.001593	0
PF07_0077	PF3D7_0719300	actin-like protein, putative	103	121053	1	29264	1	1	1311.23	3930.67	3	3930.66	0.01572	2	104.885	3.2e-11	K	KLGSMDKTNEENVNSMNSVNNVNNFIDDNSYESK	K	Deamidated (NQ); Phospho (ST)	0.0005000000000000300000000000000000.0	Spectrum36017 scans: 28802,	|	10	109.17	KLGS*MDKTNEENVNSMNSVNNVNNFIDDNSYESK	32.0151	1	Site determining ions in 2nd hit (b6, y30_2+, y28_2+)	28802	Yes		|	558	PF07_0077	PF07_0077|organism=Plasmodium_falciparum_3D7|product=actin-like protein, putative|location=Pf3D7_07:899871-902969(+)|length=1032	actin-like protein, putative	61	121053	1	12464	1	1	1311.23	3930.67	3	3930.66	0.01572	2
PFI1475w	PF3D7_0930300	merozoite surface protein 1 (MSP1)	2217	195605	73	7661	1	1	963.015	1924.02	2	1924.01	0.008543	0	104.844	3.3e-11	K	LLSTGLVQNFPNTIISK	L	Phospho (ST)	0.00500000000000000.0	Spectrum57807 scans: 47516,	|	2	151.229	LLS*TGLVQNFPNTIISK	15.6583	1		47516	Yes		|	59	PFI1475w	PFI1475w|organism=Plasmodium_falciparum_3D7|product=merozoite surface protein 1 precursor|location=Pf3D7_09:1201802-1206964(+)|length=1720	merozoite surface protein 1 precursor	337	195605	15	4137	1	1	963.015	1924.02	2	1924.01	0.008543	0
PFE0810c	PF3D7_0516200	40S ribosomal protein S14, putative	336	16067	11	8216	1	1	662.354	1984.04	3	1984.04	-0.000517	2	104.424	3.6e-11	K	KVKTPQPETAIVSGPQPK	E	Phospho (ST)	0.000500000000000000.0	Spectrum13640 scans: 11334,	|	3	94.003	KVKT*PQPETAIVSGPQPK	46.3189	1	Site determining ions in 2nd hit at 10 peaks per window (y12, y11)	11334	Yes		|	186	PFE0810c	PFE0810c|organism=Plasmodium_falciparum_3D7|product=40S ribosomal protein S14, putative|location=Pf3D7_05:675807-676612(-)|length=151	40S ribosomal protein S14, putative	169	16067	8	4465	1	1	662.354	1984.04	3	1984.04	-0.000517	2
IPI00220194		SLC2A1 Solute carrier family 2, facilitated glucose transporter member 1	690	54049	94	8653	1	1	675.958	2024.85	3	2024.85	0.002644	1	104.415	3.6e-11	R	GTADVTHDLQEMKEESR	Q	Phospho (ST)	0.00000500000000000.0	Spectrum23375 scans: 18982,	|	4	44.5519	GTADVT*HDLQEMKEESR	5.28352	1		18982			|	80	IPI00220194	IPI00220194.6|SWISS-PROT:P11166|TREMBL:A8K9S6;B2R620;B3KVN0;B4DDR6;Q0P512;Q59GX2|ENSEMBL:ENSP00000361579|REFSEQ:NP_006507|H-INV:HIT000387867|VEGA:OTTHUMP00000009006 Tax_Id=9606 Gene_Symbol=SLC2A1 Solute carrier family 2, facilitated glucose transporter member 1	SLC2A1 Solute carrier family 2, facilitated glucose transporter member 1	271	54049	75	4719	1	1	675.958	2024.85	3	2024.85	0.002644	1
IPI00783228		SPTB Isoform 1 of Spectrin beta chain, erythrocyte	6835	246316	495	19177	1	1	986.787	2957.34	3	2957.33	0.01534	1	104.322	3.7e-11	R	KEELGELFAQVPSMGEEGGDADLSIEK	R	Phospho (ST)	0.000000000000500000000000000.0	Spectrum52952 scans: 42949,	|	6	98.1657	KEELGELFAQVPS*MGEEGGDADLSIEK	58.6608	1	Site determining ions in 2nd hit (b15, b22_2+)	42949	Yes		|	1	IPI00783228	IPI00783228.4|SWISS-PROT:P11277-1|ENSEMBL:ENSP00000374371|REFSEQ:NP_000338 Tax_Id=9606 Gene_Symbol=SPTB Isoform 1 of Spectrin beta chain, erythrocyte	SPTB Isoform 1 of Spectrin beta chain, erythrocyte	1574	246316	163	9463	1	1	986.787	2957.34	3	2957.33	0.01534	1
PF10_0047	PF3D7_1004400	RNA binding protein, putative	1093	106233	122	5318	1	1	867.363	1732.71	2	1732.71	0.001317	0	104.111	3.9e-11	R	NYSPPNFSNESIER	R	Phospho (ST)	0.00500000000000.0	Spectrum31109 scans: 24952,	|	1	134.542	NYS*PPNFSNESIER	109.611	1		24952	Yes		|	7	PF10_0047	PF10_0047|organism=Plasmodium_falciparum_3D7|product=RNA binding protein, putative|location=Pf3D7_10:207001-209643(-)|length=880	RNA binding protein, putative	1086	106233	118	2771	1	1	867.363	1732.71	2	1732.71	0.001317	0
PFE0570w	PF3D7_0511500	RNA pseudouridylate synthase, putative	671	1186842	27	8112	1	1	987.381	1972.75	2	1972.74	0.002617	0	104.042	3.9e-11	K	MGSNNINDSTNYYNMR	E	Phospho (ST)	0.0050000000000000.0	Spectrum26979 scans: 21698,	|	7	171.334	MGS*NNINDSTNYYNMR	102.916	1	Site determining ions in 2nd hit at 10 peaks per window (y10)	21698	Yes		|	22	PFE0570w	PFE0570w|organism=Plasmodium_falciparum_3D7|product=RNA pseudouridylate synthase, putative|location=Pf3D7_05:486600-516785(+)|length=10061	RNA pseudouridylate synthase, putative	516	1186842	19	4410	1	1	987.381	1972.75	2	1972.74	0.002617	0
PFF1430c	PF3D7_0629500	amino acid transporter, putative	158	68815	13	23360	1	1	1121.8	3362.37	3	3362.38	-0.014176	0	104.007	4e-11	K	NSSNNNNNNTIVDISDGDYTNDEEGTNKPK	R	Phospho (ST)	0.000000000000005000000000000000.0	Spectrum23098 scans: 18672,	|	8	85.3478	NSSNNNNNNTIVDIS*DGDYTNDEEGTNKPK	32.2719	1	Site determining ions in 2nd hit at 10 peaks per window (b10, b13)	18672	Yes		|	240	PFF1430c	PFF1430c|organism=Plasmodium_falciparum_3D7|product=amino acid transporter, putative|location=Pf3D7_06:1213950-1216007(-)|length=606	amino acid transporter, putative	181	68815	8	11827	1	1	1121.8	3362.37	3	3362.38	-0.014176	0
IPI00783228		SPTB Isoform 1 of Spectrin beta chain, erythrocyte	6835	246316	495	3875	1	1	788.849	1575.68	2	1575.68	0.001805	0	103.955	4e-11	K	LLTSQDVSYDEAR	N	Phospho (ST)	0.0000000500000.0	Spectrum22889 scans: 18465,	|	4	147.234	LLTSQDVS*YDEAR	87.0582	1	Site determining ions in 2nd hit at 10 peaks per window (b7)	18465	Yes		|	1	IPI00783228	IPI00783228.4|SWISS-PROT:P11277-1|ENSEMBL:ENSP00000374371|REFSEQ:NP_000338 Tax_Id=9606 Gene_Symbol=SPTB Isoform 1 of Spectrin beta chain, erythrocyte	SPTB Isoform 1 of Spectrin beta chain, erythrocyte	1574	246316	163	1865	1	1	788.849	1575.68	2	1575.68	0.001805	0
PFL1900w	PF3D7_1239200	transcription factor with AP2 domain(s) (ApiAP2)	682	299197	28	25900	1	1	1182.84	3545.51	3	3545.51	-0.001086	0	103.879	4.1e-11	K	NMNSNDEKPTTSTENMFPSHSTNINDSNIVK	V	Phospho (ST)	0.0000000000500000000000000000000.0	Spectrum27393 scans: 22138,	|	3	67.7164	NMNS*NDEKPTTSTENMFPSHSTNINDSNIVK	18.5507	1	Site determining ions in 2nd hit at 10 peaks per window (y25_2+, y22_2+)	22138	Yes		|	43	PFL1900w	PFL1900w|organism=Plasmodium_falciparum_3D7|product=transcription factor with AP2 domain(s), putative|location=Pf3D7_12:1634684-1642417(+)|length=2577	transcription factor with AP2 domain(s), putative	368	299197	23	11606	1	1	1182.84	3545.51	3	3545.51	-0.001086	0
PF13_0024	PF3D7_1305000	conserved Plasmodium protein, unknown function	328	174364	12	17985	1	1	964.065	2889.17	3	2889.18	-0.002448	1	103.875	4.1e-11	K	NDITSNDIHSQKDDNEDYINSNMK	N	Phospho (ST)	0.000000000500000000000000.0	Spectrum18896 scans: 15343,	|	9	78.698	NDITSNDIHS*QKDDNEDYINSNMK	22.0775	1		15343	Yes		|	215	PF13_0024	PF13_0024|organism=Plasmodium_falciparum_3D7|product=conserved Plasmodium protein, unknown function|location=Pf3D7_13:247514-251953(+)|length=1479	conserved Plasmodium protein, unknown function	152	174364	11	8929	1	1	964.065	2889.17	3	2889.18	-0.002448	1
IPI00216697		ANK1 Isoform Er1 of Ankyrin-1	4668	206137	478	15404	1	1	879.71	2636.11	3	2636.11	-0.002113	1	103.637	4.3e-11	K	RQDDATGAGQDSENEVSLVSGHQR	G	Deamidated (NQ); Phospho (ST)	0.000000000005030000000000.0	Spectrum15139 scans: 12527,	|	6	101.102	RQDDATGAGQDS*ENEVSLVSGHQR	32.8859	1	Site determining ions in 2nd hit (y14_2+)	12527	Yes		|	3	IPI00216697	IPI00216697.3|SWISS-PROT:P16157-1|ENSEMBL:ENSP00000339620|REFSEQ:NP_065209|VEGA:OTTHUMP00000196860 Tax_Id=9606 Gene_Symbol=ANK1 Isoform Er1 of Ankyrin-1	ANK1 Isoform Er1 of Ankyrin-1	1237	206137	175	7871	1	1	879.71	2636.11	3	2636.11	-0.002113	1
MAL8P1.62	PF3D7_0819600	conserved Plasmodium protein, unknown function	205	32145	6	14253	1	1	847.689	2540.04	3	2540.04	0.001018	3	103.486	4.5e-11	K	KEESDEDEDENEEKLKEHTK	S	Phospho (ST)	0.00050000000000000000.0	Spectrum3516 scans: 3707,	|	10	84.2022	KEES*DEDEDENEEKLKEHTK	125.945	1		3707	Yes		|	504	MAL8P1.62	MAL8P1_62|organism=Plasmodium_falciparum_3D7|product=conserved Plasmodium protein, unknown function|location=Pf3D7_08:886295-887233(-)|length=277	conserved Plasmodium protein, unknown function	70	32145	4	7373	1	1	847.689	2540.04	3	2540.04	0.001018	3
PFC0105w	PF3D7_0302100	serine/threonine protein kinase (SRPK1)	258	157274	14	19747	1	1	998.499	2992.48	3	2992.47	0.010497	0	103.209	4.8e-11	K	LRPSNSDPSLLTSYSNIHALQETLTR	K	Phospho (ST)	0.00050000000000000000000000.0	Spectrum47290 scans: 38242,	|	9	128.026	LRPSNS*DPSLLTSYSNIHALQETLTR	10.8493	1		38242			|	209	PFC0105w	PFC0105w|organism=Plasmodium_falciparum_3D7|product=serine/threonine protein kinase, putative|location=Pf3D7_03:110750-114766(+)|length=1338	serine/threonine protein kinase, putative	158	157274	14	9668	1	1	998.499	2992.48	3	2992.47	0.010497	0
PFD1115c	PF3D7_0423600	conserved Plasmodium protein, unknown function	140	190828	8	6079	1	1	903.38	1804.74	2	1804.74	0.004086	0	103.174	4.8e-11	K	NVISDEQDGEDTLYK	K	Phospho (ST)	0.000500000000000.0	Spectrum29824 scans: 23974,	|	4	174.613	NVIS*DEQDGEDTLYK	202.353	1		23974	Yes		|	629	PFD1115c	PFD1115c|organism=Plasmodium_falciparum_3D7|product=conserved Plasmodium protein, unknown function|location=Pf3D7_04:1066229-1071067(-)|length=1612	conserved Plasmodium protein, unknown function	52	190828	3	3216	1	1	903.38	1804.74	2	1804.74	0.004086	0
PF08_0086	PF3D7_0812500	RNA binding protein, putative	520	117009	32	9770	1	1	711.651	2131.93	3	2131.93	-0.000218	2	103.133	4.9e-11	K	AKSVEDNLDEEYDVGKNK	T	Phospho (ST)	0.005000000000000000.0	Spectrum15011 scans: 12392,	|			AKS*VEDNLDEEYDVGKNK	1000	1	Only one possibility	12392	Yes		|	29	PF08_0086	PF08_0086|organism=Plasmodium_falciparum_3D7|product=RNA binding protein, putative|location=Pf3D7_08:627189-630065(-)|length=958	RNA binding protein, putative	467	117009	36	5367	1	1	711.651	2131.93	3	2131.93	-0.000218	2
PF07_0015	PF3D7_0704200	tRNA m5C-methyltransferase, putative	101	141140	3	26217	1	1	1193.22	3576.62	3	3576.62	0.005675	2	103	5e-11	K	ILTSELKNEKDNIENNMSEENDETLNGYIK	N	Phospho (ST)	0.000000000000000005000000000000.0	Spectrum36372 scans: 29182,	|	4	81.2576	ILTSELKNEKDNIENNMS*EENDETLNGYIK	32.9005	1		29182	Yes		|	686	PF07_0015	PF07_0015|organism=Plasmodium_falciparum_3D7|product=methyltransferase, putative|location=Pf3D7_07:246684-250265(-)|length=1193	methyltransferase, putative	46	141140	2	11669	1	1	1193.22	3576.62	3	3576.62	0.005675	2
PFE0040c	PF3D7_0500800	mature parasite-infected erythrocyte surface antigen,erythrocyte membrane protein 2 (MESA)	2573	168186	192	11967	1	1	771.368	2311.08	3	2311.08	0.000406	2	102.995	5e-11	R	KDVIEQEIVSEEVNEKDTK	N	Phospho (ST)	0.0000000005000000000.0	Spectrum24370 scans: 19649,	|	6	93.4083	KDVIEQEIVS*EEVNEKDTK	99.3764	1	Site determining ions in 2nd hit (y9_2+)	19649	Yes		|	2	PFE0040c	PFE0040c|organism=Plasmodium_falciparum_3D7|product=Mature parasite-infected erythrocyte surface antigen (MESA) or PfEMP2|location=Pf3D7_05:43327-47761(-)|length=1434	Mature parasite-infected erythrocyte surface antigen (MESA) or PfEMP2	1439	168186	148	6450	1	1	771.368	2311.08	3	2311.08	0.000406	2
PFL1170w	PF3D7_1224300	polyadenylate-binding protein, putative (PABP)	1050	97169	48	16495	1	1	909.071	2724.19	3	2724.19	0.004613	1	102.976	5e-11	K	KDETAASDCADTPNILYVGPHQSR	A	Carbamidomethyl (C); Phospho (ST)	0.000000502000000000000000.0	Spectrum26852 scans: 21563,	|	9	73.7722	KDETAAS*DCADTPNILYVGPHQSR	17.8511	1	Site determining ions in 2nd hit (b9_2+, y13_2+)	21563	Yes		|	47	PFL1170w	PFL1170w|organism=Plasmodium_falciparum_3D7|product=polyadenylate-binding protein, putative|location=Pf3D7_12:988620-991247(+)|length=875	polyadenylate-binding protein, putative	361	97169	33	8263	1	1	909.071	2724.19	3	2724.19	0.004613	1
PF11_0433	PF3D7_1142100	conserved Plasmodium protein, unknown function	566	324626	19	20615	1	1	1016.76	3047.26	3	3047.26	-0.001331	1	102.764	5.3e-11	R	INSMNNLQSEDLNNDPMNQQDYDKK	Y	Phospho (ST)	0.0050000000000000000000000.0	Spectrum28082 scans: 22471,	|	4	94.1409	INS*MNNLQSEDLNNDPMNQQDYDKK	64.7681	1	Site determining ions in 2nd hit (y21_2+)	22471	Yes		|	41	PF11_0433	PF11_0433|organism=Plasmodium_falciparum_3D7|product=conserved Plasmodium protein, unknown function|location=Pf3D7_11:1681865-1690081(-)|length=2738	conserved Plasmodium protein, unknown function	378	324626	16	9915	1	1	1016.76	3047.26	3	3047.26	-0.001331	1
PF13_0257	PF3D7_1349200	glutamate--tRNA ligase, putative	199	101354	5	7720	1	1	965.942	1929.87	2	1929.87	0.004099	1	102.508	5.6e-11	R	NNSIEKNLELFNEMR	K	Phospho (ST)	0.005000000000000.0	Spectrum44512 scans: 35900,	|			NNS*IEKNLELFNEMR	1000	1	Only one possibility	35900	Yes		|	645	PF13_0257	PF13_0257|organism=Plasmodium_falciparum_3D7|product=glutamate--tRNA ligase, putative|location=Pf3D7_13:1968221-1970812(-)|length=863	glutamate--tRNA ligase, putative	51	101354	3	4175	1	1	965.942	1929.87	2	1929.87	0.004099	1
PFF1350c	PF3D7_0627800	acetyl-CoA synthetase, putative	305	113808	15	18913	1	1	980.732	2939.17	3	2939.17	-0.000775	0	102.505	5.6e-11	K	STHSHQSDHQNDFSLQQEDNNYTK	N	Phospho (ST)	0.000000500000000000000000.0	Spectrum12000 scans: 9996,	|	4	108.656	STHSHQS*DHQNDFSLQQEDNNYTK	13.8769	1		9996	Yes		|	234	PFF1350c	PFF1350c|organism=Plasmodium_falciparum_3D7|product=acetyl-CoA synthetase|location=Pf3D7_06:1114545-1117538(-)|length=997	acetyl-CoA synthetase	138	113808	11	9363	1	1	980.732	2939.17	3	2939.17	-0.000775	0
PFI1000w	PF3D7_0920400	conserved Plasmodium protein, unknown function	101	224343	2	19609	1	1	995.805	2984.39	3	2984.37	0.018521	1	102.242	6e-11	K	MNSLKNINNVDNFNIDADDIFHLTK	D	Phospho (ST)	0.0050000000000000000000000.0	Spectrum53039 scans: 43042,	|	10	116.495	MNS*LKNINNVDNFNIDADDIFHLTK	137.945	1	Site determining ions in 2nd hit (y12_2+)	43042	Yes		|	842	PFI1000w	PFI1000w|organism=Plasmodium_falciparum_3D7|product=conserved Plasmodium protein, unknown function|location=Pf3D7_09:833744-839302(+)|length=1852	conserved Plasmodium protein, unknown function	32	224343	2	9607	1	1	995.805	2984.39	3	2984.37	0.018521	1
PFL1005c	PF3D7_1220900	heterochromatin protein 1 (HP1)	1062	30999	188	19669	1	1	997.448	2989.32	3	2989.32	0.004884	1	102.18	6.1e-11	K	WKGYSDDENTWEPESNLIHLTTFK	K	Phospho (ST)	0.000050000000000000000000.0	Spectrum51786 scans: 41968,	|	7	80.0675	WKGYS*DDENTWEPESNLIHLTTFK	35.7548	1		41968	Yes		|	19	PFL1005c	PFL1005c|organism=Plasmodium_falciparum_3D7|product=chromodomain protein|location=Pf3D7_12:831245-832045(-)|length=266	chromodomain protein	541	30999	72	9619	1	1	997.448	2989.32	3	2989.32	0.004884	1
PFL0210c	PF3D7_1204300	eukaryotic translation initiation factor 5A (EIF5A)	732	17620	269	18998	1	1	983.101	2946.28	3	2946.27	0.005486	1	102.106	6.2e-11	M	SDHEMYDNIDAGASQTYPVQAGAIKK	N	Acetyl (Protein N-term); Oxidation (M); Phospho (ST)	1.50004000000000000000000000.0	Spectrum28515 scans: 22933,	|	9	54.209	S*DHEMYDNIDAGASQTYPVQAGAIKK	80.1396	1	Site determining ions in 2nd hit (y21_2+)	22933	Yes		|	98	PFL0210c	PFL0210c|organism=Plasmodium_falciparum_3D7|product=eukaryotic initiation factor 5a, putative|location=Pf3D7_12:205488-205973(-)|length=161	eukaryotic initiation factor 5a, putative	242	17620	132	9394	1	1	983.101	2946.28	3	2946.27	0.005486	1
PFF1470c	PF3D7_0630300	DNA polymerase epsilon, catalytic subunit a, putative	222	344390	7	16219	1	1	900.089	2697.24	3	2697.24	0.001102	1	101.953	6.4e-11	K	KINSFENYGENNNNIIIIDHEK	I	Phospho (ST)	0.0005000000000000000000.0	Spectrum31437 scans: 25302,	|			KINS*FENYGENNNNIIIIDHEK	1000	1	Only one possibility	25302	Yes		|	342	PFF1470c	PFF1470c|organism=Plasmodium_falciparum_3D7|product=DNA polymerase epsilon, catalytic subunit a, putative|location=Pf3D7_06:1260401-1269599(-)|length=2907	DNA polymerase epsilon, catalytic subunit a, putative	102	344390	4	8119	1	1	900.089	2697.24	3	2697.24	0.001102	1
PF07_0082	PF3D7_0719900	conserved Plasmodium membrane protein, unknown function	180	402448	9	16724	1	1	919.695	2756.06	3	2756.06	0.00192	0	101.815	6.6e-11	K	MCEHNGHQSDHYNDNNVNNIHK	V	Carbamidomethyl (C); Phospho (ST)	0.0200000050000000000000.0	Spectrum3097 scans: 3264,	|			MCEHNGHQS*DHYNDNNVNNIHK	1000	1	Only one possibility	3264	Yes		|	486	PF07_0082	PF07_0082|organism=Plasmodium_falciparum_3D7|product=conserved Plasmodium membrane protein, unknown function|location=Pf3D7_07:921303-931508(+)|length=3401	conserved Plasmodium membrane protein, unknown function	73	402448	5	8361	1	1	919.695	2756.06	3	2756.06	0.00192	0
PFC0355c	PF3D7_0308300	conserved Plasmodium protein, unknown function	102	38920	4	10740	1	1	735.339	2203	3	2202.99	0.008273	0	101.785	6.6e-11	K	FHVDNVSLCGIEDVLHNR	D	Carbamidomethyl (C); Phospho (ST)	0.000000502000000000.0	Spectrum46796 scans: 37712,	|			FHVDNVS*LCGIEDVLHNR	1000	1	Only one possibility	37712	Yes		|	433	PFC0355c	PFC0355c|organism=Plasmodium_falciparum_3D7|product=conserved Plasmodium protein, unknown function|location=Pf3D7_03:362334-363347(-)|length=337	conserved Plasmodium protein, unknown function	82	38920	5	5932	1	1	735.339	2203	3	2202.99	0.008273	0
MAL13P1.23-a		CorA-like Mg2+ transporter protein, putative	180	54864	5	29864	1	1	1000.68	3998.71	4	3998.69	0.017283	3	101.68	6.8e-11	K	KYDYDEIDLNDDDDDIIDNKSFDKNNYSYNIK	N	Phospho (ST)	0.00000000000000000000500000000000.0	Spectrum40129 scans: 32199,	|	9	71.0394	KYDYDEIDLNDDDDDIIDNKS*FDKNNYSYNIK	28.9144	1		32199	Yes		|	331	MAL13P1.23-a	MAL13P1_23-a|organism=Plasmodium_falciparum_3D7|product=CorA-like Mg2+ transporter protein, putative|location=Pf3D7_13:226871-229075(-)|length=468	CorA-like Mg2+ transporter protein, putative	104	54864	8	12571	1	1	1000.68	3998.71	4	3998.69	0.017283	3
PF14_0359	PF3D7_1437900	HSP40, subfamily A, putative	617	48438	41	17338	1	1	942.108	2823.3	3	2823.29	0.008671	2	101.58	6.9e-11	K	KYDLENSELEVVSCSPVDKEYIK	V	Carbamidomethyl (C); Phospho (ST)	0.00000000000002500000000.0	Spectrum35982 scans: 28765,	|	3	87.9189	KYDLENSELEVVSCS*PVDKEYIK	19.6769	1	Site determining ions in 2nd hit at 10 peaks per window (y10_2+)	28765	Yes		|	787	PF14_0359	PF14_0359|organism=Plasmodium_falciparum_3D7|product=HSP40, subfamily A, putative|location=Pf3D7_14:1533272-1534890(+)|length=424	HSP40, subfamily A, putative	37	48438	8	8615	1	1	942.108	2823.3	3	2823.29	0.008671	2
PFD0985w	PF3D7_0420300	transcription factor with AP2 domain(s) (ApiAP2)	125	399922	3	13704	1	1	826.367	2476.08	3	2476.08	0.002359	1	101.501	7.1e-11	K	KYSSSAHNATSAGTNYTTTAAHR	E	Phospho (ST)	0.00005000000000000000000.0	Spectrum6386 scans: 5825,	|	1	99.3712	KYS*SSAHNATSAGTNYTTTAAHR	12.7074	1		5825			|	608	PFD0985w	PFD0985w|organism=Plasmodium_falciparum_3D7|product=transcription factor with AP2 domain(s), putative|location=Pf3D7_04:924970-935391(+)|length=3473	transcription factor with AP2 domain(s), putative	55	399922	2	7155	1	1	826.367	2476.08	3	2476.08	0.002359	1
PF14_0354	PF3D7_1437400	pantothenate kinase, putative	426	90984	30	8241	1	1	663.272	1986.79	3	1986.79	-8.9e-05	0	101.472	7.1e-11	K	HSLSDNEINMYEYHR	K	Phospho (ST)	0.000500000000000.0	Spectrum21576 scans: 17454,	|	10	184.129	HSLS*DNEINMYEYHR	19.3145	1		17454	Yes		|	228	PF14_0354	PF14_0354|organism=Plasmodium_falciparum_3D7|product=pantothenate kinase, putative|location=Pf3D7_14:1517013-1519313(+)|length=766	pantothenate kinase, putative	144	90984	10	4484	1	1	663.272	1986.79	3	1986.79	-8.9e-05	0
PF14_0028	PF3D7_1402700	pre-mRNA splicing factor, putative	100	77954	5	16085	1	1	895.383	2683.13	3	2683.13	-0.002899	1	101.454	7.2e-11	K	INYIDVNKSEEENDEENIDGHK	I	Phospho (ST)	0.0000000050000000000000.0	Spectrum21608 scans: 17488,	|			INYIDVNKS*EEENDEENIDGHK	1000	1	Only one possibility	17488	Yes		|	458	PF14_0028	PF14_0028|organism=Plasmodium_falciparum_3D7|product=pre-mRNA splicing factor, putative|location=Pf3D7_14:94980-98404(-)|length=655	pre-mRNA splicing factor, putative	79	77954	5	8068	1	1	895.383	2683.13	3	2683.13	-0.002899	1
PF08_0032	PF3D7_0823800	DnaJ protein, putative	555	76634	24	8276	1	1	996.918	1991.82	2	1991.82	-0.001131	1	101.354	7.3e-11	K	ASNDSYENSDVNGAVSKR	K	Phospho (ST)	0.000000005000000000.0	Spectrum9419 scans: 8140,	|	7	116.723	ASNDSYENS*DVNGAVSKR	64.6339	1	Site determining ions in 2nd hit at 10 peaks per window (y11)	8140	Yes		|	88	PF08_0032	PF08_0032|organism=Plasmodium_falciparum_3D7|product=DNAJ protein, putative|location=Pf3D7_08:1044885-1046852(+)|length=655	DNAJ protein, putative	258	76634	17	4501	1	1	996.918	1991.82	2	1991.82	-0.001131	1
PFE0990w	PF3D7_0519700	conserved Plasmodium protein, unknown function	261	22720	24	12263	1	1	780.024	2337.05	3	2337.04	0.005629	2	101.319	7.4e-11	K	LTSKDLDDELDKYMGSSNVK	T	Phospho (ST)	0.00500000000000000000.0	Spectrum39263 scans: 31611,	|			LTSKDLDDELDKYMGSSNVK	0	1	Multiple top hits	31611			|	157	PFE0990w	PFE0990w|organism=Plasmodium_falciparum_3D7|product=conserved Plasmodium protein, unknown function|location=Pf3D7_05:817063-819136(+)|length=192	conserved Plasmodium protein, unknown function	188	22720	15	6574	1	1	780.024	2337.05	3	2337.04	0.005629	2
PF10_0070	PF3D7_1007000	conserved Plasmodium membrane protein, unknown function	192	30130	12	5367	1	1	870.362	1738.71	2	1738.71	0.000134	0	101.052	7.8e-11	K	NATYSDDEIYQVNK	D	Phospho (ST)	0.00005000000000.0	Spectrum24663 scans: 19962,	|	1	152.204	NATYS*DDEIYQVNK	36.7066	1		19962	Yes		|	564	PF10_0070	PF10_0070|organism=Plasmodium_falciparum_3D7|product=conserved Plasmodium membrane protein, unknown function|location=Pf3D7_10:284577-286302(+)|length=260	conserved Plasmodium membrane protein, unknown function	60	30130	9	2807	1	1	870.362	1738.71	2	1738.71	0.000134	0
PF08_0089	PF3D7_0812100	conserved Plasmodium protein, unknown function	145	314292	4	29934	1	1	1003.47	4009.84	4	4009.84	0.000305	2	100.953	8e-11	R	DVINKENISIEKNDEEESAIQNTSEHINNTEFVK	E	Phospho (ST)	0.0000000050000000000000000000000000.0	Spectrum35109 scans: 28157,	|	8	42.7825	DVINKENIS*IEKNDEEESAIQNTSEHINNTEFVK	31.1709	1	Site determining ions in 2nd hit (y18_2+)	28157	Yes		|	762	PF08_0089	PF08_0089|organism=Plasmodium_falciparum_3D7|product=conserved Plasmodium protein, unknown function|location=Pf3D7_08:606043-613998(+)|length=2651	conserved Plasmodium protein, unknown function	39	314292	2	12579	1	1	1003.47	4009.84	4	4009.84	0.000305	2
PF14_0191	PF3D7_1419700	conserved Plasmodium protein, unknown function	437	59656	29	16169	1	1	898.735	2693.18	3	2693.18	0.004092	1	100.894	8.1e-11	K	NKIVHDNPDTNDEDINMQNLFK	N	Phospho (ST)	0.0000000005000000000000.0	Spectrum33827 scans: 27142,	|			NKIVHDNPDT*NDEDINMQNLFK	1000	1	Only one possibility	27142	Yes		|	306	PF14_0191	PF14_0191|organism=Plasmodium_falciparum_3D7|product=conserved Plasmodium protein, unknown function|location=Pf3D7_14:820063-821592(+)|length=509	conserved Plasmodium protein, unknown function	113	59656	10	8098	1	1	898.735	2693.18	3	2693.18	0.004092	1
PFC0105w	PF3D7_0302100	serine/threonine protein kinase (SRPK1)	258	157274	14	19749	1	1	998.499	2992.48	3	2992.47	0.010857	0	100.831	8.3e-11	K	LRPSNSDPSLLTSYSNIHALQETLTR	K	Phospho (ST)	0.00000500000000000000000000.0	Spectrum47590 scans: 38283,	|	9	112.18	LRPSNS*DPSLLTSYSNIHALQETLTR	3.95023	1		38283			|	209	PFC0105w	PFC0105w|organism=Plasmodium_falciparum_3D7|product=serine/threonine protein kinase, putative|location=Pf3D7_03:110750-114766(+)|length=1338	serine/threonine protein kinase, putative	158	157274	14	9669	1	1	998.499	2992.48	3	2992.47	0.010857	0
PFI1295c	PF3D7_0926400	monocarboxylate transporter, putative	281	60668	9	3983	1	1	796.335	1590.66	2	1590.66	-0.000397	0	100.748	8.4e-11	K	YNTNTDSNNIDIK	N	Phospho (ST)	0.0000005000000.0	Spectrum15809 scans: 12823,	|	8	168.898	YNTNTDS*NNIDIK	54.5225	1		12823	Yes		|	327	PFI1295c	PFI1295c|organism=Plasmodium_falciparum_3D7|product=monocarboxylate transporter, putative|location=Pf3D7_09:1070955-1072945(-)|length=529	monocarboxylate transporter, putative	105	60668	6	1942	1	1	796.335	1590.66	2	1590.66	-0.000397	0
PFB0100c	PF3D7_0202000	knob-associated histidine-rich protein (KAHRP)	1697	71259	222	20917	1	1	1025.44	3073.31	3	3073.31	-0.00545	1	100.615	8.7e-11	K	EASTTEGATKGASTTAGSTTGATTGANAVQSK	D	2 Phospho (ST)	0.00000000000000500500000000000000.0	Spectrum10968 scans: 9343,	|			EASTTEGATKGASTTAGSTTGATTGANAVQSK	0	2	Multiple top hits	9343			|	6	PFB0100c	PFB0100c|organism=Plasmodium_falciparum_3D7|product=knob-associated histidine-rich protein|location=Pf3D7_02:103038-105449(-)|length=654	knob-associated histidine-rich protein	1119	71259	160	10044	1	1	1025.44	3073.31	3	3073.31	-0.00545	1
PF07_0029	PF3D7_0708400	heat shock protein 90 (HSP90)	3310	86112	186	22742	1	1	1097.11	3288.29	3	3288.29	-0.000746	2	100.601	8.7e-11	R	QNEKEITASEEEEGEGEGEREGEEEEEK	K	Phospho (ST)	0.0000005000000000000000000000.0	Spectrum10791 scans: 9156,	|	2	33.9253	QNEKEIT*ASEEEEGEGEGEREGEEEEEK	23.0043	1		9156	Yes		|	8	PF07_0029	PF07_0029|organism=Plasmodium_falciparum_3D7|product=heat shock protein 86|location=Pf3D7_07:436970-439992(+)|length=745	heat shock protein 86	1072	86112	111	10689	1	1	1097.11	3288.29	3	3288.29	-0.000746	2
IPI00216697		ANK1 Isoform Er1 of Ankyrin-1	4668	206137	478	15391	1	1	879.381	2635.12	3	2635.13	-0.004325	1	100.398	9.1e-11	K	RQDDATGAGQDSENEVSLVSGHQR	G	Phospho (ST)	0.000000000005000000000000.0	Spectrum14283 scans: 11618,	|	8	144.887	RQDDATGAGQDS*ENEVSLVSGHQR	41.1202	1	Site determining ions in 2nd hit (y9)	11618	Yes		|	3	IPI00216697	IPI00216697.3|SWISS-PROT:P16157-1|ENSEMBL:ENSP00000339620|REFSEQ:NP_065209|VEGA:OTTHUMP00000196860 Tax_Id=9606 Gene_Symbol=ANK1 Isoform Er1 of Ankyrin-1	ANK1 Isoform Er1 of Ankyrin-1	1237	206137	175	7867	1	1	879.381	2635.12	3	2635.13	-0.004325	1
PFC0805w	PF3D7_0318200	DNA-directed RNA polymerase II, putative	280	278501	18	22779	1	1	1098.13	3291.36	3	3291.36	-0.002006	0	100.3	9.3e-11	K	NINSSPVSNNMHNNNNNNNNDSSNINDIK	V	Phospho (ST)	0.00005000000000000000000000000.0	Spectrum17102 scans: 13814,	|	10	84.3655	NINSS*PVSNNMHNNNNNNNNDSSNINDIK	15.8555	1		13814	Yes		|	293	PFC0805w	PFC0805w|organism=Plasmodium_falciparum_3D7|product=DNA-directed RNA polymerase II, putative|location=Pf3D7_03:745136-752509(+)|length=2457	DNA-directed RNA polymerase II, putative	116	278501	10	10699	1	1	1098.13	3291.36	3	3291.36	-0.002006	0
PF14_0191	PF3D7_1419700	conserved Plasmodium protein, unknown function	437	59656	29	16173	1	1	898.735	2693.18	3	2693.18	0.004272	1	100.165	9.6e-11	K	NKIVHDNPDTNDEDINMQNLFK	N	Phospho (ST)	0.0000000005000000000000.0	Spectrum33817 scans: 27131,	|			NKIVHDNPDT*NDEDINMQNLFK	1000	1	Only one possibility	27131	Yes		|	306	PF14_0191	PF14_0191|organism=Plasmodium_falciparum_3D7|product=conserved Plasmodium protein, unknown function|location=Pf3D7_14:820063-821592(+)|length=509	conserved Plasmodium protein, unknown function	113	59656	10	8099	1	1	898.735	2693.18	3	2693.18	0.004272	1
PFI1280c	PF3D7_0926100	protein kinase, putative	432	366731	16	7945	1	1	977.425	1952.83	2	1952.84	-0.003035	0	100.059	9.9e-11	K	HSNSLENNYINVENAR	I	Phospho (ST)	0.0005000000000000.0	Spectrum21705 scans: 17591,	|	2	176.926	HSNS*LENNYINVENAR	29.6759	1		17591	Yes		|	97	PFI1280c	PFI1280c|organism=Plasmodium_falciparum_3D7|product=protein kinase, putative|location=Pf3D7_09:1048270-1057806(-)|length=3178	protein kinase, putative	243	366731	10	4300	1	1	977.425	1952.83	2	1952.84	-0.003035	0
MAL13P1.233	PF3D7_1346300	DNA/RNA-binding protein Alba 2 (ALBA2)	692	24969	81	19726	1	1	998.033	2991.08	3	2991.08	-0.000899	2	100.052	9.9e-11	K	NEDKKSGDEEEEEEEEEEDEENNK	N	Phospho (ST)	0.000005000000000000000000.0	Spectrum4616 scans: 4414,	|			NEDKKS*GDEEEEEEEEEEDEENNK	1000	1	Only one possibility	4414	Yes		|	63	MAL13P1.233	MAL13P1_233|organism=Plasmodium_falciparum_3D7|product=nucleic acid binding protein, putative|location=Pf3D7_13:1845859-1846848(+)|length=211	nucleic acid binding protein, putative	319	24969	85	9653	1	1	998.033	2991.08	3	2991.08	-0.000899	2
PF08_0086	PF3D7_0812500	RNA binding protein, putative	520	117009	32	7257	1	1	945.904	1889.79	2	1889.79	-0.000324	1	99.9278	1e-10	K	AKSVEDNLDEEYDVGK	N	Phospho (ST)	0.0050000000000000.0	Spectrum19851 scans: 15994,	|			AKS*VEDNLDEEYDVGK	1000	1	Only one possibility	15994	Yes		|	29	PF08_0086	PF08_0086|organism=Plasmodium_falciparum_3D7|product=RNA binding protein, putative|location=Pf3D7_08:627189-630065(-)|length=958	RNA binding protein, putative	467	117009	36	3898	1	1	945.904	1889.79	2	1889.79	-0.000324	1
PFB0115w	PF3D7_0202400	conserved Plasmodium protein, unknown function	125	141763	6	14477	1	1	854.693	2561.06	3	2561.05	0.00362	3	99.8773	1e-10	K	KTERDEEETEEDEKETEVEK	K	Phospho (ST)	0.00000000500000000000.0	Spectrum3048 scans: 3212,	|	8	85.7249	KTERDEEET*EEDEKETEVEK	24.9036	1		3212	Yes		|	581	PFB0115w	PFB0115w|organism=Plasmodium_falciparum_3D7|product=conserved Plasmodium protein, unknown function|location=Pf3D7_02:120524-124102(+)|length=1192	conserved Plasmodium protein, unknown function	58	141763	4	7478	1	1	854.693	2561.06	3	2561.05	0.00362	3
PFE0040c	PF3D7_0500800	mature parasite-infected erythrocyte surface antigen,erythrocyte membrane protein 2 (MESA)	2573	168186	192	5109	1	1	857.378	1712.74	2	1712.74	0.001234	0	99.7374	1.1e-10	K	NIETDDEEETLVVK	D	Phospho (ST)	0.00050000000000.0	Spectrum31367 scans: 25228,	|	4	238.669	NIET*DDEEETLVVK	128.883	1	Site determining ions in 2nd hit (b6, b7, b8, y8, y7, y6)	25228	Yes		|	2	PFE0040c	PFE0040c|organism=Plasmodium_falciparum_3D7|product=Mature parasite-infected erythrocyte surface antigen (MESA) or PfEMP2|location=Pf3D7_05:43327-47761(-)|length=1434	Mature parasite-infected erythrocyte surface antigen (MESA) or PfEMP2	1439	168186	148	2629	1	1	857.378	1712.74	2	1712.74	0.001234	0
PFE0040c	PF3D7_0500800	mature parasite-infected erythrocyte surface antigen,erythrocyte membrane protein 2 (MESA)	2573	168186	192	5121	1	1	857.378	1712.74	2	1712.74	0.002094	0	99.6529	1.1e-10	K	NIETDDEEETLVVK	D	Phospho (ST)	0.00050000000000.0	Spectrum32578 scans: 26148,	|	2	220.348	NIET*DDEEETLVVK	115.874	1	Site determining ions in 2nd hit (b6, b7, y7)	26148	Yes		|	2	PFE0040c	PFE0040c|organism=Plasmodium_falciparum_3D7|product=Mature parasite-infected erythrocyte surface antigen (MESA) or PfEMP2|location=Pf3D7_05:43327-47761(-)|length=1434	Mature parasite-infected erythrocyte surface antigen (MESA) or PfEMP2	1439	168186	148	2641	1	1	857.378	1712.74	2	1712.74	0.002094	0
PFI0165c	PF3D7_0903400	DEAD/DEAH box helicase, putative	117	300735	5	19841	1	1	1000.11	2997.3	3	2997.29	0.003921	2	99.6457	1.1e-10	K	RGDATNDDNEDNIINSNDDRLEVVSK	K	Phospho (ST)	0.00000000000000050000000000.0	Spectrum26796 scans: 21503,	|	5	91.3759	RGDATNDDNEDNIINS*NDDRLEVVSK	55.4863	1	Site determining ions in 2nd hit at 10 peaks per window (b17)	21503	Yes		|	198	PFI0165c	PFI0165c|organism=Plasmodium_falciparum_3D7|product=DEAD/DEAH box helicase, putative|location=Pf3D7_09:151699-159540(-)|length=2536	DEAD/DEAH box helicase, putative	164	300735	17	9689	1	1	1000.11	2997.3	3	2997.29	0.003921	2
MAL13P1.233	PF3D7_1346300	DNA/RNA-binding protein Alba 2 (ALBA2)	692	24969	81	5491	1	1	585.615	1753.82	3	1753.82	-0.0014	2	99.5988	1.1e-10	M	PGSTKSDTKLENEIR	I	Phospho (ST)	0.000005000000000.0	Spectrum9044 scans: 7743,	|	2	60.1396	PGSTKS*DTKLENEIR	9.47569	1		7743			|	63	MAL13P1.233	MAL13P1_233|organism=Plasmodium_falciparum_3D7|product=nucleic acid binding protein, putative|location=Pf3D7_13:1845859-1846848(+)|length=211	nucleic acid binding protein, putative	319	24969	85	2885	1	1	585.615	1753.82	3	1753.82	-0.0014	2
MAL8P1.52	PF3D7_0821400	conserved Plasmodium protein, unknown function	295	14051	22	8145	1	1	659.661	1975.96	3	1975.96	0.000795	2	99.5546	1.1e-10	K	KPNSKEEEEINQPVKK	T	Phospho (ST)	0.0005000000000000.0	Spectrum3165 scans: 3336,	|			KPNS*KEEEEINQPVKK	1000	1	Only one possibility	3336	Yes		|	119	MAL8P1.52	MAL8P1_52|organism=Plasmodium_falciparum_3D7|product=conserved Plasmodium protein, unknown function|location=Pf3D7_08:966895-967730(+)|length=124	conserved Plasmodium protein, unknown function	220	14051	18	4426	1	1	659.661	1975.96	3	1975.96	0.000795	2
PFD1115c	PF3D7_0423600	conserved Plasmodium protein, unknown function	140	190828	8	6077	1	1	903.377	1804.74	2	1804.74	-0.000934	0	99.4163	1.1e-10	K	NVISDEQDGEDTLYK	K	Phospho (ST)	0.000500000000000.0	Spectrum29826 scans: 23976,	|	6	141.034	NVIS*DEQDGEDTLYK	157.586	1		23976	Yes		|	629	PFD1115c	PFD1115c|organism=Plasmodium_falciparum_3D7|product=conserved Plasmodium protein, unknown function|location=Pf3D7_04:1066229-1071067(-)|length=1612	conserved Plasmodium protein, unknown function	52	190828	3	3214	1	1	903.377	1804.74	2	1804.74	-0.000934	0
IPI00783228		SPTB Isoform 1 of Spectrin beta chain, erythrocyte	6835	246316	495	3833	1	1	788.847	1575.68	2	1575.68	-0.001855	0	99.2223	1.2e-10	K	LLTSQDVSYDEAR	N	Phospho (ST)	0.0000000500000.0	Spectrum21964 scans: 17868,	|	5	160.004	LLTSQDVS*YDEAR	100.696	1		17868	Yes		|	1	IPI00783228	IPI00783228.4|SWISS-PROT:P11277-1|ENSEMBL:ENSP00000374371|REFSEQ:NP_000338 Tax_Id=9606 Gene_Symbol=SPTB Isoform 1 of Spectrin beta chain, erythrocyte	SPTB Isoform 1 of Spectrin beta chain, erythrocyte	1574	246316	163	1826	1	1	788.847	1575.68	2	1575.68	-0.001855	0
PF10_0047	PF3D7_1004400	RNA binding protein, putative	1093	106233	122	5316	1	1	867.362	1732.71	2	1732.71	0.001077	0	99.1786	1.2e-10	R	NYSPPNFSNESIER	R	Phospho (ST)	0.00500000000000.0	Spectrum31365 scans: 25226,	|	2	132.541	NYS*PPNFSNESIER	115.917	1	Site determining ions in 2nd hit at 10 peaks per window (y10, y9)	25226	Yes		|	7	PF10_0047	PF10_0047|organism=Plasmodium_falciparum_3D7|product=RNA binding protein, putative|location=Pf3D7_10:207001-209643(-)|length=880	RNA binding protein, putative	1086	106233	118	2769	1	1	867.362	1732.71	2	1732.71	0.001077	0
PFE0500c	PF3D7_0510100	conserved Plasmodium protein, unknown function	950	297387	39	17848	1	1	958.121	2871.34	3	2871.33	0.01563	1	99.065	1.2e-10	R	NNSNIVHMLIEENSFFKDNALSQK	S	Phospho (ST)	0.005000000000000000000000.0	Spectrum54758 scans: 44668,	|	6	107.925	NNS*NIVHMLIEENSFFKDNALSQK	107.961	1	Site determining ions in 2nd hit (b5, b11)	44668	Yes		|	86	PFE0500c	PFE0500c|organism=Plasmodium_falciparum_3D7|product=conserved Plasmodium protein, unknown function|location=Pf3D7_05:422746-430353(-)|length=2535	conserved Plasmodium protein, unknown function	260	297387	12	8872	1	1	958.121	2871.34	3	2871.33	0.01563	1
IPI00783228		SPTB Isoform 1 of Spectrin beta chain, erythrocyte	6835	246316	495	3855	1	1	788.849	1575.68	2	1575.68	0.000825	0	98.9611	1.3e-10	K	LLTSQDVSYDEAR	N	Phospho (ST)	0.0000000500000.0	Spectrum23176 scans: 18771,	|	9	130.099	LLTSQDVS*YDEAR	84.7163	1		18771	Yes		|	1	IPI00783228	IPI00783228.4|SWISS-PROT:P11277-1|ENSEMBL:ENSP00000374371|REFSEQ:NP_000338 Tax_Id=9606 Gene_Symbol=SPTB Isoform 1 of Spectrin beta chain, erythrocyte	SPTB Isoform 1 of Spectrin beta chain, erythrocyte	1574	246316	163	1847	1	1	788.849	1575.68	2	1575.68	0.000825	0
PF07_0008	PF3D7_0702500	Plasmodium exported protein, unknown function	813	27656	65	24491	1	1	1141.81	3422.42	3	3422.42	-0.001681	1	98.908	1.3e-10	R	SFSGSKYNTSNLASSSTTESSVSGLNTNEAHV	-	2 Phospho (ST)	0.00000000000000550000000000000000.0	Spectrum36175 scans: 28971,	|			SFSGSKYNTSNLASSSTTESSVSGLNTNEAHV	0	2	Multiple top hits	28971			|	21	PF07_0008	PF07_0008|organism=Plasmodium_falciparum_3D7|product=Plasmodium exported protein, unknown function|location=Pf3D7_07:160323-161355(-)|length=253	Plasmodium exported protein, unknown function	520	27656	65	11195	1	1	1141.81	3422.42	3	3422.42	-0.001681	1
PF08_0086	PF3D7_0812500	RNA binding protein, putative	520	117009	32	9771	1	1	711.651	2131.93	3	2131.93	-0.000218	2	98.8976	1.3e-10	K	AKSVEDNLDEEYDVGKNK	T	Phospho (ST)	0.005000000000000000.0	Spectrum15013 scans: 12394,	|			AKS*VEDNLDEEYDVGKNK	1000	1	Only one possibility	12394	Yes		|	29	PF08_0086	PF08_0086|organism=Plasmodium_falciparum_3D7|product=RNA binding protein, putative|location=Pf3D7_08:627189-630065(-)|length=958	RNA binding protein, putative	467	117009	36	5366	1	1	711.651	2131.93	3	2131.93	-0.000218	2
PFA0245w	PF3D7_0104800	novel putative transporter 1 (NPT1)	269	65383	16	11806	1	1	766.323	2295.95	3	2295.94	0.002733	1	98.8794	1.3e-10	R	SRSSNNIYTNEEDEFHFK	N	Phospho (ST)	0.000500000000000000.0	Spectrum25968 scans: 20991,	|			SRSSNNIYTNEEDEFHFK	0	1	Multiple top hits	20991			|	141	PFA0245w	PFA0245w|organism=Plasmodium_falciparum_3D7|product=transporter, putative|location=Pf3D7_01:216014-217747(+)|length=577	transporter, putative	201	65383	12	6381	1	1	766.323	2295.95	3	2295.94	0.002733	1
MAL13P1.124	PF3D7_1322200	conserved Plasmodium protein, unknown function	115	401783	3	6854	1	1	930.428	1858.84	2	1858.84	0.003795	0	98.7807	1.3e-10	R	ISMNESNLSGTTPTLSK	T	Phospho (ST)	0.00000000500000000.0	Spectrum29504 scans: 23634,	|	6	90.8959	ISMNESNLS*GTTPTLSK	17.0018	1	Site determining ions in 2nd hit at 10 peaks per window (b6, y9)	23634	Yes		|	351	MAL13P1.124	MAL13P1_124|organism=Plasmodium_falciparum_3D7|product=conserved Plasmodium protein, unknown function|location=Pf3D7_13:931515-943771(+)|length=3435	conserved Plasmodium protein, unknown function	100	401783	6	3699	1	1	930.428	1858.84	2	1858.84	0.003795	0
PFL0210c	PF3D7_1204300	eukaryotic translation initiation factor 5A (EIF5A)	732	17620	269	18666	1	1	977.77	2930.29	3	2930.28	0.007435	1	98.7129	1.3e-10	M	SDHEMYDNIDAGASQTYPVQAGAIKK	N	Acetyl (Protein N-term); Phospho (ST)	1.50000000000000000000000000.0	Spectrum33559 scans: 26857,	|	6	50.3715	S*DHEMYDNIDAGASQTYPVQAGAIKK	11.9271	1	Site determining ions in 2nd hit (b12)	26857			|	98	PFL0210c	PFL0210c|organism=Plasmodium_falciparum_3D7|product=eukaryotic initiation factor 5a, putative|location=Pf3D7_12:205488-205973(-)|length=161	eukaryotic initiation factor 5a, putative	242	17620	132	9256	1	1	977.77	2930.29	3	2930.28	0.007435	1
MAL7P1.132	PF3D7_0724600	conserved Plasmodium protein, unknown function	97	243403	3	13729	1	1	827.367	2479.08	3	2479.08	0.00184	0	98.7048	1.3e-10	K	NYNSPMHISTNMNNAHNTVLK	K	Phospho (ST)	0.000500000000000000000.0	Spectrum23236 scans: 18834,	|	5	84.7957	NYNS*PMHISTNMNNAHNTVLK	44.8814	1		18834	Yes		|	814	MAL7P1.132	MAL7P1_132|organism=Plasmodium_falciparum_3D7|product=conserved Plasmodium protein, unknown function|location=Pf3D7_07:1081820-1088453(-)|length=2041	conserved Plasmodium protein, unknown function	34	243403	3	7164	1	1	827.367	2479.08	3	2479.08	0.00184	0
MAL7P1.171	PF3D7_0730900	Plasmodium exported protein, unknown function	94	244046	2	7508	1	1	638.305	1911.89	3	1911.89	-0.001603	2	98.3688	1.5e-10	R	RASVSEINENVEETKK	D	Phospho (ST)	0.0050000000000000.0	Spectrum10036 scans: 8356,	|	1	122.72	RAS*VSEINENVEETKK	0	1		8356			|	520	MAL7P1.171	MAL7P1_171|organism=Plasmodium_falciparum_3D7|product=Plasmodium exported protein, unknown function|location=Pf3D7_07:1380751-1387189(+)|length=2110	Plasmodium exported protein, unknown function	68	244046	2	4045	1	1	638.305	1911.89	3	1911.89	-0.001603	2
PFL0210c	PF3D7_1204300	eukaryotic translation initiation factor 5A (EIF5A)	732	17620	269	18493	1	1	977.768	2930.28	3	2930.28	0.001945	1	98.2396	1.5e-10	M	SDHEMYDNIDAGASQTYPVQAGAIKK	N	Acetyl (Protein N-term); Phospho (ST)	1.50000000000000000000000000.0	Spectrum30928 scans: 24760,	|	6	26.2538	S*DHEMYDNIDAGASQTYPVQAGAIKK	10.0313	1	Site determining ions in 2nd hit (b12_2+, y14)	24760			|	98	PFL0210c	PFL0210c|organism=Plasmodium_falciparum_3D7|product=eukaryotic initiation factor 5a, putative|location=Pf3D7_12:205488-205973(-)|length=161	eukaryotic initiation factor 5a, putative	242	17620	132	9149	1	1	977.768	2930.28	3	2930.28	0.001945	1
PFC0105w	PF3D7_0302100	serine/threonine protein kinase (SRPK1)	258	157274	14	8273	1	1	996.397	1990.78	2	1990.78	-0.001956	0	98.0672	1.6e-10	K	NNSNSNNFIYDGHNSSK	N	Phospho (ST)	0.00500000000000000.0	Spectrum12917 scans: 10565,	|	3	168.663	NNS*NSNNFIYDGHNSSK	44.8243	1		10565	Yes		|	209	PFC0105w	PFC0105w|organism=Plasmodium_falciparum_3D7|product=serine/threonine protein kinase, putative|location=Pf3D7_03:110750-114766(+)|length=1338	serine/threonine protein kinase, putative	158	157274	14	4498	1	1	996.397	1990.78	2	1990.78	-0.001956	0
PFL1005c	PF3D7_1220900	heterochromatin protein 1 (HP1)	1062	30999	188	19695	1	1	997.451	2989.33	3	2989.32	0.014754	1	98.0593	1.6e-10	K	WKGYSDDENTWEPESNLIHLTTFK	K	Phospho (ST)	0.000050000000000000000000.0	Spectrum49877 scans: 40433,	|	6	72.3694	WKGYS*DDENTWEPESNLIHLTTFK	27.3952	1	Site determining ions in 2nd hit (y15)	40433	Yes		|	19	PFL1005c	PFL1005c|organism=Plasmodium_falciparum_3D7|product=chromodomain protein|location=Pf3D7_12:831245-832045(-)|length=266	chromodomain protein	541	30999	72	9640	1	1	997.451	2989.33	3	2989.32	0.014754	1
PFF1430c	PF3D7_0629500	amino acid transporter, putative	158	68815	13	23359	1	1	1121.8	3362.37	3	3362.38	-0.015256	0	98.0241	1.6e-10	K	NSSNNNNNNTIVDISDGDYTNDEEGTNKPK	R	Phospho (ST)	0.000000000000005000000000000000.0	Spectrum23067 scans: 18639,	|	5	90.2667	NSSNNNNNNTIVDIS*DGDYTNDEEGTNKPK	55.0068	1		18639	Yes		|	240	PFF1430c	PFF1430c|organism=Plasmodium_falciparum_3D7|product=amino acid transporter, putative|location=Pf3D7_06:1213950-1216007(-)|length=606	amino acid transporter, putative	181	68815	8	11825	1	1	1121.8	3362.37	3	3362.38	-0.015256	0
PFI0875w	PF3D7_0917900	heat shock protein 70 (Hsp70-2)	2424	72343	158	4472	1	1	824.39	1646.77	2	1646.77	-0.000287	1	97.9231	1.6e-10	K	NGILHVEAEDKGTGK	S	Phospho (ST)	0.000000000000500.0	Spectrum10238 scans: 8571,	|			NGILHVEAEDKGT*GK	1000	1	Only one possibility	8571	Yes		|	35	PFI0875w	PFI0875w|organism=Plasmodium_falciparum_3D7|product=Heat shock protein 70 (HSP70) homologue|location=Pf3D7_09:737975-740266(+)|length=652	Heat shock protein 70 (HSP70) homologue	413	72343	41	2239	1	1	824.39	1646.77	2	1646.77	-0.000287	1
PF11_0506	PF3D7_1149000	antigen 332, DBL-like protein (Pf332)	2959	688870	208	6303	1	1	916.89	1831.76	2	1831.76	0.003683	0	97.8025	1.7e-10	K	SVSEEVLEEEGSTTEK	V	Phospho (ST)	0.0050000000000000.0	Spectrum26820 scans: 21529,	|	6	156.038	SVS*EEVLEEEGSTTEK	8.4293	1		21529			|	9	PF11_0506	PF11_0506|organism=Plasmodium_falciparum_3D7|product=Antigen 332, DBL-like protein|location=Pf3D7_11:1950207-1968723(+)|length=6093	Antigen 332, DBL-like protein	815	688870	62	3341	1	1	916.89	1831.76	2	1831.76	0.003683	0
PFL0210c	PF3D7_1204300	eukaryotic translation initiation factor 5A (EIF5A)	732	17620	269	17971	1	1	963.764	2888.27	3	2888.27	0.000234	1	97.768	1.7e-10	M	SDHEMYDNIDAGASQTYPVQAGAIKK	N	Phospho (ST)	0.50000000000000000000000000.0	Spectrum28236 scans: 22635,	|	8	107.376	S*DHEMYDNIDAGASQTYPVQAGAIKK	77.2086	1	Site determining ions in 2nd hit (y25_2+, y20_2+, y17)	22635	Yes		|	98	PFL0210c	PFL0210c|organism=Plasmodium_falciparum_3D7|product=eukaryotic initiation factor 5a, putative|location=Pf3D7_12:205488-205973(-)|length=161	eukaryotic initiation factor 5a, putative	242	17620	132	8920	1	1	963.764	2888.27	3	2888.27	0.000234	1
PF11_0433	PF3D7_1142100	conserved Plasmodium protein, unknown function	566	324626	19	9947	1	1	714.33	2139.97	3	2139.97	-0.000259	1	97.6488	1.7e-10	K	TTLSDNEKATSDLSSIHNK	K	Phospho (ST)	0.0005000000000000000.0	Spectrum16960 scans: 13663,	|	2	84.8701	TTLS*DNEKATSDLSSIHNK	0	1	Site determining ions in 2nd hit at 10 peaks per window (y16)	13663			|	41	PF11_0433	PF11_0433|organism=Plasmodium_falciparum_3D7|product=conserved Plasmodium protein, unknown function|location=Pf3D7_11:1681865-1690081(-)|length=2738	conserved Plasmodium protein, unknown function	378	324626	16	5462	1	1	714.33	2139.97	3	2139.97	-0.000259	1
PF07_0023	PF3D7_0705400	minchromosome maintenance (MCM) complex subunit, putative (MCM7)	123	94178	5	17858	1	1	958.402	2872.18	3	2872.18	0.002218	1	97.5864	1.7e-10	R	INNEDNSGYSTDESEKEAFNNLFR	D	Phospho (ST)	0.000000000050000000000000.0	Spectrum41455 scans: 33272,	|			INNEDNSGYSTDESEKEAFNNLFR	0	1	Multiple top hits	33272			|	721	PF07_0023	PF07_0023|organism=Plasmodium_falciparum_3D7|product=DNA replication licensing factor mcm7 homologue, putative|location=Pf3D7_07:320354-322819(-)|length=821	DNA replication licensing factor mcm7 homologue, putative	43	94178	3	8876	1	1	958.402	2872.18	3	2872.18	0.002218	1
IPI00783228		SPTB Isoform 1 of Spectrin beta chain, erythrocyte	4219	246316	420	19466	1	1	1038.82	3113.43	3	3113.43	0.006876	2	97.4948	1.8e-10	R	KEELGELFAQVPSMGEEGGDADLSIEKR	F	Phospho (ST)	0.0000000000005000000000000000.0	Spectrum48876 scans: 38632,	|	6	110.65	KEELGELFAQVPS*MGEEGGDADLSIEKR	77.8298	1	Site determining ions in 2nd hit at 10 peaks per window (b14, b22_2+, y15)	38632	Yes		|	2	IPI00783228	IPI00783228.4|SWISS-PROT:P11277-1|ENSEMBL:ENSP00000374371|REFSEQ:NP_000338 Tax_Id=9606 Gene_Symbol=SPTB Isoform 1 of Spectrin beta chain, erythrocyte	SPTB Isoform 1 of Spectrin beta chain, erythrocyte	2319	246316	182	11868	1	1	1038.82	3113.43	3	3113.43	0.006876	2
PF13_0044	PF3D7_1308200	carbamoyl phosphate synthetase (cpsSII)	507	273265	27	19701	1	1	997.457	2989.35	3	2989.35	0.00093	2	97.4449	1.8e-10	K	QKSISNKNPGNSYYVVDSVYNNEYK	I	Phospho (ST)	0.0050000000000000000000000.0	Spectrum26951 scans: 21669,	|	4	78.1603	QKS*ISNKNPGNSYYVVDSVYNNEYK	17.1718	1	Site determining ions in 2nd hit at 10 peaks per window (y22_2+)	21669	Yes		|	67	PF13_0044	PF13_0044|organism=Plasmodium_falciparum_3D7|product=carbamoyl phosphate synthetase|location=Pf3D7_13:361369-368698(-)|length=2375	carbamoyl phosphate synthetase	311	273265	18	9645	1	1	997.457	2989.35	3	2989.35	0.00093	2
PF10_0287	PF3D7_1029400	conserved Plasmodium protein, unknown function	291	59399	11	2656	1	1	712.328	1422.64	2	1422.64	0.001313	0	97.4347	1.8e-10	K	INSMQLEIMHK	A	Phospho (ST)	0.00500000000.0	Spectrum26608 scans: 21304,	|			INS*MQLEIMHK	1000	1	Only one possibility	21304	Yes		|	460	PF10_0287	PF10_0287|organism=Plasmodium_falciparum_3D7|product=conserved Plasmodium protein, unknown function|location=Pf3D7_10:1200892-1202397(-)|length=501	conserved Plasmodium protein, unknown function	79	59399	6	1134	1	1	712.328	1422.64	2	1422.64	0.001313	0
PFE0065w	PF3D7_0501300	skeleton-binding protein 1 (SBP1)	352	36277	41	17673	1	1	951.753	2852.24	3	2852.23	0.003808	0	97.3609	1.8e-10	K	TQQNPQQNAQQNTQQNTQQQSTTK	S	Deamidated (NQ); Phospho (ST)	0.000000000003000000000050.0	Spectrum1438 scans: 1905,	|	1	141.862	TQQNPQQNAQQNTQQNTQQQS*TTK	15.6616	1		1905	Yes		|	196	PFE0065w	PFE0065w|organism=Plasmodium_falciparum_3D7|product=skeleton-binding protein 1|location=Pf3D7_05:68930-70113(+)|length=337	skeleton-binding protein 1	164	36277	32	8788	1	1	951.753	2852.24	3	2852.23	0.003808	0
PF14_0102	PF3D7_1410400	rhoptry-associated protein 1 (RAP1)	1022	89996	39	13956	1	1	836.373	2506.1	3	2506.09	0.004628	2	97.3521	1.8e-10	R	VRSASAAAILEEDDSKDDMEFK	A	Phospho (ST)	0.0050000000000000000000.0	Spectrum30919 scans: 24751,	|			VRSASAAAILEEDDSKDDMEFK	0	1	Multiple top hits	24751			|	79	PF14_0102	PF14_0102|organism=Plasmodium_falciparum_3D7|product=rhoptry-associated protein 1, RAP1|location=Pf3D7_14:420442-422790(+)|length=782	rhoptry-associated protein 1, RAP1	272	89996	12	7248	1	1	836.373	2506.1	3	2506.09	0.004628	2
PFL0210c	PF3D7_1204300	eukaryotic translation initiation factor 5A (EIF5A)	548	17620	188	18380	1	1	977.764	2930.27	3	2930.28	-0.010145	1	97.3228	1.9e-10	M	SDHEMYDNIDAGASQTYPVQAGAIKK	N	Acetyl (Protein N-term); Phospho (ST)	1.50000000000000000000000000.0	Spectrum32944 scans: 26304,	|	7	135.973	S*DHEMYDNIDAGASQTYPVQAGAIKK	77.2536	1	Site determining ions in 2nd hit (b12, b13, y14)	26304	Yes		|	171	PFL0210c	PFL0210c|organism=Plasmodium_falciparum_3D7|product=eukaryotic initiation factor 5a, putative|location=Pf3D7_12:205488-205973(-)|length=161	eukaryotic initiation factor 5a, putative	233	17620	133	9677	1	1	977.764	2930.27	3	2930.28	-0.010145	1
PF08_0032	PF3D7_0823800	DnaJ protein, putative	555	76634	24	6611	1	1	918.866	1835.72	2	1835.72	-0.004406	0	97.3165	1.9e-10	K	ASNDSYENSDVNGAVSK	R	Phospho (ST)	0.00005000000000000.0	Spectrum10681 scans: 9039,	|	8	171.423	ASNDS*YENSDVNGAVSK	40.3538	1		9039	Yes		|	88	PF08_0032	PF08_0032|organism=Plasmodium_falciparum_3D7|product=DNAJ protein, putative|location=Pf3D7_08:1044885-1046852(+)|length=655	DNAJ protein, putative	258	76634	17	3536	1	1	918.866	1835.72	2	1835.72	-0.004406	0
PF14_0354	PF3D7_1437400	pantothenate kinase, putative	426	90984	30	8242	1	1	663.272	1986.79	3	1986.79	-8.9e-05	0	97.2923	1.9e-10	K	HSLSDNEINMYEYHR	K	Phospho (ST)	0.000500000000000.0	Spectrum21572 scans: 17450,	|	10	128.175	HSLS*DNEINMYEYHR	11.2384	1		17450			|	228	PF14_0354	PF14_0354|organism=Plasmodium_falciparum_3D7|product=pantothenate kinase, putative|location=Pf3D7_14:1517013-1519313(+)|length=766	pantothenate kinase, putative	144	90984	10	4482	1	1	663.272	1986.79	3	1986.79	-8.9e-05	0
PFE0785c	PF3D7_0515700	glideosome-associated protein 40, putative (GAP40)	272	51766	40	18065	1	1	1002.75	3005.22	3	3005.23	-0.011816	1	97.2895	1.9e-10	K	GTSHMDSSSNQTSHGVISADEGRGEHSR	A	Phospho (ST)	0.0000000050000000000000000000.0	Spectrum4547 scans: 4255,	|	6	67.924	GTSHMDS*SSNQTSHGVISADEGRGEHSR	7.98308	1		4255			|	85	PFE0785c	PFE0785c|organism=Plasmodium_falciparum_3D7|product=metabolite/drug transporter, putative|location=Pf3D7_05:653964-655334(-)|length=456	metabolite/drug transporter, putative	447	51766	39	11017	1	1	1002.75	3005.22	3	3005.23	-0.011816	1
PF10_0070	PF3D7_1007000	conserved Plasmodium membrane protein, unknown function	192	30130	12	5362	1	1	870.361	1738.71	2	1738.71	-0.000586	0	97.2401	1.9e-10	K	NATYSDDEIYQVNK	D	Phospho (ST)	0.00005000000000.0	Spectrum25306 scans: 20287,	|	1	171.401	NATYS*DDEIYQVNK	36.6645	1		20287	Yes		|	564	PF10_0070	PF10_0070|organism=Plasmodium_falciparum_3D7|product=conserved Plasmodium membrane protein, unknown function|location=Pf3D7_10:284577-286302(+)|length=260	conserved Plasmodium membrane protein, unknown function	60	30130	9	2802	1	1	870.361	1738.71	2	1738.71	-0.000586	0
PFF1430c	PF3D7_0629500	amino acid transporter, putative	227	68815	11	23801	1	1	1121.8	3362.38	3	3362.38	0.000494	0	97.227	1.9e-10	K	NSSNNNNNNTIVDISDGDYTNDEEGTNKPK	R	Phospho (ST)	0.000000000000005000000000000000.0	Spectrum23238 scans: 18836,	|	8	42.5923	NSSNNNNNNTIVDIS*DGDYTNDEEGTNKPK	30.4971	1	Site determining ions in 2nd hit (b13)	18836	Yes		|	279	PFF1430c	PFF1430c|organism=Plasmodium_falciparum_3D7|product=amino acid transporter, putative|location=Pf3D7_06:1213950-1216007(-)|length=606	amino acid transporter, putative	121	68815	10	10989	1	1	1121.8	3362.38	3	3362.38	0.000494	0
PF14_0059	PF3D7_1406200	conserved Plasmodium protein, unknown function	506	338172	29	12682	1	1	795.309	2382.9	3	2382.9	0.001339	2	97.1904	1.9e-10	K	YNHNKDDSDNDDYFNKGDK	K	Phospho (ST)	0.0000000500000000000.0	Spectrum5145 scans: 4973,	|			YNHNKDDS*DNDDYFNKGDK	1000	1	Only one possibility	4973	Yes		|	106	PF14_0059	PF14_0059|organism=Plasmodium_falciparum_3D7|product=conserved Plasmodium protein, unknown function|location=Pf3D7_14:217845-226307(+)|length=2820	conserved Plasmodium protein, unknown function	232	338172	7	6749	1	1	795.309	2382.9	3	2382.9	0.001339	2
PF14_0102	PF3D7_1410400	rhoptry-associated protein 1 (RAP1)	1022	89996	39	13955	1	1	836.373	2506.1	3	2506.09	0.004628	2	97.1894	1.9e-10	R	VRSASAAAILEEDDSKDDMEFK	A	Phospho (ST)	0.0050000000000000000000.0	Spectrum30926 scans: 24758,	|			VRSASAAAILEEDDSKDDMEFK	0	1	Multiple top hits	24758			|	79	PF14_0102	PF14_0102|organism=Plasmodium_falciparum_3D7|product=rhoptry-associated protein 1, RAP1|location=Pf3D7_14:420442-422790(+)|length=782	rhoptry-associated protein 1, RAP1	272	89996	12	7249	1	1	836.373	2506.1	3	2506.09	0.004628	2
PFB0475c	PF3D7_0210600	conserved Plasmodium protein, unknown function	198	53640	10	20550	1	1	1013.46	3037.35	3	3037.34	0.001921	2	97.1402	1.9e-10	K	KKVEVLSDMDNEENYMNSGDLGPVFK	D	Phospho (ST)	0.00000050000000000000000000.0	Spectrum44670 scans: 36068,	|	10	111.101	KKVEVLS*DMDNEENYMNSGDLGPVFK	85.0463	1	Site determining ions in 2nd hit (b9, b8_2+, y13)	36068	Yes		|	379	PFB0475c	PFB0475c|organism=Plasmodium_falciparum_3D7|product=conserved Plasmodium protein, unknown function|location=Pf3D7_02:432041-434086(-)|length=446	conserved Plasmodium protein, unknown function	94	53640	7	9891	1	1	1013.46	3037.35	3	3037.34	0.001921	2
IPI00024689		AQP1 Aquaporin-1	330	28508	82	21117	1	1	1035.47	3103.39	3	3103.38	0.003545	1	97.1106	1.9e-10	K	VWTSGQVEEYDLDADDINSRVEMKPK	-	Phospho (ST)	0.00000000000000000050000000.0	Spectrum36049 scans: 28836,	|	10	52.0233	VWTSGQVEEYDLDADDINS*RVEMKPK	70.9635	1	Site determining ions in 2nd hit (b16, y13, y11)	28836	Yes		|	311	IPI00024689	IPI00024689.6|SWISS-PROT:P29972|TREMBL:B2R6P2;B4DNW4;B4DW35;B4F4P6;B5BU39;Q6JSD7|ENSEMBL:ENSP00000311165|REFSEQ:NP_932766|H-INV:HIT000196415|VEGA:OTTHUMP00000123398;OTTHUMP00000201821 Tax_Id=9606 Gene_Symbol=AQP1 Aquaporin-1	AQP1 Aquaporin-1	111	28508	36	10109	1	1	1035.47	3103.39	3	3103.38	0.003545	1
PFE1485w	PF3D7_0529800	conserved Plasmodium protein, unknown function	277	225390	7	9602	1	1	705.671	2113.99	3	2113.99	0.00331	3	96.9935	2e-10	K	SKVENKINTDDDLSNSKK	S	Phospho (ST)	0.000000005000000000.0	Spectrum3514 scans: 3705,	|	9	110.529	SKVENKINT*DDDLSNSKK	52.1635	1		3705	Yes		|	176	PFE1485w	PFE1485w|organism=Plasmodium_falciparum_3D7|product=conserved Plasmodium protein, unknown function|location=Pf3D7_05:1213526-1219369(+)|length=1906	conserved Plasmodium protein, unknown function	176	225390	5	5265	1	1	705.671	2113.99	3	2113.99	0.00331	3
MAL7P1.171	PF3D7_0730900	Plasmodium exported protein, unknown function	94	244046	2	7509	1	1	638.305	1911.89	3	1911.89	-0.000343	2	96.9727	2e-10	R	RASVSEINENVEETKK	D	Phospho (ST)	0.0000500000000000.0	Spectrum10023 scans: 8342,	|	1	141.069	RAS*VSEINENVEETKK	0	1		8342			|	520	MAL7P1.171	MAL7P1_171|organism=Plasmodium_falciparum_3D7|product=Plasmodium exported protein, unknown function|location=Pf3D7_07:1380751-1387189(+)|length=2110	Plasmodium exported protein, unknown function	68	244046	2	4046	1	1	638.305	1911.89	3	1911.89	-0.000343	2
PFB0100c	PF3D7_0202000	knob-associated histidine-rich protein (KAHRP)	1697	71259	222	24608	1	1	1144.51	3430.51	3	3430.51	-0.001227	2	96.8877	2e-10	K	GATKEASTTEGATKGASTTAGSTTGATTGANAVQSK	D	2 Phospho (ST)	0.000000000000500050000000000000000000.0	Spectrum10433 scans: 8776,	|	4	94.8086	GATKEASTTEGAT*KGAS*TTAGSTTGATTGANAVQSK	9.67599	2		8776			|	6	PFB0100c	PFB0100c|organism=Plasmodium_falciparum_3D7|product=knob-associated histidine-rich protein|location=Pf3D7_02:103038-105449(-)|length=654	knob-associated histidine-rich protein	1119	71259	160	11224	1	1	1144.51	3430.51	3	3430.51	-0.001227	2
IPI00028120		EPB42 Isoform Long of Erythrocyte membrane protein band 4.2	988	79877	63	14205	1	1	845.781	2534.32	3	2534.3	0.017559	1	96.8748	2.1e-10	R	EKDNGIRPPSLETASPLYLLLK	A	Deamidated (NQ); Phospho (ST)	0.0003000005000000000000.0	Spectrum56798 scans: 46493,	|	8	78.2494	EKDNGIRPPS*LETASPLYLLLK	36.1792	1		46493	Yes		|	81	IPI00028120	IPI00028120.5|SWISS-PROT:P16452-2|ENSEMBL:ENSP00000300215|REFSEQ:NP_000110|H-INV:HIT000195927|VEGA:OTTHUMP00000161294;OTTHUMP00000175377 Tax_Id=9606 Gene_Symbol=EPB42 Isoform Long of Erythrocyte membrane protein band 4.2	EPB42 Isoform Long of Erythrocyte membrane protein band 4.2	270	79877	15	7352	1	1	845.781	2534.32	3	2534.3	0.017559	1
PF13_0109	PF3D7_1319300	N2,N2-dimethylguanosine tRNA methyltransferase, putative	97	94757	6	7175	1	1	942.875	1883.74	2	1883.73	0.000733	0	96.8066	2.1e-10	K	IDNSGEDETYIYEEK	Y	Phospho (ST)	0.000500000000000.0	Spectrum24602 scans: 19897,	|	3	202.476	IDNS*GEDETYIYEEK	81.1211	1		19897	Yes		|	535	PF13_0109	PF13_0109|organism=Plasmodium_falciparum_3D7|product=N2,N2-dimethylguanosine tRNA methyltransferase, putative|location=Pf3D7_13:796140-798554(-)|length=804	N2,N2-dimethylguanosine tRNA methyltransferase, putative	66	94757	8	3855	1	1	942.875	1883.74	2	1883.73	0.000733	0
PFC0755c	PF3D7_0317200	cdc2-related protein kinase 4 (CRK4)	224	182105	15	14790	1	1	863.39	2587.15	3	2587.14	0.005554	0	96.7695	2.1e-10	K	DLVMHSIDKPENVEQNFSSYR	D	Phospho (ST)	0.000005000000000000000.0	Spectrum35479 scans: 28553,	|	8	96.1052	DLVMHS*IDKPENVEQNFSSYR	116.245	1	Site determining ions in 2nd hit (b15, y11_2+)	28553	Yes		|	274	PFC0755c	PFC0755c|organism=Plasmodium_falciparum_3D7|product=protein kinase, putative|location=Pf3D7_03:686827-691488(-)|length=1553	protein kinase, putative	123	182105	10	7631	1	1	863.39	2587.15	3	2587.14	0.005554	0
PFI0720w	PF3D7_0914700	transporter, putative	563	58383	54	13760	1	1	829.064	2484.17	3	2484.16	0.004812	0	96.7353	2.1e-10	R	NSLSKPQNNNNNNTSLLEYIK	S	Phospho (ST)	0.050000000000000000000.0	Spectrum34538 scans: 27547,	|	6	57.4923	NS*LSKPQNNNNNNTSLLEYIK	5.56062	1		27547			|	49	PFI0720w	PFI0720w|organism=Plasmodium_falciparum_3D7|product=transporter, putative|location=Pf3D7_09:630648-632198(+)|length=516	transporter, putative	355	58383	65	7177	1	1	829.064	2484.17	3	2484.16	0.004812	0
PFE0785c	PF3D7_0515700	glideosome-associated protein 40, putative (GAP40)	272	51766	40	18069	1	1	1002.75	3005.22	3	3005.23	-0.011066	1	96.7194	2.1e-10	K	GTSHMDSSSNQTSHGVISADEGRGEHSR	A	Phospho (ST)	0.0000000000000000050000000000.0	Spectrum4256 scans: 3948,	|			GTSHMDSSSNQTSHGVISADEGRGEHSR	0	1	Multiple top hits	3948			|	85	PFE0785c	PFE0785c|organism=Plasmodium_falciparum_3D7|product=metabolite/drug transporter, putative|location=Pf3D7_05:653964-655334(-)|length=456	metabolite/drug transporter, putative	447	51766	39	11021	1	1	1002.75	3005.22	3	3005.23	-0.011066	1
PFA0440w	PF3D7_0109000	photosensitized INA-labeled protein 1, PhIL1, putative	123	25461	5	5401	1	1	931.904	1861.79	2	1861.8	-0.006388	1	96.6266	2.2e-10	R	SKGEANSEWSNAFVTR	V	Phospho (ST)	0.5000000000000000.0	Spectrum26990 scans: 21197,	|	1	114.844	S*KGEANSEWSNAFVTR	81.2874	1	Site determining ions in 2nd hit at 10 peaks per window (y13, y11)	21197	Yes		|	762	PFA0440w	PFA0440w|organism=Plasmodium_falciparum_3D7|product=photosensitized INA-labeled protein 1, PhIL1, putative|location=Pf3D7_01:364471-365145(+)|length=224	photosensitized INA-labeled protein 1, PhIL1, putative	59	25461	3	3362	1	1	931.904	1861.79	2	1861.8	-0.006388	1
IPI00783228		SPTB Isoform 1 of Spectrin beta chain, erythrocyte	6835	246316	495	3856	1	1	788.849	1575.68	2	1575.68	0.000825	0	96.6208	2.2e-10	K	LLTSQDVSYDEAR	N	Phospho (ST)	0.0000000500000.0	Spectrum23174 scans: 18769,	|	8	153.444	LLTSQDVS*YDEAR	110.961	1		18769	Yes		|	1	IPI00783228	IPI00783228.4|SWISS-PROT:P11277-1|ENSEMBL:ENSP00000374371|REFSEQ:NP_000338 Tax_Id=9606 Gene_Symbol=SPTB Isoform 1 of Spectrin beta chain, erythrocyte	SPTB Isoform 1 of Spectrin beta chain, erythrocyte	1574	246316	163	1848	1	1	788.849	1575.68	2	1575.68	0.000825	0
PF14_0028	PF3D7_1402700	pre-mRNA splicing factor, putative	100	77954	5	16089	1	1	895.383	2683.13	3	2683.13	-0.000349	1	96.5667	2.2e-10	K	INYIDVNKSEEENDEENIDGHK	I	Phospho (ST)	0.0000000050000000000000.0	Spectrum21620 scans: 17501,	|			INYIDVNKS*EEENDEENIDGHK	1000	1	Only one possibility	17501	Yes		|	458	PF14_0028	PF14_0028|organism=Plasmodium_falciparum_3D7|product=pre-mRNA splicing factor, putative|location=Pf3D7_14:94980-98404(-)|length=655	pre-mRNA splicing factor, putative	79	77954	5	8071	1	1	895.383	2683.13	3	2683.13	-0.000349	1
PFE0040c	PF3D7_0500800	mature parasite-infected erythrocyte surface antigen,erythrocyte membrane protein 2 (MESA)	2573	168186	192	5111	1	1	857.378	1712.74	2	1712.74	0.001354	0	96.4753	2.3e-10	K	NIETDDEEETLVVK	D	Phospho (ST)	0.00050000000000.0	Spectrum32287 scans: 25837,	|	1	185.52	NIET*DDEEETLVVK	105.131	1	Site determining ions in 2nd hit at 10 peaks per window (y10, y9, y8, y7)	25837	Yes		|	2	PFE0040c	PFE0040c|organism=Plasmodium_falciparum_3D7|product=Mature parasite-infected erythrocyte surface antigen (MESA) or PfEMP2|location=Pf3D7_05:43327-47761(-)|length=1434	Mature parasite-infected erythrocyte surface antigen (MESA) or PfEMP2	1439	168186	148	2632	1	1	857.378	1712.74	2	1712.74	0.001354	0
PFA0110w	PF3D7_0102200	ring-infected erythrocyte surface antigen (RESA)	373	126443	17	5378	1	1	870.4	1738.78	2	1738.78	0.003064	0	96.284	2.4e-10	R	ASITNSAINYYDTVK	D	Phospho (ST)	0.050000000000000.0	Spectrum36583 scans: 29409,	|	1	115.67	AS*ITNSAINYYDTVK	16.2348	1		29409	Yes		|	230	PFA0110w	PFA0110w|organism=Plasmodium_falciparum_3D7|product=DNAJ protein, putative|location=Pf3D7_01:99052-102515(+)|length=1085	DNAJ protein, putative	142	126443	10	2817	1	1	870.4	1738.78	2	1738.78	0.003064	0
PFC0690c	PF3D7_0315800	zinc finger protein, putative	96	41957	7	24408	1	1	1138.52	3412.53	3	3412.53	0.001059	1	96.2296	2.4e-10	R	KGSNNSNINHDIYNNNINDTINYTIPDQK	N	Phospho (ST)	0.00000500000000000000000000000.0	Spectrum32060 scans: 25594,	|	9	114.056	KGSNNS*NINHDIYNNNINDTINYTIPDQK	11.7885	1	Site determining ions in 2nd hit (y26_2+)	25594			|	695	PFC0690c	PFC0690c|organism=Plasmodium_falciparum_3D7|product=conserved Plasmodium protein, unknown function|location=Pf3D7_03:638156-639253(-)|length=365	conserved Plasmodium protein, unknown function	45	41957	6	11174	1	1	1138.52	3412.53	3	3412.53	0.001059	1
MAL7P1.122	PF3D7_0722400	GTP binding protein, putative	167	45135	7	5373	1	1	870.392	1738.77	2	1738.77	-0.001085	1	96.133	2.4e-10	K	YTDLVEYKSEGEVK	A	Phospho (ST)	0.00000000500000.0	Spectrum20201 scans: 16368,	|	4	97.1301	YTDLVEYKS*EGEVK	79.6586	1		16368	Yes		|	643	MAL7P1.122	MAL7P1_122|organism=Plasmodium_falciparum_3D7|product=conserved GTP-binding protein, putative|location=Pf3D7_07:1010160-1011719(+)|length=393	conserved GTP-binding protein, putative	51	45135	4	2813	1	1	870.392	1738.77	2	1738.77	-0.001085	1
PF11_0433	PF3D7_1142100	conserved Plasmodium protein, unknown function	566	324626	19	10003	1	1	715.649	2143.93	3	2143.93	-0.002693	0	96.0903	2.5e-10	K	NHIHNQVDSQDDLLSSSR	M	Phospho (ST)	0.000000005000000000.0	Spectrum14357 scans: 11697,	|	8	71.7565	NHIHNQVDS*QDDLLSSSR	42.3982	1	Site determining ions in 2nd hit (b11, y6)	11697	Yes		|	41	PF11_0433	PF11_0433|organism=Plasmodium_falciparum_3D7|product=conserved Plasmodium protein, unknown function|location=Pf3D7_11:1681865-1690081(-)|length=2738	conserved Plasmodium protein, unknown function	378	324626	16	5505	1	1	715.649	2143.93	3	2143.93	-0.002693	0
PFL0210c	PF3D7_1204300	eukaryotic translation initiation factor 5A (EIF5A)	548	17620	188	18387	1	1	977.764	2930.27	3	2930.28	-0.009785	1	96.0475	2.5e-10	M	SDHEMYDNIDAGASQTYPVQAGAIKK	N	Acetyl (Protein N-term); Phospho (ST)	1.50000000000000000000000000.0	Spectrum33232 scans: 26613,	|	8	88.2046	S*DHEMYDNIDAGASQTYPVQAGAIKK	61.9089	1	Site determining ions in 2nd hit (b12, b13)	26613	Yes		|	171	PFL0210c	PFL0210c|organism=Plasmodium_falciparum_3D7|product=eukaryotic initiation factor 5a, putative|location=Pf3D7_12:205488-205973(-)|length=161	eukaryotic initiation factor 5a, putative	233	17620	133	9685	1	1	977.764	2930.27	3	2930.28	-0.009785	1
PF14_0613	PF3D7_1464500	conserved Plasmodium membrane protein, unknown function	296	388575	28	11148	1	1	748.693	2243.06	3	2243.05	0.010069	2	95.9206	2.6e-10	R	SFSDVRNVIEDDIIKEER	N	Phospho (ST)	0.005000000000000000.0	Spectrum51688 scans: 41863,	|			SFSDVRNVIEDDIIKEER	0	1	Multiple top hits	41863			|	65	PF14_0613	PF14_0613|organism=Plasmodium_falciparum_3D7|product=conserved Plasmodium membrane protein, unknown function|location=Pf3D7_14:2607227-2617556(+)|length=3251	conserved Plasmodium membrane protein, unknown function	316	388575	20	6140	1	1	748.693	2243.06	3	2243.05	0.010069	2
MAL8P1.69	PF3D7_0818200	14-3-3 protein, putative	973	30174	368	23080	1	1	1158.21	3471.61	3	3471.59	0.015362	2	95.8699	2.6e-10	K	RAFDDAITEFDNVSEDSYKDSTLIMQLLR	D	Phospho (ST)	0.00000000000005000000000000000.0	Spectrum65895 scans: 52805,	|	7	145.494	RAFDDAITEFDNVS*EDSYKDSTLIMQLLR	78.4505	1		52805	Yes		|	63	MAL8P1.69	MAL8P1_69|organism=Plasmodium_falciparum_3D7|product=14-3-3 protein, putative|location=Pf3D7_08:831139-832587(+)|length=262	14-3-3 protein, putative	500	30174	76	13656	1	1	1158.21	3471.61	3	3471.59	0.015362	2
PFE0060w	PF3D7_0501200	parasite-infected erythrocyte surface protein (PIESP2)	426	48690	19	4960	1	1	847.952	1693.89	2	1693.88	0.008366	0	95.8312	2.6e-10	R	TLILGSFPQAGEILR	E	Phospho (ST)	0.000005000000000.0	Spectrum58292 scans: 48047,	|	5	132.774	TLILGS*FPQAGEILR	87.4337	1	Site determining ions in 2nd hit at 10 peaks per window (y11)	48047	Yes		|	64	PFE0060w	PFE0060w|organism=Plasmodium_falciparum_3D7|product=PIESP2 erythrocyte surface protein|location=Pf3D7_05:64065-65489(+)|length=408	PIESP2 erythrocyte surface protein	317	48690	15	2544	1	1	847.952	1693.89	2	1693.88	0.008366	0
PFB0100c	PF3D7_0202000	knob-associated histidine-rich protein (KAHRP)	1697	71259	222	19756	1	1	998.789	2993.35	3	2993.35	-0.000346	1	95.6444	2.7e-10	K	EASTTEGATKGASTTAGSTTGATTGANAVQSK	D	Phospho (ST)	0.00000000000005000000000000000000.0	Spectrum10082 scans: 8405,	|			EASTTEGATKGASTTAGSTTGATTGANAVQSK	0	1	Multiple top hits	8405			|	6	PFB0100c	PFB0100c|organism=Plasmodium_falciparum_3D7|product=knob-associated histidine-rich protein|location=Pf3D7_02:103038-105449(-)|length=654	knob-associated histidine-rich protein	1119	71259	160	9675	1	1	998.789	2993.35	3	2993.35	-0.000346	1
PFL0210c	PF3D7_1204300	eukaryotic translation initiation factor 5A (EIF5A)	732	17620	269	19001	1	1	983.101	2946.28	3	2946.27	0.005486	1	95.4279	2.9e-10	M	SDHEMYDNIDAGASQTYPVQAGAIKK	N	Acetyl (Protein N-term); Oxidation (M); Phospho (ST)	1.50004000000000000000000000.0	Spectrum28513 scans: 22931,	|	10	45.5512	S*DHEMYDNIDAGASQTYPVQAGAIKK	20.406	1	Site determining ions in 2nd hit (y21_2+)	22931	Yes		|	98	PFL0210c	PFL0210c|organism=Plasmodium_falciparum_3D7|product=eukaryotic initiation factor 5a, putative|location=Pf3D7_12:205488-205973(-)|length=161	eukaryotic initiation factor 5a, putative	242	17620	132	9392	1	1	983.101	2946.28	3	2946.27	0.005486	1
IPI00220194		SLC2A1 Solute carrier family 2, facilitated glucose transporter member 1	690	54049	94	8660	1	1	675.959	2024.85	3	2024.85	0.003364	1	95.4136	2.9e-10	R	GTADVTHDLQEMKEESR	Q	Phospho (ST)	0.00000500000000000.0	Spectrum23089 scans: 18678,	|	9	83.4728	GTADVT*HDLQEMKEESR	18.1981	1	Site determining ions in 2nd hit (y12)	18678	Yes		|	80	IPI00220194	IPI00220194.6|SWISS-PROT:P11166|TREMBL:A8K9S6;B2R620;B3KVN0;B4DDR6;Q0P512;Q59GX2|ENSEMBL:ENSP00000361579|REFSEQ:NP_006507|H-INV:HIT000387867|VEGA:OTTHUMP00000009006 Tax_Id=9606 Gene_Symbol=SLC2A1 Solute carrier family 2, facilitated glucose transporter member 1	SLC2A1 Solute carrier family 2, facilitated glucose transporter member 1	271	54049	75	4725	1	1	675.959	2024.85	3	2024.85	0.003364	1
PFI0830c	PF3D7_0917000	conserved Plasmodium protein, unknown function	94	215214	2	6669	1	1	921.891	1841.77	2	1841.77	-0.000562	0	95.3942	2.9e-10	K	NLNESIDETNEQQTK	Y	Phospho (ST)	0.000050000000000.0	Spectrum12031 scans: 10028,	|	7	168.249	NLNES*IDETNEQQTK	67.014	1		10028	Yes		|	641	PFI0830c	PFI0830c|organism=Plasmodium_falciparum_3D7|product=conserved Plasmodium protein, unknown function|location=Pf3D7_09:706582-712062(-)|length=1826	conserved Plasmodium protein, unknown function	51	215214	2	3581	1	1	921.891	1841.77	2	1841.77	-0.000562	0
PF14_0442	PF3D7_1446500	conserved Plasmodium protein, unknown function	101	346706	4	7717	1	1	965.935	1929.86	2	1929.86	-0.001986	1	95.3891	2.9e-10	K	GFNVNSSNVSNDKNNLK	N	Phospho (ST)	0.00000000050000000.0	Spectrum14735 scans: 12098,	|	3	178.644	GFNVNSSNVS*NDKNNLK	38.0832	1	Site determining ions in 2nd hit at 10 peaks per window (y8)	12098	Yes		|	399	PF14_0442	PF14_0442|organism=Plasmodium_falciparum_3D7|product=conserved Plasmodium protein, unknown function|location=Pf3D7_14:1907140-1916145(+)|length=3001	conserved Plasmodium protein, unknown function	90	346706	5	4171	1	1	965.935	1929.86	2	1929.86	-0.001986	1
IPI00019901		ADD1 Isoform 1 of Alpha-adducin	1115	80905	115	20655	1	1	1017.81	3050.4	3	3050.38	0.011231	1	95.3819	2.9e-10	R	SPGSPVGEGTGSPPKWQIGEQEFEALMR	M	Phospho (ST)	0.0000000000050000000000000000.0	Spectrum55321 scans: 45049,	|	1	67.6094	SPGSPVGEGT*GSPPKWQIGEQEFEALMR	0	1		45049			|	40	IPI00019901	IPI00019901.1|SWISS-PROT:P35611-1|TREMBL:A2A3P0|ENSEMBL:ENSP00000381197|REFSEQ:NP_001110|VEGA:OTTHUMP00000151164 Tax_Id=9606 Gene_Symbol=ADD1 Isoform 1 of Alpha-adducin	ADD1 Isoform 1 of Alpha-adducin	381	80905	71	9930	1	1	1017.81	3050.4	3	3050.38	0.011231	1
PFA0160c	PF3D7_0103200	nucleoside transporter, putative	433	49977	56	8133	1	1	988.443	1974.87	2	1974.87	-0.000547	1	95.2608	3e-10	K	NKSSENIQSNNVSMISK	C	Oxidation (M); Phospho (ST)	0.00500000000004000.0	Spectrum9013 scans: 7710,	|	1	151.649	NKS*SENIQSNNVSMISK	18.7727	1		7710	Yes		|	58	PFA0160c	PFA0160c|organism=Plasmodium_falciparum_3D7|product=nucleoside transporter, putative|location=Pf3D7_01:140896-142453(-)|length=434	nucleoside transporter, putative	341	49977	55	4419	1	1	988.443	1974.87	2	1974.87	-0.000547	1
PFL0210c	PF3D7_1204300	eukaryotic translation initiation factor 5A (EIF5A)	732	17620	269	18491	1	1	977.768	2930.28	3	2930.28	0.001945	1	95.1969	3e-10	M	SDHEMYDNIDAGASQTYPVQAGAIKK	N	Acetyl (Protein N-term); Phospho (ST)	1.50000000000000000000000000.0	Spectrum30917 scans: 24749,	|	6	68.0671	S*DHEMYDNIDAGASQTYPVQAGAIKK	60.7978	1	Site determining ions in 2nd hit (b12)	24749	Yes		|	98	PFL0210c	PFL0210c|organism=Plasmodium_falciparum_3D7|product=eukaryotic initiation factor 5a, putative|location=Pf3D7_12:205488-205973(-)|length=161	eukaryotic initiation factor 5a, putative	242	17620	132	9150	1	1	977.768	2930.28	3	2930.28	0.001945	1
PFA0160c	PF3D7_0103200	nucleoside transporter, putative	433	49977	56	8134	1	1	988.443	1974.87	2	1974.87	-0.000547	1	95.1962	3e-10	K	NKSSENIQSNNVSMISK	C	Oxidation (M); Phospho (ST)	0.00500000000004000.0	Spectrum9015 scans: 7712,	|	2	176.731	NKS*SENIQSNNVSMISK	15.7723	1	Site determining ions in 2nd hit at 10 peaks per window (y14)	7712	Yes		|	58	PFA0160c	PFA0160c|organism=Plasmodium_falciparum_3D7|product=nucleoside transporter, putative|location=Pf3D7_01:140896-142453(-)|length=434	nucleoside transporter, putative	341	49977	55	4421	1	1	988.443	1974.87	2	1974.87	-0.000547	1
PFL1005c	PF3D7_1220900	heterochromatin protein 1 (HP1)	1062	30999	188	8369	1	1	668.317	2001.93	3	2001.92	0.009772	1	95.1746	3e-10	M	TGSDEEFEIGDILEIKK	K	Phospho (ST)	0.00500000000000000.0	Spectrum51973 scans: 42169,	|			TGSDEEFEIGDILEIKK	0	1	Multiple top hits	42169			|	19	PFL1005c	PFL1005c|organism=Plasmodium_falciparum_3D7|product=chromodomain protein|location=Pf3D7_12:831245-832045(-)|length=266	chromodomain protein	541	30999	72	4556	1	1	668.317	2001.93	3	2001.92	0.009772	1
PFE0995c	PF3D7_0519800	conserved protein, unknown function	113	78244	5	7215	1	1	944.42	1886.83	2	1886.83	-0.000806	0	95.0331	3.1e-10	K	TLSDENNLQNNVPHGR	R	Phospho (ST)	0.0050000000000000.0	Spectrum17056 scans: 13765,	|			TLSDENNLQNNVPHGR	0	1	Multiple top hits	13765			|	495	PFE0995c	PFE0995c|organism=Plasmodium_falciparum_3D7|product=conserved protein, unknown function|location=Pf3D7_05:820716-822905(-)|length=668	conserved protein, unknown function	72	78244	5	3876	1	1	944.42	1886.83	2	1886.83	-0.000806	0
PFF1350c	PF3D7_0627800	acetyl-CoA synthetase, putative	305	113808	15	15225	1	1	875.724	2624.15	3	2624.15	0.003462	1	94.9347	3.2e-10	K	SYSKELINTDMVNNDNQFGDLK	T	Phospho (ST)	0.5000000000000000000000.0	Spectrum41190 scans: 32988,	|	7	107.432	SYS*KELINTDMVNNDNQFGDLK	4.99084	1		32988			|	234	PFF1350c	PFF1350c|organism=Plasmodium_falciparum_3D7|product=acetyl-CoA synthetase|location=Pf3D7_06:1114545-1117538(-)|length=997	acetyl-CoA synthetase	138	113808	11	7809	1	1	875.724	2624.15	3	2624.15	0.003462	1
MAL7P1.12	PF3D7_0703500	erythrocyte membrane-associated antigen	553	263015	31	10850	1	1	738.637	2212.89	3	2212.89	0.002033	0	94.7102	3.4e-10	R	VGAGSDSDFHEEAIMEFHR	Y	Phospho (ST)	0.0000500000000000000.0	Spectrum31098 scans: 24941,	|	5	90.8104	VGAGS*DSDFHEEAIMEFHR	15.9864	1		24941	Yes		|	82	MAL7P1.12	MAL7P1_12|organism=Plasmodium_falciparum_3D7|product=erythrocyte membrane-associated antigen|location=Pf3D7_07:190978-197882(+)|length=2283	erythrocyte membrane-associated antigen	266	263015	22	5980	1	1	738.637	2212.89	3	2212.89	0.002033	0
PFI1280c	PF3D7_0926100	protein kinase, putative	195	366731	13	7707	1	1	977.421	1952.83	2	1952.84	-0.009615	0	94.6995	3.4e-10	K	HSNSLENNYINVENAR	I	Phospho (ST)	0.0005000000000000.0	Spectrum21531 scans: 17378,	|	2	201.533	HSNS*LENNYINVENAR	29.7593	1	Site determining ions in 2nd hit at 10 peaks per window (y13)	17378	Yes		|	153	PFI1280c	PFI1280c|organism=Plasmodium_falciparum_3D7|product=protein kinase, putative|location=Pf3D7_09:1048270-1057806(-)|length=3178	protein kinase, putative	258	366731	11	4301	1	1	977.421	1952.83	2	1952.84	-0.009615	0
PFL0210c	PF3D7_1204300	eukaryotic translation initiation factor 5A (EIF5A)	732	17620	269	17151	1	1	935.072	2802.19	3	2802.18	0.01061	0	94.6978	3.4e-10	M	SDHEMYDNIDAGASQTYPVQAGAIK	K	Acetyl (Protein N-term); Phospho (ST)	1.5000000000000000000000000.0	Spectrum41363 scans: 33174,	|	7	104.103	S*DHEMYDNIDAGASQTYPVQAGAIK	27.7817	1	Site determining ions in 2nd hit (b10_2+, y15_2+, y14_2+, y17, y15, y14, y13, y12)	33174	Yes		|	98	PFL0210c	PFL0210c|organism=Plasmodium_falciparum_3D7|product=eukaryotic initiation factor 5a, putative|location=Pf3D7_12:205488-205973(-)|length=161	eukaryotic initiation factor 5a, putative	242	17620	132	8530	1	1	935.072	2802.19	3	2802.18	0.01061	0
MAL8P1.156	PF3D7_0801800	mannose-6-phosphate isomerase, putative	442	117588	24	4761	1	1	840.357	1678.7	2	1678.7	0.002778	0	94.689	3.4e-10	K	TISDDGVVDSYDVSK	K	Phospho (ST)	0.005000000000000.0	Spectrum28401 scans: 22811,	|	1	120.177	TIS*DDGVVDSYDVSK	16.2303	1		22811	Yes		|	60	MAL8P1.156	MAL8P1_156|organism=Plasmodium_falciparum_3D7|product=mannose-6-phosphate isomerase, putative|location=Pf3D7_08:120155-123190(-)|length=1011	mannose-6-phosphate isomerase, putative	328	117588	23	2417	1	1	840.357	1678.7	2	1678.7	0.002778	0
IPI00022431		AHSG Alpha-2-HS-glycoprotein	173	39300	6	10210	1	1	721.003	2159.99	3	2159.98	0.005501	0	94.6868	3.4e-10	R	HTFMGVVSLGSPSGEVSHPR	K	Phospho (ST)	0.00000000000050000000.0	Spectrum30866 scans: 24694,	|	3	24.4333	HTFMGVVSLGSPS*GEVSHPR	14.928	1		24694	Yes		|	465	IPI00022431	IPI00022431.1|SWISS-PROT:P02765|TREMBL:A8K9N6;B2R7G1|ENSEMBL:ENSP00000273784|REFSEQ:NP_001613|H-INV:HIT000053302|VEGA:OTTHUMP00000173914 Tax_Id=9606 Gene_Symbol=AHSG Alpha-2-HS-glycoprotein	AHSG Alpha-2-HS-glycoprotein	77	39300	6	5636	1	1	721.003	2159.99	3	2159.98	0.005501	0
PFC0105w	PF3D7_0302100	serine/threonine protein kinase (SRPK1)	258	157274	14	19748	1	1	998.499	2992.48	3	2992.47	0.010497	0	94.5807	3.5e-10	K	LRPSNSDPSLLTSYSNIHALQETLTR	K	Phospho (ST)	0.00050000000000000000000000.0	Spectrum47024 scans: 37957,	|	4	115.411	LRPSNS*DPSLLTSYSNIHALQETLTR	6.97759	1		37957			|	209	PFC0105w	PFC0105w|organism=Plasmodium_falciparum_3D7|product=serine/threonine protein kinase, putative|location=Pf3D7_03:110750-114766(+)|length=1338	serine/threonine protein kinase, putative	158	157274	14	9667	1	1	998.499	2992.48	3	2992.47	0.010497	0
MAL7P1.174	PF3D7_0731300	Plasmodium exported protein (PHISTb), unknown function (PfG174)	158	37699	5	12006	1	1	771.995	2312.96	3	2312.96	-0.002837	0	94.553	3.5e-10	K	DGNDSSSEELDNTNVPTSKPK	K	Phospho (ST)	0.000050000000000000000.0	Spectrum13667 scans: 11362,	|	2	75.3415	DGNDS*SSEELDNTNVPTSKPK	12.8697	1		11362			|	316	MAL7P1.174	MAL7P1_174|organism=Plasmodium_falciparum_3D7|product=Plasmodium exported protein (PHISTb), unknown function|location=Pf3D7_07:1405408-1406525(+)|length=317	Plasmodium exported protein (PHISTb), unknown function	110	37699	5	6467	1	1	771.995	2312.96	3	2312.96	-0.002837	0
PFL2355w	PF3D7_1249100	conserved Plasmodium protein, unknown function	161	44805	7	14521	1	1	856.713	2567.12	3	2567.11	0.003375	3	94.4681	3.6e-10	K	IKEAATDDHDNDSDRKTSNVEK	Q	Phospho (ST)	0.0000000000005000000000.0	Spectrum758 scans: 1469,	|	7	51.9151	IKEAATDDHDNDS*DRKTSNVEK	15.2155	1	Site determining ions in 2nd hit (b14, b15, y9)	1469	Yes		|	291	PFL2355w	PFL2355w|organism=Plasmodium_falciparum_3D7|product=conserved Plasmodium protein, unknown function|location=Pf3D7_12:2008181-2009695(+)|length=392	conserved Plasmodium protein, unknown function	117	44805	7	7496	1	1	856.713	2567.12	3	2567.11	0.003375	3
PFL1170w	PF3D7_1224300	polyadenylate-binding protein, putative (PABP)	1050	97169	48	14646	1	1	860.043	2577.11	3	2577.11	-0.000468	2	94.4065	3.6e-10	K	KEEATASTSGAANQTTGTDADKTDK	N	Phospho (ST)	0.0000005000000000000000000.0	Spectrum1979 scans: 2480,	|			KEEATASTSGAANQTTGTDADKTDK	0	1	Multiple top hits	2480			|	47	PFL1170w	PFL1170w|organism=Plasmodium_falciparum_3D7|product=polyadenylate-binding protein, putative|location=Pf3D7_12:988620-991247(+)|length=875	polyadenylate-binding protein, putative	361	97169	33	7539	1	1	860.043	2577.11	3	2577.11	-0.000468	2
PF10_0047	PF3D7_1004400	RNA binding protein, putative	1093	106233	122	8292	1	1	997.897	1993.78	2	1993.78	-0.000158	1	94.3239	3.7e-10	R	STKDIDEDNYNNEETK	N	Phospho (ST)	0.5000000000000000.0	Spectrum7210 scans: 6245,	|			STKDIDEDNYNNEETK	0	1	Multiple top hits	6245			|	7	PF10_0047	PF10_0047|organism=Plasmodium_falciparum_3D7|product=RNA binding protein, putative|location=Pf3D7_10:207001-209643(-)|length=880	RNA binding protein, putative	1086	106233	118	4510	1	1	997.897	1993.78	2	1993.78	-0.000158	1
PF11_0506	PF3D7_1149000	antigen 332, DBL-like protein (Pf332)	2959	688870	208	25293	1	1	1167.54	3499.59	3	3499.58	0.01019	2	94.2798	3.7e-10	K	KTMDEEIGDQGSVAEKVEEEELVTEEVIER	E	Phospho (ST)	0.000000000005000000000000000000.0	Spectrum51484 scans: 41644,	|	4	86.9393	KTMDEEIGDQGS*VAEKVEEEELVTEEVIER	39.4636	1		41644	Yes		|	9	PF11_0506	PF11_0506|organism=Plasmodium_falciparum_3D7|product=Antigen 332, DBL-like protein|location=Pf3D7_11:1950207-1968723(+)|length=6093	Antigen 332, DBL-like protein	815	688870	62	11492	1	1	1167.54	3499.59	3	3499.58	0.01019	2
MAL13P1.16	PF3D7_1303200.1	SNARE protein, putative (VAMP8)	127	24931	5	6013	1	1	901.393	1800.77	2	1800.77	-0.000765	0	94.2066	3.8e-10	R	VFNEYETNDVHNIK	N	Phospho (ST)	0.00000050000000.0	Spectrum18912 scans: 15360,	|			VFNEYET*NDVHNIK	1000	1	Only one possibility	15360	Yes		|	570	MAL13P1.16	MAL13P1_16|organism=Plasmodium_falciparum_3D7|product=SNARE protein, putative|location=Pf3D7_13:160690-161862(-)|length=208	SNARE protein, putative	59	24931	4	3175	1	1	901.393	1800.77	2	1800.77	-0.000765	0
MAL13P1.352	PF3D7_1369500	conserved Plasmodium protein, unknown function	138	131290	6	16312	1	1	902.771	2705.29	3	2705.27	0.020857	1	94.1328	3.9e-10	K	KNSELDDHVWNIESITTNILER	N	Phospho (ST)	0.0050000000000000000000.0	Spectrum55591 scans: 45341,	|	9	132.62	KNS*ELDDHVWNIESITTNILER	85.6515	1	Site determining ions in 2nd hit (y11)	45341	Yes		|	866	MAL13P1.352	MAL13P1_352|organism=Plasmodium_falciparum_3D7|product=conserved Plasmodium protein, unknown function|location=Pf3D7_13:2766250-2769814(+)|length=1106	conserved Plasmodium protein, unknown function	30	131290	2	8159	1	1	902.771	2705.29	3	2705.27	0.020857	1
PFL1170w	PF3D7_1224300	polyadenylate-binding protein, putative (PABP)	579	97169	43	16275	1	1	909.064	2724.17	3	2724.19	-0.014077	1	94.028	4e-10	K	KDETAASDCADTPNILYVGPHQSR	A	Carbamidomethyl (C); Phospho (ST)	0.000000502000000000000000.0	Spectrum25380 scans: 20388,	|	9	141.06	KDETAAS*DCADTPNILYVGPHQSR	20.8925	1	Site determining ions in 2nd hit (b5)	20388	Yes		|	43	PFL1170w	PFL1170w|organism=Plasmodium_falciparum_3D7|product=polyadenylate-binding protein, putative|location=Pf3D7_12:988620-991247(+)|length=875	polyadenylate-binding protein, putative	510	97169	33	8621	1	1	909.064	2724.17	3	2724.19	-0.014077	1
IPI00783228		SPTB Isoform 1 of Spectrin beta chain, erythrocyte	6835	246316	495	3852	1	1	788.849	1575.68	2	1575.68	0.000705	0	94.0266	4e-10	K	LLTSQDVSYDEAR	N	Phospho (ST)	0.0000000500000.0	Spectrum23839 scans: 19084,	|	3	101.237	LLTSQDVS*YDEAR	72.1101	1		19084	Yes		|	1	IPI00783228	IPI00783228.4|SWISS-PROT:P11277-1|ENSEMBL:ENSP00000374371|REFSEQ:NP_000338 Tax_Id=9606 Gene_Symbol=SPTB Isoform 1 of Spectrin beta chain, erythrocyte	SPTB Isoform 1 of Spectrin beta chain, erythrocyte	1574	246316	163	1844	1	1	788.849	1575.68	2	1575.68	0.000705	0
PFL0210c	PF3D7_1204300	eukaryotic translation initiation factor 5A (EIF5A)	732	17620	269	18631	1	1	977.769	2930.28	3	2930.28	0.005605	1	93.9872	4e-10	M	SDHEMYDNIDAGASQTYPVQAGAIKK	N	Acetyl (Protein N-term); Phospho (ST)	1.50000000000000000000000000.0	Spectrum33883 scans: 27202,	|	8	37.9476	S*DHEMYDNIDAGASQTYPVQAGAIKK	27.2448	1	Site determining ions in 2nd hit (y13_2+)	27202	Yes		|	98	PFL0210c	PFL0210c|organism=Plasmodium_falciparum_3D7|product=eukaryotic initiation factor 5a, putative|location=Pf3D7_12:205488-205973(-)|length=161	eukaryotic initiation factor 5a, putative	242	17620	132	9234	1	1	977.769	2930.28	3	2930.28	0.005605	1
PFL1620w	PF3D7_1233600	asparagine and aspartate rich protein 1 (AARP1)	191	645929	10	12602	1	1	792.368	2374.08	3	2374.08	0.006928	2	93.9607	4e-10	R	NKESEEICEGEDFLLINKK	N	Carbamidomethyl (C); Phospho (ST)	0.0005000200000000000.0	Spectrum36192 scans: 28989,	|			NKES*EEICEGEDFLLINKK	1000	1	Only one possibility	28989	Yes		|	183	PFL1620w	PFL1620w|organism=Plasmodium_falciparum_3D7|product=asparagine/aspartate rich protein, putative|location=Pf3D7_12:1385695-1402206(+)|length=5439	asparagine/aspartate rich protein, putative	172	645929	10	6711	1	1	792.368	2374.08	3	2374.08	0.006928	2
MAL8P1.156	PF3D7_0801800	mannose-6-phosphate isomerase, putative	442	117588	24	4759	1	1	840.357	1678.7	2	1678.7	0.001678	0	93.949	4e-10	K	TISDDGVVDSYDVSK	K	Phospho (ST)	0.005000000000000.0	Spectrum28427 scans: 22839,	|	1	165.604	TIS*DDGVVDSYDVSK	16.2781	1		22839	Yes		|	60	MAL8P1.156	MAL8P1_156|organism=Plasmodium_falciparum_3D7|product=mannose-6-phosphate isomerase, putative|location=Pf3D7_08:120155-123190(-)|length=1011	mannose-6-phosphate isomerase, putative	328	117588	23	2414	1	1	840.357	1678.7	2	1678.7	0.001678	0
IPI00220194		SLC2A1 Solute carrier family 2, facilitated glucose transporter member 1	690	54049	94	8658	1	1	675.959	2024.85	3	2024.85	0.003184	1	93.8277	4.1e-10	R	GTADVTHDLQEMKEESR	Q	Phospho (ST)	0.00000500000000000.0	Spectrum23103 scans: 18693,	|	8	47.1708	GTADVT*HDLQEMKEESR	3.05303	1		18693			|	80	IPI00220194	IPI00220194.6|SWISS-PROT:P11166|TREMBL:A8K9S6;B2R620;B3KVN0;B4DDR6;Q0P512;Q59GX2|ENSEMBL:ENSP00000361579|REFSEQ:NP_006507|H-INV:HIT000387867|VEGA:OTTHUMP00000009006 Tax_Id=9606 Gene_Symbol=SLC2A1 Solute carrier family 2, facilitated glucose transporter member 1	SLC2A1 Solute carrier family 2, facilitated glucose transporter member 1	271	54049	75	4724	1	1	675.959	2024.85	3	2024.85	0.003184	1
PF11_0506	PF3D7_1149000	antigen 332, DBL-like protein (Pf332)	2959	688870	208	6302	1	1	916.89	1831.76	2	1831.76	0.003683	0	93.8227	4.1e-10	K	SVSEEVLEEEGSTTEK	V	Phospho (ST)	0.0050000000000000.0	Spectrum26812 scans: 21521,	|			SVSEEVLEEEGSTTEK	0	1	Multiple top hits	21521			|	9	PF11_0506	PF11_0506|organism=Plasmodium_falciparum_3D7|product=Antigen 332, DBL-like protein|location=Pf3D7_11:1950207-1968723(+)|length=6093	Antigen 332, DBL-like protein	815	688870	62	3342	1	1	916.89	1831.76	2	1831.76	0.003683	0
PFA0160c	PF3D7_0103200	nucleoside transporter, putative	433	49977	56	7482	1	1	955.372	1908.73	2	1908.73	0.002882	0	93.8076	4.2e-10	K	CIEYNGSNDLCEVEK	G	2 Carbamidomethyl (C); Phospho (ST)	0.200000500020000.0	Spectrum26862 scans: 21574,	|			CIEYNGS*NDLCEVEK	1000	1	Only one possibility	21574	Yes		|	58	PFA0160c	PFA0160c|organism=Plasmodium_falciparum_3D7|product=nucleoside transporter, putative|location=Pf3D7_01:140896-142453(-)|length=434	nucleoside transporter, putative	341	49977	55	4033	1	1	955.372	1908.73	2	1908.73	0.002882	0
PFL1140w	PF3D7_1223700	integral membrane protein, putative	448	30964	43	21797	1	1	1060.78	3179.33	3	3179.33	0.002099	2	93.7974	4.2e-10	K	REEWEIENCPSEEKQEMIDIYMNK	Y	Carbamidomethyl (C); Phospho (ST)	0.000000002050000000000000.0	Spectrum42063 scans: 33921,	|			REEWEIENCPS*EEKQEMIDIYMNK	1000	1	Only one possibility	33921	Yes		|	175	PFL1140w	PFL1140w|organism=Plasmodium_falciparum_3D7|product=integral membrane protein, putative|location=Pf3D7_12:968972-970065(+)|length=273	integral membrane protein, putative	178	30964	19	10365	1	1	1060.78	3179.33	3	3179.33	0.002099	2
IPI00019901		ADD1 Isoform 1 of Alpha-adducin	1115	80905	115	2731	1	1	717.319	1432.62	2	1432.62	7.8e-05	0	93.7816	4.2e-10	R	SPGSPVGEGTGSPPK	W	Phospho (ST)	0.000500000000000.0	Spectrum7465 scans: 6516,	|	3	100.056	SPGS*PVGEGTGSPPK	25.4943	1		6516	Yes		|	40	IPI00019901	IPI00019901.1|SWISS-PROT:P35611-1|TREMBL:A2A3P0|ENSEMBL:ENSP00000381197|REFSEQ:NP_001110|VEGA:OTTHUMP00000151164 Tax_Id=9606 Gene_Symbol=ADD1 Isoform 1 of Alpha-adducin	ADD1 Isoform 1 of Alpha-adducin	381	80905	71	1180	1	1	717.319	1432.62	2	1432.62	7.8e-05	0
MAL8P1.69	PF3D7_0818200	14-3-3 protein, putative	973	30174	368	23084	1	1	1158.21	3471.61	3	3471.59	0.016832	2	93.7177	4.2e-10	K	RAFDDAITEFDNVSEDSYKDSTLIMQLLR	D	Phospho (ST)	0.00000000000005000000000000000.0	Spectrum65867 scans: 52775,	|	10	125.298	RAFDDAITEFDNVS*EDSYKDSTLIMQLLR	41.2948	1		52775	Yes		|	63	MAL8P1.69	MAL8P1_69|organism=Plasmodium_falciparum_3D7|product=14-3-3 protein, putative|location=Pf3D7_08:831139-832587(+)|length=262	14-3-3 protein, putative	500	30174	76	13659	1	1	1158.21	3471.61	3	3471.59	0.016832	2
PF11_0377-a		casein kinase 1, PfCK1	184	37765	5	2410	1	1	697.325	1392.64	2	1392.63	0.002943	0	93.6109	4.4e-10	K	LGSGSFGDIYVAK	D	Phospho (ST)	0.0050000000000.0	Spectrum39387 scans: 31744,	|	3	124.455	LGS*GSFGDIYVAK	29.4092	1	Site determining ions in 2nd hit at 10 peaks per window (y9)	31744	Yes		|	333	PF11_0377-a	PF11_0377-a|organism=Plasmodium_falciparum_3D7|product=casein kinase 1, PfCK1|location=Pf3D7_11:1431796-1435580(-)|length=324	casein kinase 1, PfCK1	104	37765	4	980	1	1	697.325	1392.64	2	1392.63	0.002943	0
PF14_0176	PF3D7_1417700	conserved Plasmodium protein, unknown function	228	26725	10	15387	1	1	879.364	2635.07	3	2635.07	-0.000114	2	93.5922	4.4e-10	K	KDNNSDDQTVCSQTDAVDKNSSK	K	Carbamidomethyl (C); Phospho (ST)	0.00005000002000000000000.0	Spectrum5033 scans: 4855,	|	9	102.315	KDNNS*DDQTVCSQTDAVDKNSSK	11.493	1	Site determining ions in 2nd hit at 10 peaks per window (y15)	4855			|	207	PF14_0176	PF14_0176|organism=Plasmodium_falciparum_3D7|product=conserved Plasmodium protein, unknown function|location=Pf3D7_14:750329-751683(+)|length=231	conserved Plasmodium protein, unknown function	160	26725	10	7862	1	1	879.364	2635.07	3	2635.07	-0.000114	2
PFB0475c	PF3D7_0210600	conserved Plasmodium protein, unknown function	198	53640	10	20554	1	1	1013.46	3037.36	3	3037.34	0.011431	2	93.5558	4.4e-10	K	KKVEVLSDMDNEENYMNSGDLGPVFK	D	Phospho (ST)	0.00000050000000000000000000.0	Spectrum45265 scans: 36392,	|	9	116.509	KKVEVLS*DMDNEENYMNSGDLGPVFK	57.7193	1	Site determining ions in 2nd hit (y19_2+)	36392	Yes		|	379	PFB0475c	PFB0475c|organism=Plasmodium_falciparum_3D7|product=conserved Plasmodium protein, unknown function|location=Pf3D7_02:432041-434086(-)|length=446	conserved Plasmodium protein, unknown function	94	53640	7	9895	1	1	1013.46	3037.36	3	3037.34	0.011431	2
PFL0340w	PF3D7_1206800	conserved Plasmodium protein, unknown function	133	86260	46	19118	1	1	990.749	2969.23	3	2969.23	-0.005598	0	93.4674	4.5e-10	R	YCDESDDEDIYTDNIIFSQIHGLK	D	Carbamidomethyl (C); Phospho (ST)	0.020050000000000000000000.0	Spectrum56089 scans: 45717,	|	8	112.434	YCDES*DDEDIYTDNIIFSQIHGLK	76.4845	1	Site determining ions in 2nd hit (y17_2+, y13_2+)	45717	Yes		|	570	PFL0340w	PFL0340w|organism=Plasmodium_falciparum_3D7|product=conserved Plasmodium protein, unknown function|location=Pf3D7_12:308211-310394(+)|length=727	conserved Plasmodium protein, unknown function	82	86260	34	10083	1	1	990.749	2969.23	3	2969.23	-0.005598	0
PFL1005c	PF3D7_1220900	heterochromatin protein 1 (HP1)	1062	30999	188	19679	1	1	997.451	2989.33	3	2989.32	0.012744	1	93.4244	4.5e-10	K	WKGYSDDENTWEPESNLIHLTTFK	K	Phospho (ST)	0.000050000000000000000000.0	Spectrum51026 scans: 41391,	|	5	62.4388	WKGYS*DDENTWEPESNLIHLTTFK	5.26383	1	Site determining ions in 2nd hit (y15_2+)	41391			|	19	PFL1005c	PFL1005c|organism=Plasmodium_falciparum_3D7|product=chromodomain protein|location=Pf3D7_12:831245-832045(-)|length=266	chromodomain protein	541	30999	72	9628	1	1	997.451	2989.33	3	2989.32	0.012744	1
PFF0510w	PF3D7_0610400	histone H3 (H3)	434	15437	29	3778	1	1	523.959	1568.85	3	1568.86	-0.000232	2	93.3333	4.6e-10	R	KSAPISAGIKKPHR	Y	Phospho (ST)	0.00000500000000.0	Spectrum3199 scans: 3372,	|	8	32.7361	KSAPIS*AGIKKPHR	26.2319	1	Site determining ions in 2nd hit at 10 peaks per window (y12, y9)	3372	Yes		|	101	PFF0510w	PFF0510w|organism=Plasmodium_falciparum_3D7|product=histone H3|location=Pf3D7_06:444742-445152(+)|length=136	histone H3	236	15437	17	1794	1	1	523.959	1568.85	3	1568.86	-0.000232	2
PF10_0257	PF3D7_1026000	conserved Plasmodium protein, unknown function	122	43128	6	9167	1	1	691.312	2070.91	3	2070.91	0.003377	3	93.2978	4.7e-10	K	VQDGSADEKKDKDDSLNK	Q	Phospho (ST)	0.000050000000000000.0	Spectrum742 scans: 1452,	|	9	38.086	VQDGS*ADEKKDKDDSLNK	49.935	1	Site determining ions in 2nd hit (b11_2+, y12_2+, y11, y10)	1452	Yes		|	313	PF10_0257	PF10_0257|organism=Plasmodium_falciparum_3D7|product=conserved Plasmodium protein, unknown function|location=Pf3D7_10:1098453-1099880(-)|length=363	conserved Plasmodium protein, unknown function	111	43128	3	5011	1	1	691.312	2070.91	3	2070.91	0.003377	3
PFI0860c	PF3D7_0917600	pre-mRNA-splicing factor ATP-dependent RNA helicase PRP43, putative (PRP43)	93	94086	3	6675	1	1	922.371	1842.73	2	1842.73	-4.9e-05	0	93.2468	4.7e-10	M	SEEEDNQSNNISLER	N	Phospho (ST)	0.500000000000000.0	Spectrum15918 scans: 12939,	|	4	113.878	S*EEEDNQSNNISLER	61.2225	1		12939	Yes		|	602	PFI0860c	PFI0860c|organism=Plasmodium_falciparum_3D7|product=ATP-dependent RNA Helicase, putative|location=Pf3D7_09:729664-732126(-)|length=820	ATP-dependent RNA Helicase, putative	56	94086	3	3583	1	1	922.371	1842.73	2	1842.73	-4.9e-05	0
PFE0065w	PF3D7_0501300	skeleton-binding protein 1 (SBP1)	352	36277	41	17665	1	1	951.425	2851.25	3	2851.25	0.006007	0	93.2398	4.7e-10	K	TQQNPQQNAQQNTQQNTQQQSTTK	S	Phospho (ST)	0.000000000000000000005000.0	Spectrum1935 scans: 2433,	|			TQQNPQQNAQQNTQQNTQQQSTTK	0	1	Multiple top hits	2433			|	196	PFE0065w	PFE0065w|organism=Plasmodium_falciparum_3D7|product=skeleton-binding protein 1|location=Pf3D7_05:68930-70113(+)|length=337	skeleton-binding protein 1	164	36277	32	8783	1	1	951.425	2851.25	3	2851.25	0.006007	0
PFE0040c	PF3D7_0500800	mature parasite-infected erythrocyte surface antigen,erythrocyte membrane protein 2 (MESA)	2573	168186	192	11965	1	1	771.368	2311.08	3	2311.08	-0.001964	2	93.2382	4.7e-10	R	KDVIEQEIVSEEVNEKDTK	N	Phospho (ST)	0.0000000005000000000.0	Spectrum24350 scans: 19628,	|	9	57.7295	KDVIEQEIVS*EEVNEKDTK	31.3688	1	Site determining ions in 2nd hit (b15, y7_2+)	19628	Yes		|	2	PFE0040c	PFE0040c|organism=Plasmodium_falciparum_3D7|product=Mature parasite-infected erythrocyte surface antigen (MESA) or PfEMP2|location=Pf3D7_05:43327-47761(-)|length=1434	Mature parasite-infected erythrocyte surface antigen (MESA) or PfEMP2	1439	168186	148	6449	1	1	771.368	2311.08	3	2311.08	-0.001964	2
IPI00884361		EPB49 erythrocyte membrane protein band 4.9 isoform 3	598	40655	46	15369	1	1	878.344	2632.01	3	2632.01	-0.00266	2	93.1878	4.8e-10	R	RGAEEEEEEEDDDSGEEMKALR	E	Phospho (ST)	0.0000000000000500000000.0	Spectrum13669 scans: 11364,	|			RGAEEEEEEEDDDS*GEEMKALR	1000	1	Only one possibility	11364	Yes		|	125	IPI00292290	IPI00292290.1|SWISS-PROT:Q08495-1|TREMBL:A8K0T5;B4DI75|ENSEMBL:ENSP00000265800;ENSP00000350977|REFSEQ:NP_001107607;NP_001107608;NP_001969|H-INV:HIT000032753|VEGA:OTTHUMP00000122608 Tax_Id=9606 Gene_Symbol=EPB49 Isoform Long of Dematin	EPB49 Isoform Long of Dematin	216	45486	12	7857	1	1	878.344	2632.01	3	2632.01	-0.00266	2
IPI00019901		ADD1 Isoform 1 of Alpha-adducin	1115	80905	115	22825	1	1	1098.85	3293.53	3	3293.52	0.010488	2	93.1616	4.8e-10	K	SRSPGSPVGEGTGSPPKWQIGEQEFEALMR	M	Phospho (ST)	0.000005000000000000000000000000.0	Spectrum47586 scans: 38279,	|	5	95.4485	SRSPGS*PVGEGTGSPPKWQIGEQEFEALMR	4.60232	1		38279			|	40	IPI00019901	IPI00019901.1|SWISS-PROT:P35611-1|TREMBL:A2A3P0|ENSEMBL:ENSP00000381197|REFSEQ:NP_001110|VEGA:OTTHUMP00000151164 Tax_Id=9606 Gene_Symbol=ADD1 Isoform 1 of Alpha-adducin	ADD1 Isoform 1 of Alpha-adducin	381	80905	71	10704	1	1	1098.85	3293.53	3	3293.52	0.010488	2
PF13_0286	PF3D7_1354300	large subunit rRNA methyltransferase, putative	109	120176	4	13023	1	1	869.721	2606.14	3	2606.14	0.002908	2	93.1269	4.9e-10	K	KSNSDNDVDSLETTQDIFKENK	H	Phospho (ST)	0.0005000000000000000000.0	Spectrum29979 scans: 23561,	|			KSNSDNDVDSLETTQDIFKENK	0	1	Multiple top hits	23561			|	336	PF13_0286	PF13_0286|organism=Plasmodium_falciparum_3D7|product=methyltransferase, putative|location=Pf3D7_13:2160572-2163749(-)|length=1019	methyltransferase, putative	166	120176	11	8053	1	1	869.721	2606.14	3	2606.14	0.002908	2
PFC0530w	PF3D7_0312500	transporter, putative	220	67725	16	20926	1	1	1025.48	3073.43	3	3073.43	0.002972	0	93.1064	4.9e-10	K	INYINSVDDINNSSNNSINIQHIQHK	L	Phospho (ST)	0.00000500000000000000000000.0	Spectrum30924 scans: 24756,	|	5	26.0121	INYINSVDDINNS*SNNSINIQHIQHK	3.95447	1	Site determining ions in 2nd hit (y18_2+)	24756			|	389	PFC0530w	PFC0530w|organism=Plasmodium_falciparum_3D7|product=transporter, putative|location=Pf3D7_03:525713-527452(+)|length=579	transporter, putative	92	67725	11	10050	1	1	1025.48	3073.43	3	3073.43	0.002972	0
PFL1980c	PF3D7_1241200	conserved Plasmodium protein, unknown function	397	276359	17	10058	1	1	716.314	2145.92	3	2145.92	-0.000542	2	92.9918	5e-10	R	NINSFEKSIDDEGDKNNK	N	Phospho (ST)	0.000000050000000000.0	Spectrum13687 scans: 11383,	|	5	70.0793	NINS*FEKSIDDEGDKNNK	10.8833	1	Site determining ions in 2nd hit at 10 peaks per window (b4, y14_2+)	11383			|	52	PFL1980c	PFL1980c|organism=Plasmodium_falciparum_3D7|product=conserved Plasmodium protein, unknown function|location=Pf3D7_12:1748861-1756225(-)|length=2309	conserved Plasmodium protein, unknown function	344	276359	19	5556	1	1	716.314	2145.92	3	2145.92	-0.000542	2
MAL13P1.233	PF3D7_1346300	DNA/RNA-binding protein Alba 2 (ALBA2)	692	24969	81	22884	1	1	1102.43	3304.25	3	3304.25	0.000203	3	92.941	5.1e-10	K	NAKNEDKKSGDEEEEEEEEEEDEENNK	N	Phospho (ST)	0.000000005000000000000000000.0	Spectrum3135 scans: 3304,	|			NAKNEDKKS*GDEEEEEEEEEEDEENNK	1000	1	Only one possibility	3304	Yes		|	63	MAL13P1.233	MAL13P1_233|organism=Plasmodium_falciparum_3D7|product=nucleic acid binding protein, putative|location=Pf3D7_13:1845859-1846848(+)|length=211	nucleic acid binding protein, putative	319	24969	85	10719	1	1	1102.43	3304.25	3	3304.25	0.000203	3
PFE0870w	PF3D7_0517400	FACT complex subunit SPT16, putative (FACT-L)	600	132600	31	7541	1	1	639.595	1915.76	3	1915.76	-0.00072	2	92.8766	5.2e-10	R	FAYKSDEDDEGYNKR	K	Phospho (ST)	0.000050000000000.0	Spectrum8119 scans: 7208,	|			FAYKS*DEDDEGYNKR	1000	1	Only one possibility	7208	Yes		|	112	PFE0870w	PFE0870w|organism=Plasmodium_falciparum_3D7|product=transcriptional regulator, putative|location=Pf3D7_05:731405-735160(+)|length=1141	transcriptional regulator, putative	225	132600	17	4062	1	1	639.595	1915.76	3	1915.76	-0.00072	2
PFI1280c	PF3D7_0926100	protein kinase, putative	432	366731	16	13630	1	1	824.019	2469.04	3	2469.03	0.000865	1	92.8174	5.2e-10	K	HSHINDNKQNSYDVEQGNYK	Y	Phospho (ST)	0.00000000005000000000.0	Spectrum6003 scans: 5421,	|	7	102.989	HSHINDNKQNS*YDVEQGNYK	82.6028	1	Site determining ions in 2nd hit at 10 peaks per window (b9_2+, y11)	5421	Yes		|	97	PFI1280c	PFI1280c|organism=Plasmodium_falciparum_3D7|product=protein kinase, putative|location=Pf3D7_09:1048270-1057806(-)|length=3178	protein kinase, putative	243	366731	10	7127	1	1	824.019	2469.04	3	2469.03	0.000865	1
PF10_0122	PF3D7_1012500	phosphoglucomutase, putative	214	68256	9	7334	1	1	632.615	1894.82	3	1894.83	-0.0018	1	92.7917	5.3e-10	K	KNCLCGVMVTASHNPK	L	2 Carbamidomethyl (C); Phospho (ST)	0.0020200000050000.0	Spectrum13495 scans: 11179,	|	7	48.8618	KNCLCGVMVTAS*HNPK	8.69932	1	Site determining ions in 2nd hit (b11)	11179			|	243	PF10_0122	PF10_0122|organism=Plasmodium_falciparum_3D7|product=phosphoglucomutase, putative|location=Pf3D7_10:478757-480538(-)|length=593	phosphoglucomutase, putative	134	68256	10	3945	1	1	632.615	1894.82	3	1894.83	-0.0018	1
PFL1170w	PF3D7_1224300	polyadenylate-binding protein, putative (PABP)	1050	97169	48	16483	1	1	909.069	2724.18	3	2724.19	-0.000337	1	92.7277	5.3e-10	K	KDETAASDCADTPNILYVGPHQSR	A	Carbamidomethyl (C); Phospho (ST)	0.000000502000000000000000.0	Spectrum25615 scans: 20616,	|	9	64.5695	KDETAAS*DCADTPNILYVGPHQSR	15.5015	1	Site determining ions in 2nd hit (b5, b5_2+)	20616	Yes		|	47	PFL1170w	PFL1170w|organism=Plasmodium_falciparum_3D7|product=polyadenylate-binding protein, putative|location=Pf3D7_12:988620-991247(+)|length=875	polyadenylate-binding protein, putative	361	97169	33	8250	1	1	909.069	2724.18	3	2724.19	-0.000337	1
PFE1055c	PF3D7_0521000	conserved Plasmodium protein, unknown function	206	62971	8	15327	1	1	877.051	2628.13	3	2628.13	-4.8e-05	2	92.4522	5.7e-10	K	VDDIKKENDSVNNEQNNSSGNTK	Q	Phospho (ST)	0.00000000050000000000000.0	Spectrum1970 scans: 2470,	|	4	93.8785	VDDIKKENDS*VNNEQNNSSGNTK	112.986	1	Site determining ions in 2nd hit (b17, b20_2+)	2470	Yes		|	37	PFE1055c	PFE1055c|organism=Plasmodium_falciparum_3D7|product=conserved Plasmodium protein, unknown function|location=Pf3D7_05:859370-861060(-)|length=518	conserved Plasmodium protein, unknown function	410	62971	13	7842	1	1	877.051	2628.13	3	2628.13	-4.8e-05	2
PFF0570c	PF3D7_0611600	conserved Plasmodium protein, unknown function	311	76617	16	10861	1	1	738.666	2212.98	3	2212.97	0.000162	1	92.377	5.8e-10	K	KTSQNENINHSLNDQTYK	I	Phospho (ST)	0.005000000000000000.0	Spectrum8577 scans: 7248,	|	8	147.777	KTS*QNENINHSLNDQTYK	18.9797	1		7248	Yes		|	104	PFF0570c	PFF0570c|organism=Plasmodium_falciparum_3D7|product=conserved Plasmodium protein, unknown function|location=Pf3D7_06:485109-487061(-)|length=650	conserved Plasmodium protein, unknown function	235	76617	17	5990	1	1	738.666	2212.98	3	2212.97	0.000162	1
PF10_0323	PF3D7_1033200	early transcribed membrane protein 10.2 (ETRAMP10.2)	425	38902	33	12799	1	1	798.387	2392.14	3	2392.13	0.009418	2	92.281	5.9e-10	R	KLASFSLYDALADASEQNKNK	D	Phospho (ST)	0.000500000000000000000.0	Spectrum44608 scans: 36002,	|	6	39.9347	KLAS*FSLYDALADASEQNKNK	5.53807	1		36002			|	494	PF10_0323	PF10_0323|organism=Plasmodium_falciparum_3D7|product=early transcribed membrane protein 10.2, etramp 10.2|location=Pf3D7_10:1335220-1336287(+)|length=355	early transcribed membrane protein 10.2, etramp 10.2	72	38902	8	6794	1	1	798.387	2392.14	3	2392.13	0.009418	2
IPI00783228		SPTB Isoform 1 of Spectrin beta chain, erythrocyte	6835	246316	495	7367	1	1	950.356	1898.7	2	1898.7	0.001536	0	92.2585	5.9e-10	R	WDAPDDELDNDNSSAR	L	Phospho (ST)	0.0000000000000500.0	Spectrum26618 scans: 21315,	|	7	132.964	WDAPDDELDNDNSS*AR	26.8608	1		21315	Yes		|	1	IPI00783228	IPI00783228.4|SWISS-PROT:P11277-1|ENSEMBL:ENSP00000374371|REFSEQ:NP_000338 Tax_Id=9606 Gene_Symbol=SPTB Isoform 1 of Spectrin beta chain, erythrocyte	SPTB Isoform 1 of Spectrin beta chain, erythrocyte	1574	246316	163	3957	1	1	950.356	1898.7	2	1898.7	0.001536	0
PFL1170w	PF3D7_1224300	polyadenylate-binding protein, putative (PABP)	456	97169	43	12876	1	1	866.371	2596.09	3	2596.09	0.001339	0	92.0591	6.2e-10	K	DETAASDCADTPNILYVGPHQSR	A	Carbamidomethyl (C); Phospho (ST)	0.00000502000000000000000.0	Spectrum35368 scans: 27770,	|	4	47.6579	DETAAS*DCADTPNILYVGPHQSR	14.0573	1		27770	Yes		|	48	PFL1170w	PFL1170w|organism=Plasmodium_falciparum_3D7|product=polyadenylate-binding protein, putative|location=Pf3D7_12:988620-991247(+)|length=875	polyadenylate-binding protein, putative	595	97169	39	7957	1	1	866.371	2596.09	3	2596.09	0.001339	0
PFE0810c	PF3D7_0516200	40S ribosomal protein S14, putative	336	16067	11	8217	1	1	662.354	1984.04	3	1984.04	-0.000517	2	92.0027	6.3e-10	K	KVKTPQPETAIVSGPQPK	E	Phospho (ST)	0.000500000000000000.0	Spectrum13643 scans: 11337,	|	4	76.8956	KVKT*PQPETAIVSGPQPK	51.6919	1	Site determining ions in 2nd hit at 10 peaks per window (y11)	11337	Yes		|	186	PFE0810c	PFE0810c|organism=Plasmodium_falciparum_3D7|product=40S ribosomal protein S14, putative|location=Pf3D7_05:675807-676612(-)|length=151	40S ribosomal protein S14, putative	169	16067	8	4466	1	1	662.354	1984.04	3	1984.04	-0.000517	2
PF11_0506	PF3D7_1149000	antigen 332, DBL-like protein (Pf332)	2959	688870	208	25292	1	1	1167.54	3499.59	3	3499.58	0.01019	2	91.9569	6.4e-10	K	KTMDEEIGDQGSVAEKVEEEELVTEEVIER	E	Phospho (ST)	0.000000000005000000000000000000.0	Spectrum51482 scans: 41642,	|	10	109.09	KTMDEEIGDQGS*VAEKVEEEELVTEEVIER	34.6603	1		41642	Yes		|	9	PF11_0506	PF11_0506|organism=Plasmodium_falciparum_3D7|product=Antigen 332, DBL-like protein|location=Pf3D7_11:1950207-1968723(+)|length=6093	Antigen 332, DBL-like protein	815	688870	62	11490	1	1	1167.54	3499.59	3	3499.58	0.01019	2
PF14_0077	PF3D7_1408000	plasmepsin II	765	51448	23	10376	1	1	725.336	2172.99	3	2172.98	0.003362	1	91.9476	6.4e-10	K	HGFIKSNSTFDGLNIDNSK	N	Phospho (ST)	0.0000050000000000000.0	Spectrum29980 scans: 24139,	|	3	114.607	HGFIKS*NSTFDGLNIDNSK	20.4151	1		24139	Yes		|	107	PF14_0077	PF14_0077|organism=Plasmodium_falciparum_3D7|product=plasmepsin II|location=Pf3D7_14:293471-294832(+)|length=453	plasmepsin II	232	51448	6	5727	1	1	725.336	2172.99	3	2172.98	0.003362	1
PF08_0060	PF3D7_0817300	asparagine-rich antigen	197	254593	2	15416	1	1	880.35	2638.03	3	2638.03	-0.000107	0	91.9188	6.4e-10	K	NNSSNSSNENNNNDENVSLHAER	N	Phospho (ST)	0.00050000000000000000000.0	Spectrum7499 scans: 6551,	|	4	93.0329	NNSSNS*SNENNNNDENVSLHAER	7.1532	1		6551			|	574	PF08_0060	PF08_0060|organism=Plasmodium_falciparum_3D7|product=asparagine-rich antigen|location=Pf3D7_08:784038-790745(-)|length=2235	asparagine-rich antigen	58	254593	1	7879	1	1	880.35	2638.03	3	2638.03	-0.000107	0
PFB0815w	PF3D7_0217500	calcium dependent protein kinase 1 (CDPK1)	440	60761	23	4071	1	1	801.89	1601.76	2	1601.76	0.000851	1	91.8903	6.5e-10	R	KLGSGAYGEVLLCR	E	Carbamidomethyl (C); Phospho (ST)	0.00050000000020.0	Spectrum31371 scans: 25232,	|			KLGS*GAYGEVLLCR	1000	1	Only one possibility	25232	Yes		|	199	PFB0815w	PFB0815w|organism=Plasmodium_falciparum_3D7|product=Calcium-dependent protein kinase 1|location=Pf3D7_02:720436-722660(+)|length=524	Calcium-dependent protein kinase 1	164	60761	11	1999	1	1	801.89	1601.76	2	1601.76	0.000851	1
PFD1115c	PF3D7_0423600	conserved Plasmodium protein, unknown function	140	190828	8	6078	1	1	903.379	1804.74	2	1804.74	0.002366	0	91.8669	6.5e-10	K	NVISDEQDGEDTLYK	K	Phospho (ST)	0.000500000000000.0	Spectrum29848 scans: 23999,	|	8	163.992	NVIS*DEQDGEDTLYK	161.58	1	Site determining ions in 2nd hit at 10 peaks per window (b4)	23999	Yes		|	629	PFD1115c	PFD1115c|organism=Plasmodium_falciparum_3D7|product=conserved Plasmodium protein, unknown function|location=Pf3D7_04:1066229-1071067(-)|length=1612	conserved Plasmodium protein, unknown function	52	190828	3	3215	1	1	903.379	1804.74	2	1804.74	0.002366	0
PF11_0086	PF3D7_1107300	polyadenylate-binding protein-interacting protein 1, putative (PAIP1)	900	381639	49	15184	1	1	874.699	2621.08	3	2621.07	0.001345	0	91.8231	6.6e-10	K	LYNNEHVDSYDSGVDCVSVQNK	K	Carbamidomethyl (C); Phospho (ST)	0.0000000000050002000000.0	Spectrum22985 scans: 18567,	|	10	100.499	LYNNEHVDSYDS*GVDCVSVQNK	42.3062	1		18567	Yes		|	17	PF11_0086	PF11_0086|organism=Plasmodium_falciparum_3D7|product=MIF4G domain containing protein|location=Pf3D7_11:301283-311287(-)|length=3334	MIF4G domain containing protein	607	381639	45	7788	1	1	874.699	2621.08	3	2621.07	0.001345	0
IPI00220194		SLC2A1 Solute carrier family 2, facilitated glucose transporter member 1	690	54049	94	8649	1	1	675.958	2024.85	3	2024.85	0.000814	1	91.6917	6.8e-10	R	GTADVTHDLQEMKEESR	Q	Phospho (ST)	0.00000500000000000.0	Spectrum22809 scans: 18380,	|			GTADVTHDLQEMKEESR	0	1	Multiple top hits	18380			|	80	IPI00220194	IPI00220194.6|SWISS-PROT:P11166|TREMBL:A8K9S6;B2R620;B3KVN0;B4DDR6;Q0P512;Q59GX2|ENSEMBL:ENSP00000361579|REFSEQ:NP_006507|H-INV:HIT000387867|VEGA:OTTHUMP00000009006 Tax_Id=9606 Gene_Symbol=SLC2A1 Solute carrier family 2, facilitated glucose transporter member 1	SLC2A1 Solute carrier family 2, facilitated glucose transporter member 1	271	54049	75	4716	1	1	675.958	2024.85	3	2024.85	0.000814	1
PFA0160c	PF3D7_0103200	nucleoside transporter, putative	433	49977	56	5171	1	1	859.377	1716.74	2	1716.74	0.000411	0	91.6683	6.8e-10	K	SSENIQSNNVSMISK	C	Phospho (ST)	0.050000000000000.0	Spectrum20445 scans: 16628,	|			SSENIQSNNVSMISK	0	1	Multiple top hits	16628			|	58	PFA0160c	PFA0160c|organism=Plasmodium_falciparum_3D7|product=nucleoside transporter, putative|location=Pf3D7_01:140896-142453(-)|length=434	nucleoside transporter, putative	341	49977	55	2675	1	1	859.377	1716.74	2	1716.74	0.000411	0
PF13_0214	PF3D7_1338300	elongation factor 1-gamma, putative	1052	47747	98	21175	1	1	1036.09	3105.25	3	3105.25	-0.002323	1	91.5839	6.9e-10	K	KDDNNNNNNNDADNQHADLLSDDLAEK	K	Phospho (ST)	0.000000000000000000005000000.0	Spectrum21178 scans: 17031,	|			KDDNNNNNNNDADNQHADLLS*DDLAEK	1000	1	Only one possibility	17031	Yes		|	13	PF13_0214	PF13_0214|organism=Plasmodium_falciparum_3D7|product=elongation factor 1-gamma, putative|location=Pf3D7_13:1548887-1550591(+)|length=411	elongation factor 1-gamma, putative	664	47747	75	10143	1	1	1036.09	3105.25	3	3105.25	-0.002323	1
PF11_0433	PF3D7_1142100	conserved Plasmodium protein, unknown function	566	324626	19	10004	1	1	715.649	2143.93	3	2143.93	-0.001973	0	91.5497	7e-10	K	NHIHNQVDSQDDLLSSSR	M	Phospho (ST)	0.000000005000000000.0	Spectrum14367 scans: 11708,	|	7	70.8	NHIHNQVDS*QDDLLSSSR	74.2611	1	Site determining ions in 2nd hit (y6)	11708	Yes		|	41	PF11_0433	PF11_0433|organism=Plasmodium_falciparum_3D7|product=conserved Plasmodium protein, unknown function|location=Pf3D7_11:1681865-1690081(-)|length=2738	conserved Plasmodium protein, unknown function	378	324626	16	5506	1	1	715.649	2143.93	3	2143.93	-0.001973	0
IPI00019580		PLG Plasminogen	168	90510	5	12090	1	1	773.673	2318	3	2318	-0.000217	1	91.5009	7.1e-10	R	AFQYHSKEQQCVIMAENR	K	Carbamidomethyl (C); Phospho (ST)	0.000005000020000000.0	Spectrum17767 scans: 14522,	|			AFQYHS*KEQQCVIMAENR	1000	1	Only one possibility	14522	Yes		|	376	IPI00019580	IPI00019580.1|SWISS-PROT:P00747|TREMBL:B2R7F8;B4DPH4;Q68DS2;Q9UMI2|ENSEMBL:ENSP00000308938|REFSEQ:NP_000292|H-INV:HIT000321118|VEGA:OTTHUMP00000017544 Tax_Id=9606 Gene_Symbol=PLG Plasminogen	PLG Plasminogen	94	90510	4	6508	1	1	773.673	2318	3	2318	-0.000217	1
PF14_0649	PF3D7_1468100	conserved Plasmodium protein, unknown function	828	295648	32	22395	1	1	1084.79	3251.34	3	3251.34	0.001679	3	91.4831	7.1e-10	K	SKNESDNDDENDYKITNQEKENAQSEK	E	Phospho (ST)	0.000050000000000000000000000.0	Spectrum6469 scans: 5913,	|	4	83.2591	SKNES*DNDDENDYKITNQEKENAQSEK	11.5707	1		5913			|	38	PF14_0649	PF14_0649|organism=Plasmodium_falciparum_3D7|product=conserved Plasmodium protein, unknown function|location=Pf3D7_14:2786244-2794259(-)|length=2558	conserved Plasmodium protein, unknown function	397	295648	28	10556	1	1	1084.79	3251.34	3	3251.34	0.001679	3
PFL1395c	PF3D7_1228800	conserved Plasmodium protein, unknown function	534	378674	24	7576	1	1	960.436	1918.86	2	1918.85	0.010372	0	91.4137	7.2e-10	K	NIFNDNNYSPSNSLLK	T	Phospho (ST)	0.0000000050000000.0	Spectrum44088 scans: 35446,	|	2	175.362	NIFNDNNYS*PSNSLLK	29.5726	1	Site determining ions in 2nd hit at 10 peaks per window (y7, y6)	35446	Yes		|	54	PFL1395c	PFL1395c|organism=Plasmodium_falciparum_3D7|product=conserved Plasmodium protein, unknown function|location=Pf3D7_12:1169548-1179177(-)|length=3209	conserved Plasmodium protein, unknown function	343	378674	16	4087	1	1	960.436	1918.86	2	1918.85	0.010372	0
PF14_0649	PF3D7_1468100	conserved Plasmodium protein, unknown function	828	295648	32	13574	1	1	822.67	2464.99	3	2464.99	0.001058	2	91.3731	7.3e-10	K	SKNESDNDDENDYKITNQEK	E	Phospho (ST)	0.00005000000000000000.0	Spectrum6431 scans: 5873,	|	4	141.397	SKNES*DNDDENDYKITNQEK	31.1578	1		5873	Yes		|	38	PF14_0649	PF14_0649|organism=Plasmodium_falciparum_3D7|product=conserved Plasmodium protein, unknown function|location=Pf3D7_14:2786244-2794259(-)|length=2558	conserved Plasmodium protein, unknown function	397	295648	28	7111	1	1	822.67	2464.99	3	2464.99	0.001058	2
PF08_0074	PF3D7_0814200	DNA/RNA-binding protein Alba 1 (ALBA1)	478	27242	52	16774	1	1	920.733	2759.18	3	2759.17	0.003961	0	91.3634	7.3e-10	R	CGSTVITDQYVSGQDNSEHVVQEK	T	Carbamidomethyl (C); Phospho (ST)	0.200000000005000000000000.0	Spectrum21978 scans: 17883,	|	5	63.8054	CGSTVITDQYVS*GQDNSEHVVQEK	15.3484	1	Site determining ions in 2nd hit at 10 peaks per window (y16, y14)	17883	Yes		|	153	PF08_0074	PF08_0074|organism=Plasmodium_falciparum_3D7|product=DNA/RNA-binding protein Alba, putative|location=Pf3D7_08:688461-689207(+)|length=248	DNA/RNA-binding protein Alba, putative	192	27242	33	8392	1	1	920.733	2759.18	3	2759.17	0.003961	0
PF11_0242	PF3D7_1123100	calcium-dependent protein kinase 7 (CDPK7)	129	264973	5	12072	1	1	772.72	2315.14	3	2315.13	0.007031	2	91.3048	7.4e-10	K	LVSFVSDIKTGEENIVDKDK	I	Phospho (ST)	0.00000500000000000000.0	Spectrum41779 scans: 33618,	|	6	38.6095	LVSFVS*DIKTGEENIVDKDK	19.85	1		33618	Yes		|	301	PF11_0242	PF11_0242|organism=Plasmodium_falciparum_3D7|product=calcium-dependent protein kinase, putative|location=Pf3D7_11:909365-916323(+)|length=2265	calcium-dependent protein kinase, putative	115	264973	5	6502	1	1	772.72	2315.14	3	2315.13	0.007031	2
PFL1790w	PF3D7_1237000	ubiquitin-activating enzyme, putative (Uba2)	223	81069	8	10633	1	1	732.002	2192.98	3	2192.98	0.000107	2	91.2818	7.4e-10	R	KINYMQVEGNMDTESVKK	K	Phospho (ST)	0.000000000000005000.0	Spectrum19311 scans: 15784,	|			KINYMQVEGNMDTESVKK	0	1	Multiple top hits	15784			|	284	PFL1790w	PFL1790w|organism=Plasmodium_falciparum_3D7|product=ubiquitin-activating enzyme, putative|location=Pf3D7_12:1538127-1540397(+)|length=686	ubiquitin-activating enzyme, putative	119	81069	3	5881	1	1	732.002	2192.98	3	2192.98	0.000107	2
PF14_0028	PF3D7_1402700	pre-mRNA splicing factor, putative	100	77954	5	16086	1	1	895.383	2683.13	3	2683.13	-0.002899	1	91.2703	7.5e-10	K	INYIDVNKSEEENDEENIDGHK	I	Phospho (ST)	0.0000000050000000000000.0	Spectrum21605 scans: 17485,	|			INYIDVNKS*EEENDEENIDGHK	1000	1	Only one possibility	17485	Yes		|	458	PF14_0028	PF14_0028|organism=Plasmodium_falciparum_3D7|product=pre-mRNA splicing factor, putative|location=Pf3D7_14:94980-98404(-)|length=655	pre-mRNA splicing factor, putative	79	77954	5	8067	1	1	895.383	2683.13	3	2683.13	-0.002899	1
PF08_0032	PF3D7_0823800	DnaJ protein, putative	555	76634	24	8058	1	1	982.915	1963.81	2	1963.82	-0.001222	1	91.2289	7.5e-10	R	KASNDSYENSDVNGAVSK	R	Phospho (ST)	0.000005000000000000.0	Spectrum7119 scans: 6149,	|	1	169.362	KASNDS*YENSDVNGAVSK	31.5598	1	Site determining ions in 2nd hit at 10 peaks per window (y15)	6149	Yes		|	88	PF08_0032	PF08_0032|organism=Plasmodium_falciparum_3D7|product=DNAJ protein, putative|location=Pf3D7_08:1044885-1046852(+)|length=655	DNAJ protein, putative	258	76634	17	4375	1	1	982.915	1963.81	2	1963.82	-0.001222	1
PFL1170w	PF3D7_1224300	polyadenylate-binding protein, putative (PABP)	1050	97169	48	14923	1	1	866.372	2596.09	3	2596.09	0.003169	0	91.2063	7.6e-10	K	DETAASDCADTPNILYVGPHQSR	A	Carbamidomethyl (C); Phospho (ST)	0.00000502000000000000000.0	Spectrum33786 scans: 27099,	|	6	53.3269	DETAAS*DCADTPNILYVGPHQSR	19.3996	1		27099	Yes		|	47	PFL1170w	PFL1170w|organism=Plasmodium_falciparum_3D7|product=polyadenylate-binding protein, putative|location=Pf3D7_12:988620-991247(+)|length=875	polyadenylate-binding protein, putative	361	97169	33	7660	1	1	866.372	2596.09	3	2596.09	0.003169	0
IPI00783228		SPTB Isoform 1 of Spectrin beta chain, erythrocyte	6835	246316	495	3851	1	1	788.849	1575.68	2	1575.68	0.000705	0	91.2004	7.6e-10	K	LLTSQDVSYDEAR	N	Phospho (ST)	0.0000000500000.0	Spectrum25342 scans: 20326,	|	4	98.2749	LLTSQDVS*YDEAR	66.6058	1	Site determining ions in 2nd hit at 10 peaks per window (b4, y7)	20326	Yes		|	1	IPI00783228	IPI00783228.4|SWISS-PROT:P11277-1|ENSEMBL:ENSP00000374371|REFSEQ:NP_000338 Tax_Id=9606 Gene_Symbol=SPTB Isoform 1 of Spectrin beta chain, erythrocyte	SPTB Isoform 1 of Spectrin beta chain, erythrocyte	1574	246316	163	1843	1	1	788.849	1575.68	2	1575.68	0.000705	0
PFF0510w	PF3D7_0610400	histone H3 (H3)	434	15437	29	3779	1	1	523.959	1568.85	3	1568.86	-0.000232	2	91.061	7.8e-10	R	KSAPISAGIKKPHR	Y	Phospho (ST)	0.00000500000000.0	Spectrum3197 scans: 3370,	|	4	91.7633	KSAPIS*AGIKKPHR	38.3665	1	Site determining ions in 2nd hit at 10 peaks per window (y11_2+)	3370	Yes		|	101	PFF0510w	PFF0510w|organism=Plasmodium_falciparum_3D7|product=histone H3|location=Pf3D7_06:444742-445152(+)|length=136	histone H3	236	15437	17	1793	1	1	523.959	1568.85	3	1568.86	-0.000232	2
IPI00216697		ANK1 Isoform Er1 of Ankyrin-1	4668	206137	478	3509	1	1	767.866	1533.72	2	1533.72	-0.001214	0	91.0602	7.8e-10	R	ITHSPTVSQVTER	S	Phospho (ST)	0.0005000000000.0	Spectrum9462 scans: 8185,	|	1	109.176	ITHS*PTVSQVTER	16.8367	1	Site determining ions in 2nd hit at 10 peaks per window (b4, y8)	8185	Yes		|	3	IPI00216697	IPI00216697.3|SWISS-PROT:P16157-1|ENSEMBL:ENSP00000339620|REFSEQ:NP_065209|VEGA:OTTHUMP00000196860 Tax_Id=9606 Gene_Symbol=ANK1 Isoform Er1 of Ankyrin-1	ANK1 Isoform Er1 of Ankyrin-1	1237	206137	175	1609	1	1	767.866	1533.72	2	1533.72	-0.001214	0
PFA0160c	PF3D7_0103200	nucleoside transporter, putative	433	49977	56	10040	1	1	715.999	2144.98	3	2144.98	-0.001087	2	90.938	8.1e-10	K	GKNKSSENIQSNNVSMISK	C	Deamidated (NQ); Phospho (ST)	0.0000500000030000000.0	Spectrum11645 scans: 9618,	|			GKNKSSENIQSNNVSMISK	0	1	Multiple top hits	9618			|	58	PFA0160c	PFA0160c|organism=Plasmodium_falciparum_3D7|product=nucleoside transporter, putative|location=Pf3D7_01:140896-142453(-)|length=434	nucleoside transporter, putative	341	49977	55	5540	1	1	715.999	2144.98	3	2144.98	-0.001087	2
PFA0160c	PF3D7_0103200	nucleoside transporter, putative	433	49977	56	7478	1	1	955.372	1908.73	2	1908.73	0.001422	0	90.9042	8.1e-10	K	CIEYNGSNDLCEVEK	G	2 Carbamidomethyl (C); Phospho (ST)	0.200000500020000.0	Spectrum26591 scans: 21286,	|			CIEYNGS*NDLCEVEK	1000	1	Only one possibility	21286	Yes		|	58	PFA0160c	PFA0160c|organism=Plasmodium_falciparum_3D7|product=nucleoside transporter, putative|location=Pf3D7_01:140896-142453(-)|length=434	nucleoside transporter, putative	341	49977	55	4029	1	1	955.372	1908.73	2	1908.73	0.001422	0
IPI00026299		GYPC Isoform Glycophorin C of Glycophorin-C	158	13802	101	21599	1	1	1113.83	3338.47	3	3338.46	0.007538	2	90.8842	8.2e-10	K	GTEFAESADAALQGDPALQDAGDSSRKEYFI	-	Phospho (ST)	0.0000000000000000000000005000000.0	Spectrum53558 scans: 42360,	|			GTEFAESADAALQGDPALQDAGDSSRKEYFI	0	1	Multiple top hits	42360			|	558	IPI00026299	IPI00026299.1|SWISS-PROT:P04921-1|TREMBL:B2R522|ENSEMBL:ENSP00000259254|REFSEQ:NP_002092|VEGA:OTTHUMP00000162176 Tax_Id=9606 Gene_Symbol=GYPC Isoform Glycophorin C of Glycophorin-C	GYPC Isoform Glycophorin C of Glycophorin-C	97	13802	19	12906	1	1	1113.83	3338.47	3	3338.46	0.007538	2
IPI00216697		ANK1 Isoform Er1 of Ankyrin-1	4668	206137	478	11766	1	1	1148.01	2294	2	2294	0.001761	0	90.8599	8.2e-10	R	YSILSESTPGSLSGTEQAEMK	M	Phospho (ST)	0.000000000050000000000.0	Spectrum39091 scans: 31427,	|	4	105.74	YSILSESTPGS*LSGTEQAEMK	23.5051	1		31427	Yes		|	3	IPI00216697	IPI00216697.3|SWISS-PROT:P16157-1|ENSEMBL:ENSP00000339620|REFSEQ:NP_065209|VEGA:OTTHUMP00000196860 Tax_Id=9606 Gene_Symbol=ANK1 Isoform Er1 of Ankyrin-1	ANK1 Isoform Er1 of Ankyrin-1	1237	206137	175	6370	1	1	1148.01	2294	2	2294	0.001761	0
PFC0105w	PF3D7_0302100	serine/threonine protein kinase (SRPK1)	258	157274	14	8274	1	1	996.397	1990.78	2	1990.78	-0.001956	0	90.8393	8.2e-10	K	NNSNSNNFIYDGHNSSK	N	Phospho (ST)	0.00500000000000000.0	Spectrum12919 scans: 10567,	|	2	145.534	NNS*NSNNFIYDGHNSSK	29.5084	1	Site determining ions in 2nd hit at 10 peaks per window (b4)	10567	Yes		|	209	PFC0105w	PFC0105w|organism=Plasmodium_falciparum_3D7|product=serine/threonine protein kinase, putative|location=Pf3D7_03:110750-114766(+)|length=1338	serine/threonine protein kinase, putative	158	157274	14	4499	1	1	996.397	1990.78	2	1990.78	-0.001956	0
PFL0340w	PF3D7_1206800	conserved Plasmodium protein, unknown function	145	86260	58	17534	1	1	990.755	2969.24	3	2969.23	0.011232	0	90.8172	8.3e-10	R	YCDESDDEDIYTDNIIFSQIHGLK	D	Carbamidomethyl (C); Phospho (ST)	0.020050000000000000000000.0	Spectrum59270 scans: 47259,	|	6	140.384	YCDES*DDEDIYTDNIIFSQIHGLK	60.39	1	Site determining ions in 2nd hit (b11_2+, y17_2+, y13_2+)	47259	Yes		|	635	PFL0340w	PFL0340w|organism=Plasmodium_falciparum_3D7|product=conserved Plasmodium protein, unknown function|location=Pf3D7_12:308211-310394(+)|length=727	conserved Plasmodium protein, unknown function	82	86260	42	10700	1	1	990.755	2969.24	3	2969.23	0.011232	0
PF11_0377-a		casein kinase 1, PfCK1	184	37765	5	3378	1	1	761.372	1520.73	2	1520.73	0.001128	1	90.8146	8.3e-10	K	KLGSGSFGDIYVAK	D	Phospho (ST)	0.00050000000000.0	Spectrum30037 scans: 24200,	|	3	162.258	KLGS*GSFGDIYVAK	48.3074	1		24200	Yes		|	333	PF11_0377-a	PF11_0377-a|organism=Plasmodium_falciparum_3D7|product=casein kinase 1, PfCK1|location=Pf3D7_11:1431796-1435580(-)|length=324	casein kinase 1, PfCK1	104	37765	4	1533	1	1	761.372	1520.73	2	1520.73	0.001128	1
PFI0720w	PF3D7_0914700	transporter, putative	563	58383	54	13759	1	1	829.064	2484.17	3	2484.16	0.004812	0	90.7701	8.4e-10	R	NSLSKPQNNNNNNTSLLEYIK	S	Phospho (ST)	0.000500000000000000000.0	Spectrum35113 scans: 28161,	|	1	90.0253	NSLS*KPQNNNNNNTSLLEYIK	28.8405	1		28161	Yes		|	49	PFI0720w	PFI0720w|organism=Plasmodium_falciparum_3D7|product=transporter, putative|location=Pf3D7_09:630648-632198(+)|length=516	transporter, putative	355	58383	65	7175	1	1	829.064	2484.17	3	2484.16	0.004812	0
PF08_0032	PF3D7_0823800	DnaJ protein, putative	555	76634	24	6614	1	1	918.867	1835.72	2	1835.72	-0.001966	0	90.7498	8.4e-10	K	ASNDSYENSDVNGAVSK	R	Phospho (ST)	0.00000000500000000.0	Spectrum10966 scans: 9341,	|	5	182.739	ASNDSYENS*DVNGAVSK	76.5974	1	Site determining ions in 2nd hit at 10 peaks per window (y11, y9)	9341	Yes		|	88	PF08_0032	PF08_0032|organism=Plasmodium_falciparum_3D7|product=DNAJ protein, putative|location=Pf3D7_08:1044885-1046852(+)|length=655	DNAJ protein, putative	258	76634	17	3539	1	1	918.867	1835.72	2	1835.72	-0.001966	0
PF10_0070	PF3D7_1007000	conserved Plasmodium membrane protein, unknown function	192	30130	12	5361	1	1	870.361	1738.71	2	1738.71	-0.001446	0	90.7451	8.4e-10	K	NATYSDDEIYQVNK	D	Phospho (ST)	0.00005000000000.0	Spectrum24389 scans: 19669,	|	1	168.473	NATYS*DDEIYQVNK	36.6294	1		19669	Yes		|	564	PF10_0070	PF10_0070|organism=Plasmodium_falciparum_3D7|product=conserved Plasmodium membrane protein, unknown function|location=Pf3D7_10:284577-286302(+)|length=260	conserved Plasmodium membrane protein, unknown function	60	30130	9	2800	1	1	870.361	1738.71	2	1738.71	-0.001446	0
PFL1005c	PF3D7_1220900	heterochromatin protein 1 (HP1)	1062	30999	188	9793	1	1	711.997	2132.97	3	2132.96	0.01073	1	90.704	8.5e-10	-	MTGSDEEFEIGDILEIKK	K	Phospho (ST)	0.000500000000000000.0	Spectrum52302 scans: 42523,	|	1	62.9289	MTGS*DEEFEIGDILEIKK	12.9422	1		42523			|	19	PFL1005c	PFL1005c|organism=Plasmodium_falciparum_3D7|product=chromodomain protein|location=Pf3D7_12:831245-832045(-)|length=266	chromodomain protein	541	30999	72	5375	1	1	711.997	2132.97	3	2132.96	0.01073	1
IPI00783228		SPTB Isoform 1 of Spectrin beta chain, erythrocyte	6835	246316	495	3839	1	1	788.848	1575.68	2	1575.68	-0.000515	0	90.6932	8.5e-10	K	LLTSQDVSYDEAR	N	Phospho (ST)	0.0000000500000.0	Spectrum22611 scans: 18169,	|	5	104.124	LLTSQDVS*YDEAR	61.8315	1		18169	Yes		|	1	IPI00783228	IPI00783228.4|SWISS-PROT:P11277-1|ENSEMBL:ENSP00000374371|REFSEQ:NP_000338 Tax_Id=9606 Gene_Symbol=SPTB Isoform 1 of Spectrin beta chain, erythrocyte	SPTB Isoform 1 of Spectrin beta chain, erythrocyte	1574	246316	163	1832	1	1	788.848	1575.68	2	1575.68	-0.000515	0
PFE1245w	PF3D7_0525000	zinc finger protein, putative	304	80230	9	5883	1	1	895.381	1788.75	2	1788.75	-0.001208	1	90.6891	8.5e-10	K	VIEDDTDKMNSSDIK	N	Phospho (ST)	0.000000000050000.0	Spectrum13217 scans: 10884,	|	1	129.901	VIEDDTDKMNS*SDIK	19.1351	1		10884	Yes		|	386	PFE1245w	PFE1245w|organism=Plasmodium_falciparum_3D7|product=conserved Plasmodium protein, unknown function|location=Pf3D7_05:1036224-1038338(+)|length=704	conserved Plasmodium protein, unknown function	92	80230	2	3105	1	1	895.381	1788.75	2	1788.75	-0.001208	1
PF08_0086	PF3D7_0812500	RNA binding protein, putative	520	117009	32	7724	1	1	644.305	1929.89	3	1929.89	-0.000279	2	90.6431	8.6e-10	K	HKDSKINDDHINISSK	Y	Phospho (ST)	0.0005000000000000.0	Spectrum5075 scans: 4899,	|	9	85.1292	HKDS*KINDDHINISSK	94.4227	1		4899	Yes		|	29	PF08_0086	PF08_0086|organism=Plasmodium_falciparum_3D7|product=RNA binding protein, putative|location=Pf3D7_08:627189-630065(-)|length=958	RNA binding protein, putative	467	117009	36	4178	1	1	644.305	1929.89	3	1929.89	-0.000279	2
MAL13P1.214	PF3D7_1343000	phosphoethanolamine N-methyltransferase (PMT)	1924	31024	107	3928	1	1	791.89	1581.77	2	1581.77	0.001268	1	90.6373	8.6e-10	K	KILSDIELNENSK	V	Phospho (ST)	0.0005000000000.0	Spectrum29773 scans: 23919,	|	9	113.324	KILS*DIELNENSK	122.284	1	Site determining ions in 2nd hit (b5)	23919	Yes		|	26	MAL13P1.214	MAL13P1_214|organism=Plasmodium_falciparum_3D7|product=phosphoethanolamine N-methyltransferase|location=Pf3D7_13:1696925-1698144(+)|length=266	phosphoethanolamine N-methyltransferase	476	31024	34	1904	1	1	791.89	1581.77	2	1581.77	0.001268	1
MAL13P1.233	PF3D7_1346300	DNA/RNA-binding protein Alba 2 (ALBA2)	692	24969	81	22235	1	1	1078.75	3233.22	3	3233.22	0.000822	3	90.6067	8.7e-10	K	NEDKKSGDEEEEEEEEEEDEENNKNK	E	Phospho (ST)	0.00000500000000000000000000.0	Spectrum3674 scans: 3875,	|			NEDKKS*GDEEEEEEEEEEDEENNKNK	1000	1	Only one possibility	3875	Yes		|	63	MAL13P1.233	MAL13P1_233|organism=Plasmodium_falciparum_3D7|product=nucleic acid binding protein, putative|location=Pf3D7_13:1845859-1846848(+)|length=211	nucleic acid binding protein, putative	319	24969	85	10504	1	1	1078.75	3233.22	3	3233.22	0.000822	3
PFI1150w	PF3D7_0923400	conserved Plasmodium protein, unknown function	223	135737	11	10075	1	1	716.672	2147	3	2146.99	0.002066	1	90.578	8.8e-10	K	TLNRPSVDEFDEYINKK	H	Phospho (ST)	0.00000500000000000.0	Spectrum30646 scans: 24460,	|	4	90.8129	TLNRPS*VDEFDEYINKK	27.9115	1	Site determining ions in 2nd hit at 10 peaks per window (b4)	24460	Yes		|	144	PFI1150w	PFI1150w|organism=Plasmodium_falciparum_3D7|product=conserved Plasmodium protein, unknown function|location=Pf3D7_09:950398-953712(+)|length=1104	conserved Plasmodium protein, unknown function	199	135737	7	5565	1	1	716.672	2147	3	2146.99	0.002066	1
IPI00884361		EPB49 erythrocyte membrane protein band 4.9 isoform 3	598	40655	46	15368	1	1	878.344	2632.01	3	2632.01	-0.00266	2	90.5304	8.9e-10	R	RGAEEEEEEEDDDSGEEMKALR	E	Phospho (ST)	0.0000000000000500000000.0	Spectrum13649 scans: 11343,	|			RGAEEEEEEEDDDS*GEEMKALR	1000	1	Only one possibility	11343	Yes		|	125	IPI00292290	IPI00292290.1|SWISS-PROT:Q08495-1|TREMBL:A8K0T5;B4DI75|ENSEMBL:ENSP00000265800;ENSP00000350977|REFSEQ:NP_001107607;NP_001107608;NP_001969|H-INV:HIT000032753|VEGA:OTTHUMP00000122608 Tax_Id=9606 Gene_Symbol=EPB49 Isoform Long of Dematin	EPB49 Isoform Long of Dematin	216	45486	12	7858	1	1	878.344	2632.01	3	2632.01	-0.00266	2
IPI00003921		EPB41 Isoform 1 of Protein 4.1	1154	96957	94	11078	1	1	746.356	2236.05	3	2236.04	0.001061	2	90.4631	9e-10	R	HSNLMLEDLDKSQEEIKK	H	Phospho (ST)	0.000000000005000000.0	Spectrum20053 scans: 16209,	|	10	58.2196	HSNLMLEDLDKS*QEEIKK	80.8662	1		16209	Yes		|	14	IPI00003921	IPI00003921.2|SWISS-PROT:P11171-1|ENSEMBL:ENSP00000345259;ENSP00000362904|VEGA:OTTHUMP00000003770 Tax_Id=9606 Gene_Symbol=EPB41 Isoform 1 of Protein 4.1	EPB41 Isoform 1 of Protein 4.1	648	96957	40	6106	1	1	746.356	2236.05	3	2236.04	0.001061	2
PF14_0034	PF3D7_1403700	translocation associated membrane protein, putative (TRAM)	148	43911	6	16346	1	1	903.719	2708.14	3	2708.14	-0.001434	3	90.3951	9.1e-10	K	ITDIRSDNEDDSTSTMESIKKED	-	Phospho (ST)	0.00000500000000000000000.0	Spectrum18730 scans: 15165,	|	3	63.6575	ITDIRS*DNEDDSTSTMESIKKED	13.8822	1		15165	Yes		|	749	PF14_0034	PF14_0034|organism=Plasmodium_falciparum_3D7|product=translocation associated membrane protein, putative|location=Pf3D7_14:133737-135073(-)|length=359	translocation associated membrane protein, putative	41	43911	4	8178	1	1	903.719	2708.14	3	2708.14	-0.001434	3
PFC0760c	PF3D7_0317300	conserved Plasmodium protein, unknown function	704	402704	20	9343	1	1	1045.43	2088.85	2	2088.85	-0.000198	0	90.3902	9.1e-10	R	SHFSGDNEYIQDQLSNR	E	Phospho (ST)	0.00050000000000000.0	Spectrum26510 scans: 21200,	|	7	177.076	SHFS*GDNEYIQDQLSNR	14.954	1		21200	Yes		|	217	PFC0760c	PFC0760c|organism=Plasmodium_falciparum_3D7|product=conserved Plasmodium protein, unknown function|location=Pf3D7_03:696215-706399(-)|length=3394	conserved Plasmodium protein, unknown function	152	402704	8	5098	1	1	1045.43	2088.85	2	2088.85	-0.000198	0
IPI00853558		MPP1 50 kDa protein	357	49822	34	16710	1	1	918.423	2752.25	3	2752.24	0.005416	0	90.3795	9.2e-10	K	ASEGESGGSMHTALSDLYLEHLLQK	R	Phospho (ST)	0.0500000000000000000000000.0	Spectrum47039 scans: 37973,	|	4	88.9313	ASEGESGGSMHT*ALSDLYLEHLLQK	5.517	1	Site determining ions in 2nd hit at 10 peaks per window (y16_2+, y14)	37973			|	300	IPI00215610	IPI00215610.2|SWISS-PROT:Q00013|TREMBL:B4DZV5;B4E325;Q2TSB6;Q53F93;Q5J7V5|ENSEMBL:ENSP00000358547|REFSEQ:NP_002427|H-INV:HIT000196150|VEGA:OTTHUMP00000026054 Tax_Id=9606 Gene_Symbol=MPP1 55 kDa erythrocyte membrane protein	MPP1 55 kDa erythrocyte membrane protein	115	52264	27	8353	1	1	918.423	2752.25	3	2752.24	0.005416	0
PF10_0322	PF3D7_1033100	S-adenosylmethionine decarboxylase/ornithine decarboxylase (AdoMetDC/ODC)	434	168063	22	14499	1	1	855.662	2563.96	3	2563.97	-0.00108	0	90.3665	9.2e-10	R	SSSCNNSHLSYSSFDNNHGNEK	M	Carbamidomethyl (C); Phospho (ST)	0.0502000000000000000000.0	Spectrum11801 scans: 9784,	|			SSSCNNSHLSYSSFDNNHGNEK	0	1	Multiple top hits	9784			|	66	PF10_0322	PF10_0322|organism=Plasmodium_falciparum_3D7|product=S-adenosylmethionine decarboxylase-ornithine decarboxylase|location=Pf3D7_10:1324130-1328434(-)|length=1434	S-adenosylmethionine decarboxylase-ornithine decarboxylase	314	168063	17	7487	1	1	855.662	2563.96	3	2563.97	-0.00108	0
PFA0160c	PF3D7_0103200	nucleoside transporter, putative	433	49977	56	5170	1	1	859.377	1716.74	2	1716.74	0.000411	0	90.3424	9.2e-10	K	SSENIQSNNVSMISK	C	Phospho (ST)	0.050000000000000.0	Spectrum20447 scans: 16630,	|			SSENIQSNNVSMISK	0	1	Multiple top hits	16630			|	58	PFA0160c	PFA0160c|organism=Plasmodium_falciparum_3D7|product=nucleoside transporter, putative|location=Pf3D7_01:140896-142453(-)|length=434	nucleoside transporter, putative	341	49977	55	2676	1	1	859.377	1716.74	2	1716.74	0.000411	0
PFA0160c	PF3D7_0103200	nucleoside transporter, putative	433	49977	56	8023	1	1	980.937	1959.86	2	1959.86	-0.001117	1	90.2323	9.5e-10	K	NKSSENIQSNNVSMISK	C	Deamidated (NQ); Phospho (ST)	0.00500003000000000.0	Spectrum15173 scans: 12563,	|	1	160.042	NKS*SENIQSNNVSMISK	18.6956	1		12563	Yes		|	58	PFA0160c	PFA0160c|organism=Plasmodium_falciparum_3D7|product=nucleoside transporter, putative|location=Pf3D7_01:140896-142453(-)|length=434	nucleoside transporter, putative	341	49977	55	4353	1	1	980.937	1959.86	2	1959.86	-0.001117	1
PF08_0012	PF3D7_0827800	SET domain protein, putative (SET3)	220	283369	5	5302	1	1	866.889	1731.76	2	1731.77	-0.001083	1	90.1952	9.6e-10	R	KYSNDNINVVNNMK	D	Phospho (ST)	0.00500000000000.0	Spectrum19298 scans: 15770,	|			KYS*NDNINVVNNMK	1000	1	Only one possibility	15770	Yes		|	329	PF08_0012	PF08_0012|organism=Plasmodium_falciparum_3D7|product=SET domain protein, putative|location=Pf3D7_08:1199930-1207129(+)|length=2399	SET domain protein, putative	105	283369	5	2760	1	1	866.889	1731.76	2	1731.77	-0.001083	1
PF10_0070	PF3D7_1007000	conserved Plasmodium membrane protein, unknown function	192	30130	12	5366	1	1	870.362	1738.71	2	1738.71	0.000134	0	90.19	9.6e-10	K	NATYSDDEIYQVNK	D	Phospho (ST)	0.00005000000000.0	Spectrum24665 scans: 19964,	|	1	128.269	NATYS*DDEIYQVNK	36.8905	1		19964	Yes		|	564	PF10_0070	PF10_0070|organism=Plasmodium_falciparum_3D7|product=conserved Plasmodium membrane protein, unknown function|location=Pf3D7_10:284577-286302(+)|length=260	conserved Plasmodium membrane protein, unknown function	60	30130	9	2806	1	1	870.362	1738.71	2	1738.71	0.000134	0
MAL13P1.118	PF3D7_1321500.1	3',5'-cyclic nucleotide phosphodiesterase, putative (PDEbeta)	172	133084	8	5807	1	1	892.876	1783.74	2	1783.74	-0.000682	0	90.1636	9.6e-10	R	SNSNTINDQNENINK	N	Phospho (ST)	0.500000000000000.0	Spectrum7572 scans: 6629,	|			SNSNTINDQNENINK	0	1	Multiple top hits	6629			|	319	MAL13P1.118	MAL13P1_118|organism=Plasmodium_falciparum_3D7|product=3~,5~-cyclic nucleotide phosphodiesterase|location=Pf3D7_13:890307-894983(-)|length=1139	3~,5~-cyclic nucleotide phosphodiesterase	109	133084	6	3068	1	1	892.876	1783.74	2	1783.74	-0.000682	0
PFL0310c	PF3D7_1206200	eukaryotic translation initiation factor 3 subunit 8, putative	106	115941	4	6191	1	1	908.892	1815.77	2	1815.77	-0.001682	0	90.0753	9.8e-10	K	EMLSDSLNNSNNIASK	E	Phospho (ST)	0.0000050000000000.0	Spectrum24411 scans: 19693,	|	5	139.094	EMLSDS*LNNSNNIASK	29.8603	1	Site determining ions in 2nd hit (b4)	19693	Yes		|	654	PFL0310c	PFL0310c|organism=Plasmodium_falciparum_3D7|product=eukaryotic translation initiation factor 3 subunit 8, putative|location=Pf3D7_12:275741-279333(-)|length=984	eukaryotic translation initiation factor 3 subunit 8, putative	50	115941	3	3284	1	1	908.892	1815.77	2	1815.77	-0.001682	0
PFI0235w	PF3D7_0904800	replication protein A1, small fragment	167	56199	7	19132	1	1	985.807	2954.4	3	2954.39	0.00761	1	90.0614	9.9e-10	R	NILSNDVTQTPDKHYSISDVSDVLSK	I	Phospho (ST)	0.00050000000000000000000000.0	Spectrum43821 scans: 35159,	|	6	63.0718	NILS*NDVTQTPDKHYSISDVSDVLSK	24.3276	1		35159	Yes		|	265	PFI0235w	PFI0235w|organism=Plasmodium_falciparum_3D7|product=replication factor A-related protein, putative|location=Pf3D7_09:222269-224154(+)|length=484	replication factor A-related protein, putative	124	56199	7	9448	1	1	985.807	2954.4	3	2954.39	0.00761	1
PFC0355c	PF3D7_0308300	conserved Plasmodium protein, unknown function	102	38920	4	10741	1	1	735.34	2203	3	2202.99	0.008993	0	90.0341	9.9e-10	K	FHVDNVSLCGIEDVLHNR	D	Carbamidomethyl (C); Phospho (ST)	0.000000502000000000.0	Spectrum46761 scans: 37674,	|			FHVDNVS*LCGIEDVLHNR	1000	1	Only one possibility	37674	Yes		|	433	PFC0355c	PFC0355c|organism=Plasmodium_falciparum_3D7|product=conserved Plasmodium protein, unknown function|location=Pf3D7_03:362334-363347(-)|length=337	conserved Plasmodium protein, unknown function	82	38920	5	5933	1	1	735.34	2203	3	2202.99	0.008993	0
PFL0950c	PF3D7_1219600	aminophospholipid-transporting P-ATPase (ATPase2)	163	179021	7	10765	1	1	735.699	2204.07	3	2204.07	0.002166	2	90.0298	9.9e-10	K	EIPNIPKDDISSDADVIKR	M	Phospho (ST)	0.0000000000500000000.0	Spectrum30005 scans: 24166,	|	3	47.6817	EIPNIPKDDISS*DADVIKR	11.5376	1	Site determining ions in 2nd hit at 10 peaks per window (y8_2+)	24166			|	855	PFL0950c	PFL0950c|organism=Plasmodium_falciparum_3D7|product=aminophospholipid-transporting P-ATPase|location=Pf3D7_12:785564-790666(-)|length=1555	aminophospholipid-transporting P-ATPase	30	179021	3	5939	1	1	735.699	2204.07	3	2204.07	0.002166	2
PFF1350c	PF3D7_0627800	acetyl-CoA synthetase, putative	305	113808	15	20302	1	1	1007.39	3019.14	3	3019.14	-0.003299	0	90.0208	1e-09	K	STHSHQSDHQNDFSLQQEDNNYTK	N	2 Phospho (ST)	0.000500500000000000000000.0	Spectrum15005 scans: 12385,	|	2	71.7647	STHS*HQS*DHQNDFSLQQEDNNYTK	8.10061	2		12385			|	234	PFF1350c	PFF1350c|organism=Plasmodium_falciparum_3D7|product=acetyl-CoA synthetase|location=Pf3D7_06:1114545-1117538(-)|length=997	acetyl-CoA synthetase	138	113808	11	9793	1	1	1007.39	3019.14	3	3019.14	-0.003299	0
IPI00783228		SPTB Isoform 1 of Spectrin beta chain, erythrocyte	6835	246316	495	3853	1	1	788.849	1575.68	2	1575.68	0.000705	0	89.9282	1e-09	K	LLTSQDVSYDEAR	N	Phospho (ST)	0.0000000500000.0	Spectrum23837 scans: 19082,	|	6	116.973	LLTSQDVS*YDEAR	120.99	1		19082	Yes		|	1	IPI00783228	IPI00783228.4|SWISS-PROT:P11277-1|ENSEMBL:ENSP00000374371|REFSEQ:NP_000338 Tax_Id=9606 Gene_Symbol=SPTB Isoform 1 of Spectrin beta chain, erythrocyte	SPTB Isoform 1 of Spectrin beta chain, erythrocyte	1574	246316	163	1845	1	1	788.849	1575.68	2	1575.68	0.000705	0
IPI00783228		SPTB Isoform 1 of Spectrin beta chain, erythrocyte	4622	246316	472	19338	1	1	996.115	2985.32	3	2985.33	-0.008459	1	89.8593	1e-09	K	EELGELFAQVPSMGEEGGDADLSIEKR	F	Phospho (ST)	0.000000000005000000000000000.0	Spectrum52840 scans: 43069,	|	6	101.535	EELGELFAQVPS*MGEEGGDADLSIEKR	67.4544	1	Site determining ions in 2nd hit (y6_2+)	43069	Yes		|	1	IPI00783228	IPI00783228.4|SWISS-PROT:P11277-1|ENSEMBL:ENSP00000374371|REFSEQ:NP_000338 Tax_Id=9606 Gene_Symbol=SPTB Isoform 1 of Spectrin beta chain, erythrocyte	SPTB Isoform 1 of Spectrin beta chain, erythrocyte	1990	246316	166	10191	1	1	996.115	2985.32	3	2985.33	-0.008459	1
PFF0560c	PF3D7_0611400	SWI/SNF-related matrix-associated actin-dependent regulator of chromatin	253	97728	7	7181	1	1	942.916	1883.82	2	1883.81	0.002802	0	89.7949	1e-09	K	ENLDNNSEDISLSNIK	E	Phospho (ST)	0.0000005000000000.0	Spectrum32832 scans: 26419,	|	4	171.498	ENLDNNS*EDISLSNIK	80.3376	1		26419	Yes		|	247	PFF0560c	PFF0560c|organism=Plasmodium_falciparum_3D7|product=SWI/SNF-related matrix-associated actin-dependent regulator of chromatin|location=Pf3D7_06:471653-474145(-)|length=830	SWI/SNF-related matrix-associated actin-dependent regulator of chromatin	133	97728	6	3860	1	1	942.916	1883.82	2	1883.81	0.002802	0
PFF1185w	PF3D7_0624600	SNF2 helicase, putative (ISWI)	479	315423	28	27446	1	1	1311.51	3931.52	3	3931.52	-0.000855	0	89.7742	1.1e-09	K	NDNNGNFSDNNNNNNNINDDQNDDNIFSLHDSSK	I	Phospho (ST)	0.0000000500000000000000000000000000.0	Spectrum34469 scans: 27185,	|	5	115.723	NDNNGNFS*DNNNNNNNINDDQNDDNIFSLHDSSK	131.64	1	Site determining ions in 2nd hit (y13)	27185	Yes		|	54	PFF1185w	PFF1185w|organism=Plasmodium_falciparum_3D7|product=Smarca -related protein|location=Pf3D7_06:999525-1007684(+)|length=2719	Smarca -related protein	545	315423	19	15561	1	1	1311.51	3931.52	3	3931.52	-0.000855	0
PFI1475w	PF3D7_0930300	merozoite surface protein 1 (MSP1)	2217	195605	73	6683	1	1	922.863	1843.71	2	1843.71	0.000636	0	89.7112	1.1e-09	R	SNTSSGASPPADASDSDAK	S	Phospho (ST)	0.0050000000000000000.0	Spectrum3327 scans: 3507,	|	4	157.135	SNT*SSGASPPADASDSDAK	10.1639	1		3507			|	59	PFI1475w	PFI1475w|organism=Plasmodium_falciparum_3D7|product=merozoite surface protein 1 precursor|location=Pf3D7_09:1201802-1206964(+)|length=1720	merozoite surface protein 1 precursor	337	195605	15	3586	1	1	922.863	1843.71	2	1843.71	0.000636	0
PFB0100c	PF3D7_0202000	knob-associated histidine-rich protein (KAHRP)	1697	71259	222	15920	1	1	893.398	2677.17	3	2677.17	6.2e-05	1	89.641	1.1e-09	K	GASTTAGSTTGATTGANAVQSKDETADK	N	Phospho (ST)	0.0005000000000000000000000000.0	Spectrum9264 scans: 7976,	|	10	34.0235	GAS*TTAGSTTGATTGANAVQSKDETADK	3.73526	1		7976			|	6	PFB0100c	PFB0100c|organism=Plasmodium_falciparum_3D7|product=knob-associated histidine-rich protein|location=Pf3D7_02:103038-105449(-)|length=654	knob-associated histidine-rich protein	1119	71259	160	8040	1	1	893.398	2677.17	3	2677.17	6.2e-05	1
IPI00019901		ADD1 Isoform 1 of Alpha-adducin	1115	80905	115	20656	1	1	1017.81	3050.4	3	3050.38	0.012311	1	89.5734	1.1e-09	R	SPGSPVGEGTGSPPKWQIGEQEFEALMR	M	Phospho (ST)	0.0005000000000000000000000000.0	Spectrum54064 scans: 43919,	|	2	86.7562	SPGS*PVGEGTGSPPKWQIGEQEFEALMR	8.18307	1		43919			|	40	IPI00019901	IPI00019901.1|SWISS-PROT:P35611-1|TREMBL:A2A3P0|ENSEMBL:ENSP00000381197|REFSEQ:NP_001110|VEGA:OTTHUMP00000151164 Tax_Id=9606 Gene_Symbol=ADD1 Isoform 1 of Alpha-adducin	ADD1 Isoform 1 of Alpha-adducin	381	80905	71	9932	1	1	1017.81	3050.4	3	3050.38	0.012311	1
PFF0250w	PF3D7_0605100	RNA binding protein, putative	250	85577	22	17042	1	1	939.109	2814.31	3	2814.32	-0.012544	2	89.5148	1.1e-09	K	RSYALVDNEVGNSNISDEENIIKR	Q	Phospho (ST)	0.000000000000000500000000.0	Spectrum31748 scans: 25362,	|	8	111.381	RSYALVDNEVGNSNIS*DEENIIKR	47.366	1	Site determining ions in 2nd hit at 10 peaks per window (y11)	25362	Yes		|	172	PFF0250w	PFF0250w|organism=Plasmodium_falciparum_3D7|product=RNA binding protein, putative|location=Pf3D7_06:217237-219504(+)|length=755	RNA binding protein, putative	233	85577	18	8992	1	1	939.109	2814.31	3	2814.32	-0.012544	2
PFL2355w	PF3D7_1249100	conserved Plasmodium protein, unknown function	161	44805	7	14519	1	1	856.713	2567.12	3	2567.11	0.003375	3	89.5059	1.1e-09	K	IKEAATDDHDNDSDRKTSNVEK	Q	Phospho (ST)	0.0000000000005000000000.0	Spectrum760 scans: 1471,	|	10	31.2925	IKEAATDDHDNDS*DRKTSNVEK	15.4508	1	Site determining ions in 2nd hit (y9)	1471	Yes		|	291	PFL2355w	PFL2355w|organism=Plasmodium_falciparum_3D7|product=conserved Plasmodium protein, unknown function|location=Pf3D7_12:2008181-2009695(+)|length=392	conserved Plasmodium protein, unknown function	117	44805	7	7494	1	1	856.713	2567.12	3	2567.11	0.003375	3
IPI00022431		AHSG Alpha-2-HS-glycoprotein	173	39300	6	10209	1	1	721.003	2159.99	3	2159.98	0.005501	0	89.4798	1.1e-09	R	HTFMGVVSLGSPSGEVSHPR	K	Phospho (ST)	0.00000000000050000000.0	Spectrum30869 scans: 24697,	|	8	91.2032	HTFMGVVSLGSPS*GEVSHPR	30.1537	1	Site determining ions in 2nd hit (b12)	24697	Yes		|	465	IPI00022431	IPI00022431.1|SWISS-PROT:P02765|TREMBL:A8K9N6;B2R7G1|ENSEMBL:ENSP00000273784|REFSEQ:NP_001613|H-INV:HIT000053302|VEGA:OTTHUMP00000173914 Tax_Id=9606 Gene_Symbol=AHSG Alpha-2-HS-glycoprotein	AHSG Alpha-2-HS-glycoprotein	77	39300	6	5637	1	1	721.003	2159.99	3	2159.98	0.005501	0
PFE0270c	PF3D7_0505500	DNA repair protein, putative	324	156340	15	5558	1	1	880.394	1758.77	2	1758.77	-0.001265	1	89.4613	1.1e-09	K	IILDSVSDKECSDAK	E	Carbamidomethyl (C); Phospho (ST)	0.000000500020000.0	Spectrum17165 scans: 13880,	|	5	96.0462	IILDSVS*DKECSDAK	39.9967	1	Site determining ions in 2nd hit at 10 peaks per window (b5)	13880	Yes		|	206	PFE0270c	PFE0270c|organism=Plasmodium_falciparum_3D7|product=DNA repair protein, putative|location=Pf3D7_05:239456-243880(-)|length=1350	DNA repair protein, putative	160	156340	7	2936	1	1	880.394	1758.77	2	1758.77	-0.001265	1
IPI00783228		SPTB Isoform 1 of Spectrin beta chain, erythrocyte	6835	246316	495	19182	1	1	986.788	2957.34	3	2957.33	0.01678	1	89.4503	1.1e-09	R	KEELGELFAQVPSMGEEGGDADLSIEK	R	Phospho (ST)	0.000000000000500000000000000.0	Spectrum53204 scans: 43220,	|	5	114.954	KEELGELFAQVPS*MGEEGGDADLSIEK	65.5322	1	Site determining ions in 2nd hit (b15, b22_2+)	43220	Yes		|	1	IPI00783228	IPI00783228.4|SWISS-PROT:P11277-1|ENSEMBL:ENSP00000374371|REFSEQ:NP_000338 Tax_Id=9606 Gene_Symbol=SPTB Isoform 1 of Spectrin beta chain, erythrocyte	SPTB Isoform 1 of Spectrin beta chain, erythrocyte	1574	246316	163	9464	1	1	986.788	2957.34	3	2957.33	0.01678	1
PF11_0272	PF3D7_1126200	40S ribosomal protein S18, putative	309	17880	25	7749	1	1	967.467	1932.92	2	1932.91	0.009578	0	89.4143	1.1e-09	M	SLQVIDNNDFQHILR	I	Acetyl (Protein N-term); Phospho (ST)	1.500000000000000.0	Spectrum54409 scans: 44291,	|			S*LQVIDNNDFQHILR	1000	1	Only one possibility	44291	Yes		|	712	PF11_0272	PF11_0272|organism=Plasmodium_falciparum_3D7|product=40S ribosomal protein S18, putative|location=Pf3D7_11:1023789-1024495(-)|length=156	40S ribosomal protein S18, putative	44	17880	7	4189	1	1	967.467	1932.92	2	1932.91	0.009578	0
PFF1300w	PF3D7_0626800	pyruvate kinase (PyrK)	1832	55625	158	2260	1	1	686.338	1370.66	2	1370.66	0.002542	0	89.3125	1.2e-09	K	VGSFQGTDIVIR	N	Phospho (ST)	0.005000000000.0	Spectrum38776 scans: 31091,	|	6	80.597	VGS*FQGTDIVIR	59.7315	1	Site determining ions in 2nd hit at 10 peaks per window (y6)	31091	Yes		|	27	PFF1300w	PFF1300w|organism=Plasmodium_falciparum_3D7|product=pyruvate kinase|location=Pf3D7_06:1078996-1081321(+)|length=511	pyruvate kinase	476	55625	53	909	1	1	686.338	1370.66	2	1370.66	0.002542	0
PFF0250w	PF3D7_0605100	RNA binding protein, putative	361	85577	20	17271	1	1	939.115	2814.32	3	2814.32	0.003566	2	89.2905	1.2e-09	K	RSYALVDNEVGNSNISDEENIIKR	Q	Phospho (ST)	0.000000000000000500000000.0	Spectrum32056 scans: 25590,	|	8	66.274	RSYALVDNEVGNSNIS*DEENIIKR	35.3386	1		25590	Yes		|	131	PFF0250w	PFF0250w|organism=Plasmodium_falciparum_3D7|product=RNA binding protein, putative|location=Pf3D7_06:217237-219504(+)|length=755	RNA binding protein, putative	210	85577	16	8589	1	1	939.115	2814.32	3	2814.32	0.003566	2
PFE0870w	PF3D7_0517400	FACT complex subunit SPT16, putative (FACT-L)	600	132600	31	7544	1	1	639.595	1915.76	3	1915.76	-0.00015	2	89.2339	1.2e-09	R	FAYKSDEDDEGYNKR	K	Phospho (ST)	0.000050000000000.0	Spectrum7849 scans: 6922,	|			FAYKS*DEDDEGYNKR	1000	1	Only one possibility	6922	Yes		|	112	PFE0870w	PFE0870w|organism=Plasmodium_falciparum_3D7|product=transcriptional regulator, putative|location=Pf3D7_05:731405-735160(+)|length=1141	transcriptional regulator, putative	225	132600	17	4065	1	1	639.595	1915.76	3	1915.76	-0.00015	2
PF14_0148	PF3D7_1415000	uracil-DNA glycosylase, putative	177	37437	18	17323	1	1	941.156	2820.45	3	2820.44	0.004595	2	89.1955	1.2e-09	K	VILEEVEEKSLEGSLKEENVNILK	T	Phospho (ST)	0.000000000500000000000000.0	Spectrum42961 scans: 34545,	|	8	70.567	VILEEVEEKS*LEGSLKEENVNILK	28.8493	1	Site determining ions in 2nd hit at 10 peaks per window (b13_2+)	34545	Yes		|	272	PF14_0148	PF14_0148|organism=Plasmodium_falciparum_3D7|product=uracil-DNA glycosylase, putative|location=Pf3D7_14:606379-607347(-)|length=322	uracil-DNA glycosylase, putative	123	37437	16	8606	1	1	941.156	2820.45	3	2820.44	0.004595	2
PFE1120w	PF3D7_0522400	conserved Plasmodium protein, unknown function	149	1116481	5	1831	1	1	662.866	1323.72	2	1323.72	0.00049	1	89.1888	1.2e-09	R	KLSQTLLLSNK	K	Phospho (ST)	0.00500000000.0	Spectrum23383 scans: 18990,	|	2	92.2455	KLS*QTLLLSNK	32.8932	1		18990	Yes		|	457	PFE1120w	PFE1120w|organism=Plasmodium_falciparum_3D7|product=conserved Plasmodium protein, unknown function|location=Pf3D7_05:907832-936310(+)|length=9307	conserved Plasmodium protein, unknown function	79	1116481	3	720	1	1	662.866	1323.72	2	1323.72	0.00049	1
IPI00783228		SPTB Isoform 1 of Spectrin beta chain, erythrocyte	4219	246316	420	19469	1	1	1038.82	3113.43	3	3113.43	0.006876	2	89.1825	1.2e-09	R	KEELGELFAQVPSMGEEGGDADLSIEKR	F	Phospho (ST)	0.0000000000005000000000000000.0	Spectrum48861 scans: 38616,	|	10	101.256	KEELGELFAQVPS*MGEEGGDADLSIEKR	87.0711	1		38616	Yes		|	2	IPI00783228	IPI00783228.4|SWISS-PROT:P11277-1|ENSEMBL:ENSP00000374371|REFSEQ:NP_000338 Tax_Id=9606 Gene_Symbol=SPTB Isoform 1 of Spectrin beta chain, erythrocyte	SPTB Isoform 1 of Spectrin beta chain, erythrocyte	2319	246316	182	11867	1	1	1038.82	3113.43	3	3113.43	0.006876	2
MAL13P1.336	PF3D7_1366900	conserved Plasmodium protein, unknown function	87	78525	4	12551	1	1	790.337	2367.99	3	2367.99	0.001862	1	89.1725	1.2e-09	R	NNVNNSEHMREHSNHTVNR	F	Phospho (ST)	0.0000000000005000000.0	Spectrum579 scans: 1277,	|	5	50.2912	NNVNNS*EHMREHSNHTVNR	9.98651	1	Site determining ions in 2nd hit (b11, y7)	1277			|	487	MAL13P1.336	MAL13P1_336|organism=Plasmodium_falciparum_3D7|product=conserved Plasmodium protein, unknown function|location=Pf3D7_13:2671924-2674300(+)|length=685	conserved Plasmodium protein, unknown function	73	78525	4	6695	1	1	790.337	2367.99	3	2367.99	0.001862	1
PF07_0101	PF3D7_0723800	conserved Plasmodium protein, unknown function	463	260606	30	13639	1	1	824.054	2469.14	3	2469.13	0.008092	2	89.1534	1.2e-09	K	DNDKIVGDNFLEDLDKSPIDK	L	Phospho (ST)	0.000000000000000050000.0	Spectrum44293 scans: 35666,	|			DNDKIVGDNFLEDLDKS*PIDK	1000	1	Only one possibility	35666	Yes		|	231	PF07_0101	PF07_0101|organism=Plasmodium_falciparum_3D7|product=conserved Plasmodium protein, unknown function|location=Pf3D7_07:1048608-1055609(+)|length=2190	conserved Plasmodium protein, unknown function	142	260606	10	7133	1	1	824.054	2469.14	3	2469.13	0.008092	2
IPI00783228		SPTB Isoform 1 of Spectrin beta chain, erythrocyte	6835	246316	495	19174	1	1	986.787	2957.34	3	2957.33	0.01513	1	89.1019	1.2e-09	R	KEELGELFAQVPSMGEEGGDADLSIEK	R	Phospho (ST)	0.000000000000500000000000000.0	Spectrum52925 scans: 42920,	|	10	117.251	KEELGELFAQVPS*MGEEGGDADLSIEK	60.6414	1	Site determining ions in 2nd hit (b15, b22_2+, y12)	42920	Yes		|	1	IPI00783228	IPI00783228.4|SWISS-PROT:P11277-1|ENSEMBL:ENSP00000374371|REFSEQ:NP_000338 Tax_Id=9606 Gene_Symbol=SPTB Isoform 1 of Spectrin beta chain, erythrocyte	SPTB Isoform 1 of Spectrin beta chain, erythrocyte	1574	246316	163	9462	1	1	986.787	2957.34	3	2957.33	0.01513	1
PFE0040c	PF3D7_0500800	mature parasite-infected erythrocyte surface antigen,erythrocyte membrane protein 2 (MESA)	2573	168186	192	5104	1	1	857.377	1712.74	2	1712.74	0.000754	0	89.0922	1.2e-09	K	NIETDDEEETLVVK	D	Phospho (ST)	0.00050000000000.0	Spectrum32256 scans: 25804,	|	2	180.853	NIET*DDEEETLVVK	118.694	1	Site determining ions in 2nd hit (b6)	25804	Yes		|	2	PFE0040c	PFE0040c|organism=Plasmodium_falciparum_3D7|product=Mature parasite-infected erythrocyte surface antigen (MESA) or PfEMP2|location=Pf3D7_05:43327-47761(-)|length=1434	Mature parasite-infected erythrocyte surface antigen (MESA) or PfEMP2	1439	168186	148	2624	1	1	857.377	1712.74	2	1712.74	0.000754	0
PFD0670c	PF3D7_0413700	lysine decarboxylase-like protein, putative	89	38996	24	18309	1	1	974.729	2921.17	3	2921.16	0.001664	0	89.09	1.2e-09	K	INENNTSDIESDNGEVEVHEIYNK	S	2 Phospho (ST)	0.000000500050000000000000.0	Spectrum31063 scans: 24904,	|	3	67.3992	INENNT*S*DIESDNGEVEVHEIYNK	7.24942	2	Site determining ions in 2nd hit (y18_2+)	24904			|	597	PFD0670c	PFD0670c|organism=Plasmodium_falciparum_3D7|product=lysine decarboxylase-like protein, putative|location=Pf3D7_04:626769-627785(-)|length=338	lysine decarboxylase-like protein, putative	56	38996	23	9046	1	1	974.729	2921.17	3	2921.16	0.001664	0
PFL1170w	PF3D7_1224300	polyadenylate-binding protein, putative (PABP)	1050	97169	48	16489	1	1	909.07	2724.19	3	2724.19	0.002393	1	89.0838	1.2e-09	K	KDETAASDCADTPNILYVGPHQSR	A	Carbamidomethyl (C); Phospho (ST)	0.000000502000000000000000.0	Spectrum26519 scans: 21210,	|	10	78.2949	KDETAAS*DCADTPNILYVGPHQSR	7.16302	1	Site determining ions in 2nd hit (y13_2+)	21210			|	47	PFL1170w	PFL1170w|organism=Plasmodium_falciparum_3D7|product=polyadenylate-binding protein, putative|location=Pf3D7_12:988620-991247(+)|length=875	polyadenylate-binding protein, putative	361	97169	33	8256	1	1	909.07	2724.19	3	2724.19	0.002393	1
PFA0245w	PF3D7_0104800	novel putative transporter 1 (NPT1)	269	65383	16	11802	1	1	766.322	2295.94	3	2295.94	0.001263	1	89.0684	1.2e-09	R	SRSSNNIYTNEEDEFHFK	N	Phospho (ST)	0.005000000000000000.0	Spectrum25664 scans: 20668,	|			SRSSNNIYTNEEDEFHFK	0	1	Multiple top hits	20668			|	141	PFA0245w	PFA0245w|organism=Plasmodium_falciparum_3D7|product=transporter, putative|location=Pf3D7_01:216014-217747(+)|length=577	transporter, putative	201	65383	12	6378	1	1	766.322	2295.94	3	2295.94	0.001263	1
PFL1005c	PF3D7_1220900	heterochromatin protein 1 (HP1)	1062	30999	188	8374	1	1	668.317	2001.93	3	2001.92	0.010312	1	88.9315	1.3e-09	M	TGSDEEFEIGDILEIKK	K	Phospho (ST)	0.00500000000000000.0	Spectrum51999 scans: 42197,	|	4	74.0807	TGS*DEEFEIGDILEIKK	17.4991	1		42197	Yes		|	19	PFL1005c	PFL1005c|organism=Plasmodium_falciparum_3D7|product=chromodomain protein|location=Pf3D7_12:831245-832045(-)|length=266	chromodomain protein	541	30999	72	4561	1	1	668.317	2001.93	3	2001.92	0.010312	1
PFE0785c	PF3D7_0515700	glideosome-associated protein 40, putative (GAP40)	367	51766	33	13236	1	1	813.999	2438.97	3	2438.98	-0.000943	0	88.8997	1.3e-09	K	GTSHMDSSSNQTSHGVISADEGR	G	Phospho (ST)	0.00000000000000000500000.0	Spectrum7671 scans: 6734,	|	9	34.4802	GTSHMDSSSNQTSHGVIS*ADEGR	40.4741	1		6734	Yes		|	152	PFE0785c	PFE0785c|organism=Plasmodium_falciparum_3D7|product=metabolite/drug transporter, putative|location=Pf3D7_05:653964-655334(-)|length=456	metabolite/drug transporter, putative	193	51766	35	6951	1	1	813.999	2438.97	3	2438.98	-0.000943	0
PF08_0074	PF3D7_0814200	DNA/RNA-binding protein Alba 1 (ALBA1)	478	27242	52	16773	1	1	920.733	2759.18	3	2759.17	0.003961	0	88.8872	1.3e-09	R	CGSTVITDQYVSGQDNSEHVVQEK	T	Carbamidomethyl (C); Phospho (ST)	0.200000000000000050000000.0	Spectrum21987 scans: 17892,	|	10	67.3833	CGSTVITDQYVS*GQDNSEHVVQEK	20.0661	1		17892	Yes		|	153	PF08_0074	PF08_0074|organism=Plasmodium_falciparum_3D7|product=DNA/RNA-binding protein Alba, putative|location=Pf3D7_08:688461-689207(+)|length=248	DNA/RNA-binding protein Alba, putative	192	27242	33	8391	1	1	920.733	2759.18	3	2759.17	0.003961	0
PF10_0213	PF3D7_1021900	conserved Plasmodium protein (10b antigen), unknown function	253	267222	13	4134	1	1	805.816	1609.62	2	1609.62	-0.001275	1	88.859	1.3e-09	K	KMLSESMDESSMR	K	Phospho (ST)	0.0005000000000.0	Spectrum18994 scans: 15447,	|	1	126.807	KMLS*ESMDESSMR	37.5868	1		15447	Yes		|	159	PF10_0213	PF10_0213|organism=Plasmodium_falciparum_3D7|product=10b antigen, putative|location=Pf3D7_10:905471-912343(-)|length=2290	10b antigen, putative	187	267222	14	2036	1	1	805.816	1609.62	2	1609.62	-0.001275	1
PFL0340w	PF3D7_1206800	conserved Plasmodium protein, unknown function	145	86260	58	17544	1	1	990.755	2969.24	3	2969.23	0.012162	0	88.8294	1.3e-09	R	YCDESDDEDIYTDNIIFSQIHGLK	D	Carbamidomethyl (C); Phospho (ST)	0.020050000000000000000000.0	Spectrum58942 scans: 46909,	|	7	183.331	YCDES*DDEDIYTDNIIFSQIHGLK	49.8806	1	Site determining ions in 2nd hit (y17_2+, y13_2+)	46909	Yes		|	635	PFL0340w	PFL0340w|organism=Plasmodium_falciparum_3D7|product=conserved Plasmodium protein, unknown function|location=Pf3D7_12:308211-310394(+)|length=727	conserved Plasmodium protein, unknown function	82	86260	42	10710	1	1	990.755	2969.24	3	2969.23	0.012162	0
IPI00024689		AQP1 Aquaporin-1	330	28508	82	21159	1	1	1035.8	3104.38	3	3104.37	0.013076	1	88.7949	1.3e-09	K	VWTSGQVEEYDLDADDINSRVEMKPK	-	Deamidated (NQ); Phospho (ST)	0.00000000000000000350000000.0	Spectrum37489 scans: 30068,	|	6	49.4121	VWTSGQVEEYDLDADDINS*RVEMKPK	50.941	1	Site determining ions in 2nd hit (b16, y11_2+)	30068	Yes		|	311	IPI00024689	IPI00024689.6|SWISS-PROT:P29972|TREMBL:B2R6P2;B4DNW4;B4DW35;B4F4P6;B5BU39;Q6JSD7|ENSEMBL:ENSP00000311165|REFSEQ:NP_932766|H-INV:HIT000196415|VEGA:OTTHUMP00000123398;OTTHUMP00000201821 Tax_Id=9606 Gene_Symbol=AQP1 Aquaporin-1	AQP1 Aquaporin-1	111	28508	36	10130	1	1	1035.8	3104.38	3	3104.37	0.013076	1
PFA0160c	PF3D7_0103200	nucleoside transporter, putative	433	49977	56	5166	1	1	859.376	1716.74	2	1716.74	-0.002149	0	88.7527	1.3e-09	K	SSENIQSNNVSMISK	C	Phospho (ST)	0.050000000000000.0	Spectrum21090 scans: 16938,	|			SSENIQSNNVSMISK	0	1	Multiple top hits	16938			|	58	PFA0160c	PFA0160c|organism=Plasmodium_falciparum_3D7|product=nucleoside transporter, putative|location=Pf3D7_01:140896-142453(-)|length=434	nucleoside transporter, putative	341	49977	55	2670	1	1	859.376	1716.74	2	1716.74	-0.002149	0
PFL1110c	PF3D7_1223100	cAMP-dependent protein kinase regulatory subunit (PKAr)	670	50801	81	7151	1	1	941.891	1881.77	2	1881.76	0.007749	0	88.746	1.3e-09	K	TDSEILDGLDYSEMSK	Q	Phospho (ST)	0.0050000000000000.0	Spectrum47748 scans: 38451,	|	9	202.791	TDS*EILDGLDYSEMSK	17.248	1		38451	Yes		|	25	PFL1110c	PFL1110c|organism=Plasmodium_falciparum_3D7|product=CAMP-dependent protein kinase regulatory subunit, putative|location=Pf3D7_12:927817-929983(-)|length=441	CAMP-dependent protein kinase regulatory subunit, putative	490	50801	58	3842	1	1	941.891	1881.77	2	1881.76	0.007749	0
PFB0115w	PF3D7_0202400	conserved Plasmodium protein, unknown function	125	141763	6	14478	1	1	854.693	2561.06	3	2561.05	0.00362	3	88.737	1.3e-09	K	KTERDEEETEEDEKETEVEK	K	Phospho (ST)	0.00000000500000000000.0	Spectrum3044 scans: 3208,	|	7	87.06	KTERDEEET*EEDEKETEVEK	34.8397	1	Site determining ions in 2nd hit (y12_2+)	3208	Yes		|	581	PFB0115w	PFB0115w|organism=Plasmodium_falciparum_3D7|product=conserved Plasmodium protein, unknown function|location=Pf3D7_02:120524-124102(+)|length=1192	conserved Plasmodium protein, unknown function	58	141763	4	7479	1	1	854.693	2561.06	3	2561.05	0.00362	3
IPI00019901		ADD1 Isoform 1 of Alpha-adducin	1115	80905	115	20659	1	1	1017.81	3050.4	3	3050.38	0.016361	1	88.729	1.3e-09	R	SPGSPVGEGTGSPPKWQIGEQEFEALMR	M	Phospho (ST)	0.0000000005000000000000000000.0	Spectrum55332 scans: 45061,	|	1	49.0299	SPGSPVGEGT*GSPPKWQIGEQEFEALMR	0	1		45061			|	40	IPI00019901	IPI00019901.1|SWISS-PROT:P35611-1|TREMBL:A2A3P0|ENSEMBL:ENSP00000381197|REFSEQ:NP_001110|VEGA:OTTHUMP00000151164 Tax_Id=9606 Gene_Symbol=ADD1 Isoform 1 of Alpha-adducin	ADD1 Isoform 1 of Alpha-adducin	381	80905	71	9934	1	1	1017.81	3050.4	3	3050.38	0.016361	1
PFC0105w	PF3D7_0302100	serine/threonine protein kinase (SRPK1)	258	157274	14	19746	1	1	998.499	2992.48	3	2992.47	0.010497	0	88.7163	1.3e-09	K	LRPSNSDPSLLTSYSNIHALQETLTR	K	Phospho (ST)	0.00000500000000000000000000.0	Spectrum47294 scans: 38246,	|	3	89.5331	LRPSNS*DPSLLTSYSNIHALQETLTR	16.0158	1	Site determining ions in 2nd hit at 10 peaks per window (b7, b8, y18_2+)	38246	Yes		|	209	PFC0105w	PFC0105w|organism=Plasmodium_falciparum_3D7|product=serine/threonine protein kinase, putative|location=Pf3D7_03:110750-114766(+)|length=1338	serine/threonine protein kinase, putative	158	157274	14	9666	1	1	998.499	2992.48	3	2992.47	0.010497	0
PFE0410w	PF3D7_0508300	triose phosphate transporter (oTPT)	196	39015	8	18036	1	1	966.119	2895.33	3	2895.33	0.001194	2	88.7159	1.3e-09	K	KNEYGTFPITINEGYSDNVGDNKLK	S	Phospho (ST)	0.0000000000000005000000000.0	Spectrum35824 scans: 28596,	|	10	64.2877	KNEYGTFPITINEGYS*DNVGDNKLK	30.619	1		28596	Yes		|	287	PFE0410w	PFE0410w|organism=Plasmodium_falciparum_3D7|product=triose phosphate transporter|location=Pf3D7_05:342205-343233(+)|length=342	triose phosphate transporter	118	39015	9	8947	1	1	966.119	2895.33	3	2895.33	0.001194	2
PFB0100c	PF3D7_0202000	knob-associated histidine-rich protein (KAHRP)	1697	71259	222	20914	1	1	1025.44	3073.31	3	3073.31	-0.00617	1	88.6938	1.4e-09	K	EASTTEGATKGASTTAGSTTGATTGANAVQSK	D	2 Phospho (ST)	0.00000000000055000000000000000000.0	Spectrum12986 scans: 10638,	|			EASTTEGATKGASTTAGSTTGATTGANAVQSK	0	2	Multiple top hits	10638			|	6	PFB0100c	PFB0100c|organism=Plasmodium_falciparum_3D7|product=knob-associated histidine-rich protein|location=Pf3D7_02:103038-105449(-)|length=654	knob-associated histidine-rich protein	1119	71259	160	10041	1	1	1025.44	3073.31	3	3073.31	-0.00617	1
MAL8P1.69	PF3D7_0818200	14-3-3 protein, putative	882	30174	356	9821	1	1	1073.43	2144.84	2	2144.85	-0.009561	0	88.6858	1.4e-09	R	AFDDAITEFDNVSEDSYK	D	Phospho (ST)	0.000000000000500000.0	Spectrum46453 scans: 37607,	|	6	261.425	AFDDAITEFDNVS*EDSYK	43.7757	1		37607	Yes		|	81	MAL8P1.69	MAL8P1_69|organism=Plasmodium_falciparum_3D7|product=14-3-3 protein, putative|location=Pf3D7_08:831139-832587(+)|length=262	14-3-3 protein, putative	375	30174	64	5600	1	1	1073.43	2144.84	2	2144.85	-0.009561	0
PFL1005c	PF3D7_1220900	heterochromatin protein 1 (HP1)	1062	30999	188	15891	1	1	892.727	2675.16	3	2675.14	0.015944	0	88.6456	1.4e-09	K	GYSDDENTWEPESNLIHLTTFK	K	Phospho (ST)	0.0050000000000000000000.0	Spectrum54083 scans: 43939,	|	5	52.6005	GYS*DDENTWEPESNLIHLTTFK	30.3662	1	Site determining ions in 2nd hit (b7)	43939	Yes		|	19	PFL1005c	PFL1005c|organism=Plasmodium_falciparum_3D7|product=chromodomain protein|location=Pf3D7_12:831245-832045(-)|length=266	chromodomain protein	541	30999	72	8032	1	1	892.727	2675.16	3	2675.14	0.015944	0
PFF1300w	PF3D7_0626800	pyruvate kinase (PyrK)	1832	55625	158	2239	1	1	686.338	1370.66	2	1370.66	0.001202	0	88.6419	1.4e-09	K	VGSFQGTDIVIR	N	Phospho (ST)	0.005000000000.0	Spectrum37286 scans: 29851,	|	3	160.693	VGS*FQGTDIVIR	76.2939	1		29851	Yes		|	27	PFF1300w	PFF1300w|organism=Plasmodium_falciparum_3D7|product=pyruvate kinase|location=Pf3D7_06:1078996-1081321(+)|length=511	pyruvate kinase	476	55625	53	889	1	1	686.338	1370.66	2	1370.66	0.001202	0
MAL8P1.32	PF3D7_0824400	nucleoside transporter 2 (NT2)	1028	67598	98	4095	1	1	803.379	1604.74	2	1604.74	-0.001542	1	88.5023	1.4e-09	K	YSLTKNDSNSVGIK	S	Phospho (ST)	0.00000005000000.0	Spectrum16468 scans: 13523,	|	3	96.2968	YSLTKNDS*NSVGIK	27.924	1		13523	Yes		|	12	MAL8P1.32	MAL8P1_32|organism=Plasmodium_falciparum_3D7|product=nucleoside transporter, putative|location=Pf3D7_08:1063376-1065133(-)|length=585	nucleoside transporter, putative	737	67598	88	2012	1	1	803.379	1604.74	2	1604.74	-0.001542	1
PFC0295c	PF3D7_0307100	40S ribosomal protein S12, putative	343	15387	40	5516	1	1	878.371	1754.73	2	1754.72	0.002041	0	88.4993	1.4e-09	M	SDVESADNNVVVEEK	A	Acetyl (Protein N-term); Phospho (ST)	1.500000000000000.0	Spectrum28005 scans: 22389,	|	5	159.035	SDVES*ADNNVVVEEK	14.1657	1	Site determining ions in 2nd hit (b4, y12, y11)	22389	Yes		|	296	PFC0295c	PFC0295c|organism=Plasmodium_falciparum_3D7|product=40S ribosomal protein S12, putative|location=Pf3D7_03:309367-310016(-)|length=141	40S ribosomal protein S12, putative	116	15387	16	2901	1	1	878.371	1754.73	2	1754.72	0.002041	0
MAL8P1.156	PF3D7_0801800	mannose-6-phosphate isomerase, putative	442	117588	24	4762	1	1	840.357	1678.7	2	1678.7	0.002778	0	88.4873	1.4e-09	K	TISDDGVVDSYDVSK	K	Phospho (ST)	0.005000000000000.0	Spectrum28403 scans: 22813,	|	2	215.404	TIS*DDGVVDSYDVSK	31.2416	1		22813	Yes		|	60	MAL8P1.156	MAL8P1_156|organism=Plasmodium_falciparum_3D7|product=mannose-6-phosphate isomerase, putative|location=Pf3D7_08:120155-123190(-)|length=1011	mannose-6-phosphate isomerase, putative	328	117588	23	2416	1	1	840.357	1678.7	2	1678.7	0.002778	0
PFL1110c	PF3D7_1223100	cAMP-dependent protein kinase regulatory subunit (PKAr)	670	50801	81	7150	1	1	941.89	1881.77	2	1881.76	0.007369	0	88.4019	1.4e-09	K	TDSEILDGLDYSEMSK	Q	Phospho (ST)	0.0050000000000000.0	Spectrum48041 scans: 38767,	|	3	192.044	TDS*EILDGLDYSEMSK	11.3639	1		38767			|	25	PFL1110c	PFL1110c|organism=Plasmodium_falciparum_3D7|product=CAMP-dependent protein kinase regulatory subunit, putative|location=Pf3D7_12:927817-929983(-)|length=441	CAMP-dependent protein kinase regulatory subunit, putative	490	50801	58	3841	1	1	941.89	1881.77	2	1881.76	0.007369	0
PFE1485w	PF3D7_0529800	conserved Plasmodium protein, unknown function	277	225390	7	9603	1	1	705.671	2113.99	3	2113.99	0.00331	3	88.2923	1.5e-09	K	SKVENKINTDDDLSNSKK	S	Phospho (ST)	0.000000005000000000.0	Spectrum3512 scans: 3703,	|	6	61.9384	SKVENKINT*DDDLSNSKK	70.4825	1	Site determining ions in 2nd hit (b10, y8)	3703	Yes		|	176	PFE1485w	PFE1485w|organism=Plasmodium_falciparum_3D7|product=conserved Plasmodium protein, unknown function|location=Pf3D7_05:1213526-1219369(+)|length=1906	conserved Plasmodium protein, unknown function	176	225390	5	5266	1	1	705.671	2113.99	3	2113.99	0.00331	3
PFB0100c	PF3D7_0202000	knob-associated histidine-rich protein (KAHRP)	1297	71259	228	22718	1	1	1144.51	3430.5	3	3430.51	-0.016587	2	88.2597	1.5e-09	K	GATKEASTTEGATKGASTTAGSTTGATTGANAVQSK	D	2 Phospho (ST)	0.000000000000500050000000000000000000.0	Spectrum10339 scans: 8531,	|			GATKEASTTEGATKGASTTAGSTTGATTGANAVQSK	0	2	Multiple top hits	8531			|	7	PFB0100c	PFB0100c|organism=Plasmodium_falciparum_3D7|product=knob-associated histidine-rich protein|location=Pf3D7_02:103038-105449(-)|length=654	knob-associated histidine-rich protein	1705	71259	159	13457	1	1	1144.51	3430.5	3	3430.51	-0.016587	2
PFC0690c	PF3D7_0315800	zinc finger protein, putative	96	41957	7	24407	1	1	1138.52	3412.53	3	3412.53	0.001059	1	88.1738	1.5e-09	R	KGSNNSNINHDIYNNNINDTINYTIPDQK	N	Phospho (ST)	0.00500000000000000000000000000.0	Spectrum32062 scans: 25596,	|	2	92.0131	KGSNNS*NINHDIYNNNINDTINYTIPDQK	8.07848	1	Site determining ions in 2nd hit at 10 peaks per window (y26_2+)	25596			|	695	PFC0690c	PFC0690c|organism=Plasmodium_falciparum_3D7|product=conserved Plasmodium protein, unknown function|location=Pf3D7_03:638156-639253(-)|length=365	conserved Plasmodium protein, unknown function	45	41957	6	11175	1	1	1138.52	3412.53	3	3412.53	0.001059	1
PFE0040c	PF3D7_0500800	mature parasite-infected erythrocyte surface antigen,erythrocyte membrane protein 2 (MESA)	2573	168186	192	5112	1	1	857.378	1712.74	2	1712.74	0.001354	0	88.0732	1.6e-09	K	NIETDDEEETLVVK	D	Phospho (ST)	0.00050000000000.0	Spectrum31961 scans: 25489,	|	2	193.601	NIET*DDEEETLVVK	71.4556	1	Site determining ions in 2nd hit (b6, b7, b8)	25489	Yes		|	2	PFE0040c	PFE0040c|organism=Plasmodium_falciparum_3D7|product=Mature parasite-infected erythrocyte surface antigen (MESA) or PfEMP2|location=Pf3D7_05:43327-47761(-)|length=1434	Mature parasite-infected erythrocyte surface antigen (MESA) or PfEMP2	1439	168186	148	2631	1	1	857.378	1712.74	2	1712.74	0.001354	0
PF07_0016	PF3D7_0704300	conserved Plasmodium membrane protein, unknown function	207	218243	8	3666	1	1	777.394	1552.77	2	1552.77	0.004541	0	88.043	1.6e-09	K	LINTSNINMLNVK	T	Phospho (ST)	0.0000500000000.0	Spectrum41654 scans: 33484,	|	3	150.27	LINTS*NINMLNVK	35.7942	1		33484	Yes		|	116	PF07_0016	PF07_0016|organism=Plasmodium_falciparum_3D7|product=conserved Plasmodium membrane protein, unknown function|location=Pf3D7_07:253048-258627(+)|length=1859	conserved Plasmodium membrane protein, unknown function	222	218243	13	1723	1	1	777.394	1552.77	2	1552.77	0.004541	0
IPI00783228		SPTB Isoform 1 of Spectrin beta chain, erythrocyte	6835	246316	495	19170	1	1	986.787	2957.34	3	2957.33	0.01477	1	88.0185	1.6e-09	R	KEELGELFAQVPSMGEEGGDADLSIEK	R	Phospho (ST)	0.000000000000500000000000000.0	Spectrum52649 scans: 42622,	|	9	93.2282	KEELGELFAQVPS*MGEEGGDADLSIEK	63.6342	1	Site determining ions in 2nd hit (b15, b19, b22_2+, y12)	42622	Yes		|	1	IPI00783228	IPI00783228.4|SWISS-PROT:P11277-1|ENSEMBL:ENSP00000374371|REFSEQ:NP_000338 Tax_Id=9606 Gene_Symbol=SPTB Isoform 1 of Spectrin beta chain, erythrocyte	SPTB Isoform 1 of Spectrin beta chain, erythrocyte	1574	246316	163	9459	1	1	986.787	2957.34	3	2957.33	0.01477	1
IPI00783228		SPTB Isoform 1 of Spectrin beta chain, erythrocyte	6835	246316	495	3874	1	1	788.849	1575.68	2	1575.68	0.001805	0	88.0171	1.6e-09	K	LLTSQDVSYDEAR	N	Phospho (ST)	0.0000000500000.0	Spectrum22891 scans: 18467,	|	7	176.893	LLTSQDVS*YDEAR	109.783	1	Site determining ions in 2nd hit (y7)	18467	Yes		|	1	IPI00783228	IPI00783228.4|SWISS-PROT:P11277-1|ENSEMBL:ENSP00000374371|REFSEQ:NP_000338 Tax_Id=9606 Gene_Symbol=SPTB Isoform 1 of Spectrin beta chain, erythrocyte	SPTB Isoform 1 of Spectrin beta chain, erythrocyte	1574	246316	163	1864	1	1	788.849	1575.68	2	1575.68	0.001805	0
PFL0340w	PF3D7_1206800	conserved Plasmodium protein, unknown function	145	86260	58	17556	1	1	990.755	2969.24	3	2969.23	0.013062	0	88.0098	1.6e-09	R	YCDESDDEDIYTDNIIFSQIHGLK	D	Carbamidomethyl (C); Phospho (ST)	0.020050000000000000000000.0	Spectrum58648 scans: 46595,	|	6	102.728	YCDES*DDEDIYTDNIIFSQIHGLK	60.5873	1	Site determining ions in 2nd hit (b5, y17_2+, y13_2+)	46595	Yes		|	635	PFL0340w	PFL0340w|organism=Plasmodium_falciparum_3D7|product=conserved Plasmodium protein, unknown function|location=Pf3D7_12:308211-310394(+)|length=727	conserved Plasmodium protein, unknown function	82	86260	42	10721	1	1	990.755	2969.24	3	2969.23	0.013062	0
MAL8P1.156	PF3D7_0801800	mannose-6-phosphate isomerase, putative	442	117588	24	4757	1	1	840.356	1678.7	2	1678.7	0.000838	0	88.0026	1.6e-09	K	TISDDGVVDSYDVSK	K	Phospho (ST)	0.005000000000000.0	Spectrum28119 scans: 22510,	|	1	141.774	TIS*DDGVVDSYDVSK	16.2933	1		22510	Yes		|	60	MAL8P1.156	MAL8P1_156|organism=Plasmodium_falciparum_3D7|product=mannose-6-phosphate isomerase, putative|location=Pf3D7_08:120155-123190(-)|length=1011	mannose-6-phosphate isomerase, putative	328	117588	23	2412	1	1	840.356	1678.7	2	1678.7	0.000838	0
IPI00220194		SLC2A1 Solute carrier family 2, facilitated glucose transporter member 1	690	54049	94	8644	1	1	675.958	2024.85	3	2024.85	-0.000116	1	87.9942	1.6e-09	R	GTADVTHDLQEMKEESR	Q	Phospho (ST)	0.00000500000000000.0	Spectrum22796 scans: 18366,	|	8	73.6745	GTADVT*HDLQEMKEESR	21.2353	1		18366	Yes		|	80	IPI00220194	IPI00220194.6|SWISS-PROT:P11166|TREMBL:A8K9S6;B2R620;B3KVN0;B4DDR6;Q0P512;Q59GX2|ENSEMBL:ENSP00000361579|REFSEQ:NP_006507|H-INV:HIT000387867|VEGA:OTTHUMP00000009006 Tax_Id=9606 Gene_Symbol=SLC2A1 Solute carrier family 2, facilitated glucose transporter member 1	SLC2A1 Solute carrier family 2, facilitated glucose transporter member 1	271	54049	75	4711	1	1	675.958	2024.85	3	2024.85	-0.000116	1
PFL1170w	PF3D7_1224300	polyadenylate-binding protein, putative (PABP)	579	97169	43	14610	1	1	866.369	2596.09	3	2596.09	-0.003971	0	87.9907	1.6e-09	K	DETAASDCADTPNILYVGPHQSR	A	Carbamidomethyl (C); Phospho (ST)	0.00000502000000000000000.0	Spectrum33434 scans: 26828,	|	5	42.8669	DETAAS*DCADTPNILYVGPHQSR	3.02533	1		26828			|	43	PFL1170w	PFL1170w|organism=Plasmodium_falciparum_3D7|product=polyadenylate-binding protein, putative|location=Pf3D7_12:988620-991247(+)|length=875	polyadenylate-binding protein, putative	510	97169	33	7875	1	1	866.369	2596.09	3	2596.09	-0.003971	0
IPI00216697		ANK1 Isoform Er1 of Ankyrin-1	4668	206137	478	13249	1	1	814.101	2439.28	3	2439.28	0.003272	1	87.9579	1.6e-09	R	LVKPQKLSTPPPLAEEEGLASR	I	Phospho (ST)	0.0000000050000000000000.0	Spectrum29439 scans: 23565,	|	10	77.4534	LVKPQKLST*PPPLAEEEGLASR	29.5772	1		23565	Yes		|	3	IPI00216697	IPI00216697.3|SWISS-PROT:P16157-1|ENSEMBL:ENSP00000339620|REFSEQ:NP_065209|VEGA:OTTHUMP00000196860 Tax_Id=9606 Gene_Symbol=ANK1 Isoform Er1 of Ankyrin-1	ANK1 Isoform Er1 of Ankyrin-1	1237	206137	175	6961	1	1	814.101	2439.28	3	2439.28	0.003272	1
MAL8P1.69	PF3D7_0818200	14-3-3 protein, putative	882	30174	356	22576	1	1	1106.17	3315.48	3	3315.49	-0.006953	1	87.9541	1.6e-09	R	AFDDAITEFDNVSEDSYKDSTLIMQLLR	D	Phospho (ST)	0.0000005000000000000000000000.0	Spectrum68830 scans: 56828,	|	6	162.557	AFDDAIT*EFDNVSEDSYKDSTLIMQLLR	63.3641	1	Site determining ions in 2nd hit (y20_2+)	56828	Yes		|	81	MAL8P1.69	MAL8P1_69|organism=Plasmodium_falciparum_3D7|product=14-3-3 protein, putative|location=Pf3D7_08:831139-832587(+)|length=262	14-3-3 protein, putative	375	30174	64	11490	1	1	1106.17	3315.48	3	3315.49	-0.006953	1
PFF0445w	PF3D7_0609000	conserved Plasmodium protein, unknown function	414	720062	35	16632	1	1	914.096	2739.27	3	2739.26	0.004745	1	87.9477	1.6e-09	K	SVHFLLRGESNQMNNTNIMNVNK	K	Phospho (ST)	0.00000000050000000000000.0	Spectrum33540 scans: 26836,	|	4	77.0279	SVHFLLRGES*NQMNNTNIMNVNK	56.0432	1	Site determining ions in 2nd hit at 10 peaks per window (b11, b14, b11_2+, b15_2+, y8)	26836	Yes		|	208	PFF0445w	PFF0445w|organism=Plasmodium_falciparum_3D7|product=conserved Plasmodium protein, unknown function|location=Pf3D7_06:370257-388490(+)|length=6077	conserved Plasmodium protein, unknown function	159	720062	8	8312	1	1	914.096	2739.27	3	2739.26	0.004745	1
PFF0745c	PF3D7_0615400	ribonuclease, putative	256	323673	18	4342	1	1	818.884	1635.75	2	1635.74	0.009382	0	87.9243	1.6e-09	K	IFLDNSDYESILK	N	Phospho (ST)	0.0000050000000.0	Spectrum54274 scans: 44145,	|	2	225.151	IFLDNS*DYESILK	80.1191	1	Site determining ions in 2nd hit at 10 peaks per window (b6)	44145	Yes		|	172	PFF0745c	PFF0745c|organism=Plasmodium_falciparum_3D7|product=ribonuclease, putative|location=Pf3D7_06:630965-640169(-)|length=2733	ribonuclease, putative	179	323673	12	2169	1	1	818.884	1635.75	2	1635.74	0.009382	0
PFL1170w	PF3D7_1224300	polyadenylate-binding protein, putative (PABP)	456	97169	43	12878	1	1	866.371	2596.09	3	2596.09	0.001519	0	87.9009	1.6e-09	K	DETAASDCADTPNILYVGPHQSR	A	Carbamidomethyl (C); Phospho (ST)	0.00000502000000000000000.0	Spectrum35380 scans: 27783,	|	4	58.379	DETAAS*DCADTPNILYVGPHQSR	9.85187	1	Site determining ions in 2nd hit at 10 peaks per window (b7, y14)	27783			|	48	PFL1170w	PFL1170w|organism=Plasmodium_falciparum_3D7|product=polyadenylate-binding protein, putative|location=Pf3D7_12:988620-991247(+)|length=875	polyadenylate-binding protein, putative	595	97169	39	7960	1	1	866.371	2596.09	3	2596.09	0.001519	0
PF14_0649	PF3D7_1468100	conserved Plasmodium protein, unknown function	828	295648	32	14518	1	1	856.691	2567.05	3	2567.05	0.00167	0	87.761	1.7e-09	K	VHNNVHISANSNDGTSYNNGMDK	T	Phospho (ST)	0.00000000005000000000000.0	Spectrum10504 scans: 8851,	|	8	129.087	VHNNVHISANS*NDGTSYNNGMDK	8.81855	1		8851			|	38	PF14_0649	PF14_0649|organism=Plasmodium_falciparum_3D7|product=conserved Plasmodium protein, unknown function|location=Pf3D7_14:2786244-2794259(-)|length=2558	conserved Plasmodium protein, unknown function	397	295648	28	7493	1	1	856.691	2567.05	3	2567.05	0.00167	0
PFL1140w	PF3D7_1223700	integral membrane protein, putative	448	30964	43	22943	1	1	827.864	3307.43	4	3307.42	0.005087	3	87.7478	1.7e-09	K	KREEWEIENCPSEEKQEMIDIYMNK	Y	Carbamidomethyl (C); Phospho (ST)	0.0000000002050000000000000.0	Spectrum37684 scans: 30275,	|			KREEWEIENCPS*EEKQEMIDIYMNK	1000	1	Only one possibility	30275	Yes		|	175	PFL1140w	PFL1140w|organism=Plasmodium_falciparum_3D7|product=integral membrane protein, putative|location=Pf3D7_12:968972-970065(+)|length=273	integral membrane protein, putative	178	30964	19	10756	1	1	827.864	3307.43	4	3307.42	0.005087	3
PF08_0032	PF3D7_0823800	DnaJ protein, putative	555	76634	24	8057	1	1	982.914	1963.81	2	1963.82	-0.002682	1	87.7469	1.7e-09	R	KASNDSYENSDVNGAVSK	R	Phospho (ST)	0.005000000000000000.0	Spectrum7526 scans: 6580,	|	2	140.668	KAS*NDSYENSDVNGAVSK	62.7501	1	Site determining ions in 2nd hit at 10 peaks per window (b5)	6580	Yes		|	88	PF08_0032	PF08_0032|organism=Plasmodium_falciparum_3D7|product=DNAJ protein, putative|location=Pf3D7_08:1044885-1046852(+)|length=655	DNAJ protein, putative	258	76634	17	4373	1	1	982.914	1963.81	2	1963.82	-0.002682	1
IPI00853558		MPP1 50 kDa protein	357	49822	34	16709	1	1	918.423	2752.25	3	2752.24	0.005416	0	87.7305	1.7e-09	K	ASEGESGGSMHTALSDLYLEHLLQK	R	Phospho (ST)	0.0000000050000000000000000.0	Spectrum47041 scans: 37975,	|	9	60.0075	ASEGESGGS*MHTALSDLYLEHLLQK	23.4193	1		37975	Yes		|	300	IPI00215610	IPI00215610.2|SWISS-PROT:Q00013|TREMBL:B4DZV5;B4E325;Q2TSB6;Q53F93;Q5J7V5|ENSEMBL:ENSP00000358547|REFSEQ:NP_002427|H-INV:HIT000196150|VEGA:OTTHUMP00000026054 Tax_Id=9606 Gene_Symbol=MPP1 55 kDa erythrocyte membrane protein	MPP1 55 kDa erythrocyte membrane protein	115	52264	27	8352	1	1	918.423	2752.25	3	2752.24	0.005416	0
PFC0150w	PF3D7_0303200	HAD superfamily protein, putative	380	135782	21	8039	1	1	998.418	1994.82	2	1994.83	-0.010961	0	87.7138	1.7e-09	K	THDAVSDNNNSINSSVNK	K	Phospho (ST)	0.000005000000000000.0	Spectrum7296 scans: 6223,	|	6	177.303	THDAVS*DNNNSINSSVNK	91.9852	1	Site determining ions in 2nd hit (b7)	6223	Yes		|	73	PFC0150w	PFC0150w|organism=Plasmodium_falciparum_3D7|product=HAD superfamily protein, putative|location=Pf3D7_03:166194-170976(+)|length=1171	HAD superfamily protein, putative	408	135782	16	4501	1	1	998.418	1994.82	2	1994.83	-0.010961	0
PFE0040c	PF3D7_0500800	mature parasite-infected erythrocyte surface antigen,erythrocyte membrane protein 2 (MESA)	2573	168186	192	21919	1	1	1064.44	3190.28	3	3190.29	-0.002274	2	87.6046	1.7e-09	K	LAEKEENEGEKLGENVNDGASENSEDPK	K	2 Phospho (ST)	0.0000000000000000000050050000.0	Spectrum15583 scans: 12581,	|			LAEKEENEGEKLGENVNDGAS*ENS*EDPK	1000	2	Only one possibility	12581	Yes		|	2	PFE0040c	PFE0040c|organism=Plasmodium_falciparum_3D7|product=Mature parasite-infected erythrocyte surface antigen (MESA) or PfEMP2|location=Pf3D7_05:43327-47761(-)|length=1434	Mature parasite-infected erythrocyte surface antigen (MESA) or PfEMP2	1439	168186	148	10402	1	1	1064.44	3190.28	3	3190.29	-0.002274	2
IPI00220194		SLC2A1 Solute carrier family 2, facilitated glucose transporter member 1	690	54049	94	8648	1	1	675.958	2024.85	3	2024.85	0.000814	1	87.6025	1.7e-09	R	GTADVTHDLQEMKEESR	Q	Phospho (ST)	0.00000500000000000.0	Spectrum22811 scans: 18382,	|	1	80.0274	GTADVT*HDLQEMKEESR	10.6757	1		18382			|	80	IPI00220194	IPI00220194.6|SWISS-PROT:P11166|TREMBL:A8K9S6;B2R620;B3KVN0;B4DDR6;Q0P512;Q59GX2|ENSEMBL:ENSP00000361579|REFSEQ:NP_006507|H-INV:HIT000387867|VEGA:OTTHUMP00000009006 Tax_Id=9606 Gene_Symbol=SLC2A1 Solute carrier family 2, facilitated glucose transporter member 1	SLC2A1 Solute carrier family 2, facilitated glucose transporter member 1	271	54049	75	4715	1	1	675.958	2024.85	3	2024.85	0.000814	1
PF10_0146	PF3D7_1014900	conserved Plasmodium protein, unknown function	290	267819	10	18158	1	1	968.766	2903.28	3	2903.28	-0.003893	0	87.5329	1.8e-09	R	STSHINLHNTTEINNAQTDTQNNTR	N	Phospho (ST)	0.5000000000000000000000000.0	Spectrum13769 scans: 11470,	|			STSHINLHNTTEINNAQTDTQNNTR	0	1	Multiple top hits	11470			|	121	PF10_0146	PF10_0146|organism=Plasmodium_falciparum_3D7|product=conserved Plasmodium protein, unknown function|location=Pf3D7_10:600969-607808(-)|length=2279	conserved Plasmodium protein, unknown function	219	267819	8	8995	1	1	968.766	2903.28	3	2903.28	-0.003893	0
PFL0340w	PF3D7_1206800	conserved Plasmodium protein, unknown function	133	86260	46	19122	1	1	990.749	2969.23	3	2969.23	-0.005598	0	87.4749	1.8e-09	R	YCDESDDEDIYTDNIIFSQIHGLK	D	Carbamidomethyl (C); Phospho (ST)	0.020050000000000000000000.0	Spectrum55264 scans: 45126,	|	3	95.8378	YCDES*DDEDIYTDNIIFSQIHGLK	32.352	1	Site determining ions in 2nd hit (y17_2+)	45126	Yes		|	570	PFL0340w	PFL0340w|organism=Plasmodium_falciparum_3D7|product=conserved Plasmodium protein, unknown function|location=Pf3D7_12:308211-310394(+)|length=727	conserved Plasmodium protein, unknown function	82	86260	34	10082	1	1	990.749	2969.23	3	2969.23	-0.005598	0
IPI00026299		GYPC Isoform Glycophorin C of Glycophorin-C	263	13802	96	16953	1	1	929.743	2786.21	3	2786.2	0.004271	1	87.4564	1.8e-09	K	GTEFAESADAALQGDPALQDAGDSSRK	E	Phospho (ST)	0.000000000000000000000000500.0	Spectrum34880 scans: 27913,	|			GTEFAESADAALQGDPALQDAGDSSRK	0	1	Multiple top hits	27913			|	526	IPI00026299	IPI00026299.1|SWISS-PROT:P04921-1|TREMBL:B2R522|ENSEMBL:ENSP00000259254|REFSEQ:NP_002092|VEGA:OTTHUMP00000162176 Tax_Id=9606 Gene_Symbol=GYPC Isoform Glycophorin C of Glycophorin-C	GYPC Isoform Glycophorin C of Glycophorin-C	67	13802	10	8447	1	1	929.743	2786.21	3	2786.2	0.004271	1
PFE0040c	PF3D7_0500800	mature parasite-infected erythrocyte surface antigen,erythrocyte membrane protein 2 (MESA)	2573	168186	192	8192	1	1	991.92	1981.83	2	1981.83	-0.000781	1	87.4398	1.8e-09	K	LGENVNDGASENSEDPKK	L	Phospho (ST)	0.000000000000500000.0	Spectrum5802 scans: 5208,	|	5	151.934	LGENVNDGASENS*EDPKK	18.0897	1	Site determining ions in 2nd hit at 10 peaks per window (b11)	5208	Yes		|	2	PFE0040c	PFE0040c|organism=Plasmodium_falciparum_3D7|product=Mature parasite-infected erythrocyte surface antigen (MESA) or PfEMP2|location=Pf3D7_05:43327-47761(-)|length=1434	Mature parasite-infected erythrocyte surface antigen (MESA) or PfEMP2	1439	168186	148	4450	1	1	991.92	1981.83	2	1981.83	-0.000781	1
PFL0210c	PF3D7_1204300	eukaryotic translation initiation factor 5A (EIF5A)	732	17620	269	18650	1	1	977.769	2930.29	3	2930.28	0.006355	1	87.4276	1.8e-09	M	SDHEMYDNIDAGASQTYPVQAGAIKK	N	Acetyl (Protein N-term); Phospho (ST)	1.50000000000000000000000000.0	Spectrum33294 scans: 26574,	|	10	18.6598	S*DHEMYDNIDAGASQTYPVQAGAIKK	18.223	1	Site determining ions in 2nd hit (b12, b13, y18, y14)	26574	Yes		|	98	PFL0210c	PFL0210c|organism=Plasmodium_falciparum_3D7|product=eukaryotic initiation factor 5a, putative|location=Pf3D7_12:205488-205973(-)|length=161	eukaryotic initiation factor 5a, putative	242	17620	132	9246	1	1	977.769	2930.29	3	2930.28	0.006355	1
PFL0340w	PF3D7_1206800	conserved Plasmodium protein, unknown function	133	86260	46	19101	1	1	990.748	2969.22	3	2969.23	-0.007998	0	87.4273	1.8e-09	R	YCDESDDEDIYTDNIIFSQIHGLK	D	Carbamidomethyl (C); Phospho (ST)	0.020050000000000000000000.0	Spectrum55546 scans: 45429,	|	8	156.942	YCDES*DDEDIYTDNIIFSQIHGLK	76.7875	1	Site determining ions in 2nd hit (y17_2+, y13_2+)	45429	Yes		|	570	PFL0340w	PFL0340w|organism=Plasmodium_falciparum_3D7|product=conserved Plasmodium protein, unknown function|location=Pf3D7_12:308211-310394(+)|length=727	conserved Plasmodium protein, unknown function	82	86260	34	10064	1	1	990.748	2969.22	3	2969.23	-0.007998	0
PFL0210c	PF3D7_1204300	eukaryotic translation initiation factor 5A (EIF5A)	732	17620	269	18481	1	1	977.768	2930.28	3	2930.28	0.001405	1	87.4101	1.8e-09	M	SDHEMYDNIDAGASQTYPVQAGAIKK	N	Acetyl (Protein N-term); Phospho (ST)	1.50000000000000000000000000.0	Spectrum35384 scans: 28452,	|	9	36.4263	S*DHEMYDNIDAGASQTYPVQAGAIKK	3.36177	1	Site determining ions in 2nd hit (b3, b12, b13, y24_2+, y15)	28452			|	98	PFL0210c	PFL0210c|organism=Plasmodium_falciparum_3D7|product=eukaryotic initiation factor 5a, putative|location=Pf3D7_12:205488-205973(-)|length=161	eukaryotic initiation factor 5a, putative	242	17620	132	9143	1	1	977.768	2930.28	3	2930.28	0.001405	1
IPI00216697		ANK1 Isoform Er1 of Ankyrin-1	4668	206137	478	15389	1	1	879.381	2635.12	3	2635.13	-0.004505	1	87.3748	1.8e-09	K	RQDDATGAGQDSENEVSLVSGHQR	G	Phospho (ST)	0.000000000005000000000000.0	Spectrum14256 scans: 11590,	|	9	120.005	RQDDATGAGQDS*ENEVSLVSGHQR	48.3217	1	Site determining ions in 2nd hit (y14_2+, y14)	11590	Yes		|	3	IPI00216697	IPI00216697.3|SWISS-PROT:P16157-1|ENSEMBL:ENSP00000339620|REFSEQ:NP_065209|VEGA:OTTHUMP00000196860 Tax_Id=9606 Gene_Symbol=ANK1 Isoform Er1 of Ankyrin-1	ANK1 Isoform Er1 of Ankyrin-1	1237	206137	175	7865	1	1	879.381	2635.12	3	2635.13	-0.004505	1
PFL1170w	PF3D7_1224300	polyadenylate-binding protein, putative (PABP)	579	97169	43	16290	1	1	909.065	2724.17	3	2724.19	-0.011137	1	87.3499	1.8e-09	K	KDETAASDCADTPNILYVGPHQSR	A	Carbamidomethyl (C); Phospho (ST)	0.000000502000000000000000.0	Spectrum25657 scans: 20683,	|	2	109.116	KDET*AASDCADTPNILYVGPHQSR	8.15362	1	Site determining ions in 2nd hit at 10 peaks per window (b5, b6, y19_2+)	20683			|	43	PFL1170w	PFL1170w|organism=Plasmodium_falciparum_3D7|product=polyadenylate-binding protein, putative|location=Pf3D7_12:988620-991247(+)|length=875	polyadenylate-binding protein, putative	510	97169	33	8636	1	1	909.065	2724.17	3	2724.19	-0.011137	1
PFE0040c	PF3D7_0500800	mature parasite-infected erythrocyte surface antigen,erythrocyte membrane protein 2 (MESA)	2573	168186	192	8198	1	1	991.921	1981.83	2	1981.83	0.000559	1	87.3354	1.8e-09	K	LGENVNDGASENSEDPKK	L	Phospho (ST)	0.000000000500000000.0	Spectrum6055 scans: 5476,	|	9	149.111	LGENVNDGAS*ENSEDPKK	49.0543	1	Site determining ions in 2nd hit (b11)	5476	Yes		|	2	PFE0040c	PFE0040c|organism=Plasmodium_falciparum_3D7|product=Mature parasite-infected erythrocyte surface antigen (MESA) or PfEMP2|location=Pf3D7_05:43327-47761(-)|length=1434	Mature parasite-infected erythrocyte surface antigen (MESA) or PfEMP2	1439	168186	148	4457	1	1	991.921	1981.83	2	1981.83	0.000559	1
PF13_0192	PF3D7_1334500	conserved Plasmodium protein, unknown function	113	75511	5	12625	1	1	793.4	2377.18	3	2377.17	0.011331	1	87.3166	1.9e-09	K	KNEVFNALNEHLESISNIVK	V	Phospho (ST)	0.00000000000005000000.0	Spectrum49645 scans: 40184,	|	3	90.9344	KNEVFNALNEHLES*ISNIVK	19.8226	1		40184	Yes		|	659	PF13_0192	PF13_0192|organism=Plasmodium_falciparum_3D7|product=conserved Plasmodium protein, unknown function|location=Pf3D7_13:1405929-1408127(-)|length=633	conserved Plasmodium protein, unknown function	49	75511	3	6730	1	1	793.4	2377.18	3	2377.17	0.011331	1
PFL0340w	PF3D7_1206800	conserved Plasmodium protein, unknown function	145	86260	58	17562	1	1	990.756	2969.25	3	2969.23	0.013992	0	87.2923	1.9e-09	R	YCDESDDEDIYTDNIIFSQIHGLK	D	Carbamidomethyl (C); Phospho (ST)	0.020050000000000000000000.0	Spectrum60121 scans: 47822,	|	10	157.936	YCDES*DDEDIYTDNIIFSQIHGLK	67.163	1	Site determining ions in 2nd hit (y17_2+, y13_2+)	47822	Yes		|	635	PFL0340w	PFL0340w|organism=Plasmodium_falciparum_3D7|product=conserved Plasmodium protein, unknown function|location=Pf3D7_12:308211-310394(+)|length=727	conserved Plasmodium protein, unknown function	82	86260	42	10727	1	1	990.756	2969.25	3	2969.23	0.013992	0
PFA0160c	PF3D7_0103200	nucleoside transporter, putative	433	49977	56	8016	1	1	980.937	1959.86	2	1959.86	-0.002337	1	87.2543	1.9e-09	K	NKSSENIQSNNVSMISK	C	Deamidated (NQ); Phospho (ST)	0.00500003000000000.0	Spectrum15858 scans: 12875,	|	1	198.783	NKS*SENIQSNNVSMISK	18.7458	1		12875	Yes		|	58	PFA0160c	PFA0160c|organism=Plasmodium_falciparum_3D7|product=nucleoside transporter, putative|location=Pf3D7_01:140896-142453(-)|length=434	nucleoside transporter, putative	341	49977	55	4346	1	1	980.937	1959.86	2	1959.86	-0.002337	1
PFD0385w	PF3D7_0407800	conserved Plasmodium protein, unknown function	495	229981	27	11163	1	1	749.319	2244.94	3	2244.94	-0.00117	1	87.1825	1.9e-09	K	KYYSVDYSNENNEYIHK	N	Phospho (ST)	0.00050000000000000.0	Spectrum19977 scans: 16128,	|	6	93.4286	KYYS*VDYSNENNEYIHK	25.1627	1	Site determining ions in 2nd hit at 10 peaks per window (b7_2+)	16128	Yes		|	44	PFD0385w	PFD0385w|organism=Plasmodium_falciparum_3D7|product=conserved Plasmodium protein, unknown function|location=Pf3D7_04:391851-397733(+)|length=1960	conserved Plasmodium protein, unknown function	368	229981	24	6147	1	1	749.319	2244.94	3	2244.94	-0.00117	1
PFD1060w	PF3D7_0422500	pre-mRNA-splicing helicase BRR2, putative (BRR2)	246	337696	6	11983	1	1	771.655	2311.94	3	2311.94	2.4e-05	2	87.1759	1.9e-09	K	GVKEEDNDGGSGKEDNEPTQK	S	Phospho (ST)	0.000000000050000000000.0	Spectrum734 scans: 1443,	|	10	45.3193	GVKEEDNDGGS*GKEDNEPTQK	43.7516	1	Site determining ions in 2nd hit (b12, y9)	1443	Yes		|	221	PFD1060w	PFD1060w|organism=Plasmodium_falciparum_3D7|product=u5 small nuclear ribonucleoprotein-specific protein, putative|location=Pf3D7_04:1033769-1042393(+)|length=2874	u5 small nuclear ribonucleoprotein-specific protein, putative	150	337696	6	6458	1	1	771.655	2311.94	3	2311.94	2.4e-05	2
PFB0475c	PF3D7_0210600	conserved Plasmodium protein, unknown function	198	53640	10	18208	1	1	970.762	2909.26	3	2909.25	0.013317	1	87.137	1.9e-09	K	KVEVLSDMDNEENYMNSGDLGPVFK	D	Phospho (ST)	0.0000050000000000000000000.0	Spectrum51118 scans: 41492,	|	9	129.887	KVEVLS*DMDNEENYMNSGDLGPVFK	65.5294	1	Site determining ions in 2nd hit (b14, y15)	41492	Yes		|	379	PFB0475c	PFB0475c|organism=Plasmodium_falciparum_3D7|product=conserved Plasmodium protein, unknown function|location=Pf3D7_02:432041-434086(-)|length=446	conserved Plasmodium protein, unknown function	94	53640	7	9008	1	1	970.762	2909.26	3	2909.25	0.013317	1
IPI00783228		SPTB Isoform 1 of Spectrin beta chain, erythrocyte	6835	246316	495	3844	1	1	788.848	1575.68	2	1575.68	-3.5e-05	0	87.1234	1.9e-09	K	LLTSQDVSYDEAR	N	Phospho (ST)	0.0000000500000.0	Spectrum24407 scans: 19689,	|	8	118.871	LLTSQDVS*YDEAR	86.4702	1		19689	Yes		|	1	IPI00783228	IPI00783228.4|SWISS-PROT:P11277-1|ENSEMBL:ENSP00000374371|REFSEQ:NP_000338 Tax_Id=9606 Gene_Symbol=SPTB Isoform 1 of Spectrin beta chain, erythrocyte	SPTB Isoform 1 of Spectrin beta chain, erythrocyte	1574	246316	163	1836	1	1	788.848	1575.68	2	1575.68	-3.5e-05	0
PFL1170w	PF3D7_1224300	polyadenylate-binding protein, putative (PABP)	1050	97169	48	18867	1	1	979.099	2934.28	3	2934.27	0.002976	3	87.1179	1.9e-09	K	KEEATASTSGAANQTTGTDADKTDKNDK	N	Phospho (ST)	0.0000005000000000000000000000.0	Spectrum1448 scans: 1915,	|	4	44.8028	KEEATASTSGAANQT*TGTDADKTDKNDK	6.37921	1	Site determining ions in 2nd hit (b8, y20_2+)	1915			|	47	PFL1170w	PFL1170w|organism=Plasmodium_falciparum_3D7|product=polyadenylate-binding protein, putative|location=Pf3D7_12:988620-991247(+)|length=875	polyadenylate-binding protein, putative	361	97169	33	9354	1	1	979.099	2934.28	3	2934.27	0.002976	3
PF13_0024	PF3D7_1305000	conserved Plasmodium protein, unknown function	328	174364	12	6246	1	1	911.869	1821.72	2	1821.72	-0.000662	1	87.1174	1.9e-09	K	CYTNQQNLSDDEKK	N	Carbamidomethyl (C); Phospho (ST)	0.20000000500000.0	Spectrum5121 scans: 4948,	|	8	149.359	CYTNQQNLS*DDEKK	78.2732	1		4948	Yes		|	215	PF13_0024	PF13_0024|organism=Plasmodium_falciparum_3D7|product=conserved Plasmodium protein, unknown function|location=Pf3D7_13:247514-251953(+)|length=1479	conserved Plasmodium protein, unknown function	152	174364	11	3307	1	1	911.869	1821.72	2	1821.72	-0.000662	1
MAL13P1.233	PF3D7_1346300	DNA/RNA-binding protein Alba 2 (ALBA2)	692	24969	81	22883	1	1	1102.43	3304.25	3	3304.25	0.000203	3	87.0951	2e-09	K	NAKNEDKKSGDEEEEEEEEEEDEENNK	N	Phospho (ST)	0.000000005000000000000000000.0	Spectrum3133 scans: 3302,	|			NAKNEDKKS*GDEEEEEEEEEEDEENNK	1000	1	Only one possibility	3302	Yes		|	63	MAL13P1.233	MAL13P1_233|organism=Plasmodium_falciparum_3D7|product=nucleic acid binding protein, putative|location=Pf3D7_13:1845859-1846848(+)|length=211	nucleic acid binding protein, putative	319	24969	85	10720	1	1	1102.43	3304.25	3	3304.25	0.000203	3
PF10_0211	PF3D7_1021700	conserved Plasmodium membrane protein, unknown function	258	829677	10	7906	1	1	649.973	1946.9	3	1946.9	-0.000263	2	87.0782	2e-09	R	SKSKEQFEDIINSNTK	K	Phospho (ST)	0.5000000000000000.0	Spectrum20025 scans: 16179,	|	3	64.7689	S*KSKEQFEDIINSNTK	8.58244	1		16179			|	323	PF10_0211	PF10_0211|organism=Plasmodium_falciparum_3D7|product=conserved Plasmodium membrane protein, unknown function|location=Pf3D7_10:873206-894867(-)|length=6934	conserved Plasmodium membrane protein, unknown function	107	829677	4	4278	1	1	649.973	1946.9	3	1946.9	-0.000263	2
IPI00186903		APOL1 Isoform 2 of Apolipoprotein L1	87	45890	6	5080	1	1	855.883	1709.75	2	1709.75	0.000288	0	87.0359	2e-09	R	VTEPISAESGEQVER	V	Phospho (ST)	0.000005000000000.0	Spectrum17811 scans: 14569,	|	6	129.706	VTEPIS*AESGEQVER	46.1221	1		14569	Yes		|	541	IPI00186903	IPI00186903.4|SWISS-PROT:O14791-2|TREMBL:A5PL32;B2R9E5;Q1WWL5;Q29RW7|ENSEMBL:ENSP00000317674;ENSP00000380449|REFSEQ:NP_663318|VEGA:OTTHUMP00000028705 Tax_Id=9606 Gene_Symbol=APOL1 Isoform 2 of Apolipoprotein L1	APOL1 Isoform 2 of Apolipoprotein L1	65	45890	6	2612	1	1	855.883	1709.75	2	1709.75	0.000288	0
PF14_0316	PF3D7_1433500	DNA topoisomerase II, putative	249	169122	7	7737	1	1	966.882	1931.75	2	1931.75	-0.003555	0	86.9846	2e-09	R	LNDENNEFSSNNVDNK	S	Phospho (ST)	0.0000000050000000.0	Spectrum13356 scans: 11032,	|	6	149.54	LNDENNEFS*SNNVDNK	11.0898	1		11032			|	538	PF14_0316	PF14_0316|organism=Plasmodium_falciparum_3D7|product=DNA topoisomerase II, putative|location=Pf3D7_14:1332305-1337243(-)|length=1472	DNA topoisomerase II, putative	65	169122	4	4180	1	1	966.882	1931.75	2	1931.75	-0.003555	0
PFE0040c	PF3D7_0500800	mature parasite-infected erythrocyte surface antigen,erythrocyte membrane protein 2 (MESA)	2573	168186	192	5125	1	1	857.378	1712.74	2	1712.74	0.002454	0	86.9796	2e-09	K	NIETDDEEETLVVK	D	Phospho (ST)	0.00050000000000.0	Spectrum30756 scans: 24577,	|	3	188.629	NIET*DDEEETLVVK	104.818	1	Site determining ions in 2nd hit (b6, b7, b8)	24577	Yes		|	2	PFE0040c	PFE0040c|organism=Plasmodium_falciparum_3D7|product=Mature parasite-infected erythrocyte surface antigen (MESA) or PfEMP2|location=Pf3D7_05:43327-47761(-)|length=1434	Mature parasite-infected erythrocyte surface antigen (MESA) or PfEMP2	1439	168186	148	2645	1	1	857.378	1712.74	2	1712.74	0.002454	0
PFA0160c	PF3D7_0103200	nucleoside transporter, putative	433	49977	56	10014	1	1	715.672	2143.99	3	2143.99	0.000362	2	86.9448	2e-09	K	GKNKSSENIQSNNVSMISK	C	Phospho (ST)	0.0000500000000000000.0	Spectrum10186 scans: 8516,	|			GKNKSSENIQSNNVSMISK	0	1	Multiple top hits	8516			|	58	PFA0160c	PFA0160c|organism=Plasmodium_falciparum_3D7|product=nucleoside transporter, putative|location=Pf3D7_01:140896-142453(-)|length=434	nucleoside transporter, putative	341	49977	55	5514	1	1	715.672	2143.99	3	2143.99	0.000362	2
IPI00783228		SPTB Isoform 1 of Spectrin beta chain, erythrocyte	6835	246316	495	3846	1	1	788.848	1575.68	2	1575.68	0.000225	0	86.8994	2e-09	K	LLTSQDVSYDEAR	N	Phospho (ST)	0.0000000500000.0	Spectrum24124 scans: 19388,	|	5	142.812	LLTSQDVS*YDEAR	79.966	1	Site determining ions in 2nd hit at 10 peaks per window (y9)	19388	Yes		|	1	IPI00783228	IPI00783228.4|SWISS-PROT:P11277-1|ENSEMBL:ENSP00000374371|REFSEQ:NP_000338 Tax_Id=9606 Gene_Symbol=SPTB Isoform 1 of Spectrin beta chain, erythrocyte	SPTB Isoform 1 of Spectrin beta chain, erythrocyte	1574	246316	163	1838	1	1	788.848	1575.68	2	1575.68	0.000225	0
PFD0670c	PF3D7_0413700	lysine decarboxylase-like protein, putative	89	38996	24	18314	1	1	974.73	2921.17	3	2921.16	0.002924	0	86.8965	2e-09	K	INENNTSDIESDNGEVEVHEIYNK	S	2 Phospho (ST)	0.000005000050000000000000.0	Spectrum32121 scans: 25660,	|	7	65.808	INENNTS*DIES*DNGEVEVHEIYNK	7.40325	2		25660			|	597	PFD0670c	PFD0670c|organism=Plasmodium_falciparum_3D7|product=lysine decarboxylase-like protein, putative|location=Pf3D7_04:626769-627785(-)|length=338	lysine decarboxylase-like protein, putative	56	38996	23	9050	1	1	974.73	2921.17	3	2921.16	0.002924	0
PFL1005c	PF3D7_1220900	heterochromatin protein 1 (HP1)	1062	30999	188	8368	1	1	668.317	2001.93	3	2001.92	0.009412	1	86.8954	2e-09	M	TGSDEEFEIGDILEIKK	K	Phospho (ST)	0.00500000000000000.0	Spectrum52257 scans: 42475,	|	1	66.595	TGS*DEEFEIGDILEIKK	13.2697	1		42475	Yes		|	19	PFL1005c	PFL1005c|organism=Plasmodium_falciparum_3D7|product=chromodomain protein|location=Pf3D7_12:831245-832045(-)|length=266	chromodomain protein	541	30999	72	4554	1	1	668.317	2001.93	3	2001.92	0.009412	1
PFI1355w	PF3D7_0927600	conserved Plasmodium protein, unknown function	190	69510	8	15158	1	1	873.713	2618.12	3	2618.12	0.000627	1	86.8927	2e-09	K	YQDRLEDDPATPNAYEDITNAK	F	Phospho (ST)	0.0000000000500000000000.0	Spectrum31447 scans: 25313,	|	8	91.0582	YQDRLEDDPAT*PNAYEDITNAK	61.6513	1	Site determining ions in 2nd hit (b13, b14_2+)	25313	Yes		|	406	PFI1355w	PFI1355w|organism=Plasmodium_falciparum_3D7|product=conserved Plasmodium protein, unknown function|location=Pf3D7_09:1123851-1125848(+)|length=595	conserved Plasmodium protein, unknown function	87	69510	5	7778	1	1	873.713	2618.12	3	2618.12	0.000627	1
PFI0720w	PF3D7_0914700	transporter, putative	563	58383	54	19432	1	1	991.418	2971.23	3	2971.23	0.006633	1	86.8666	2.1e-09	K	NNNNNNNNNNNGIFQEMENLESGKR	S	Phospho (ST)	0.0000000000000000000005000.0	Spectrum38079 scans: 30697,	|			NNNNNNNNNNNGIFQEMENLES*GKR	1000	1	Only one possibility	30697	Yes		|	49	PFI0720w	PFI0720w|organism=Plasmodium_falciparum_3D7|product=transporter, putative|location=Pf3D7_09:630648-632198(+)|length=516	transporter, putative	355	58383	65	9542	1	1	991.418	2971.23	3	2971.23	0.006633	1
PFL1005c	PF3D7_1220900	heterochromatin protein 1 (HP1)	1062	30999	188	8370	1	1	668.317	2001.93	3	2001.92	0.009772	1	86.8646	2.1e-09	M	TGSDEEFEIGDILEIKK	K	Phospho (ST)	0.00500000000000000.0	Spectrum51971 scans: 42167,	|	1	70.4935	TGS*DEEFEIGDILEIKK	13.3332	1		42167	Yes		|	19	PFL1005c	PFL1005c|organism=Plasmodium_falciparum_3D7|product=chromodomain protein|location=Pf3D7_12:831245-832045(-)|length=266	chromodomain protein	541	30999	72	4557	1	1	668.317	2001.93	3	2001.92	0.009772	1
PFA0160c	PF3D7_0103200	nucleoside transporter, putative	433	49977	56	7481	1	1	955.372	1908.73	2	1908.73	0.002282	0	86.8538	2.1e-09	K	CIEYNGSNDLCEVEK	G	2 Carbamidomethyl (C); Phospho (ST)	0.200000500020000.0	Spectrum26582 scans: 21276,	|			CIEYNGS*NDLCEVEK	1000	1	Only one possibility	21276	Yes		|	58	PFA0160c	PFA0160c|organism=Plasmodium_falciparum_3D7|product=nucleoside transporter, putative|location=Pf3D7_01:140896-142453(-)|length=434	nucleoside transporter, putative	341	49977	55	4032	1	1	955.372	1908.73	2	1908.73	0.002282	0
PFL1980c	PF3D7_1241200	conserved Plasmodium protein, unknown function	397	276359	17	10057	1	1	716.314	2145.92	3	2145.92	-0.001262	2	86.8353	2.1e-09	R	NINSFEKSIDDEGDKNNK	N	Phospho (ST)	0.000000050000000000.0	Spectrum13701 scans: 11398,	|	9	72.4877	NINSFEKS*IDDEGDKNNK	17.8821	1	Site determining ions in 2nd hit (y12_2+)	11398	Yes		|	52	PFL1980c	PFL1980c|organism=Plasmodium_falciparum_3D7|product=conserved Plasmodium protein, unknown function|location=Pf3D7_12:1748861-1756225(-)|length=2309	conserved Plasmodium protein, unknown function	344	276359	19	5555	1	1	716.314	2145.92	3	2145.92	-0.001262	2
PFE0785c	PF3D7_0515700	glideosome-associated protein 40, putative (GAP40)	367	51766	33	19915	1	1	1002.75	3005.23	3	3005.23	-8.6e-05	1	86.7639	2.1e-09	K	GTSHMDSSSNQTSHGVISADEGRGEHSR	A	Phospho (ST)	0.0000000050000000000000000000.0	Spectrum4758 scans: 4564,	|	8	47.5977	GTSHMDSSS*NQTSHGVISADEGRGEHSR	6.85782	1	Site determining ions in 2nd hit at 10 peaks per window (y20_2+)	4564			|	152	PFE0785c	PFE0785c|organism=Plasmodium_falciparum_3D7|product=metabolite/drug transporter, putative|location=Pf3D7_05:653964-655334(-)|length=456	metabolite/drug transporter, putative	193	51766	35	9716	1	1	1002.75	3005.23	3	3005.23	-8.6e-05	1
MAL13P1.233	PF3D7_1346300	DNA/RNA-binding protein Alba 2 (ALBA2)	692	24969	81	19731	1	1	998.034	2991.08	3	2991.08	0.000571	2	86.7012	2.1e-09	K	NEDKKSGDEEEEEEEEEEDEENNK	N	Phospho (ST)	0.000005000000000000000000.0	Spectrum4892 scans: 4706,	|			NEDKKS*GDEEEEEEEEEEDEENNK	1000	1	Only one possibility	4706	Yes		|	63	MAL13P1.233	MAL13P1_233|organism=Plasmodium_falciparum_3D7|product=nucleic acid binding protein, putative|location=Pf3D7_13:1845859-1846848(+)|length=211	nucleic acid binding protein, putative	319	24969	85	9656	1	1	998.034	2991.08	3	2991.08	0.000571	2
PF11_0433	PF3D7_1142100	conserved Plasmodium protein, unknown function	402	324626	23	18726	1	1	1016.76	3047.27	3	3047.26	0.008029	1	86.6709	2.2e-09	R	INSMNNLQSEDLNNDPMNQQDYDKK	Y	Phospho (ST)	0.0050000000000000000000000.0	Spectrum29462 scans: 23012,	|	5	44.0182	INS*MNNLQSEDLNNDPMNQQDYDKK	38.8552	1		23012	Yes		|	19	PF11_0433	PF11_0433|organism=Plasmodium_falciparum_3D7|product=conserved Plasmodium protein, unknown function|location=Pf3D7_11:1681865-1690081(-)|length=2738	conserved Plasmodium protein, unknown function	855	324626	24	11359	1	1	1016.76	3047.27	3	3047.26	0.008029	1
PF11_0224	PF3D7_1121600	circumsporozoite-related antigen (CRA)	437	17285	30	10066	1	1	716.355	2146.04	3	2146.04	0.006301	1	86.625	2.2e-09	K	KGSGEPLIDVHDLISDMIK	K	Phospho (ST)	0.0050000000000000000.0	Spectrum57846 scans: 47559,	|	8	82.635	KGS*GEPLIDVHDLISDMIK	81.3375	1	Site determining ions in 2nd hit (b13_2+, y8)	47559	Yes		|	241	PF11_0224	PF11_0224|organism=Plasmodium_falciparum_3D7|product=circumsporozoite-related antigen|location=Pf3D7_11:815385-816321(-)|length=162	circumsporozoite-related antigen	135	17285	11	5561	1	1	716.355	2146.04	3	2146.04	0.006301	1
MAL7P1.12	PF3D7_0703500	erythrocyte membrane-associated antigen	553	263015	31	14325	1	1	850.043	2547.11	3	2547.1	0.004353	0	86.6196	2.2e-09	K	HNSFHNNNNNDLNQINNFGIK	K	Phospho (ST)	0.005000000000000000000.0	Spectrum25501 scans: 20495,	|			HNS*FHNNNNNDLNQINNFGIK	1000	1	Only one possibility	20495	Yes		|	82	MAL7P1.12	MAL7P1_12|organism=Plasmodium_falciparum_3D7|product=erythrocyte membrane-associated antigen|location=Pf3D7_07:190978-197882(+)|length=2283	erythrocyte membrane-associated antigen	266	263015	22	7413	1	1	850.043	2547.11	3	2547.1	0.004353	0
PFD0385w	PF3D7_0407800	conserved Plasmodium protein, unknown function	495	229981	27	14233	1	1	847.364	2539.07	3	2539.07	-0.00114	2	86.5905	2.2e-09	R	RKSTNEMYVNADDSYFYQTK	T	Phospho (ST)	0.00050000000000000000.0	Spectrum25309 scans: 20290,	|			RKSTNEMYVNADDSYFYQTK	0	1	Multiple top hits	20290			|	44	PFD0385w	PFD0385w|organism=Plasmodium_falciparum_3D7|product=conserved Plasmodium protein, unknown function|location=Pf3D7_04:391851-397733(+)|length=1960	conserved Plasmodium protein, unknown function	368	229981	24	7365	1	1	847.364	2539.07	3	2539.07	-0.00114	2
PFF0510w	PF3D7_0610400	histone H3 (H3)	434	15437	29	3776	1	1	523.959	1568.85	3	1568.86	-0.000592	2	86.5762	2.2e-09	R	KSAPISAGIKKPHR	Y	Phospho (ST)	0.00000500000000.0	Spectrum3223 scans: 3397,	|	5	41.7252	KSAPIS*AGIKKPHR	12.5339	1	Site determining ions in 2nd hit at 10 peaks per window (y9)	3397			|	101	PFF0510w	PFF0510w|organism=Plasmodium_falciparum_3D7|product=histone H3|location=Pf3D7_06:444742-445152(+)|length=136	histone H3	236	15437	17	1791	1	1	523.959	1568.85	3	1568.86	-0.000592	2
PF10_0047	PF3D7_1004400	RNA binding protein, putative	1093	106233	122	16689	1	1	917.377	2749.11	3	2749.11	0.002296	2	86.5685	2.2e-09	K	VDTRESDEDDLMENEQWTDSKK	I	Phospho (ST)	0.0000050000000000000000.0	Spectrum23841 scans: 19086,	|	5	120.406	VDTRES*DEDDLMENEQWTDSKK	4.67387	1		19086			|	7	PF10_0047	PF10_0047|organism=Plasmodium_falciparum_3D7|product=RNA binding protein, putative|location=Pf3D7_10:207001-209643(-)|length=880	RNA binding protein, putative	1086	106233	118	8341	1	1	917.377	2749.11	3	2749.11	0.002296	2
PFL0340w	PF3D7_1206800	conserved Plasmodium protein, unknown function	133	86260	46	19133	1	1	990.751	2969.23	3	2969.23	-0.000468	0	86.5355	2.2e-09	R	YCDESDDEDIYTDNIIFSQIHGLK	D	Carbamidomethyl (C); Phospho (ST)	0.020050000000000000000000.0	Spectrum54987 scans: 44828,	|	9	158.87	YCDES*DDEDIYTDNIIFSQIHGLK	93.8793	1	Site determining ions in 2nd hit (y17_2+, y13_2+)	44828	Yes		|	570	PFL0340w	PFL0340w|organism=Plasmodium_falciparum_3D7|product=conserved Plasmodium protein, unknown function|location=Pf3D7_12:308211-310394(+)|length=727	conserved Plasmodium protein, unknown function	82	86260	34	10092	1	1	990.751	2969.23	3	2969.23	-0.000468	0
PFE0485w	PF3D7_0509800	phosphatidylinositol 4-kinase	165	182550	7	9070	1	1	687.963	2060.87	3	2060.87	4.5e-05	1	86.5231	2.2e-09	R	KNSNNEFIDYNEHMVK	L	Phospho (ST)	0.0050000000000000.0	Spectrum21130 scans: 16980,	|			KNS*NNEFIDYNEHMVK	1000	1	Only one possibility	16980	Yes		|	372	PFE0485w	PFE0485w|organism=Plasmodium_falciparum_3D7|product=phosphatidylinositol 4-kinase, putative|location=Pf3D7_05:410268-415308(+)|length=1559	phosphatidylinositol 4-kinase, putative	95	182550	7	4950	1	1	687.963	2060.87	3	2060.87	4.5e-05	1
IPI00216697		ANK1 Isoform Er1 of Ankyrin-1	4668	206137	478	8430	1	1	1004.97	2007.92	2	2007.92	0.002699	0	86.4829	2.2e-09	K	NGASPNEVSSDGTTPLAIAK	R	Phospho (ST)	0.00050000000000000000.0	Spectrum29652 scans: 23791,	|	8	140.415	NGAS*PNEVSSDGTTPLAIAK	64.6649	1	Site determining ions in 2nd hit (y15)	23791	Yes		|	3	IPI00216697	IPI00216697.3|SWISS-PROT:P16157-1|ENSEMBL:ENSP00000339620|REFSEQ:NP_065209|VEGA:OTTHUMP00000196860 Tax_Id=9606 Gene_Symbol=ANK1 Isoform Er1 of Ankyrin-1	ANK1 Isoform Er1 of Ankyrin-1	1237	206137	175	4596	1	1	1004.97	2007.92	2	2007.92	0.002699	0
PFD1060w	PF3D7_0422500	pre-mRNA-splicing helicase BRR2, putative (BRR2)	246	337696	6	11982	1	1	771.655	2311.94	3	2311.94	2.4e-05	2	86.4408	2.3e-09	K	GVKEEDNDGGSGKEDNEPTQK	S	Phospho (ST)	0.000000000050000000000.0	Spectrum727 scans: 1436,	|	10	55.4421	GVKEEDNDGGS*GKEDNEPTQK	42.2013	1	Site determining ions in 2nd hit (b12, b15, y9)	1436	Yes		|	221	PFD1060w	PFD1060w|organism=Plasmodium_falciparum_3D7|product=u5 small nuclear ribonucleoprotein-specific protein, putative|location=Pf3D7_04:1033769-1042393(+)|length=2874	u5 small nuclear ribonucleoprotein-specific protein, putative	150	337696	6	6456	1	1	771.655	2311.94	3	2311.94	2.4e-05	2
PFL1170w	PF3D7_1224300	polyadenylate-binding protein, putative (PABP)	579	97169	43	16292	1	1	909.065	2724.17	3	2724.19	-0.011137	1	86.4144	2.3e-09	K	KDETAASDCADTPNILYVGPHQSR	A	Carbamidomethyl (C); Phospho (ST)	0.000000502000000000000000.0	Spectrum25659 scans: 20685,	|	8	129.2	KDETAAS*DCADTPNILYVGPHQSR	32.9622	1	Site determining ions in 2nd hit (b5)	20685	Yes		|	43	PFL1170w	PFL1170w|organism=Plasmodium_falciparum_3D7|product=polyadenylate-binding protein, putative|location=Pf3D7_12:988620-991247(+)|length=875	polyadenylate-binding protein, putative	510	97169	33	8637	1	1	909.065	2724.17	3	2724.19	-0.011137	1
PF10_0323	PF3D7_1033200	early transcribed membrane protein 10.2 (ETRAMP10.2)	425	38902	33	12796	1	1	798.387	2392.14	3	2392.13	0.006868	2	86.4078	2.3e-09	R	KLASFSLYDALADASEQNKNK	D	Phospho (ST)	0.000500000000000000000.0	Spectrum45169 scans: 36290,	|	1	71.9176	KLAS*FSLYDALADASEQNKNK	13.0855	1		36290	Yes		|	494	PF10_0323	PF10_0323|organism=Plasmodium_falciparum_3D7|product=early transcribed membrane protein 10.2, etramp 10.2|location=Pf3D7_10:1335220-1336287(+)|length=355	early transcribed membrane protein 10.2, etramp 10.2	72	38902	8	6790	1	1	798.387	2392.14	3	2392.13	0.006868	2
PF14_0176	PF3D7_1417700	conserved Plasmodium protein, unknown function	228	26725	10	15388	1	1	879.364	2635.07	3	2635.07	0.000996	2	86.406	2.3e-09	K	KDNNSDDQTVCSQTDAVDKNSSK	K	Carbamidomethyl (C); Phospho (ST)	0.00005000002000000000000.0	Spectrum5052 scans: 4875,	|	3	64.9668	KDNNS*DDQTVCSQTDAVDKNSSK	13.7053	1		4875	Yes		|	207	PF14_0176	PF14_0176|organism=Plasmodium_falciparum_3D7|product=conserved Plasmodium protein, unknown function|location=Pf3D7_14:750329-751683(+)|length=231	conserved Plasmodium protein, unknown function	160	26725	10	7864	1	1	879.364	2635.07	3	2635.07	0.000996	2
PF14_0354	PF3D7_1437400	pantothenate kinase, putative	426	90984	30	8243	1	1	663.272	1986.79	3	1986.79	-8.9e-05	0	86.4029	2.3e-09	K	HSLSDNEINMYEYHR	K	Phospho (ST)	0.000500000000000.0	Spectrum21574 scans: 17452,	|	7	129.561	HSLS*DNEINMYEYHR	5.55107	1		17452			|	228	PF14_0354	PF14_0354|organism=Plasmodium_falciparum_3D7|product=pantothenate kinase, putative|location=Pf3D7_14:1517013-1519313(+)|length=766	pantothenate kinase, putative	144	90984	10	4485	1	1	663.272	1986.79	3	1986.79	-8.9e-05	0
PF10_0232	PF3D7_1023900	chromodomain-helicase-DNA-binding protein 1 homolog, putative (CHD1)	697	381018	30	21313	1	1	1039.43	3115.27	3	3115.27	-0.003377	0	86.2878	2.4e-09	R	YNSLNNNNYPHQDMNQTNMHMTNIK	S	Phospho (ST)	0.0050000000000000000000000.0	Spectrum21694 scans: 17579,	|	10	61.2474	YNS*LNNNNYPHQDMNQTNMHMTNIK	98.142	1	Site determining ions in 2nd hit (b11, b14, b11_2+, y14, y11)	17579	Yes		|	73	PF10_0232	PF10_0232|organism=Plasmodium_falciparum_3D7|product=Chromodomain-helicase-DNA-binding protein 1 homolog, putative|location=Pf3D7_10:997473-1007459(-)|length=3328	Chromodomain-helicase-DNA-binding protein 1 homolog, putative	293	381018	10	10187	1	1	1039.43	3115.27	3	3115.27	-0.003377	0
PFA0160c	PF3D7_0103200	nucleoside transporter, putative	433	49977	56	7989	1	1	980.444	1958.87	2	1958.88	-0.004048	1	86.2761	2.4e-09	K	NKSSENIQSNNVSMISK	C	Phospho (ST)	0.00500000000000000.0	Spectrum14225 scans: 11557,	|	2	153.579	NKS*SENIQSNNVSMISK	15.9942	1	Site determining ions in 2nd hit at 10 peaks per window (b3)	11557	Yes		|	58	PFA0160c	PFA0160c|organism=Plasmodium_falciparum_3D7|product=nucleoside transporter, putative|location=Pf3D7_01:140896-142453(-)|length=434	nucleoside transporter, putative	341	49977	55	4320	1	1	980.444	1958.87	2	1958.88	-0.004048	1
MAL7P1.147	PF3D7_0726500	ubiquitin carboxyl-terminal hydrolase, putative	641	372938	29	13997	1	1	839.036	2514.09	3	2514.09	-0.00142	2	86.2728	2.4e-09	K	NQESSILSNSNDEQDDDKKLR	H	Phospho (ST)	0.000000050000000000000.0	Spectrum13589 scans: 11279,	|	10	65.9953	NQESSILSNS*NDEQDDDKKLR	10.1868	1		11279			|	33	MAL7P1.147	MAL7P1_147|organism=Plasmodium_falciparum_3D7|product=ubiquitin carboxyl-terminal hydrolase, putative|location=Pf3D7_07:1181932-1191953(-)|length=3183	ubiquitin carboxyl-terminal hydrolase, putative	428	372938	23	7274	1	1	839.036	2514.09	3	2514.09	-0.00142	2
PFD0720w	PF3D7_0414900	conserved ARM repeats protein, unknown function	244	30799	15	3123	1	1	743.888	1485.76	2	1485.76	0.003092	1	86.26	2.4e-09	R	KLLSFTSNDILR	F	Phospho (ST)	0.000500000000.0	Spectrum42638 scans: 34198,	|	9	71.9518	KLLS*FTSNDILR	34.1343	1		34198	Yes		|	408	PFD0720w	PFD0720w|organism=Plasmodium_falciparum_3D7|product=conserved ARM repeats protein, unknown function|location=Pf3D7_04:672956-675130(+)|length=275	conserved ARM repeats protein, unknown function	87	30799	9	1395	1	1	743.888	1485.76	2	1485.76	0.003092	1
IPI00783228		SPTB Isoform 1 of Spectrin beta chain, erythrocyte	4219	246316	420	19468	1	1	1038.82	3113.43	3	3113.43	0.006876	2	86.2564	2.4e-09	R	KEELGELFAQVPSMGEEGGDADLSIEKR	F	Phospho (ST)	0.0000000000005000000000000000.0	Spectrum48863 scans: 38618,	|	10	87.0514	KEELGELFAQVPS*MGEEGGDADLSIEKR	68.0597	1	Site determining ions in 2nd hit (b13, b19_2+, b22_2+, y15)	38618	Yes		|	2	IPI00783228	IPI00783228.4|SWISS-PROT:P11277-1|ENSEMBL:ENSP00000374371|REFSEQ:NP_000338 Tax_Id=9606 Gene_Symbol=SPTB Isoform 1 of Spectrin beta chain, erythrocyte	SPTB Isoform 1 of Spectrin beta chain, erythrocyte	2319	246316	182	11866	1	1	1038.82	3113.43	3	3113.43	0.006876	2
PF10_0257	PF3D7_1026000	conserved Plasmodium protein, unknown function	122	43128	6	9166	1	1	691.312	2070.91	3	2070.91	0.003377	3	86.2128	2.4e-09	K	VQDGSADEKKDKDDSLNK	Q	Phospho (ST)	0.000050000000000000.0	Spectrum749 scans: 1459,	|	3	74.6461	VQDGS*ADEKKDKDDSLNK	52.9236	1	Site determining ions in 2nd hit (b5_2+, y13)	1459	Yes		|	313	PF10_0257	PF10_0257|organism=Plasmodium_falciparum_3D7|product=conserved Plasmodium protein, unknown function|location=Pf3D7_10:1098453-1099880(-)|length=363	conserved Plasmodium protein, unknown function	111	43128	3	5012	1	1	691.312	2070.91	3	2070.91	0.003377	3
IPI00019901		ADD1 Isoform 1 of Alpha-adducin	1115	80905	115	21488	1	1	1044.47	3130.37	3	3130.35	0.024097	1	86.1947	2.4e-09	R	SPGSPVGEGTGSPPKWQIGEQEFEALMR	M	2 Phospho (ST)	0.5000000005000000000000000000.0	Spectrum60091 scans: 49898,	|			SPGSPVGEGTGSPPKWQIGEQEFEALMR	0	2	Multiple top hits	49898			|	40	IPI00019901	IPI00019901.1|SWISS-PROT:P35611-1|TREMBL:A2A3P0|ENSEMBL:ENSP00000381197|REFSEQ:NP_001110|VEGA:OTTHUMP00000151164 Tax_Id=9606 Gene_Symbol=ADD1 Isoform 1 of Alpha-adducin	ADD1 Isoform 1 of Alpha-adducin	381	80905	71	10262	1	1	1044.47	3130.37	3	3130.35	0.024097	1
MAL13P1.105	PF3D7_1319700	ser/thr protein phosphatase 2A regulatory subunit A, putative	110	102292	4	12972	1	1	805.334	2412.98	3	2412.98	-0.000846	2	86.1585	2.4e-09	K	NVDIHDEENKSEDDKNYNR	Q	Phospho (ST)	0.0000000000500000000.0	Spectrum4959 scans: 4777,	|			NVDIHDEENKS*EDDKNYNR	1000	1	Only one possibility	4777	Yes		|	575	MAL13P1.105	MAL13P1_105|organism=Plasmodium_falciparum_3D7|product=ser/thr protein phosphatase 2A reulatory subunit A homologue|location=Pf3D7_13:816023-818599(-)|length=858	ser/thr protein phosphatase 2A reulatory subunit A homologue	58	102292	4	6835	1	1	805.334	2412.98	3	2412.98	-0.000846	2
PFE0040c	PF3D7_0500800	mature parasite-infected erythrocyte surface antigen,erythrocyte membrane protein 2 (MESA)	2573	168186	192	5106	1	1	857.377	1712.74	2	1712.74	0.000874	0	86.1261	2.4e-09	K	NIETDDEEETLVVK	D	Phospho (ST)	0.00050000000000.0	Spectrum31046 scans: 24886,	|	3	234.605	NIET*DDEEETLVVK	99.8506	1	Site determining ions in 2nd hit (b6, b7, b8, y8, y7)	24886	Yes		|	2	PFE0040c	PFE0040c|organism=Plasmodium_falciparum_3D7|product=Mature parasite-infected erythrocyte surface antigen (MESA) or PfEMP2|location=Pf3D7_05:43327-47761(-)|length=1434	Mature parasite-infected erythrocyte surface antigen (MESA) or PfEMP2	1439	168186	148	2626	1	1	857.377	1712.74	2	1712.74	0.000874	0
PFE0785c	PF3D7_0515700	glideosome-associated protein 40, putative (GAP40)	367	51766	33	5159	1	1	859.347	1716.68	2	1716.68	-0.001519	1	86.1079	2.5e-09	R	NYSSKQHEMLDSQA	-	Phospho (ST)	0.00500000000000.0	Spectrum10734 scans: 9095,	|	3	121.479	NYS*SKQHEMLDSQA	34.8505	1		9095	Yes		|	152	PFE0785c	PFE0785c|organism=Plasmodium_falciparum_3D7|product=metabolite/drug transporter, putative|location=Pf3D7_05:653964-655334(-)|length=456	metabolite/drug transporter, putative	193	51766	35	2664	1	1	859.347	1716.68	2	1716.68	-0.001519	1
PF14_0336	PF3D7_1435500	conserved Plasmodium protein, unknown function	314	30461	10	5412	1	1	872.863	1743.71	2	1743.71	-0.001863	1	86.0707	2.5e-09	K	YNGSDIKNNDSFYK	S	Phospho (ST)	0.00050000000000.0	Spectrum17505 scans: 14243,	|	8	102.783	YNGS*DIKNNDSFYK	86.5069	1		14243	Yes		|	407	PF14_0336	PF14_0336|organism=Plasmodium_falciparum_3D7|product=conserved Plasmodium protein, unknown function|location=Pf3D7_14:1436223-1436987(+)|length=254	conserved Plasmodium protein, unknown function	87	30461	6	2844	1	1	872.863	1743.71	2	1743.71	-0.001863	1
MAL13P1.86	PF3D7_1316600	choline-phosphate cytidylyltransferase (CCT)	342	104718	13	25086	1	1	1161.14	3480.4	3	3480.39	0.009045	1	86.0633	2.5e-09	K	SLSSTFNNIDEYYYSADEEDTRDNSFYR	V	Phospho (ST)	0.0000000000000050000000000000.0	Spectrum47089 scans: 38026,	|	3	67.8941	SLSSTFNNIDEYYYS*ADEEDTRDNSFYR	28.2766	1	Site determining ions in 2nd hit at 10 peaks per window (y13, y10)	38026	Yes		|	184	MAL13P1.86	MAL13P1_86|organism=Plasmodium_falciparum_3D7|product=cholinephosphate cytidylyltransferase|location=Pf3D7_13:691216-694327(+)|length=896	cholinephosphate cytidylyltransferase	171	104718	9	11401	1	1	1161.14	3480.4	3	3480.39	0.009045	1
PF11_0377-a		casein kinase 1, PfCK1	184	37765	5	2409	1	1	697.325	1392.64	2	1392.63	0.002943	0	86.0075	2.5e-09	K	LGSGSFGDIYVAK	D	Phospho (ST)	0.0050000000000.0	Spectrum39393 scans: 31750,	|	2	137.588	LGS*GSFGDIYVAK	14.2026	1	Site determining ions in 2nd hit at 10 peaks per window (b4, y9)	31750	Yes		|	333	PF11_0377-a	PF11_0377-a|organism=Plasmodium_falciparum_3D7|product=casein kinase 1, PfCK1|location=Pf3D7_11:1431796-1435580(-)|length=324	casein kinase 1, PfCK1	104	37765	4	979	1	1	697.325	1392.64	2	1392.63	0.002943	0
PFB0100c	PF3D7_0202000	knob-associated histidine-rich protein (KAHRP)	1697	71259	222	15919	1	1	893.398	2677.17	3	2677.17	6.2e-05	1	85.9951	2.5e-09	K	GASTTAGSTTGATTGANAVQSKDETADK	N	Phospho (ST)	0.0050000000000000000000000000.0	Spectrum9261 scans: 7973,	|	1	15.5274	GAS*TTAGSTTGATTGANAVQSKDETADK	12.9733	1		7973			|	6	PFB0100c	PFB0100c|organism=Plasmodium_falciparum_3D7|product=knob-associated histidine-rich protein|location=Pf3D7_02:103038-105449(-)|length=654	knob-associated histidine-rich protein	1119	71259	160	8042	1	1	893.398	2677.17	3	2677.17	6.2e-05	1
PFC0355c	PF3D7_0308300	conserved Plasmodium protein, unknown function	102	38920	4	10743	1	1	735.34	2203	3	2202.99	0.009533	0	85.9382	2.5e-09	K	FHVDNVSLCGIEDVLHNR	D	Carbamidomethyl (C); Phospho (ST)	0.000000502000000000.0	Spectrum46764 scans: 37678,	|			FHVDNVS*LCGIEDVLHNR	1000	1	Only one possibility	37678	Yes		|	433	PFC0355c	PFC0355c|organism=Plasmodium_falciparum_3D7|product=conserved Plasmodium protein, unknown function|location=Pf3D7_03:362334-363347(-)|length=337	conserved Plasmodium protein, unknown function	82	38920	5	5934	1	1	735.34	2203	3	2202.99	0.009533	0
PF13_0233	PF3D7_1342600	myosin A (MyoA)	177	92219	12	6752	1	1	925.445	1848.87	2	1848.88	-0.002153	2	85.9338	2.6e-09	R	RVSNVEAFDKSGSVFK	G	Phospho (ST)	0.0050000000000000.0	Spectrum22426 scans: 17973,	|	6	129.803	RVS*NVEAFDKSGSVFK	62.4677	1	Site determining ions in 2nd hit (b5, b6, b9, y11)	17973	Yes		|	393	PF13_0233	PF13_0233|organism=Plasmodium_falciparum_3D7|product=myosin A|location=Pf3D7_13:1673730-1676570(+)|length=818	myosin A	91	92219	9	3638	1	1	925.445	1848.87	2	1848.88	-0.002153	2
PFD0985w	PF3D7_0420300	transcription factor with AP2 domain(s) (ApiAP2)	127	399922	5	11623	1	1	826.363	2476.07	3	2476.08	-0.009521	1	85.9309	2.6e-09	K	KYSSSAHNATSAGTNYTTTAAHR	E	Phospho (ST)	0.00500000000000000000000.0	Spectrum5894 scans: 5212,	|			KYSSSAHNATSAGTNYTTTAAHR	0	1	Multiple top hits	5212			|	419	PFD0985w	PFD0985w|organism=Plasmodium_falciparum_3D7|product=transcription factor with AP2 domain(s), putative|location=Pf3D7_04:924970-935391(+)|length=3473	transcription factor with AP2 domain(s), putative	131	399922	3	7244	1	1	826.363	2476.07	3	2476.08	-0.009521	1
PFL0340w	PF3D7_1206800	conserved Plasmodium protein, unknown function	145	86260	58	17531	1	1	990.755	2969.24	3	2969.23	0.010512	0	85.9226	2.6e-09	R	YCDESDDEDIYTDNIIFSQIHGLK	D	Carbamidomethyl (C); Phospho (ST)	0.020050000000000000000000.0	Spectrum59226 scans: 47212,	|	10	106.364	YCDES*DDEDIYTDNIIFSQIHGLK	39.2764	1	Site determining ions in 2nd hit (y17_2+, y13_2+)	47212	Yes		|	635	PFL0340w	PFL0340w|organism=Plasmodium_falciparum_3D7|product=conserved Plasmodium protein, unknown function|location=Pf3D7_12:308211-310394(+)|length=727	conserved Plasmodium protein, unknown function	82	86260	42	10697	1	1	990.755	2969.24	3	2969.23	0.010512	0
PF10_0079	PF3D7_1008100	conserved Plasmodium protein, unknown function	381	452722	14	7415	1	1	635.606	1903.8	3	1903.8	0.000764	0	85.8951	2.6e-09	K	HNSNENLNINHNNYK	K	Phospho (ST)	0.005000000000000.0	Spectrum6531 scans: 5978,	|			HNS*NENLNINHNNYK	1000	1	Only one possibility	5978	Yes		|	117	PF10_0079	PF10_0079|organism=Plasmodium_falciparum_3D7|product=conserved Plasmodium protein, unknown function|location=Pf3D7_10:331246-342807(+)|length=3853	conserved Plasmodium protein, unknown function	221	452722	10	3995	1	1	635.606	1903.8	3	1903.8	0.000764	0
PFA0160c	PF3D7_0103200	nucleoside transporter, putative	433	49977	56	10009	1	1	715.671	2143.99	3	2143.99	-0.001648	2	85.8611	2.6e-09	K	GKNKSSENIQSNNVSMISK	C	Phospho (ST)	0.0000500000000000000.0	Spectrum9502 scans: 8228,	|	8	95.2443	GKNKS*SENIQSNNVSMISK	7.45424	1		8228			|	58	PFA0160c	PFA0160c|organism=Plasmodium_falciparum_3D7|product=nucleoside transporter, putative|location=Pf3D7_01:140896-142453(-)|length=434	nucleoside transporter, putative	341	49977	55	5511	1	1	715.671	2143.99	3	2143.99	-0.001648	2
PFL0210c	PF3D7_1204300	eukaryotic translation initiation factor 5A (EIF5A)	732	17620	269	18663	1	1	977.769	2930.29	3	2930.28	0.007255	1	85.8516	2.6e-09	M	SDHEMYDNIDAGASQTYPVQAGAIKK	N	Acetyl (Protein N-term); Phospho (ST)	1.50000000000000000000000000.0	Spectrum33590 scans: 26890,	|	7	66.8489	S*DHEMYDNIDAGASQTYPVQAGAIKK	23.8129	1	Site determining ions in 2nd hit (b12, b13)	26890	Yes		|	98	PFL0210c	PFL0210c|organism=Plasmodium_falciparum_3D7|product=eukaryotic initiation factor 5a, putative|location=Pf3D7_12:205488-205973(-)|length=161	eukaryotic initiation factor 5a, putative	242	17620	132	9254	1	1	977.769	2930.29	3	2930.28	0.007255	1
PFI0875w	PF3D7_0917900	heat shock protein 70 (Hsp70-2)	2424	72343	158	4464	1	1	824.39	1646.77	2	1646.77	-0.000887	1	85.8212	2.6e-09	K	NGILHVEAEDKGTGK	S	Phospho (ST)	0.000000000000500.0	Spectrum10508 scans: 8856,	|			NGILHVEAEDKGT*GK	1000	1	Only one possibility	8856	Yes		|	35	PFI0875w	PFI0875w|organism=Plasmodium_falciparum_3D7|product=Heat shock protein 70 (HSP70) homologue|location=Pf3D7_09:737975-740266(+)|length=652	Heat shock protein 70 (HSP70) homologue	413	72343	41	2232	1	1	824.39	1646.77	2	1646.77	-0.000887	1
PF10_0322	PF3D7_1033100	S-adenosylmethionine decarboxylase/ornithine decarboxylase (AdoMetDC/ODC)	434	168063	22	14501	1	1	855.662	2563.96	3	2563.97	-0.00108	0	85.801	2.6e-09	R	SSSCNNSHLSYSSFDNNHGNEK	M	Carbamidomethyl (C); Phospho (ST)	0.0052000000000000000000.0	Spectrum11799 scans: 9782,	|	7	73.7881	SSS*CNNSHLSYSSFDNNHGNEK	5.04471	1		9782			|	66	PF10_0322	PF10_0322|organism=Plasmodium_falciparum_3D7|product=S-adenosylmethionine decarboxylase-ornithine decarboxylase|location=Pf3D7_10:1324130-1328434(-)|length=1434	S-adenosylmethionine decarboxylase-ornithine decarboxylase	314	168063	17	7485	1	1	855.662	2563.96	3	2563.97	-0.00108	0
IPI00019901		ADD1 Isoform 1 of Alpha-adducin	1115	80905	115	20669	1	1	1017.81	3050.4	3	3050.38	0.018551	1	85.7736	2.6e-09	R	SPGSPVGEGTGSPPKWQIGEQEFEALMR	M	Phospho (ST)	0.5000000000000000000000000000.0	Spectrum54087 scans: 43943,	|			SPGSPVGEGTGSPPKWQIGEQEFEALMR	0	1	Multiple top hits	43943			|	40	IPI00019901	IPI00019901.1|SWISS-PROT:P35611-1|TREMBL:A2A3P0|ENSEMBL:ENSP00000381197|REFSEQ:NP_001110|VEGA:OTTHUMP00000151164 Tax_Id=9606 Gene_Symbol=ADD1 Isoform 1 of Alpha-adducin	ADD1 Isoform 1 of Alpha-adducin	381	80905	71	9939	1	1	1017.81	3050.4	3	3050.38	0.018551	1
PF10_0047	PF3D7_1004400	RNA binding protein, putative	1093	106233	122	5310	1	1	867.362	1732.71	2	1732.71	0.000457	0	85.7256	2.7e-09	R	NYSPPNFSNESIER	R	Phospho (ST)	0.00500000000000.0	Spectrum32044 scans: 25577,	|	2	111.229	NYS*PPNFSNESIER	93.0209	1	Site determining ions in 2nd hit at 10 peaks per window (y10)	25577	Yes		|	7	PF10_0047	PF10_0047|organism=Plasmodium_falciparum_3D7|product=RNA binding protein, putative|location=Pf3D7_10:207001-209643(-)|length=880	RNA binding protein, putative	1086	106233	118	2763	1	1	867.362	1732.71	2	1732.71	0.000457	0
IPI00220194		SLC2A1 Solute carrier family 2, facilitated glucose transporter member 1	690	54049	94	8647	1	1	675.958	2024.85	3	2024.85	0.000814	1	85.6972	2.7e-09	R	GTADVTHDLQEMKEESR	Q	Phospho (ST)	0.00000500000000000.0	Spectrum24075 scans: 19335,	|	10	92.3736	GTADVT*HDLQEMKEESR	34.846	1		19335	Yes		|	80	IPI00220194	IPI00220194.6|SWISS-PROT:P11166|TREMBL:A8K9S6;B2R620;B3KVN0;B4DDR6;Q0P512;Q59GX2|ENSEMBL:ENSP00000361579|REFSEQ:NP_006507|H-INV:HIT000387867|VEGA:OTTHUMP00000009006 Tax_Id=9606 Gene_Symbol=SLC2A1 Solute carrier family 2, facilitated glucose transporter member 1	SLC2A1 Solute carrier family 2, facilitated glucose transporter member 1	271	54049	75	4714	1	1	675.958	2024.85	3	2024.85	0.000814	1
PF08_0086	PF3D7_0812500	RNA binding protein, putative	520	117009	32	9767	1	1	711.65	2131.93	3	2131.93	-0.002048	2	85.6452	2.7e-09	K	AKSVEDNLDEEYDVGKNK	T	Phospho (ST)	0.005000000000000000.0	Spectrum14995 scans: 12375,	|			AKS*VEDNLDEEYDVGKNK	1000	1	Only one possibility	12375	Yes		|	29	PF08_0086	PF08_0086|organism=Plasmodium_falciparum_3D7|product=RNA binding protein, putative|location=Pf3D7_08:627189-630065(-)|length=958	RNA binding protein, putative	467	117009	36	5363	1	1	711.65	2131.93	3	2131.93	-0.002048	2
IPI00783228		SPTB Isoform 1 of Spectrin beta chain, erythrocyte	6835	246316	495	3840	1	1	788.848	1575.68	2	1575.68	-0.000515	0	85.6452	2.7e-09	K	LLTSQDVSYDEAR	N	Phospho (ST)	0.0000000500000.0	Spectrum22609 scans: 18167,	|	9	95.0841	LLTSQDVS*YDEAR	64.658	1		18167	Yes		|	1	IPI00783228	IPI00783228.4|SWISS-PROT:P11277-1|ENSEMBL:ENSP00000374371|REFSEQ:NP_000338 Tax_Id=9606 Gene_Symbol=SPTB Isoform 1 of Spectrin beta chain, erythrocyte	SPTB Isoform 1 of Spectrin beta chain, erythrocyte	1574	246316	163	1833	1	1	788.848	1575.68	2	1575.68	-0.000515	0
PFE0870w	PF3D7_0517400	FACT complex subunit SPT16, putative (FACT-L)	600	132600	31	7540	1	1	639.595	1915.76	3	1915.76	-0.00072	2	85.5246	2.8e-09	R	FAYKSDEDDEGYNKR	K	Phospho (ST)	0.000050000000000.0	Spectrum8123 scans: 7212,	|			FAYKS*DEDDEGYNKR	1000	1	Only one possibility	7212	Yes		|	112	PFE0870w	PFE0870w|organism=Plasmodium_falciparum_3D7|product=transcriptional regulator, putative|location=Pf3D7_05:731405-735160(+)|length=1141	transcriptional regulator, putative	225	132600	17	4060	1	1	639.595	1915.76	3	1915.76	-0.00072	2
PFL1790w	PF3D7_1237000	ubiquitin-activating enzyme, putative (Uba2)	223	81069	8	10632	1	1	732.002	2192.98	3	2192.98	-0.000463	2	85.5223	2.8e-09	R	KINYMQVEGNMDTESVKK	K	Phospho (ST)	0.000000000000005000.0	Spectrum19670 scans: 15802,	|	10	55.8108	KINYMQVEGNMDTES*VKK	3.98843	1		15802			|	284	PFL1790w	PFL1790w|organism=Plasmodium_falciparum_3D7|product=ubiquitin-activating enzyme, putative|location=Pf3D7_12:1538127-1540397(+)|length=686	ubiquitin-activating enzyme, putative	119	81069	3	5880	1	1	732.002	2192.98	3	2192.98	-0.000463	2
PFL0210c	PF3D7_1204300	eukaryotic translation initiation factor 5A (EIF5A)	732	17620	269	18662	1	1	977.769	2930.29	3	2930.28	0.007255	1	85.5221	2.8e-09	M	SDHEMYDNIDAGASQTYPVQAGAIKK	N	Acetyl (Protein N-term); Phospho (ST)	1.50000000000000000000000000.0	Spectrum33592 scans: 26892,	|	6	29.4474	S*DHEMYDNIDAGASQTYPVQAGAIKK	10.3077	1	Site determining ions in 2nd hit (b12, y14)	26892			|	98	PFL0210c	PFL0210c|organism=Plasmodium_falciparum_3D7|product=eukaryotic initiation factor 5a, putative|location=Pf3D7_12:205488-205973(-)|length=161	eukaryotic initiation factor 5a, putative	242	17620	132	9253	1	1	977.769	2930.29	3	2930.28	0.007255	1
MAL13P1.105	PF3D7_1319700	ser/thr protein phosphatase 2A regulatory subunit A, putative	110	102292	4	12970	1	1	805.334	2412.98	3	2412.98	-0.000846	2	85.5038	2.8e-09	K	NVDIHDEENKSEDDKNYNR	Q	Phospho (ST)	0.0000000000500000000.0	Spectrum4967 scans: 4785,	|			NVDIHDEENKS*EDDKNYNR	1000	1	Only one possibility	4785	Yes		|	575	MAL13P1.105	MAL13P1_105|organism=Plasmodium_falciparum_3D7|product=ser/thr protein phosphatase 2A reulatory subunit A homologue|location=Pf3D7_13:816023-818599(-)|length=858	ser/thr protein phosphatase 2A reulatory subunit A homologue	58	102292	4	6836	1	1	805.334	2412.98	3	2412.98	-0.000846	2
PF14_0408	PF3D7_1443000	serine/threonine protein kinase (SRPK2)	223	150001	10	21824	1	1	1118.47	3352.38	3	3352.39	-0.011825	0	85.4154	2.9e-09	K	NIDNNSDNNNNNNNNNFPHNNINIYNTK	Q	Phospho (ST)	0.0000050000000000000000000000.0	Spectrum26086 scans: 20661,	|	4	88.0748	NIDNNS*DNNNNNNNNNFPHNNINIYNTK	87.7694	1	Site determining ions in 2nd hit (b12)	20661	Yes		|	640	PF14_0408	PF14_0408|organism=Plasmodium_falciparum_3D7|product=serine/threonine protein kinase, putative|location=Pf3D7_14:1764259-1768065(-)|length=1268	serine/threonine protein kinase, putative	81	150001	6	13004	1	1	1118.47	3352.38	3	3352.39	-0.011825	0
PF14_0176	PF3D7_1417700	conserved Plasmodium protein, unknown function	228	26725	10	19469	1	1	993.1	2976.28	3	2976.28	0.002758	3	85.3155	2.9e-09	K	NVKKDNNSDDQTVCSQTDAVDKNSSK	K	Carbamidomethyl (C); Phospho (ST)	0.00000000000502000000000000.0	Spectrum3678 scans: 3879,	|	9	109.079	NVKKDNNS*DDQTVCSQTDAVDKNSSK	18.1681	1		3879	Yes		|	207	PF14_0176	PF14_0176|organism=Plasmodium_falciparum_3D7|product=conserved Plasmodium protein, unknown function|location=Pf3D7_14:750329-751683(+)|length=231	conserved Plasmodium protein, unknown function	160	26725	10	9550	1	1	993.1	2976.28	3	2976.28	0.002758	3
PF11_0433	PF3D7_1142100	conserved Plasmodium protein, unknown function	566	324626	19	9949	1	1	714.33	2139.97	3	2139.97	0.000461	1	85.2985	3e-09	K	TTLSDNEKATSDLSSIHNK	K	Phospho (ST)	0.0005000000000000000.0	Spectrum16945 scans: 13647,	|	3	110.497	TTLS*DNEKATSDLSSIHNK	16.5925	1		13647	Yes		|	41	PF11_0433	PF11_0433|organism=Plasmodium_falciparum_3D7|product=conserved Plasmodium protein, unknown function|location=Pf3D7_11:1681865-1690081(-)|length=2738	conserved Plasmodium protein, unknown function	378	324626	16	5464	1	1	714.33	2139.97	3	2139.97	0.000461	1
MAL7P1.12	PF3D7_0703500	erythrocyte membrane-associated antigen	553	263015	31	14322	1	1	850.042	2547.11	3	2547.1	0.001593	0	85.2965	3e-09	K	HNSFHNNNNNDLNQINNFGIK	K	Phospho (ST)	0.005000000000000000000.0	Spectrum25490 scans: 20483,	|			HNS*FHNNNNNDLNQINNFGIK	1000	1	Only one possibility	20483	Yes		|	82	MAL7P1.12	MAL7P1_12|organism=Plasmodium_falciparum_3D7|product=erythrocyte membrane-associated antigen|location=Pf3D7_07:190978-197882(+)|length=2283	erythrocyte membrane-associated antigen	266	263015	22	7411	1	1	850.042	2547.11	3	2547.1	0.001593	0
PFL0210c	PF3D7_1204300	eukaryotic translation initiation factor 5A (EIF5A)	548	17620	188	18372	1	1	977.764	2930.27	3	2930.28	-0.010505	1	85.2547	3e-09	M	SDHEMYDNIDAGASQTYPVQAGAIKK	N	Acetyl (Protein N-term); Phospho (ST)	1.50000000000000000000000000.0	Spectrum33507 scans: 26907,	|	8	94.6159	S*DHEMYDNIDAGASQTYPVQAGAIKK	70.4183	1	Site determining ions in 2nd hit (b12, b13, y20_2+)	26907	Yes		|	171	PFL0210c	PFL0210c|organism=Plasmodium_falciparum_3D7|product=eukaryotic initiation factor 5a, putative|location=Pf3D7_12:205488-205973(-)|length=161	eukaryotic initiation factor 5a, putative	233	17620	133	9672	1	1	977.764	2930.27	3	2930.28	-0.010505	1
PFF1300w	PF3D7_0626800	pyruvate kinase (PyrK)	1832	55625	158	2256	1	1	686.338	1370.66	2	1370.66	0.002302	0	85.2401	3e-09	K	VGSFQGTDIVIR	N	Phospho (ST)	0.005000000000.0	Spectrum38480 scans: 30775,	|	4	142.628	VGS*FQGTDIVIR	89.3472	1		30775	Yes		|	27	PFF1300w	PFF1300w|organism=Plasmodium_falciparum_3D7|product=pyruvate kinase|location=Pf3D7_06:1078996-1081321(+)|length=511	pyruvate kinase	476	55625	53	906	1	1	686.338	1370.66	2	1370.66	0.002302	0
PF14_0649	PF3D7_1468100	conserved Plasmodium protein, unknown function	828	295648	32	22396	1	1	1084.79	3251.34	3	3251.34	0.001679	3	85.2278	3e-09	K	SKNESDNDDENDYKITNQEKENAQSEK	E	Phospho (ST)	0.000050000000000000000000000.0	Spectrum6465 scans: 5909,	|	2	61.1379	SKNES*DNDDENDYKITNQEKENAQSEK	7.09116	1		5909			|	38	PF14_0649	PF14_0649|organism=Plasmodium_falciparum_3D7|product=conserved Plasmodium protein, unknown function|location=Pf3D7_14:2786244-2794259(-)|length=2558	conserved Plasmodium protein, unknown function	397	295648	28	10557	1	1	1084.79	3251.34	3	3251.34	0.001679	3
PFC0105w	PF3D7_0302100	serine/threonine protein kinase (SRPK1)	225	157274	15	6614	1	1	996.394	1990.77	2	1990.78	-0.006976	0	84.9703	3.2e-09	K	NNSNSNNFIYDGHNSSK	N	Phospho (ST)	0.00500000000000000.0	Spectrum12850 scans: 10312,	|	1	174.106	NNS*NSNNFIYDGHNSSK	35.9355	1	Site determining ions in 2nd hit at 10 peaks per window (y13)	10312	Yes		|	203	PFC0105w	PFC0105w|organism=Plasmodium_falciparum_3D7|product=serine/threonine protein kinase, putative|location=Pf3D7_03:110750-114766(+)|length=1338	serine/threonine protein kinase, putative	246	157274	12	4196	1	1	996.394	1990.77	2	1990.78	-0.006976	0
IPI00026299		GYPC Isoform Glycophorin C of Glycophorin-C	159	13802	73	23024	1	1	1113.83	3338.45	3	3338.46	-0.008212	2	84.9436	3.2e-09	K	GTEFAESADAALQGDPALQDAGDSSRKEYFI	-	Phospho (ST)	0.0000000000000000000000050000000.0	Spectrum51020 scans: 41397,	|			GTEFAESADAALQGDPALQDAGDSSRKEYFI	0	1	Multiple top hits	41397			|	695	IPI00026299	IPI00026299.1|SWISS-PROT:P04921-1|TREMBL:B2R522|ENSEMBL:ENSP00000259254|REFSEQ:NP_002092|VEGA:OTTHUMP00000162176 Tax_Id=9606 Gene_Symbol=GYPC Isoform Glycophorin C of Glycophorin-C	GYPC Isoform Glycophorin C of Glycophorin-C	61	13802	16	11670	1	1	1113.83	3338.45	3	3338.46	-0.008212	2
PFL1005c	PF3D7_1220900	heterochromatin protein 1 (HP1)	1062	30999	188	9792	1	1	711.997	2132.97	3	2132.96	0.01055	1	84.9019	3.2e-09	-	MTGSDEEFEIGDILEIKK	K	Phospho (ST)	0.000500000000000000.0	Spectrum52769 scans: 42752,	|	3	120.244	MTGS*DEEFEIGDILEIKK	8.25177	1		42752			|	19	PFL1005c	PFL1005c|organism=Plasmodium_falciparum_3D7|product=chromodomain protein|location=Pf3D7_12:831245-832045(-)|length=266	chromodomain protein	541	30999	72	5374	1	1	711.997	2132.97	3	2132.96	0.01055	1
PFF0330w	PF3D7_0606700	coatomer alpha subunit, putative	212	176834	7	7762	1	1	968.458	1934.9	2	1934.9	0.002467	0	84.9016	3.2e-09	K	TNISQEHITNILTDEK	K	Phospho (ST)	0.0005000000000000.0	Spectrum32346 scans: 25899,	|	4	114.412	T*NISQEHITNILTDEK	8.43627	1	Site determining ions in 2nd hit at 10 peaks per window (y15, y13)	25899			|	878	PFF0330w	PFF0330w|organism=Plasmodium_falciparum_3D7|product=coatomer alpha subunit, putative|location=Pf3D7_06:282045-287013(+)|length=1512	coatomer alpha subunit, putative	29	176834	3	4201	1	1	968.458	1934.9	2	1934.9	0.002467	0
PFL1395c	PF3D7_1228800	conserved Plasmodium protein, unknown function	534	378674	24	13423	1	1	819.044	2454.11	3	2454.11	-0.000783	3	84.8847	3.2e-09	R	NKEMDNEQINEEIKSPSKNK	C	Phospho (ST)	0.00000000000000500000.0	Spectrum9371 scans: 8089,	|	1	94.2002	NKEMDNEQINEEIKS*PSKNK	29.1622	1		8089	Yes		|	54	PFL1395c	PFL1395c|organism=Plasmodium_falciparum_3D7|product=conserved Plasmodium protein, unknown function|location=Pf3D7_12:1169548-1179177(-)|length=3209	conserved Plasmodium protein, unknown function	343	378674	16	7041	1	1	819.044	2454.11	3	2454.11	-0.000783	3
PF07_0073	PF3D7_0717700	seryl-tRNA synthetase, putative	409	62414	17	8266	1	1	995.924	1989.83	2	1989.84	-0.001824	1	84.8374	3.3e-09	K	ISSQADIKDDTTCNSQK	K	Carbamidomethyl (C); Phospho (ST)	0.05000000000020000.0	Spectrum7316 scans: 6358,	|			ISSQADIKDDTTCNSQK	0	1	Multiple top hits	6358			|	185	PF07_0073	PF07_0073|organism=Plasmodium_falciparum_3D7|product=seryl-tRNA synthetase, putative|location=Pf3D7_07:820170-821789(-)|length=539	seryl-tRNA synthetase, putative	170	62414	9	4497	1	1	995.924	1989.83	2	1989.84	-0.001824	1
PFF1300w	PF3D7_0626800	pyruvate kinase (PyrK)	1832	55625	158	2244	1	1	686.338	1370.66	2	1370.66	0.001562	0	84.8261	3.3e-09	K	VGSFQGTDIVIR	N	Phospho (ST)	0.005000000000.0	Spectrum37569 scans: 30153,	|	3	145.059	VGS*FQGTDIVIR	75.2906	1		30153	Yes		|	27	PFF1300w	PFF1300w|organism=Plasmodium_falciparum_3D7|product=pyruvate kinase|location=Pf3D7_06:1078996-1081321(+)|length=511	pyruvate kinase	476	55625	53	895	1	1	686.338	1370.66	2	1370.66	0.001562	0
PF14_0028	PF3D7_1402700	pre-mRNA splicing factor, putative	100	77954	5	16087	1	1	895.383	2683.13	3	2683.13	-0.001249	1	84.8221	3.3e-09	K	INYIDVNKSEEENDEENIDGHK	I	Phospho (ST)	0.0000000050000000000000.0	Spectrum21600 scans: 17479,	|			INYIDVNKS*EEENDEENIDGHK	1000	1	Only one possibility	17479	Yes		|	458	PF14_0028	PF14_0028|organism=Plasmodium_falciparum_3D7|product=pre-mRNA splicing factor, putative|location=Pf3D7_14:94980-98404(-)|length=655	pre-mRNA splicing factor, putative	79	77954	5	8069	1	1	895.383	2683.13	3	2683.13	-0.001249	1
IPI00028120		EPB42 Isoform Long of Erythrocyte membrane protein band 4.2	988	79877	63	14201	1	1	845.778	2534.31	3	2534.3	0.009699	1	84.7892	3.3e-09	R	EKDNGIRPPSLETASPLYLLLK	A	Deamidated (NQ); Phospho (ST)	0.0003000005000000000000.0	Spectrum57870 scans: 47585,	|	7	44.4068	EKDNGIRPPS*LETASPLYLLLK	27.4901	1		47585	Yes		|	81	IPI00028120	IPI00028120.5|SWISS-PROT:P16452-2|ENSEMBL:ENSP00000300215|REFSEQ:NP_000110|H-INV:HIT000195927|VEGA:OTTHUMP00000161294;OTTHUMP00000175377 Tax_Id=9606 Gene_Symbol=EPB42 Isoform Long of Erythrocyte membrane protein band 4.2	EPB42 Isoform Long of Erythrocyte membrane protein band 4.2	270	79877	15	7350	1	1	845.778	2534.31	3	2534.3	0.009699	1
PFE0065w	PF3D7_0501300	skeleton-binding protein 1 (SBP1)	352	36277	41	17662	1	1	951.425	2851.25	3	2851.25	0.005827	0	84.7433	3.4e-09	K	TQQNPQQNAQQNTQQNTQQQSTTK	S	Phospho (ST)	0.000000000000000000005000.0	Spectrum2185 scans: 2699,	|			TQQNPQQNAQQNTQQNTQQQSTTK	0	1	Multiple top hits	2699			|	196	PFE0065w	PFE0065w|organism=Plasmodium_falciparum_3D7|product=skeleton-binding protein 1|location=Pf3D7_05:68930-70113(+)|length=337	skeleton-binding protein 1	164	36277	32	8781	1	1	951.425	2851.25	3	2851.25	0.005827	0
PFI0240c	PF3D7_0904900	Cu2 -transporting ATPase, putative (CUP)	195	298622	10	20717	1	1	1020.16	3057.45	3	3057.44	0.008188	1	84.7215	3.4e-09	K	AFSKDNNSNSIIANSQINSNDILQSVGK	E	Phospho (ST)	0.0050000000000000000000000000.0	Spectrum44439 scans: 35821,	|	9	69.0651	AFS*KDNNSNSIIANSQINSNDILQSVGK	14.8575	1	Site determining ions in 2nd hit (y19_2+)	35821	Yes		|	344	PFI0240c	PFI0240c|organism=Plasmodium_falciparum_3D7|product=Cu2+ -transporting ATPase, Cu2+ transporter|location=Pf3D7_09:225017-232829(-)|length=2563	Cu2+ -transporting ATPase, Cu2+ transporter	101	298622	6	9956	1	1	1020.16	3057.45	3	3057.44	0.008188	1
PFI0720w	PF3D7_0914700	transporter, putative	563	58383	54	13758	1	1	829.063	2484.17	3	2484.16	0.002802	0	84.7189	3.4e-09	R	NSLSKPQNNNNNNTSLLEYIK	S	Phospho (ST)	0.050000000000000000000.0	Spectrum34186 scans: 27525,	|	4	45.7821	NS*LSKPQNNNNNNTSLLEYIK	17.5923	1		27525	Yes		|	49	PFI0720w	PFI0720w|organism=Plasmodium_falciparum_3D7|product=transporter, putative|location=Pf3D7_09:630648-632198(+)|length=516	transporter, putative	355	58383	65	7171	1	1	829.063	2484.17	3	2484.16	0.002802	0
MAL7P1.207	PF3D7_0707200	conserved Plasmodium protein, unknown function	163	256776	6	17910	1	1	960.064	2877.17	3	2877.17	-0.000492	1	84.6899	3.4e-09	K	IHNSNVSEHEGGSSNMDMTHEKETK	K	Phospho (ST)	0.0000005000000000000000000.0	Spectrum4557 scans: 4352,	|	6	76.8858	IHNSNVS*EHEGGSSNMDMTHEKETK	15.8796	1	Site determining ions in 2nd hit (b12_2+)	4352	Yes		|	156	MAL7P1.207	MAL7P1_207|organism=Plasmodium_falciparum_3D7|product=conserved Plasmodium protein, unknown function|location=Pf3D7_07:385315-391704(-)|length=2129	conserved Plasmodium protein, unknown function	190	256776	9	8900	1	1	960.064	2877.17	3	2877.17	-0.000492	1
PFC0690c	PF3D7_0315800	zinc finger protein, putative	96	41957	7	24410	1	1	1138.52	3412.53	3	3412.53	0.002889	1	84.6186	3.5e-09	R	KGSNNSNINHDIYNNNINDTINYTIPDQK	N	Phospho (ST)	0.00000500000000000000000000000.0	Spectrum32073 scans: 25608,	|	1	72.8894	KGSNNS*NINHDIYNNNINDTINYTIPDQK	10.9223	1		25608			|	695	PFC0690c	PFC0690c|organism=Plasmodium_falciparum_3D7|product=conserved Plasmodium protein, unknown function|location=Pf3D7_03:638156-639253(-)|length=365	conserved Plasmodium protein, unknown function	45	41957	6	11177	1	1	1138.52	3412.53	3	3412.53	0.002889	1
PFD0090c	PF3D7_0402000	Plasmodium exported protein (PHISTa), unknown function	153	49713	10	11305	1	1	754.008	2259	3	2259	0.003871	0	84.5644	3.5e-09	R	FGSYEQVLISQPHEFNER	L	Phospho (ST)	0.005000000000000000.0	Spectrum40174 scans: 32247,	|	3	50.8756	FGS*YEQVLISQPHEFNER	59.9215	1	Site determining ions in 2nd hit at 10 peaks per window (y11_2+)	32247	Yes		|	626	PFD0090c	PFD0090c|organism=Plasmodium_falciparum_3D7|product=Plasmodium exported protein (PHISTa), unknown function|location=Pf3D7_04:121052-122509(-)|length=428	Plasmodium exported protein (PHISTa), unknown function	53	49713	4	6213	1	1	754.008	2259	3	2259	0.003871	0
PFL1005c	PF3D7_1220900	heterochromatin protein 1 (HP1)	1062	30999	188	16375	1	1	904.455	2710.34	3	2710.34	0.007447	2	84.5599	3.5e-09	K	KLEFLASLKNESPQWVEETNIR	R	Phospho (ST)	0.0000000000050000000000.0	Spectrum43961 scans: 35310,	|	5	67.0827	KLEFLASLKNES*PQWVEETNIR	41.0982	1	Site determining ions in 2nd hit (y13)	35310	Yes		|	19	PFL1005c	PFL1005c|organism=Plasmodium_falciparum_3D7|product=chromodomain protein|location=Pf3D7_12:831245-832045(-)|length=266	chromodomain protein	541	30999	72	8192	1	1	904.455	2710.34	3	2710.34	0.007447	2
PFE0040c	PF3D7_0500800	mature parasite-infected erythrocyte surface antigen,erythrocyte membrane protein 2 (MESA)	2573	168186	192	5115	1	1	857.378	1712.74	2	1712.74	0.001614	0	84.5512	3.5e-09	K	NIETDDEEETLVVK	D	Phospho (ST)	0.00050000000000.0	Spectrum33201 scans: 26474,	|	9	135.663	NIET*DDEEETLVVK	75.6073	1	Site determining ions in 2nd hit (b6, b8, y6)	26474	Yes		|	2	PFE0040c	PFE0040c|organism=Plasmodium_falciparum_3D7|product=Mature parasite-infected erythrocyte surface antigen (MESA) or PfEMP2|location=Pf3D7_05:43327-47761(-)|length=1434	Mature parasite-infected erythrocyte surface antigen (MESA) or PfEMP2	1439	168186	148	2635	1	1	857.378	1712.74	2	1712.74	0.001614	0
PFF0535c	PF3D7_0610900	trancription factor, putative	186	149274	6	14226	1	1	635.519	2538.05	4	2538.04	0.001697	2	84.4889	3.6e-09	R	KNDNNNDDISEHDAKNIEMSR	K	Phospho (ST)	0.000000000500000000000.0	Spectrum9373 scans: 8091,	|	9	26.9324	KNDNNNDDIS*EHDAKNIEMSR	13.0304	1	Site determining ions in 2nd hit (b18_2+)	8091	Yes		|	212	PFF0535c	PFF0535c|organism=Plasmodium_falciparum_3D7|product=trancription factor, putative|location=Pf3D7_06:456742-460584(-)|length=1280	trancription factor, putative	155	149274	3	7362	1	1	635.519	2538.05	4	2538.04	0.001697	2
PFL0280c	PF3D7_1205600	conserved Plasmodium protein, unknown function	178	38994	56	26805	1	1	1281.56	3841.67	3	3841.66	0.012903	2	84.4712	3.6e-09	K	KQVEVSDNEEAADKEEEVTDEQLAFEMFEFAR	K	Phospho (ST)	0.00000500000000000000000000000000.0	Spectrum60026 scans: 47720,	|	10	104.238	KQVEVS*DNEEAADKEEEVTDEQLAFEMFEFAR	42.2637	1	Site determining ions in 2nd hit (b16, y15_2+)	47720	Yes		|	333	PFL0280c	PFL0280c|organism=Plasmodium_falciparum_3D7|product=histone binding protein, putative|location=Pf3D7_12:249333-251396(-)|length=333	histone binding protein, putative	167	38994	17	15301	1	1	1281.56	3841.67	3	3841.66	0.012903	2
MAL7P1.147	PF3D7_0726500	ubiquitin carboxyl-terminal hydrolase, putative	641	372938	29	14414	1	1	853.018	2556.03	3	2556.03	0.003152	1	84.3867	3.6e-09	R	GYESDNCMGLENNQDAQYLKK	E	Carbamidomethyl (C); Phospho (ST)	0.000500200000000000000.0	Spectrum26854 scans: 21565,	|			GYES*DNCMGLENNQDAQYLKK	1000	1	Only one possibility	21565	Yes		|	33	MAL7P1.147	MAL7P1_147|organism=Plasmodium_falciparum_3D7|product=ubiquitin carboxyl-terminal hydrolase, putative|location=Pf3D7_07:1181932-1191953(-)|length=3183	ubiquitin carboxyl-terminal hydrolase, putative	428	372938	23	7446	1	1	853.018	2556.03	3	2556.03	0.003152	1
PFL1110c	PF3D7_1223100	cAMP-dependent protein kinase regulatory subunit (PKAr)	670	50801	81	4714	1	1	838.378	1674.74	2	1674.74	0.001283	1	84.3849	3.6e-09	K	RLSVSAEAYGDWNK	K	Phospho (ST)	0.00500000000000.0	Spectrum27414 scans: 22161,	|	2	97.4785	RLS*VSAEAYGDWNK	30.9748	1		22161	Yes		|	25	PFL1110c	PFL1110c|organism=Plasmodium_falciparum_3D7|product=CAMP-dependent protein kinase regulatory subunit, putative|location=Pf3D7_12:927817-929983(-)|length=441	CAMP-dependent protein kinase regulatory subunit, putative	490	50801	58	2375	1	1	838.378	1674.74	2	1674.74	0.001283	1
PFL1005c	PF3D7_1220900	heterochromatin protein 1 (HP1)	1062	30999	188	19693	1	1	997.451	2989.33	3	2989.32	0.013674	1	84.3587	3.7e-09	K	WKGYSDDENTWEPESNLIHLTTFK	K	Phospho (ST)	0.000050000000000000000000.0	Spectrum50440 scans: 40762,	|	7	82.5156	WKGYS*DDENTWEPESNLIHLTTFK	45.6801	1		40762	Yes		|	19	PFL1005c	PFL1005c|organism=Plasmodium_falciparum_3D7|product=chromodomain protein|location=Pf3D7_12:831245-832045(-)|length=266	chromodomain protein	541	30999	72	9638	1	1	997.451	2989.33	3	2989.32	0.013674	1
IPI00216697		ANK1 Isoform Er1 of Ankyrin-1	2778	206137	381	13357	1	1	879.708	2636.1	3	2636.11	-0.007423	1	84.3469	3.7e-09	K	RQDDATGAGQDSENEVSLVSGHQR	G	Deamidated (NQ); Phospho (ST)	0.000000000005030000000000.0	Spectrum15185 scans: 12348,	|	9	139.222	RQDDATGAGQDS*ENEVSLVSGHQR	41.6903	1	Site determining ions in 2nd hit (y14)	12348	Yes		|	3	IPI00216697	IPI00216697.3|SWISS-PROT:P16157-1|ENSEMBL:ENSP00000339620|REFSEQ:NP_065209|VEGA:OTTHUMP00000196860 Tax_Id=9606 Gene_Symbol=ANK1 Isoform Er1 of Ankyrin-1	ANK1 Isoform Er1 of Ankyrin-1	1886	206137	180	8235	1	1	879.708	2636.1	3	2636.11	-0.007423	1
MAL8P1.52	PF3D7_0821400	conserved Plasmodium protein, unknown function	295	14051	22	8144	1	1	659.661	1975.96	3	1975.96	0.000795	2	84.326	3.7e-09	K	KPNSKEEEEINQPVKK	T	Phospho (ST)	0.0005000000000000.0	Spectrum3167 scans: 3338,	|			KPNS*KEEEEINQPVKK	1000	1	Only one possibility	3338	Yes		|	119	MAL8P1.52	MAL8P1_52|organism=Plasmodium_falciparum_3D7|product=conserved Plasmodium protein, unknown function|location=Pf3D7_08:966895-967730(+)|length=124	conserved Plasmodium protein, unknown function	220	14051	18	4428	1	1	659.661	1975.96	3	1975.96	0.000795	2
PFA0160c	PF3D7_0103200	nucleoside transporter, putative	433	49977	56	10041	1	1	715.999	2144.98	3	2144.98	-0.001087	2	84.2837	3.7e-09	K	GKNKSSENIQSNNVSMISK	C	Deamidated (NQ); Phospho (ST)	0.0000050000030000000.0	Spectrum11643 scans: 9616,	|	2	86.7996	GKNKSS*ENIQSNNVSMISK	13.1937	1		9616	Yes		|	58	PFA0160c	PFA0160c|organism=Plasmodium_falciparum_3D7|product=nucleoside transporter, putative|location=Pf3D7_01:140896-142453(-)|length=434	nucleoside transporter, putative	341	49977	55	5541	1	1	715.999	2144.98	3	2144.98	-0.001087	2
MAL8P1.69	PF3D7_0818200	14-3-3 protein, putative	973	30174	368	23075	1	1	1158.21	3471.61	3	3471.59	0.015362	2	84.2667	3.7e-09	K	RAFDDAITEFDNVSEDSYKDSTLIMQLLR	D	Phospho (ST)	0.00000000000005000000000000000.0	Spectrum66742 scans: 53407,	|	5	84.1609	RAFDDAITEFDNVS*EDSYKDSTLIMQLLR	27.4974	1	Site determining ions in 2nd hit (b14)	53407	Yes		|	63	MAL8P1.69	MAL8P1_69|organism=Plasmodium_falciparum_3D7|product=14-3-3 protein, putative|location=Pf3D7_08:831139-832587(+)|length=262	14-3-3 protein, putative	500	30174	76	13653	1	1	1158.21	3471.61	3	3471.59	0.015362	2
MAL7P1.147	PF3D7_0726500	ubiquitin carboxyl-terminal hydrolase, putative	641	372938	29	8089	1	1	657.627	1969.86	3	1969.86	-0.000851	1	84.2093	3.8e-09	K	IYELHSDEQLMKDNR	D	Phospho (ST)	0.000005000000000.0	Spectrum21029 scans: 16873,	|			IYELHS*DEQLMKDNR	1000	1	Only one possibility	16873	Yes		|	33	MAL7P1.147	MAL7P1_147|organism=Plasmodium_falciparum_3D7|product=ubiquitin carboxyl-terminal hydrolase, putative|location=Pf3D7_07:1181932-1191953(-)|length=3183	ubiquitin carboxyl-terminal hydrolase, putative	428	372938	23	4402	1	1	657.627	1969.86	3	1969.86	-0.000851	1
PFA0160c	PF3D7_0103200	nucleoside transporter, putative	433	49977	56	10012	1	1	715.672	2143.99	3	2143.99	0.000362	2	84.2025	3.8e-09	K	GKNKSSENIQSNNVSMISK	C	Phospho (ST)	0.0000500000000000000.0	Spectrum10194 scans: 8524,	|	4	89.9432	GKNKS*SENIQSNNVSMISK	10.382	1		8524			|	58	PFA0160c	PFA0160c|organism=Plasmodium_falciparum_3D7|product=nucleoside transporter, putative|location=Pf3D7_01:140896-142453(-)|length=434	nucleoside transporter, putative	341	49977	55	5513	1	1	715.672	2143.99	3	2143.99	0.000362	2
PFL1090w	PF3D7_1222700	glideosome-associated protein 45 (GAP45)	305	23617	21	8788	1	1	1020.43	2038.84	2	2038.84	-0.000737	1	84.1579	3.8e-09	K	EEIDYATQENKSFEEK	H	Phospho (ST)	0.0000000000050000.0	Spectrum17563 scans: 14305,	|	10	93.2439	EEIDYATQENKS*FEEK	94.9262	1		14305	Yes		|	256	PFL1090w	PFL1090w|organism=Plasmodium_falciparum_3D7|product=glideosome-associated protein 45|location=Pf3D7_12:918714-919328(+)|length=204	glideosome-associated protein 45	128	23617	10	4801	1	1	1020.43	2038.84	2	2038.84	-0.000737	1
PFC0245c	PF3D7_0305500	conserved Plasmodium protein, unknown function	442	467587	12	16780	1	1	921.037	2760.09	3	2760.09	-0.000491	1	84.0875	3.9e-09	K	YQGSVDYDEHDISMSTENDKYGK	M	Phospho (ST)	0.00050000000000000000000.0	Spectrum21720 scans: 17607,	|	8	104.764	YQGS*VDYDEHDISMSTENDKYGK	97.2211	1		17607	Yes		|	122	PFC0245c	PFC0245c|organism=Plasmodium_falciparum_3D7|product=conserved Plasmodium protein, unknown function|location=Pf3D7_03:258160-269961(-)|length=3933	conserved Plasmodium protein, unknown function	218	467587	8	8396	1	1	921.037	2760.09	3	2760.09	-0.000491	1
PF14_0649	PF3D7_1468100	conserved Plasmodium protein, unknown function	828	295648	32	13573	1	1	822.67	2464.99	3	2464.99	0.000878	2	84.0827	3.9e-09	K	SKNESDNDDENDYKITNQEK	E	Phospho (ST)	0.00005000000000000000.0	Spectrum6457 scans: 5900,	|	4	62.2379	SKNES*DNDDENDYKITNQEK	4.59057	1		5900			|	38	PF14_0649	PF14_0649|organism=Plasmodium_falciparum_3D7|product=conserved Plasmodium protein, unknown function|location=Pf3D7_14:2786244-2794259(-)|length=2558	conserved Plasmodium protein, unknown function	397	295648	28	7109	1	1	822.67	2464.99	3	2464.99	0.000878	2
PFL1170w	PF3D7_1224300	polyadenylate-binding protein, putative (PABP)	1050	97169	48	16485	1	1	909.07	2724.19	3	2724.19	0.001853	1	83.9976	4e-09	K	KDETAASDCADTPNILYVGPHQSR	A	Carbamidomethyl (C); Phospho (ST)	0.000000502000000000000000.0	Spectrum25629 scans: 20631,	|	5	49.2324	KDETAAS*DCADTPNILYVGPHQSR	12.4098	1	Site determining ions in 2nd hit (y13_2+)	20631			|	47	PFL1170w	PFL1170w|organism=Plasmodium_falciparum_3D7|product=polyadenylate-binding protein, putative|location=Pf3D7_12:988620-991247(+)|length=875	polyadenylate-binding protein, putative	361	97169	33	8252	1	1	909.07	2724.19	3	2724.19	0.001853	1
MAL8P1.156	PF3D7_0801800	mannose-6-phosphate isomerase, putative	442	117588	24	4756	1	1	840.356	1678.7	2	1678.7	0.000458	0	83.9907	4e-09	K	TISDDGVVDSYDVSK	K	Phospho (ST)	0.005000000000000.0	Spectrum28698 scans: 23128,	|	1	109.189	TIS*DDGVVDSYDVSK	16.1873	1		23128	Yes		|	60	MAL8P1.156	MAL8P1_156|organism=Plasmodium_falciparum_3D7|product=mannose-6-phosphate isomerase, putative|location=Pf3D7_08:120155-123190(-)|length=1011	mannose-6-phosphate isomerase, putative	328	117588	23	2410	1	1	840.356	1678.7	2	1678.7	0.000458	0
MAL13P1.233	PF3D7_1346300	DNA/RNA-binding protein Alba 2 (ALBA2)	692	24969	81	5492	1	1	585.615	1753.82	3	1753.82	-0.0014	2	83.941	4e-09	M	PGSTKSDTKLENEIR	I	Phospho (ST)	0.000005000000000.0	Spectrum9046 scans: 7745,	|	6	59.1287	PGSTKS*DTKLENEIR	12.0752	1		7745			|	63	MAL13P1.233	MAL13P1_233|organism=Plasmodium_falciparum_3D7|product=nucleic acid binding protein, putative|location=Pf3D7_13:1845859-1846848(+)|length=211	nucleic acid binding protein, putative	319	24969	85	2884	1	1	585.615	1753.82	3	1753.82	-0.0014	2
PFI0720w	PF3D7_0914700	transporter, putative	563	58383	54	6002	1	1	900.882	1799.75	2	1799.75	-0.001788	0	83.9188	4.1e-09	K	STMQGQDNIQINSER	A	Phospho (ST)	0.050000000000000.0	Spectrum17681 scans: 14430,	|			STMQGQDNIQINSER	0	1	Multiple top hits	14430			|	49	PFI0720w	PFI0720w|organism=Plasmodium_falciparum_3D7|product=transporter, putative|location=Pf3D7_09:630648-632198(+)|length=516	transporter, putative	355	58383	65	3168	1	1	900.882	1799.75	2	1799.75	-0.001788	0
IPI00220194		SLC2A1 Solute carrier family 2, facilitated glucose transporter member 1	690	54049	94	8645	1	1	675.958	2024.85	3	2024.85	-0.000116	1	83.916	4.1e-09	R	GTADVTHDLQEMKEESR	Q	Phospho (ST)	0.00000500000000000.0	Spectrum22799 scans: 18369,	|	7	75.9486	GTADVT*HDLQEMKEESR	14.9156	1	Site determining ions in 2nd hit at 10 peaks per window (y12_2+)	18369	Yes		|	80	IPI00220194	IPI00220194.6|SWISS-PROT:P11166|TREMBL:A8K9S6;B2R620;B3KVN0;B4DDR6;Q0P512;Q59GX2|ENSEMBL:ENSP00000361579|REFSEQ:NP_006507|H-INV:HIT000387867|VEGA:OTTHUMP00000009006 Tax_Id=9606 Gene_Symbol=SLC2A1 Solute carrier family 2, facilitated glucose transporter member 1	SLC2A1 Solute carrier family 2, facilitated glucose transporter member 1	271	54049	75	4712	1	1	675.958	2024.85	3	2024.85	-0.000116	1
PFL1005c	PF3D7_1220900	heterochromatin protein 1 (HP1)	1062	30999	188	19687	1	1	997.451	2989.33	3	2989.32	0.013284	1	83.8976	4.1e-09	K	WKGYSDDENTWEPESNLIHLTTFK	K	Phospho (ST)	0.000050000000000000000000.0	Spectrum50731 scans: 41074,	|	1	51.3078	WKGYSDDENT*WEPESNLIHLTTFK	8.90331	1	Site determining ions in 2nd hit at 10 peaks per window (b6, b7, b9, y15)	41074			|	19	PFL1005c	PFL1005c|organism=Plasmodium_falciparum_3D7|product=chromodomain protein|location=Pf3D7_12:831245-832045(-)|length=266	chromodomain protein	541	30999	72	9631	1	1	997.451	2989.33	3	2989.32	0.013284	1
MAL7P1.12	PF3D7_0703500	erythrocyte membrane-associated antigen	553	263015	31	14324	1	1	850.043	2547.11	3	2547.1	0.004143	0	83.8599	4.1e-09	K	HNSFHNNNNNDLNQINNFGIK	K	Phospho (ST)	0.005000000000000000000.0	Spectrum25520 scans: 20515,	|			HNS*FHNNNNNDLNQINNFGIK	1000	1	Only one possibility	20515	Yes		|	82	MAL7P1.12	MAL7P1_12|organism=Plasmodium_falciparum_3D7|product=erythrocyte membrane-associated antigen|location=Pf3D7_07:190978-197882(+)|length=2283	erythrocyte membrane-associated antigen	266	263015	22	7412	1	1	850.043	2547.11	3	2547.1	0.004143	0
PFF1440w	PF3D7_0629700	SET domain protein, putative (SET1)	463	795538	19	2526	1	1	703.274	1404.53	2	1404.53	-0.000764	0	83.8531	4.1e-09	R	SVSMNNMNCIR	S	Carbamidomethyl (C); Phospho (ST)	0.00500000200.0	Spectrum21226 scans: 17082,	|	1	82.2301	SVS*MNNMNCIR	17.0162	1		17082	Yes		|	312	PFF1440w	PFF1440w|organism=Plasmodium_falciparum_3D7|product=SET domain protein, putative|location=Pf3D7_06:1221943-1242925(+)|length=6753	SET domain protein, putative	111	795538	5	1048	1	1	703.274	1404.53	2	1404.53	-0.000764	0
PFE0155w	PF3D7_0503200	conserved Plasmodium protein, unknown function	160	115017	9	9599	1	1	705.667	2113.98	3	2113.97	0.00594	2	83.7859	4.2e-09	K	FTDLKNESSFGYETLRK	E	Phospho (ST)	0.00000000000005000.0	Spectrum23930 scans: 19181,	|	10	61.7632	FTDLKNESSFGYET*LRK	50.3707	1		19181	Yes		|	194	PFE0155w	PFE0155w|organism=Plasmodium_falciparum_3D7|product=conserved Plasmodium protein, unknown function|location=Pf3D7_05:130453-133392(+)|length=979	conserved Plasmodium protein, unknown function	166	115017	9	5263	1	1	705.667	2113.98	3	2113.97	0.00594	2
PFL1110c	PF3D7_1223100	cAMP-dependent protein kinase regulatory subunit (PKAr)	670	50801	81	6043	1	1	601.952	1802.84	3	1802.84	0.000302	2	83.7841	4.2e-09	K	RLSVSAEAYGDWNKK	I	Phospho (ST)	0.005000000000000.0	Spectrum22386 scans: 17930,	|	4	82.9814	RLSVS*AEAYGDWNKK	8.10413	1		17930			|	25	PFL1110c	PFL1110c|organism=Plasmodium_falciparum_3D7|product=CAMP-dependent protein kinase regulatory subunit, putative|location=Pf3D7_12:927817-929983(-)|length=441	CAMP-dependent protein kinase regulatory subunit, putative	490	50801	58	3197	1	1	601.952	1802.84	3	1802.84	0.000302	2
MAL8P1.69	PF3D7_0818200	14-3-3 protein, putative	1261	30174	385	10357	1	1	724.986	2171.94	3	2171.93	0.009892	0	83.7814	4.2e-09	R	DNLTLWTSDLQGDQTEEK	S	Phospho (ST)	0.000000000000005000.0	Spectrum48951 scans: 39438,	|	9	121.083	DNLTLWTSDLQGDQT*EEK	56.5085	1	Site determining ions in 2nd hit (b9)	39438	Yes		|	108	MAL8P1.69	MAL8P1_69|organism=Plasmodium_falciparum_3D7|product=14-3-3 protein, putative|location=Pf3D7_08:831139-832587(+)|length=262	14-3-3 protein, putative	232	30174	49	5714	1	1	724.986	2171.94	3	2171.93	0.009892	0
MAL13P1.233	PF3D7_1346300	DNA/RNA-binding protein Alba 2 (ALBA2)	463	24969	68	19438	1	1	998.029	2991.07	3	2991.08	-0.012239	2	83.7451	4.2e-09	K	NEDKKSGDEEEEEEEEEEDEENNK	N	Phospho (ST)	0.000005000000000000000000.0	Spectrum4951 scans: 4615,	|			NEDKKS*GDEEEEEEEEEEDEENNK	1000	1	Only one possibility	4615	Yes		|	54	MAL13P1.233	MAL13P1_233|organism=Plasmodium_falciparum_3D7|product=nucleic acid binding protein, putative|location=Pf3D7_13:1845859-1846848(+)|length=211	nucleic acid binding protein, putative	474	24969	80	10247	1	1	998.029	2991.07	3	2991.08	-0.012239	2
MAL7P1.21	PF3D7_0705300	origin recognition complex subunit 2, putative (ORC2)	131	97949	4	17410	1	1	944.075	2829.2	3	2829.2	0.002436	2	83.7311	4.2e-09	K	NIDEKNSEEEEKLDDIVDACTQR	L	Carbamidomethyl (C); Phospho (ST)	0.00000050000000000002000.0	Spectrum29909 scans: 24064,	|	8	101.131	NIDEKNS*EEEEKLDDIVDACTQR	111.6	1	Site determining ions in 2nd hit (y14_2+, y11)	24064	Yes		|	539	MAL7P1.21	MAL7P1_21|organism=Plasmodium_falciparum_3D7|product=origin recognition complex subunit 2, putative|location=Pf3D7_07:317358-319835(+)|length=825	origin recognition complex subunit 2, putative	65	97949	4	8648	1	1	944.075	2829.2	3	2829.2	0.002436	2
PFL1900w	PF3D7_1239200	transcription factor with AP2 domain(s) (ApiAP2)	682	299197	28	2984	1	1	733.788	1465.56	2	1465.56	0.000159	0	83.7276	4.2e-09	K	MMNSYDEQQLK	E	Phospho (ST)	0.00050000000.0	Spectrum18939 scans: 15388,	|			MMNS*YDEQQLK	1000	1	Only one possibility	15388	Yes		|	43	PFL1900w	PFL1900w|organism=Plasmodium_falciparum_3D7|product=transcription factor with AP2 domain(s), putative|location=Pf3D7_12:1634684-1642417(+)|length=2577	transcription factor with AP2 domain(s), putative	368	299197	23	1325	1	1	733.788	1465.56	2	1465.56	0.000159	0
PF11_0333	PF3D7_1132400	conserved Plasmodium membrane protein, unknown function	84	173715	1	4301	1	1	544.583	1630.73	3	1630.73	0.000417	2	83.7051	4.3e-09	R	KSSMDNIKDDITGK	Y	Phospho (ST)	0.00500000000000.0	Spectrum15897 scans: 12916,	|	5	98.8665	KSS*MDNIKDDITGK	23.667	1		12916	Yes		|	528	PF11_0333	PF11_0333|organism=Plasmodium_falciparum_3D7|product=conserved Plasmodium membrane protein, unknown function|location=Pf3D7_11:1255284-1259669(-)|length=1461	conserved Plasmodium membrane protein, unknown function	67	173715	2	2140	1	1	544.583	1630.73	3	1630.73	0.000417	2
PFE0990w	PF3D7_0519700	conserved Plasmodium protein, unknown function	261	22720	24	12260	1	1	780.024	2337.05	3	2337.04	0.004339	2	83.6447	4.3e-09	K	LTSKDLDDELDKYMGSSNVK	T	Phospho (ST)	0.00500000000000000000.0	Spectrum39248 scans: 31595,	|			LTSKDLDDELDKYMGSSNVK	0	1	Multiple top hits	31595			|	157	PFE0990w	PFE0990w|organism=Plasmodium_falciparum_3D7|product=conserved Plasmodium protein, unknown function|location=Pf3D7_05:817063-819136(+)|length=192	conserved Plasmodium protein, unknown function	188	22720	15	6572	1	1	780.024	2337.05	3	2337.04	0.004339	2
PFL1110c	PF3D7_1223100	cAMP-dependent protein kinase regulatory subunit (PKAr)	670	50801	81	7152	1	1	941.891	1881.77	2	1881.76	0.007869	0	83.6145	4.4e-09	K	TDSEILDGLDYSEMSK	Q	Phospho (ST)	0.0050000000000000.0	Spectrum47759 scans: 38463,	|	8	199.907	TDS*EILDGLDYSEMSK	7.15557	1		38463			|	25	PFL1110c	PFL1110c|organism=Plasmodium_falciparum_3D7|product=CAMP-dependent protein kinase regulatory subunit, putative|location=Pf3D7_12:927817-929983(-)|length=441	CAMP-dependent protein kinase regulatory subunit, putative	490	50801	58	3843	1	1	941.891	1881.77	2	1881.76	0.007869	0
PFE0500c	PF3D7_0510100	conserved Plasmodium protein, unknown function	950	297387	39	17846	1	1	958.121	2871.34	3	2871.33	0.01452	1	83.5786	4.4e-09	R	NNSNIVHMLIEENSFFKDNALSQK	S	Phospho (ST)	0.005000000000000000000000.0	Spectrum55229 scans: 44949,	|	9	53.707	NNS*NIVHMLIEENSFFKDNALSQK	28.7697	1	Site determining ions in 2nd hit (b11)	44949	Yes		|	86	PFE0500c	PFE0500c|organism=Plasmodium_falciparum_3D7|product=conserved Plasmodium protein, unknown function|location=Pf3D7_05:422746-430353(-)|length=2535	conserved Plasmodium protein, unknown function	260	297387	12	8870	1	1	958.121	2871.34	3	2871.33	0.01452	1
PFL0340w	PF3D7_1206800	conserved Plasmodium protein, unknown function	145	86260	58	17555	1	1	990.755	2969.24	3	2969.23	0.013062	0	83.576	4.4e-09	R	YCDESDDEDIYTDNIIFSQIHGLK	D	Carbamidomethyl (C); Phospho (ST)	0.020050000000000000000000.0	Spectrum58650 scans: 46597,	|	9	142.255	YCDES*DDEDIYTDNIIFSQIHGLK	68.0169	1	Site determining ions in 2nd hit (b5, y17_2+, y13_2+)	46597	Yes		|	635	PFL0340w	PFL0340w|organism=Plasmodium_falciparum_3D7|product=conserved Plasmodium protein, unknown function|location=Pf3D7_12:308211-310394(+)|length=727	conserved Plasmodium protein, unknown function	82	86260	42	10722	1	1	990.755	2969.24	3	2969.23	0.013062	0
IPI00783228		SPTB Isoform 1 of Spectrin beta chain, erythrocyte	6835	246316	495	19183	1	1	986.788	2957.34	3	2957.33	0.01696	1	83.5557	4.4e-09	R	KEELGELFAQVPSMGEEGGDADLSIEK	R	Phospho (ST)	0.000000000000500000000000000.0	Spectrum52672 scans: 42647,	|	10	147.843	KEELGELFAQVPS*MGEEGGDADLSIEK	87.2599	1	Site determining ions in 2nd hit (b15, b15_2+, b22_2+)	42647	Yes		|	1	IPI00783228	IPI00783228.4|SWISS-PROT:P11277-1|ENSEMBL:ENSP00000374371|REFSEQ:NP_000338 Tax_Id=9606 Gene_Symbol=SPTB Isoform 1 of Spectrin beta chain, erythrocyte	SPTB Isoform 1 of Spectrin beta chain, erythrocyte	1574	246316	163	9465	1	1	986.788	2957.34	3	2957.33	0.01696	1
PF10_0129	PF3D7_1013200	conserved Plasmodium protein, unknown function	84	123663	2	21550	1	1	1047.78	3140.31	3	3140.31	0.001872	1	83.5121	4.5e-09	K	KPNNIENNEESNCDNNSVNKENSNGVK	D	Carbamidomethyl (C); Phospho (ST)	0.000000000000200050000000000.0	Spectrum3686 scans: 3887,	|	10	55.5297	KPNNIENNEESNCDNNS*VNKENSNGVK	44.5347	1	Site determining ions in 2nd hit (b16, y11)	3887	Yes		|	675	PF10_0129	PF10_0129|organism=Plasmodium_falciparum_3D7|product=conserved Plasmodium protein, unknown function|location=Pf3D7_10:511083-514277(+)|length=1064	conserved Plasmodium protein, unknown function	47	123663	2	10279	1	1	1047.78	3140.31	3	3140.31	0.001872	1
PF14_0649	PF3D7_1468100	conserved Plasmodium protein, unknown function	828	295648	32	3531	1	1	769.292	1536.57	2	1536.57	0.000851	0	83.5012	4.5e-09	K	NSFSDEEEELMK	V	Phospho (ST)	0.000500000000.0	Spectrum37471 scans: 30049,	|	2	133.916	NSFS*DEEEELMK	53.787	1		30049	Yes		|	38	PF14_0649	PF14_0649|organism=Plasmodium_falciparum_3D7|product=conserved Plasmodium protein, unknown function|location=Pf3D7_14:2786244-2794259(-)|length=2558	conserved Plasmodium protein, unknown function	397	295648	28	1627	1	1	769.292	1536.57	2	1536.57	0.000851	0
PFL1005c	PF3D7_1220900	heterochromatin protein 1 (HP1)	730	30999	198	19396	1	1	997.443	2989.31	3	2989.32	-0.008856	1	83.485	4.5e-09	K	WKGYSDDENTWEPESNLIHLTTFK	K	Phospho (ST)	0.000050000000000000000000.0	Spectrum50028 scans: 40599,	|	10	115.849	WKGYS*DDENTWEPESNLIHLTTFK	55.7879	1		40599	Yes		|	17	PFL1005c	PFL1005c|organism=Plasmodium_falciparum_3D7|product=chromodomain protein|location=Pf3D7_12:831245-832045(-)|length=266	chromodomain protein	854	30999	141	10221	1	1	997.443	2989.31	3	2989.32	-0.008856	1
PFL1170w	PF3D7_1224300	polyadenylate-binding protein, putative (PABP)	1050	97169	48	16493	1	1	909.07	2724.19	3	2724.19	0.004403	1	83.4799	4.5e-09	K	KDETAASDCADTPNILYVGPHQSR	A	Carbamidomethyl (C); Phospho (ST)	0.000000502000000000000000.0	Spectrum26800 scans: 21508,	|	9	91.5874	KDETAAS*DCADTPNILYVGPHQSR	23.6556	1		21508	Yes		|	47	PFL1170w	PFL1170w|organism=Plasmodium_falciparum_3D7|product=polyadenylate-binding protein, putative|location=Pf3D7_12:988620-991247(+)|length=875	polyadenylate-binding protein, putative	361	97169	33	8259	1	1	909.07	2724.19	3	2724.19	0.004403	1
IPI00216697		ANK1 Isoform Er1 of Ankyrin-1	3261	206137	490	15087	1	1	879.706	2636.1	3	2636.11	-0.012373	1	83.44	4.5e-09	K	RQDDATGAGQDSENEVSLVSGHQR	G	Deamidated (NQ); Phospho (ST)	0.000000000005030000000000.0	Spectrum14546 scans: 11833,	|	4	114.098	RQDDATGAGQDS*ENEVSLVSGHQR	30.9873	1	Site determining ions in 2nd hit (y14)	11833	Yes		|	3	IPI00216697	IPI00216697.3|SWISS-PROT:P16157-1|ENSEMBL:ENSP00000339620|REFSEQ:NP_065209|VEGA:OTTHUMP00000196860 Tax_Id=9606 Gene_Symbol=ANK1 Isoform Er1 of Ankyrin-1	ANK1 Isoform Er1 of Ankyrin-1	1663	206137	169	8137	1	1	879.706	2636.1	3	2636.11	-0.012373	1
IPI00019901		ADD1 Isoform 1 of Alpha-adducin	1115	80905	115	20668	1	1	1017.81	3050.4	3	3050.38	0.018551	1	83.3626	4.6e-09	R	SPGSPVGEGTGSPPKWQIGEQEFEALMR	M	Phospho (ST)	0.0005000000000000000000000000.0	Spectrum54081 scans: 43937,	|	6	73.3699	SPGS*PVGEGTGSPPKWQIGEQEFEALMR	4.01944	1		43937			|	40	IPI00019901	IPI00019901.1|SWISS-PROT:P35611-1|TREMBL:A2A3P0|ENSEMBL:ENSP00000381197|REFSEQ:NP_001110|VEGA:OTTHUMP00000151164 Tax_Id=9606 Gene_Symbol=ADD1 Isoform 1 of Alpha-adducin	ADD1 Isoform 1 of Alpha-adducin	381	80905	71	9940	1	1	1017.81	3050.4	3	3050.38	0.018551	1
PFA0245w	PF3D7_0104800	novel putative transporter 1 (NPT1)	269	65383	16	11804	1	1	766.322	2295.94	3	2295.94	0.001653	1	83.3516	4.6e-09	R	SRSSNNIYTNEEDEFHFK	N	Phospho (ST)	0.005000000000000000.0	Spectrum25683 scans: 20688,	|	8	133.7	SRS*SNNIYTNEEDEFHFK	7.22912	1		20688			|	141	PFA0245w	PFA0245w|organism=Plasmodium_falciparum_3D7|product=transporter, putative|location=Pf3D7_01:216014-217747(+)|length=577	transporter, putative	201	65383	12	6380	1	1	766.322	2295.94	3	2295.94	0.001653	1
PFI0820c	PF3D7_0916700	RNA-binding protein musashi, putative (HoMu)	461	45115	31	6779	1	1	927.424	1852.83	2	1852.83	0.004918	0	83.351	4.6e-09	K	YFESFGEIEDGIIVR	E	Phospho (ST)	0.000500000000000.0	Spectrum57786 scans: 47493,	|			YFES*FGEIEDGIIVR	1000	1	Only one possibility	47493	Yes		|	34	PFI0820c	PFI0820c|organism=Plasmodium_falciparum_3D7|product=RNA binding protein, putative|location=Pf3D7_09:696853-698019(-)|length=388	RNA binding protein, putative	416	45115	21	3654	1	1	927.424	1852.83	2	1852.83	0.004918	0
PF14_0390	PF3D7_1441100	conserved Plasmodium protein, unknown function	664	26291	55	19345	1	1	990.429	2968.27	3	2968.26	0.007944	2	83.289	4.7e-09	M	GSKKNSNTVDSSENVEEVVDNLTSEK	N	2 Phospho (ST)	0.00000505000000000000000000.0	Spectrum42872 scans: 34449,	|			GSKKNSNTVDSSENVEEVVDNLTSEK	0	2	Multiple top hits	34449			|	150	PF14_0390	PF14_0390|organism=Plasmodium_falciparum_3D7|product=conserved Plasmodium protein, unknown function|location=Pf3D7_14:1673329-1674012(-)|length=227	conserved Plasmodium protein, unknown function	194	26291	16	9525	1	1	990.429	2968.27	3	2968.26	0.007944	2
IPI00220194		SLC2A1 Solute carrier family 2, facilitated glucose transporter member 1	535	54049	86	6935	1	1	675.955	2024.84	3	2024.85	-0.007076	1	83.2191	4.8e-09	R	GTADVTHDLQEMKEESR	Q	Phospho (ST)	0.00000500000000000.0	Spectrum23141 scans: 18341,	|	9	88.7924	GTADVT*HDLQEMKEESR	6.52444	1		18341			|	57	IPI00220194	IPI00220194.6|SWISS-PROT:P11166|TREMBL:A8K9S6;B2R620;B3KVN0;B4DDR6;Q0P512;Q59GX2|ENSEMBL:ENSP00000361579|REFSEQ:NP_006507|H-INV:HIT000387867|VEGA:OTTHUMP00000009006 Tax_Id=9606 Gene_Symbol=SLC2A1 Solute carrier family 2, facilitated glucose transporter member 1	SLC2A1 Solute carrier family 2, facilitated glucose transporter member 1	530	54049	87	4418	1	1	675.955	2024.84	3	2024.85	-0.007076	1
MAL13P1.233	PF3D7_1346300	DNA/RNA-binding protein Alba 2 (ALBA2)	692	24969	81	19729	1	1	998.033	2991.08	3	2991.08	-0.000719	2	83.1848	4.8e-09	K	NEDKKSGDEEEEEEEEEEDEENNK	N	Phospho (ST)	0.000005000000000000000000.0	Spectrum4626 scans: 4425,	|			NEDKKS*GDEEEEEEEEEEDEENNK	1000	1	Only one possibility	4425	Yes		|	63	MAL13P1.233	MAL13P1_233|organism=Plasmodium_falciparum_3D7|product=nucleic acid binding protein, putative|location=Pf3D7_13:1845859-1846848(+)|length=211	nucleic acid binding protein, putative	319	24969	85	9654	1	1	998.033	2991.08	3	2991.08	-0.000719	2
PFL1170w	PF3D7_1224300	polyadenylate-binding protein, putative (PABP)	1050	97169	48	16500	1	1	909.071	2724.19	3	2724.19	0.004973	1	83.17	4.8e-09	K	KDETAASDCADTPNILYVGPHQSR	A	Carbamidomethyl (C); Phospho (ST)	0.000000502000000000000000.0	Spectrum25911 scans: 20931,	|	6	77.2983	KDETAAS*DCADTPNILYVGPHQSR	15.3547	1	Site determining ions in 2nd hit (b5)	20931	Yes		|	47	PFL1170w	PFL1170w|organism=Plasmodium_falciparum_3D7|product=polyadenylate-binding protein, putative|location=Pf3D7_12:988620-991247(+)|length=875	polyadenylate-binding protein, putative	361	97169	33	8266	1	1	909.071	2724.19	3	2724.19	0.004973	1
PFL0210c	PF3D7_1204300	eukaryotic translation initiation factor 5A (EIF5A)	732	17620	269	18649	1	1	977.769	2930.29	3	2930.28	0.006355	1	83.155	4.8e-09	M	SDHEMYDNIDAGASQTYPVQAGAIKK	N	Acetyl (Protein N-term); Phospho (ST)	1.50000000000000000000000000.0	Spectrum31928 scans: 25453,	|	7	65.5318	S*DHEMYDNIDAGASQTYPVQAGAIKK	65.3091	1	Site determining ions in 2nd hit (b13, b12_2+, y14, y12)	25453	Yes		|	98	PFL0210c	PFL0210c|organism=Plasmodium_falciparum_3D7|product=eukaryotic initiation factor 5a, putative|location=Pf3D7_12:205488-205973(-)|length=161	eukaryotic initiation factor 5a, putative	242	17620	132	9245	1	1	977.769	2930.29	3	2930.28	0.006355	1
MAL7P1.147	PF3D7_0726500	ubiquitin carboxyl-terminal hydrolase, putative	641	372938	29	13999	1	1	839.036	2514.09	3	2514.09	-0.00034	2	83.1507	4.8e-09	K	NQESSILSNSNDEQDDDKKLR	H	Phospho (ST)	0.000000000500000000000.0	Spectrum13562 scans: 11251,	|	4	92.3167	NQESSILSNS*NDEQDDDKKLR	7.10264	1		11251			|	33	MAL7P1.147	MAL7P1_147|organism=Plasmodium_falciparum_3D7|product=ubiquitin carboxyl-terminal hydrolase, putative|location=Pf3D7_07:1181932-1191953(-)|length=3183	ubiquitin carboxyl-terminal hydrolase, putative	428	372938	23	7277	1	1	839.036	2514.09	3	2514.09	-0.00034	2
PFE0785c	PF3D7_0515700	glideosome-associated protein 40, putative (GAP40)	272	51766	40	18062	1	1	1002.75	3005.22	3	3005.23	-0.011816	1	83.1488	4.8e-09	K	GTSHMDSSSNQTSHGVISADEGRGEHSR	A	Phospho (ST)	0.0000005000000000000000000000.0	Spectrum4543 scans: 4251,	|	2	52.5093	GTSHMDS*SSNQTSHGVISADEGRGEHSR	9.70894	1		4251			|	85	PFE0785c	PFE0785c|organism=Plasmodium_falciparum_3D7|product=metabolite/drug transporter, putative|location=Pf3D7_05:653964-655334(-)|length=456	metabolite/drug transporter, putative	447	51766	39	11015	1	1	1002.75	3005.22	3	3005.23	-0.011816	1
PF10_0322	PF3D7_1033100	S-adenosylmethionine decarboxylase/ornithine decarboxylase (AdoMetDC/ODC)	434	168063	22	11606	1	1	761.005	2279.99	3	2279.99	-0.001158	1	83.1254	4.9e-09	K	LYDSSDADKEVTTHIYSTR	G	Phospho (ST)	0.0000500000000000000.0	Spectrum25613 scans: 20614,	|			LYDSSDADKEVTTHIYSTR	0	1	Multiple top hits	20614			|	66	PF10_0322	PF10_0322|organism=Plasmodium_falciparum_3D7|product=S-adenosylmethionine decarboxylase-ornithine decarboxylase|location=Pf3D7_10:1324130-1328434(-)|length=1434	S-adenosylmethionine decarboxylase-ornithine decarboxylase	314	168063	17	6286	1	1	761.005	2279.99	3	2279.99	-0.001158	1
MAL7P1.207	PF3D7_0707200	conserved Plasmodium protein, unknown function	163	256776	6	17911	1	1	960.064	2877.17	3	2877.17	-0.000492	1	83.0952	4.9e-09	K	IHNSNVSEHEGGSSNMDMTHEKETK	K	Phospho (ST)	0.0000005000000000000000000.0	Spectrum4559 scans: 4354,	|	10	58.7288	IHNSNVS*EHEGGSSNMDMTHEKETK	15.8986	1	Site determining ions in 2nd hit (y15)	4354	Yes		|	156	MAL7P1.207	MAL7P1_207|organism=Plasmodium_falciparum_3D7|product=conserved Plasmodium protein, unknown function|location=Pf3D7_07:385315-391704(-)|length=2129	conserved Plasmodium protein, unknown function	190	256776	9	8901	1	1	960.064	2877.17	3	2877.17	-0.000492	1
PFA0110w	PF3D7_0102200	ring-infected erythrocyte surface antigen (RESA)	373	126443	17	5377	1	1	870.4	1738.78	2	1738.78	0.003064	0	83.0784	4.9e-09	R	ASITNSAINYYDTVK	D	Phospho (ST)	0.050000000000000.0	Spectrum36581 scans: 29407,	|	6	122.839	AS*ITNSAINYYDTVK	21.504	1	Site determining ions in 2nd hit at 10 peaks per window (y13)	29407	Yes		|	230	PFA0110w	PFA0110w|organism=Plasmodium_falciparum_3D7|product=DNAJ protein, putative|location=Pf3D7_01:99052-102515(+)|length=1085	DNAJ protein, putative	142	126443	10	2818	1	1	870.4	1738.78	2	1738.78	0.003064	0
PFA0560c	PF3D7_0111600	conserved Plasmodium protein, unknown function	83	30565	3	4391	1	1	820.869	1639.72	2	1639.72	-0.001146	0	83.0119	5e-09	K	NINIHSDYQSIEK	Y	Phospho (ST)	0.0000050000000.0	Spectrum19910 scans: 16057,	|	6	176.802	NINIHS*DYQSIEK	75.3121	1		16057	Yes		|	760	PFA0560c	PFA0560c|organism=Plasmodium_falciparum_3D7|product=conserved Plasmodium protein, unknown function|location=Pf3D7_01:443695-444441(-)|length=248	conserved Plasmodium protein, unknown function	40	30565	3	2188	1	1	820.869	1639.72	2	1639.72	-0.001146	0
PFF0900c	PF3D7_0618600	rhomboid protease ROM10 (ROM10)	83	31319	9	14042	1	1	840.038	2517.09	3	2517.09	-0.00023	1	82.9437	5.1e-09	R	TRASNNFNNDYSHDSNLLINK	Y	Deamidated (NQ); Phospho (ST)	0.000530000000000000000.0	Spectrum25141 scans: 20111,	|			TRASNNFNNDYSHDSNLLINK	0	1	Multiple top hits	20111			|	305	PFF0900c	PFF0900c|organism=Plasmodium_falciparum_3D7|product=rhomboid protease ROM10|location=Pf3D7_06:775977-777832(-)|length=274	rhomboid protease ROM10	113	31319	11	7293	1	1	840.038	2517.09	3	2517.09	-0.00023	1
PF07_0082	PF3D7_0719900	conserved Plasmodium membrane protein, unknown function	180	402448	9	16725	1	1	919.695	2756.06	3	2756.06	0.00192	0	82.9424	5.1e-09	K	MCEHNGHQSDHYNDNNVNNIHK	V	Carbamidomethyl (C); Phospho (ST)	0.0200000050000000000000.0	Spectrum3095 scans: 3262,	|			MCEHNGHQS*DHYNDNNVNNIHK	1000	1	Only one possibility	3262	Yes		|	486	PF07_0082	PF07_0082|organism=Plasmodium_falciparum_3D7|product=conserved Plasmodium membrane protein, unknown function|location=Pf3D7_07:921303-931508(+)|length=3401	conserved Plasmodium membrane protein, unknown function	73	402448	5	8360	1	1	919.695	2756.06	3	2756.06	0.00192	0
PF10_0217	PF3D7_1022400	pre-mRNA splicing factor, putative	210	62080	11	6313	1	1	917.392	1832.77	2	1832.77	0.003185	0	82.9163	5.1e-09	R	SSSSSYAFVHYYDLK	D	Phospho (ST)	0.005000000000000.0	Spectrum36314 scans: 29120,	|			SSSSSYAFVHYYDLK	0	1	Multiple top hits	29120			|	99	PF10_0217	PF10_0217|organism=Plasmodium_falciparum_3D7|product=pre-mRNA splicing factor, putative|location=Pf3D7_10:939936-942232(-)|length=538	pre-mRNA splicing factor, putative	240	62080	13	3349	1	1	917.392	1832.77	2	1832.77	0.003185	0
PF07_0029	PF3D7_0708400	heat shock protein 90 (HSP90)	3310	86112	186	4218	1	1	810.871	1619.73	2	1619.73	0.00054	1	82.8727	5.2e-09	R	FQTSKSGDEMIGLK	E	Phospho (ST)	0.00000500000000.0	Spectrum22456 scans: 18005,	|	6	184.591	FQTSKS*GDEMIGLK	59.1583	1		18005	Yes		|	8	PF07_0029	PF07_0029|organism=Plasmodium_falciparum_3D7|product=heat shock protein 86|location=Pf3D7_07:436970-439992(+)|length=745	heat shock protein 86	1072	86112	111	2096	1	1	810.871	1619.73	2	1619.73	0.00054	1
PF13_0109	PF3D7_1319300	N2,N2-dimethylguanosine tRNA methyltransferase, putative	97	94757	6	7174	1	1	942.875	1883.74	2	1883.73	0.000133	0	82.7885	5.3e-09	K	IDNSGEDETYIYEEK	Y	Phospho (ST)	0.000500000000000.0	Spectrum25300 scans: 20281,	|	3	161.697	IDNS*GEDETYIYEEK	80.9691	1		20281	Yes		|	535	PF13_0109	PF13_0109|organism=Plasmodium_falciparum_3D7|product=N2,N2-dimethylguanosine tRNA methyltransferase, putative|location=Pf3D7_13:796140-798554(-)|length=804	N2,N2-dimethylguanosine tRNA methyltransferase, putative	66	94757	8	3854	1	1	942.875	1883.74	2	1883.73	0.000133	0
PFL0210c	PF3D7_1204300	eukaryotic translation initiation factor 5A (EIF5A)	732	17620	269	17102	1	1	935.071	2802.19	3	2802.18	0.00767	0	82.7882	5.3e-09	M	SDHEMYDNIDAGASQTYPVQAGAIK	K	Acetyl (Protein N-term); Phospho (ST)	1.5000000000000000000000000.0	Spectrum41656 scans: 33487,	|	9	108.809	S*DHEMYDNIDAGASQTYPVQAGAIK	50.3245	1	Site determining ions in 2nd hit (b10, b12, y15_2+, y15, y14, y13, y12)	33487	Yes		|	98	PFL0210c	PFL0210c|organism=Plasmodium_falciparum_3D7|product=eukaryotic initiation factor 5a, putative|location=Pf3D7_12:205488-205973(-)|length=161	eukaryotic initiation factor 5a, putative	242	17620	132	8503	1	1	935.071	2802.19	3	2802.18	0.00767	0
MAL8P1.23	PF3D7_0826100	E3 ubiquitin-protein ligase, putative	225	1004522	9	6864	1	1	930.932	1859.85	2	1859.85	-0.003328	0	82.7838	5.3e-09	K	SNSTNPAVANHVNNLTK	N	Phospho (ST)	0.50000000000000000.0	Spectrum13558 scans: 11246,	|			SNSTNPAVANHVNNLTK	0	1	Multiple top hits	11246			|	143	MAL8P1.23	MAL8P1_23|organism=Plasmodium_falciparum_3D7|product=ubiquitin-protein ligase 1, putative|location=Pf3D7_08:1114441-1140216(-)|length=8591	ubiquitin-protein ligase 1, putative	200	1004522	10	3708	1	1	930.932	1859.85	2	1859.85	-0.003328	0
PFF1300w	PF3D7_0626800	pyruvate kinase (PyrK)	1832	55625	158	2250	1	1	686.338	1370.66	2	1370.66	0.002162	0	82.7769	5.3e-09	K	VGSFQGTDIVIR	N	Phospho (ST)	0.005000000000.0	Spectrum37862 scans: 30465,	|	5	115.419	VGS*FQGTDIVIR	63.8923	1		30465	Yes		|	27	PFF1300w	PFF1300w|organism=Plasmodium_falciparum_3D7|product=pyruvate kinase|location=Pf3D7_06:1078996-1081321(+)|length=511	pyruvate kinase	476	55625	53	901	1	1	686.338	1370.66	2	1370.66	0.002162	0
PFF0690c	PF3D7_0614300	organic anion transporter	835	96918	45	7184	1	1	942.925	1883.84	2	1883.84	-0.001557	2	82.7748	5.3e-09	K	KYEGEFLKSNTTEMK	G	Phospho (ST)	0.000000000050000.0	Spectrum14541 scans: 11892,	|	2	119.073	KYEGEFLKSNT*TEMK	30.1688	1	Site determining ions in 2nd hit at 10 peaks per window (b9, y6)	11892	Yes		|	11	PFF0690c	PFF0690c|organism=Plasmodium_falciparum_3D7|product=organic anion transporter|location=Pf3D7_06:597479-600512(-)|length=853	organic anion transporter	749	96918	48	3863	1	1	942.925	1883.84	2	1883.84	-0.001557	2
PF10_0070	PF3D7_1007000	conserved Plasmodium membrane protein, unknown function	192	30130	12	5360	1	1	870.361	1738.71	2	1738.71	-0.001446	0	82.6938	5.4e-09	K	NATYSDDEIYQVNK	D	Phospho (ST)	0.00005000000000.0	Spectrum24378 scans: 19658,	|	2	143.555	NATYS*DDEIYQVNK	31.0241	1		19658	Yes		|	564	PF10_0070	PF10_0070|organism=Plasmodium_falciparum_3D7|product=conserved Plasmodium membrane protein, unknown function|location=Pf3D7_10:284577-286302(+)|length=260	conserved Plasmodium membrane protein, unknown function	60	30130	9	2801	1	1	870.361	1738.71	2	1738.71	-0.001446	0
PF10_0293	PF3D7_1030000	transcription factor, putative	119	15169	6	7836	1	1	971.98	1941.94	2	1941.94	-0.000171	3	82.6485	5.4e-09	K	KIDDSFVEINKDSPKK	S	Phospho (ST)	0.0000000000005000.0	Spectrum14922 scans: 12297,	|	4	199.42	KIDDSFVEINKDS*PKK	106.539	1	Site determining ions in 2nd hit (y9, y4)	12297	Yes		|	273	PF10_0293	PF10_0293|organism=Plasmodium_falciparum_3D7|product=transcription factor, putative|location=Pf3D7_10:1223373-1224165(+)|length=133	transcription factor, putative	123	15169	4	4243	1	1	971.98	1941.94	2	1941.94	-0.000171	3
PF14_0176	PF3D7_1417700	conserved Plasmodium protein, unknown function	228	26725	10	19467	1	1	993.1	2976.28	3	2976.28	0.000208	3	82.5867	5.5e-09	K	NVKKDNNSDDQTVCSQTDAVDKNSSK	K	Carbamidomethyl (C); Phospho (ST)	0.00000005000002000000000000.0	Spectrum3698 scans: 3900,	|	8	135.217	NVKKDNNS*DDQTVCSQTDAVDKNSSK	32.0685	1	Site determining ions in 2nd hit (b10_2+, y16)	3900	Yes		|	207	PF14_0176	PF14_0176|organism=Plasmodium_falciparum_3D7|product=conserved Plasmodium protein, unknown function|location=Pf3D7_14:750329-751683(+)|length=231	conserved Plasmodium protein, unknown function	160	26725	10	9549	1	1	993.1	2976.28	3	2976.28	0.000208	3
PFE0410w	PF3D7_0508300	triose phosphate transporter (oTPT)	196	39015	8	18038	1	1	966.119	2895.33	3	2895.33	0.001194	2	82.5676	5.5e-09	K	KNEYGTFPITINEGYSDNVGDNKLK	S	Phospho (ST)	0.0000000000000005000000000.0	Spectrum35517 scans: 28594,	|	8	81.0451	KNEYGTFPITINEGYS*DNVGDNKLK	76.2122	1	Site determining ions in 2nd hit (y12_2+)	28594	Yes		|	287	PFE0410w	PFE0410w|organism=Plasmodium_falciparum_3D7|product=triose phosphate transporter|location=Pf3D7_05:342205-343233(+)|length=342	triose phosphate transporter	118	39015	9	8950	1	1	966.119	2895.33	3	2895.33	0.001194	2
PFL2490c	PF3D7_1251800	conserved Plasmodium protein, unknown function	83	76415	2	7669	1	1	963.445	1924.88	2	1924.88	-0.001681	1	82.5605	5.5e-09	K	VTNNINDEKSIDEINK	S	Phospho (ST)	0.0000000005000000.0	Spectrum14968 scans: 12346,	|	10	133.779	VTNNINDEKS*IDEINK	78.8184	1	Site determining ions in 2nd hit (b5)	12346	Yes		|	656	PFL2490c	PFL2490c|organism=Plasmodium_falciparum_3D7|product=conserved Plasmodium protein, unknown function|location=Pf3D7_12:2108946-2110913(-)|length=655	conserved Plasmodium protein, unknown function	49	76415	2	4143	1	1	963.445	1924.88	2	1924.88	-0.001681	1
PFL1110c	PF3D7_1223100	cAMP-dependent protein kinase regulatory subunit (PKAr)	670	50801	81	4709	1	1	838.378	1674.74	2	1674.74	0.000423	1	82.5464	5.6e-09	K	RLSVSAEAYGDWNK	K	Phospho (ST)	0.00500000000000.0	Spectrum28080 scans: 22469,	|	2	123.693	RLS*VSAEAYGDWNK	30.8879	1	Site determining ions in 2nd hit at 10 peaks per window (b4)	22469	Yes		|	25	PFL1110c	PFL1110c|organism=Plasmodium_falciparum_3D7|product=CAMP-dependent protein kinase regulatory subunit, putative|location=Pf3D7_12:927817-929983(-)|length=441	CAMP-dependent protein kinase regulatory subunit, putative	490	50801	58	2372	1	1	838.378	1674.74	2	1674.74	0.000423	1
PF11_0488	PF3D7_1148000	serine/threonine protein kinase, putative	428	170598	23	12915	1	1	802.417	2404.23	3	2404.22	0.009455	2	82.5102	5.6e-09	K	LLENFSKEPVNFYTILNKR	N	Phospho (ST)	0.0000050000000000000.0	Spectrum48947 scans: 39434,	|	9	85.1463	LLENFS*KEPVNFYTILNKR	99.9645	1		39434	Yes		|	660	PF11_0488	PF11_0488|organism=Plasmodium_falciparum_3D7|product=Ser/Thr protein kinase|location=Pf3D7_11:1909207-1913496(-)|length=1429	Ser/Thr protein kinase	49	170598	7	6821	1	1	802.417	2404.23	3	2404.22	0.009455	2
IPI00019901		ADD1 Isoform 1 of Alpha-adducin	1115	80905	115	20673	1	1	1017.81	3050.41	3	3050.38	0.020921	1	82.4652	5.7e-09	R	SPGSPVGEGTGSPPKWQIGEQEFEALMR	M	Phospho (ST)	0.0000000005000000000000000000.0	Spectrum55293 scans: 45018,	|	6	73.3293	SPGSPVGEGTGS*PPKWQIGEQEFEALMR	5.49469	1		45018			|	40	IPI00019901	IPI00019901.1|SWISS-PROT:P35611-1|TREMBL:A2A3P0|ENSEMBL:ENSP00000381197|REFSEQ:NP_001110|VEGA:OTTHUMP00000151164 Tax_Id=9606 Gene_Symbol=ADD1 Isoform 1 of Alpha-adducin	ADD1 Isoform 1 of Alpha-adducin	381	80905	71	9942	1	1	1017.81	3050.41	3	3050.38	0.020921	1
PF14_0455	PF3D7_1447900	multidrug resistance protein 2 (heavy metal transport family) (MDR2)	678	118937	42	3674	1	1	518.899	1553.68	3	1553.67	0.005992	0	82.4426	5.7e-09	K	SSNFAYLNFFHK	E	Phospho (ST)	0.500000000000.0	Spectrum47616 scans: 38311,	|	2	24.1329	S*SNFAYLNFFHK	14.1844	1		38311	Yes		|	18	PF14_0455	PF14_0455|organism=Plasmodium_falciparum_3D7|product=multidrug resistance protein 2 (heavy metal transport family)|location=Pf3D7_14:1954544-1957618(-)|length=1024	multidrug resistance protein 2 (heavy metal transport family)	558	118937	36	1726	1	1	518.899	1553.68	3	1553.67	0.005992	0
PFI0720w	PF3D7_0914700	transporter, putative	563	58383	54	13755	1	1	829.063	2484.17	3	2484.16	0.002802	0	82.4021	5.8e-09	R	NSLSKPQNNNNNNTSLLEYIK	S	Phospho (ST)	0.050000000000000000000.0	Spectrum34180 scans: 27519,	|	8	86.0583	NS*LSKPQNNNNNNTSLLEYIK	4.43575	1		27519			|	49	PFI0720w	PFI0720w|organism=Plasmodium_falciparum_3D7|product=transporter, putative|location=Pf3D7_09:630648-632198(+)|length=516	transporter, putative	355	58383	65	7174	1	1	829.063	2484.17	3	2484.16	0.002802	0
PFL0130c	PF3D7_1202600	conserved protein, unknown function	312	251519	19	7687	1	1	964.427	1926.84	2	1926.84	-0.000523	1	82.3467	5.8e-09	K	LLQQIDSDERNEEMK	S	Phospho (ST)	0.000000500000000.0	Spectrum19820 scans: 15961,	|			LLQQIDS*DERNEEMK	1000	1	Only one possibility	15961	Yes		|	92	PFL0130c	PFL0130c|organism=Plasmodium_falciparum_3D7|product=conserved Plasmodium protein, unknown function|location=Pf3D7_12:148237-155476(-)|length=2158	conserved Plasmodium protein, unknown function	254	251519	15	4150	1	1	964.427	1926.84	2	1926.84	-0.000523	1
PFL0210c	PF3D7_1204300	eukaryotic translation initiation factor 5A (EIF5A)	548	17620	188	18375	1	1	977.764	2930.27	3	2930.28	-0.010325	1	82.2997	5.9e-09	M	SDHEMYDNIDAGASQTYPVQAGAIKK	N	Acetyl (Protein N-term); Phospho (ST)	1.50000000000000000000000000.0	Spectrum33526 scans: 26927,	|	10	72.8359	S*DHEMYDNIDAGASQTYPVQAGAIKK	44.1547	1	Site determining ions in 2nd hit (b12, b13, y14)	26927	Yes		|	171	PFL0210c	PFL0210c|organism=Plasmodium_falciparum_3D7|product=eukaryotic initiation factor 5a, putative|location=Pf3D7_12:205488-205973(-)|length=161	eukaryotic initiation factor 5a, putative	233	17620	133	9674	1	1	977.764	2930.27	3	2930.28	-0.010325	1
PFC0755c	PF3D7_0317200	cdc2-related protein kinase 4 (CRK4)	224	182105	15	14792	1	1	863.39	2587.15	3	2587.14	0.005554	0	82.2949	5.9e-09	K	DLVMHSIDKPENVEQNFSSYR	D	Phospho (ST)	0.000005000000000000000.0	Spectrum35477 scans: 28551,	|	10	86.4869	DLVMHS*IDKPENVEQNFSSYR	91.0431	1	Site determining ions in 2nd hit (y13)	28551	Yes		|	274	PFC0755c	PFC0755c|organism=Plasmodium_falciparum_3D7|product=protein kinase, putative|location=Pf3D7_03:686827-691488(-)|length=1553	protein kinase, putative	123	182105	10	7630	1	1	863.39	2587.15	3	2587.14	0.005554	0
PF10_0310	PF3D7_1031600	conserved Plasmodium protein, unknown function (GEXP15)	82	106624	6	26752	1	1	1215.53	3643.57	3	3643.55	0.020784	1	82.2903	5.9e-09	K	NELTQGYIDKDGNYIYNESDNDEVEEAWLK	S	Phospho (ST)	0.000000000000000000500000000000.0	Spectrum49551 scans: 40083,	|	7	101.804	NELTQGYIDKDGNYIYNES*DNDEVEEAWLK	84.1516	1	Site determining ions in 2nd hit (b15, y19_2+)	40083	Yes		|	670	PF10_0310	PF10_0310|organism=Plasmodium_falciparum_3D7|product=conserved Plasmodium protein, unknown function|location=Pf3D7_10:1275861-1278575(+)|length=904	conserved Plasmodium protein, unknown function	48	106624	8	11818	1	1	1215.53	3643.57	3	3643.55	0.020784	1
PFF0835w	PF3D7_0617200	conserved Plasmodium protein, unknown function	284	52948	18	8029	1	1	981.42	1960.82	2	1960.82	0.001182	1	82.2894	5.9e-09	K	IDCFQSDIDKLENER	R	Carbamidomethyl (C); Phospho (ST)	0.002005000000000.0	Spectrum41399 scans: 33212,	|			IDCFQS*DIDKLENER	1000	1	Only one possibility	33212	Yes		|	165	PFF0835w	PFF0835w|organism=Plasmodium_falciparum_3D7|product=conserved Plasmodium protein, unknown function|location=Pf3D7_06:717047-718914(+)|length=446	conserved Plasmodium protein, unknown function	184	52948	17	4357	1	1	981.42	1960.82	2	1960.82	0.001182	1
PF14_0608	PF3D7_1464000	YL1 nuclear protein, putative	82	84561	4	10702	1	1	734.333	2199.98	3	2199.98	-6.6e-05	3	82.2822	5.9e-09	K	SKKSEDDAEEEQKEEVIK	T	Phospho (ST)	0.000500000000000000.0	Spectrum4787 scans: 4595,	|	8	102.981	SKKS*EDDAEEEQKEEVIK	17.2365	1		4595	Yes		|	534	PF14_0608	PF14_0608|organism=Plasmodium_falciparum_3D7|product=YL1 nuclear protein, putative|location=Pf3D7_14:2591937-2594054(-)|length=705	YL1 nuclear protein, putative	66	84561	3	5918	1	1	734.333	2199.98	3	2199.98	-6.6e-05	3
PFI1085w	PF3D7_0922100	ubiquitin-like protein, putative	847	181976	50	25098	1	1	1162.17	3483.5	3	3483.5	-0.002079	2	82.2725	5.9e-09	K	KNNLHNENASNKLNENTGNDADHIQNEDNK	M	Phospho (ST)	0.000000000500000000000000000000.0	Spectrum6200 scans: 5629,	|	6	73.9742	KNNLHNENAS*NKLNENTGNDADHIQNEDNK	30.2515	1	Site determining ions in 2nd hit at 10 peaks per window (b11, b16)	5629	Yes		|	20	PFI1085w	PFI1085w|organism=Plasmodium_falciparum_3D7|product=ubiquitin-like protein, putative|location=Pf3D7_09:895405-900294(+)|length=1542	ubiquitin-like protein, putative	538	181976	32	11406	1	1	1162.17	3483.5	3	3483.5	-0.002079	2
PFE0485w	PF3D7_0509800	phosphatidylinositol 4-kinase	165	182550	7	4708	1	1	838.375	1674.74	2	1674.73	0.003537	0	82.2677	5.9e-09	R	SVSMPSYLNNNLEK	C	Phospho (ST)	0.00500000000000.0	Spectrum36422 scans: 29236,	|	3	83.0603	SVS*MPSYLNNNLEK	11.728	1		29236			|	372	PFE0485w	PFE0485w|organism=Plasmodium_falciparum_3D7|product=phosphatidylinositol 4-kinase, putative|location=Pf3D7_05:410268-415308(+)|length=1559	phosphatidylinositol 4-kinase, putative	95	182550	7	2370	1	1	838.375	1674.74	2	1674.73	0.003537	0
PFD0770c	PF3D7_0415900	60S ribosomal protein L15, putative	421	24119	14	3658	1	1	518.593	1552.76	3	1552.76	-0.001087	2	82.2119	6e-09	K	KKQSDAMHFLLR	V	Phospho (ST)	0.000500000000.0	Spectrum19997 scans: 16149,	|			KKQS*DAMHFLLR	1000	1	Only one possibility	16149	Yes		|	350	PFD0770c	PFD0770c|organism=Plasmodium_falciparum_3D7|product=60S ribosomal protein L15, putative|location=Pf3D7_04:704901-705751(-)|length=205	60S ribosomal protein L15, putative	100	24119	4	1718	1	1	518.593	1552.76	3	1552.76	-0.001087	2
PF07_0073	PF3D7_0717700	seryl-tRNA synthetase, putative	409	62414	17	8267	1	1	995.924	1989.83	2	1989.84	-0.001824	1	82.2079	6e-09	K	ISSQADIKDDTTCNSQK	K	Carbamidomethyl (C); Phospho (ST)	0.00500000000020000.0	Spectrum7319 scans: 6361,	|			ISSQADIKDDTTCNSQK	0	1	Multiple top hits	6361			|	185	PF07_0073	PF07_0073|organism=Plasmodium_falciparum_3D7|product=seryl-tRNA synthetase, putative|location=Pf3D7_07:820170-821789(-)|length=539	seryl-tRNA synthetase, putative	170	62414	9	4496	1	1	995.924	1989.83	2	1989.84	-0.001824	1
IPI00028120		EPB42 Isoform Long of Erythrocyte membrane protein band 4.2	988	79877	63	14198	1	1	845.778	2534.31	3	2534.3	0.008589	1	82.1829	6e-09	R	EKDNGIRPPSLETASPLYLLLK	A	Deamidated (NQ); Phospho (ST)	0.0003000005000000000000.0	Spectrum57753 scans: 47458,	|	2	80.9942	EKDNGIRPPS*LETASPLYLLLK	33.1254	1		47458	Yes		|	81	IPI00028120	IPI00028120.5|SWISS-PROT:P16452-2|ENSEMBL:ENSP00000300215|REFSEQ:NP_000110|H-INV:HIT000195927|VEGA:OTTHUMP00000161294;OTTHUMP00000175377 Tax_Id=9606 Gene_Symbol=EPB42 Isoform Long of Erythrocyte membrane protein band 4.2	EPB42 Isoform Long of Erythrocyte membrane protein band 4.2	270	79877	15	7349	1	1	845.778	2534.31	3	2534.3	0.008589	1
MAL13P1.295	PF3D7_1359600	conserved Plasmodium protein, unknown function	362	234992	17	25315	1	1	876.654	3502.59	4	3502.58	0.008581	1	82.1671	6.1e-09	K	NNLNNDYILGSQEYINDLKNEFPTHTNSR	F	Phospho (ST)	0.00000000005000000000000000000.0	Spectrum45782 scans: 36945,	|	8	19.9528	NNLNNDYILGS*QEYINDLKNEFPTHTNSR	23.5018	1	Site determining ions in 2nd hit (b25_2+, y11)	36945	Yes		|	93	MAL13P1.295	MAL13P1_295|organism=Plasmodium_falciparum_3D7|product=conserved Plasmodium protein, unknown function|location=Pf3D7_13:2368215-2374292(+)|length=2025	conserved Plasmodium protein, unknown function	253	234992	12	11500	1	1	876.654	3502.59	4	3502.58	0.008581	1
PFI1435w	PF3D7_0929200	RNA binding protein, putative	104	33577	4	9571	1	1	704.682	2111.03	3	2111.02	0.003218	2	82.1652	6.1e-09	K	NKIDMSLDELIEKENIK	A	Phospho (ST)	0.00000500000000000.0	Spectrum39112 scans: 31449,	|			NKIDMS*LDELIEKENIK	1000	1	Only one possibility	31449	Yes		|	524	PFI1435w	PFI1435w|organism=Plasmodium_falciparum_3D7|product=RNA binding protein, putative|location=Pf3D7_09:1167832-1169567(+)|length=289	RNA binding protein, putative	67	33577	4	5243	1	1	704.682	2111.03	3	2111.02	0.003218	2
PFA0160c	PF3D7_0103200	nucleoside transporter, putative	433	49977	56	8024	1	1	980.938	1959.86	2	1959.86	-1.7e-05	1	82.0808	6.2e-09	K	NKSSENIQSNNVSMISK	C	Deamidated (NQ); Phospho (ST)	0.00500003000000000.0	Spectrum16167 scans: 13204,	|	1	131.593	NKS*SENIQSNNVSMISK	18.7383	1		13204	Yes		|	58	PFA0160c	PFA0160c|organism=Plasmodium_falciparum_3D7|product=nucleoside transporter, putative|location=Pf3D7_01:140896-142453(-)|length=434	nucleoside transporter, putative	341	49977	55	4354	1	1	980.938	1959.86	2	1959.86	-1.7e-05	1
PFA0160c	PF3D7_0103200	nucleoside transporter, putative	433	49977	56	7476	1	1	955.372	1908.73	2	1908.73	0.001422	0	82.0263	6.3e-09	K	CIEYNGSNDLCEVEK	G	2 Carbamidomethyl (C); Phospho (ST)	0.200000500020000.0	Spectrum26881 scans: 21594,	|			CIEYNGS*NDLCEVEK	1000	1	Only one possibility	21594	Yes		|	58	PFA0160c	PFA0160c|organism=Plasmodium_falciparum_3D7|product=nucleoside transporter, putative|location=Pf3D7_01:140896-142453(-)|length=434	nucleoside transporter, putative	341	49977	55	4027	1	1	955.372	1908.73	2	1908.73	0.001422	0
PFD0670c	PF3D7_0413700	lysine decarboxylase-like protein, putative	89	38996	24	18308	1	1	974.729	2921.17	3	2921.16	0.001484	0	82.005	6.3e-09	K	INENNTSDIESDNGEVEVHEIYNK	S	2 Phospho (ST)	0.000000500050000000000000.0	Spectrum31350 scans: 25210,	|			INENNTSDIESDNGEVEVHEIYNK	0	2	Multiple top hits	25210			|	597	PFD0670c	PFD0670c|organism=Plasmodium_falciparum_3D7|product=lysine decarboxylase-like protein, putative|location=Pf3D7_04:626769-627785(-)|length=338	lysine decarboxylase-like protein, putative	56	38996	23	9045	1	1	974.729	2921.17	3	2921.16	0.001484	0
IPI00019901		ADD1 Isoform 1 of Alpha-adducin	1115	80905	115	2728	1	1	717.319	1432.62	2	1432.62	-0.000522	0	81.9991	6.3e-09	R	SPGSPVGEGTGSPPK	W	Phospho (ST)	0.000500000000000.0	Spectrum7748 scans: 6815,	|	8	97.3152	SPGS*PVGEGTGSPPK	29.6225	1		6815	Yes		|	40	IPI00019901	IPI00019901.1|SWISS-PROT:P35611-1|TREMBL:A2A3P0|ENSEMBL:ENSP00000381197|REFSEQ:NP_001110|VEGA:OTTHUMP00000151164 Tax_Id=9606 Gene_Symbol=ADD1 Isoform 1 of Alpha-adducin	ADD1 Isoform 1 of Alpha-adducin	381	80905	71	1177	1	1	717.319	1432.62	2	1432.62	-0.000522	0
PF11_0415	PF3D7_1140400	conserved Plasmodium protein, unknown function	104	18590	4	3975	1	1	795.855	1589.7	2	1589.7	-0.001515	0	81.9855	6.3e-09	K	TASVNGSEENVYLK	D	Phospho (ST)	0.00000050000000.0	Spectrum21099 scans: 16947,	|	3	151.641	TASVNGS*EENVYLK	53.2164	1	Site determining ions in 2nd hit at 10 peaks per window (y10)	16947	Yes		|	181	PF11_0415	PF11_0415|organism=Plasmodium_falciparum_3D7|product=conserved Plasmodium protein, unknown function|location=Pf3D7_11:1608003-1608606(+)|length=167	conserved Plasmodium protein, unknown function	174	18590	5	1938	1	1	795.855	1589.7	2	1589.7	-0.001515	0
PFE1055c	PF3D7_0521000	conserved Plasmodium protein, unknown function	206	62971	8	15328	1	1	877.052	2628.14	3	2628.13	0.005262	2	81.9789	6.3e-09	K	VDDIKKENDSVNNEQNNSSGNTK	Q	Phospho (ST)	0.00000000050000000000000.0	Spectrum1942 scans: 2440,	|	7	103.937	VDDIKKENDS*VNNEQNNSSGNTK	82.5191	1		2440	Yes		|	37	PFE1055c	PFE1055c|organism=Plasmodium_falciparum_3D7|product=conserved Plasmodium protein, unknown function|location=Pf3D7_05:859370-861060(-)|length=518	conserved Plasmodium protein, unknown function	410	62971	13	7843	1	1	877.052	2628.14	3	2628.13	0.005262	2
IPI00783228		SPTB Isoform 1 of Spectrin beta chain, erythrocyte	6835	246316	495	26298	1	1	899.149	3592.57	4	3592.57	-0.004186	0	81.9157	6.4e-09	R	QIAERPAEETGPQEEEGETAGEAPVSHHAATER	T	Phospho (ST)	0.000000000000000000000000050000000.0	Spectrum11700 scans: 9677,	|	4	17.3499	QIAERPAEETGPQEEEGETAGEAPVS*HHAATER	17.4641	1	Site determining ions in 2nd hit (b28_2+, b29_2+)	9677	Yes		|	1	IPI00783228	IPI00783228.4|SWISS-PROT:P11277-1|ENSEMBL:ENSP00000374371|REFSEQ:NP_000338 Tax_Id=9606 Gene_Symbol=SPTB Isoform 1 of Spectrin beta chain, erythrocyte	SPTB Isoform 1 of Spectrin beta chain, erythrocyte	1574	246316	163	11686	1	1	899.149	3592.57	4	3592.57	-0.004186	0
PF14_0613	PF3D7_1464500	conserved Plasmodium membrane protein, unknown function	296	388575	28	11152	1	1	748.694	2243.06	3	2243.05	0.011899	2	81.9039	6.5e-09	R	SFSDVRNVIEDDIIKEER	N	Phospho (ST)	0.500000000000000000.0	Spectrum51803 scans: 41986,	|			SFSDVRNVIEDDIIKEER	0	1	Multiple top hits	41986			|	65	PF14_0613	PF14_0613|organism=Plasmodium_falciparum_3D7|product=conserved Plasmodium membrane protein, unknown function|location=Pf3D7_14:2607227-2617556(+)|length=3251	conserved Plasmodium membrane protein, unknown function	316	388575	20	6142	1	1	748.694	2243.06	3	2243.05	0.011899	2
PFL1005c	PF3D7_1220900	heterochromatin protein 1 (HP1)	1062	30999	188	7065	1	1	625.966	1874.88	3	1874.88	-0.000565	1	81.8752	6.5e-09	K	NHILAPTQEDDSIKSK	G	Phospho (ST)	0.0000000000050000.0	Spectrum10395 scans: 8736,	|	4	81.7389	NHILAPTQEDDS*IKSK	25.1461	1		8736	Yes		|	19	PFL1005c	PFL1005c|organism=Plasmodium_falciparum_3D7|product=chromodomain protein|location=Pf3D7_12:831245-832045(-)|length=266	chromodomain protein	541	30999	72	3792	1	1	625.966	1874.88	3	1874.88	-0.000565	1
PFA0375c	PF3D7_0107500	lipid/sterol:H symporter	360	170193	22	7100	1	1	939.447	1876.88	2	1876.88	0.004086	0	81.8474	6.5e-09	K	NIYLLSSHDNALFYK	Y	Phospho (ST)	0.000000500000000.0	Spectrum45645 scans: 36799,	|	2	225.781	NIYLLSS*HDNALFYK	15.8698	1		36799	Yes		|	109	PFA0375c	PFA0375c|organism=Plasmodium_falciparum_3D7|product=lipid/sterol:H+ symporter|location=Pf3D7_01:305516-310411(-)|length=1470	lipid/sterol:H+ symporter	227	170193	21	3807	1	1	939.447	1876.88	2	1876.88	0.004086	0
PF13_0120	PF3D7_1320700	conserved Plasmodium protein, unknown function	82	170566	2	7648	1	1	962.904	1923.79	2	1923.8	-0.001641	0	81.8193	6.6e-09	K	NINDQISNDGNIENER	I	Phospho (ST)	0.0000005000000000.0	Spectrum19244 scans: 15713,	|			NINDQIS*NDGNIENER	1000	1	Only one possibility	15713	Yes		|	556	PF13_0120	PF13_0120|organism=Plasmodium_falciparum_3D7|product=conserved Plasmodium protein, unknown function|location=Pf3D7_13:849863-854191(+)|length=1442	conserved Plasmodium protein, unknown function	61	170566	2	4131	1	1	962.904	1923.79	2	1923.8	-0.001641	0
PFE0375w	PF3D7_0507600	cell differentiation protein, putative (CAF40)	80	73379	3	10844	1	1	738.364	2212.07	3	2212.06	0.005401	0	81.7078	6.7e-09	K	INVNGIHSPLNESLQNLDR	N	Phospho (ST)	0.0000000500000000000.0	Spectrum37775 scans: 30372,	|	10	118.954	INVNGIHS*PLNESLQNLDR	82.3589	1	Site determining ions in 2nd hit (b11)	30372	Yes		|	776	PFE0375w	PFE0375w|organism=Plasmodium_falciparum_3D7|product=cell differentiation protein rcd1, putative|location=Pf3D7_05:313199-315157(+)|length=652	cell differentiation protein rcd1, putative	38	73379	3	5978	1	1	738.364	2212.07	3	2212.06	0.005401	0
PFB0475c	PF3D7_0210600	conserved Plasmodium protein, unknown function	198	53640	10	20551	1	1	1013.46	3037.35	3	3037.34	0.001921	2	81.6998	6.8e-09	K	KKVEVLSDMDNEENYMNSGDLGPVFK	D	Phospho (ST)	0.00000050000000000000000000.0	Spectrum44668 scans: 36066,	|	9	73.7247	KKVEVLS*DMDNEENYMNSGDLGPVFK	83.4538	1	Site determining ions in 2nd hit (b10_2+, y12)	36066	Yes		|	379	PFB0475c	PFB0475c|organism=Plasmodium_falciparum_3D7|product=conserved Plasmodium protein, unknown function|location=Pf3D7_02:432041-434086(-)|length=446	conserved Plasmodium protein, unknown function	94	53640	7	9892	1	1	1013.46	3037.35	3	3037.34	0.001921	2
PFC0475c	PF3D7_0311300	phosphatidylinositol 3- and 4-kinase, putative	82	110490	5	24662	1	1	1146.48	3436.42	3	3436.42	-0.002129	2	81.5878	6.9e-09	K	NYTNCDDGDKINSDDNGINKENEMINQVK	N	Carbamidomethyl (C); Phospho (ST)	0.00002000000050000000000000000.0	Spectrum24108 scans: 19370,	|	9	90.1662	NYTNCDDGDKINS*DDNGINKENEMINQVK	71.0218	1	Site determining ions in 2nd hit (b5)	19370	Yes		|	774	PFC0475c	PFC0475c|organism=Plasmodium_falciparum_3D7|product=phosphatidylinositol 3- and 4-kinase, putative|location=Pf3D7_03:476798-480129(-)|length=953	phosphatidylinositol 3- and 4-kinase, putative	38	110490	4	11232	1	1	1146.48	3436.42	3	3436.42	-0.002129	2
PFL1005c	PF3D7_1220900	heterochromatin protein 1 (HP1)	730	30999	198	9598	1	1	711.992	2132.95	3	2132.96	-0.00427	1	81.5735	7e-09	-	MTGSDEEFEIGDILEIKK	K	Phospho (ST)	0.000500000000000000.0	Spectrum51747 scans: 42177,	|			MTGSDEEFEIGDILEIKK	0	1	Multiple top hits	42177			|	17	PFL1005c	PFL1005c|organism=Plasmodium_falciparum_3D7|product=chromodomain protein|location=Pf3D7_12:831245-832045(-)|length=266	chromodomain protein	854	30999	141	5438	1	1	711.992	2132.95	3	2132.96	-0.00427	1
PF14_0598	PF3D7_1462800	glyceraldehyde-3-phosphate dehydrogenase (GAPDH)	1977	36612	191	8304	1	1	666.004	1994.99	3	1994.99	0.004318	2	81.5677	7e-09	K	KVSVFAEKDPSQIPWGK	C	Phospho (ST)	0.00500000000000000.0	Spectrum30743 scans: 24563,	|	8	57.7644	KVS*VFAEKDPSQIPWGK	90.1936	1	Site determining ions in 2nd hit (y14_2+, y7_2+)	24563	Yes		|	103	PF14_0598	PF14_0598|organism=Plasmodium_falciparum_3D7|product=glyceraldehyde-3-phosphate dehydrogenase|location=Pf3D7_14:2559033-2560282(+)|length=337	glyceraldehyde-3-phosphate dehydrogenase	236	36612	13	4519	1	1	666.004	1994.99	3	1994.99	0.004318	2
PF14_0094	PF3D7_1409600	conserved Plasmodium protein, unknown function	82	92691	4	16465	1	1	908.365	2722.07	3	2722.07	0.000144	1	81.5648	7e-09	K	NYITYDNDHDNYSNKGNYNYR	N	Phospho (ST)	0.000000000000500000000.0	Spectrum17836 scans: 14595,	|	10	64.077	NYITYDNDHDNYS*NKGNYNYR	54.6098	1	Site determining ions in 2nd hit (b7, b12)	14595	Yes		|	513	PF14_0094	PF14_0094|organism=Plasmodium_falciparum_3D7|product=conserved Plasmodium protein, unknown function|location=Pf3D7_14:374800-377106(+)|length=768	conserved Plasmodium protein, unknown function	69	92691	3	8242	1	1	908.365	2722.07	3	2722.07	0.000144	1
MAL13P1.233	PF3D7_1346300	DNA/RNA-binding protein Alba 2 (ALBA2)	692	24969	81	22233	1	1	1078.75	3233.22	3	3233.22	0.000462	3	81.5466	7e-09	K	NEDKKSGDEEEEEEEEEEDEENNKNK	E	Phospho (ST)	0.00000500000000000000000000.0	Spectrum4403 scans: 4188,	|			NEDKKS*GDEEEEEEEEEEDEENNKNK	1000	1	Only one possibility	4188	Yes		|	63	MAL13P1.233	MAL13P1_233|organism=Plasmodium_falciparum_3D7|product=nucleic acid binding protein, putative|location=Pf3D7_13:1845859-1846848(+)|length=211	nucleic acid binding protein, putative	319	24969	85	10502	1	1	1078.75	3233.22	3	3233.22	0.000462	3
PFL0340w	PF3D7_1206800	conserved Plasmodium protein, unknown function	133	86260	46	19102	1	1	990.748	2969.22	3	2969.23	-0.007998	0	81.4833	7.1e-09	R	YCDESDDEDIYTDNIIFSQIHGLK	D	Carbamidomethyl (C); Phospho (ST)	0.020050000000000000000000.0	Spectrum55544 scans: 45427,	|	9	165.296	YCDES*DDEDIYTDNIIFSQIHGLK	71.693	1	Site determining ions in 2nd hit (y17_2+, y13_2+)	45427	Yes		|	570	PFL0340w	PFL0340w|organism=Plasmodium_falciparum_3D7|product=conserved Plasmodium protein, unknown function|location=Pf3D7_12:308211-310394(+)|length=727	conserved Plasmodium protein, unknown function	82	86260	34	10063	1	1	990.748	2969.22	3	2969.23	-0.007998	0
MAL13P1.233	PF3D7_1346300	DNA/RNA-binding protein Alba 2 (ALBA2)	424	24969	72	21081	1	1	1102.42	3304.24	3	3304.25	-0.011137	3	81.4787	7.1e-09	K	NAKNEDKKSGDEEEEEEEEEEDEENNK	N	Phospho (ST)	0.000000005000000000000000000.0	Spectrum2969 scans: 3058,	|			NAKNEDKKS*GDEEEEEEEEEEDEENNK	1000	1	Only one possibility	3058	Yes		|	66	MAL13P1.233	MAL13P1_233|organism=Plasmodium_falciparum_3D7|product=nucleic acid binding protein, putative|location=Pf3D7_13:1845859-1846848(+)|length=211	nucleic acid binding protein, putative	493	24969	79	12659	1	1	1102.42	3304.24	3	3304.25	-0.011137	3
PFC0690c	PF3D7_0315800	zinc finger protein, putative	96	41957	7	24409	1	1	1138.52	3412.53	3	3412.53	0.002529	1	81.4773	7.1e-09	R	KGSNNSNINHDIYNNNINDTINYTIPDQK	N	Phospho (ST)	0.00500000000000000000000000000.0	Spectrum32102 scans: 25639,	|	2	124.254	KGSNNS*NINHDIYNNNINDTINYTIPDQK	8.09498	1		25639			|	695	PFC0690c	PFC0690c|organism=Plasmodium_falciparum_3D7|product=conserved Plasmodium protein, unknown function|location=Pf3D7_03:638156-639253(-)|length=365	conserved Plasmodium protein, unknown function	45	41957	6	11176	1	1	1138.52	3412.53	3	3412.53	0.002529	1
MAL13P1.214	PF3D7_1343000	phosphoethanolamine N-methyltransferase (PMT)	1924	31024	107	13863	1	1	832.737	2495.19	3	2495.17	0.016942	1	81.47	7.1e-09	K	NVVSKDLSDYWNQLLEVEHK	Y	Phospho (ST)	0.00000005000000000000.0	Spectrum55621 scans: 45374,	|	8	114.446	NVVS*KDLSDYWNQLLEVEHK	20.8316	1		45374	Yes		|	26	MAL13P1.214	MAL13P1_214|organism=Plasmodium_falciparum_3D7|product=phosphoethanolamine N-methyltransferase|location=Pf3D7_13:1696925-1698144(+)|length=266	phosphoethanolamine N-methyltransferase	476	31024	34	7211	1	1	832.737	2495.19	3	2495.17	0.016942	1
PFL1090w	PF3D7_1222700	glideosome-associated protein 45 (GAP45)	305	23617	21	7596	1	1	961.422	1920.83	2	1920.83	0.00096	0	81.4527	7.2e-09	K	LSEPAHEESIYFTYR	S	Phospho (ST)	0.000000005000000.0	Spectrum31077 scans: 24918,	|	6	174.713	LSEPAHEES*IYFTYR	93.4638	1		24918	Yes		|	256	PFL1090w	PFL1090w|organism=Plasmodium_falciparum_3D7|product=glideosome-associated protein 45|location=Pf3D7_12:918714-919328(+)|length=204	glideosome-associated protein 45	128	23617	10	4096	1	1	961.422	1920.83	2	1920.83	0.00096	0
PF14_0359	PF3D7_1437900	HSP40, subfamily A, putative	566	48438	33	9460	1	1	1059.92	2117.83	2	2117.84	-0.005534	0	81.4354	7.2e-09	-	MFFSSGFPFDSMGGQQAR	R	Acetyl (Protein N-term); Phospho (ST)	1.000000000050000000.0	Spectrum69785 scans: 57642,	|	2	247.646	MFFSSGFPFDS*MGGQQAR	73.9265	1	Site determining ions in 2nd hit (y12)	57642	Yes		|	273	PF14_0359	PF14_0359|organism=Plasmodium_falciparum_3D7|product=HSP40, subfamily A, putative|location=Pf3D7_14:1533272-1534890(+)|length=424	HSP40, subfamily A, putative	166	48438	10	5356	1	1	1059.92	2117.83	2	2117.84	-0.005534	0
MAL8P1.69	PF3D7_0818200	14-3-3 protein, putative	973	30174	368	23079	1	1	1158.21	3471.61	3	3471.59	0.015362	2	81.408	7.2e-09	K	RAFDDAITEFDNVSEDSYKDSTLIMQLLR	D	Phospho (ST)	0.00000000000005000000000000000.0	Spectrum66445 scans: 53089,	|	5	91.0293	RAFDDAITEFDNVS*EDSYKDSTLIMQLLR	32.31	1	Site determining ions in 2nd hit at 10 peaks per window (y14)	53089	Yes		|	63	MAL8P1.69	MAL8P1_69|organism=Plasmodium_falciparum_3D7|product=14-3-3 protein, putative|location=Pf3D7_08:831139-832587(+)|length=262	14-3-3 protein, putative	500	30174	76	13655	1	1	1158.21	3471.61	3	3471.59	0.015362	2
PFF1300w	PF3D7_0626800	pyruvate kinase (PyrK)	1832	55625	158	2249	1	1	686.338	1370.66	2	1370.66	0.002162	0	81.3926	7.3e-09	K	VGSFQGTDIVIR	N	Phospho (ST)	0.005000000000.0	Spectrum37860 scans: 30463,	|	3	146.903	VGS*FQGTDIVIR	76.1652	1		30463	Yes		|	27	PFF1300w	PFF1300w|organism=Plasmodium_falciparum_3D7|product=pyruvate kinase|location=Pf3D7_06:1078996-1081321(+)|length=511	pyruvate kinase	476	55625	53	900	1	1	686.338	1370.66	2	1370.66	0.002162	0
PF14_0354	PF3D7_1437400	pantothenate kinase, putative	426	90984	30	9611	1	1	705.97	2114.89	3	2114.89	-0.000504	1	81.3493	7.3e-09	K	HSLSDNEINMYEYHRK	N	Phospho (ST)	0.0005000000000000.0	Spectrum16230 scans: 13271,	|	6	47.224	HSLS*DNEINMYEYHRK	14.5115	1		13271	Yes		|	228	PF14_0354	PF14_0354|organism=Plasmodium_falciparum_3D7|product=pantothenate kinase, putative|location=Pf3D7_14:1517013-1519313(+)|length=766	pantothenate kinase, putative	144	90984	10	5269	1	1	705.97	2114.89	3	2114.89	-0.000504	1
PFI1280c	PF3D7_0926100	protein kinase, putative	432	366731	16	13631	1	1	824.019	2469.04	3	2469.03	0.000865	1	81.326	7.4e-09	K	HSHINDNKQNSYDVEQGNYK	Y	Phospho (ST)	0.00000000005000000000.0	Spectrum6001 scans: 5419,	|	6	106.331	HSHINDNKQNS*YDVEQGNYK	55.7959	1	Site determining ions in 2nd hit (y13, y12)	5419	Yes		|	97	PFI1280c	PFI1280c|organism=Plasmodium_falciparum_3D7|product=protein kinase, putative|location=Pf3D7_09:1048270-1057806(-)|length=3178	protein kinase, putative	243	366731	10	7126	1	1	824.019	2469.04	3	2469.03	0.000865	1
MAL13P1.266	PF3D7_1352400	conserved Plasmodium protein, unknown function	252	190171	17	17772	1	1	955.73	2864.17	3	2864.17	0.00259	0	81.305	7.4e-09	K	TLGNNLYMNNESGDEHMLEYDPTK	A	Phospho (ST)	0.000000000005000000000000.0	Spectrum40139 scans: 32210,	|	8	51.398	TLGNNLYMNNES*GDEHMLEYDPTK	25.9966	1	Site determining ions in 2nd hit (b4)	32210	Yes		|	123	MAL13P1.266	MAL13P1_266|organism=Plasmodium_falciparum_3D7|product=conserved Plasmodium protein, unknown function|location=Pf3D7_13:2083724-2088508(+)|length=1594	conserved Plasmodium protein, unknown function	218	190171	9	8837	1	1	955.73	2864.17	3	2864.17	0.00259	0
PFL1170w	PF3D7_1224300	polyadenylate-binding protein, putative (PABP)	1050	97169	48	16496	1	1	909.071	2724.19	3	2724.19	0.004613	1	81.3035	7.4e-09	K	KDETAASDCADTPNILYVGPHQSR	A	Carbamidomethyl (C); Phospho (ST)	0.000000502000000000000000.0	Spectrum26845 scans: 21556,	|	2	116.18	KDET*AASDCADTPNILYVGPHQSR	8.12878	1	Site determining ions in 2nd hit at 10 peaks per window (b5, b6)	21556			|	47	PFL1170w	PFL1170w|organism=Plasmodium_falciparum_3D7|product=polyadenylate-binding protein, putative|location=Pf3D7_12:988620-991247(+)|length=875	polyadenylate-binding protein, putative	361	97169	33	8262	1	1	909.071	2724.19	3	2724.19	0.004613	1
PFL0625c	PF3D7_1212700	eukaryotic translation initiation factor 3 subunit 10, putative	532	165959	33	7941	1	1	977.391	1952.77	2	1952.77	0.000348	1	81.2785	7.4e-09	K	KNDDEEASDGGDFTVFK	K	Phospho (ST)	0.00000005000000000.0	Spectrum27272 scans: 22010,	|	4	127.651	KNDDEEAS*DGGDFTVFK	36.4802	1	Site determining ions in 2nd hit at 10 peaks per window (y9)	22010	Yes		|	75	PFL0625c	PFL0625c|organism=Plasmodium_falciparum_3D7|product=eukaryotic translation initiation factor 3 subunit 10, putative|location=Pf3D7_12:558040-562173(-)|length=1377	eukaryotic translation initiation factor 3 subunit 10, putative	290	165959	24	4297	1	1	977.391	1952.77	2	1952.77	0.000348	1
PF08_0074	PF3D7_0814200	DNA/RNA-binding protein Alba 1 (ALBA1)	478	27242	52	16770	1	1	920.733	2759.18	3	2759.17	0.002131	0	81.276	7.5e-09	R	CGSTVITDQYVSGQDNSEHVVQEK	T	Carbamidomethyl (C); Phospho (ST)	0.200000000005000000000000.0	Spectrum22625 scans: 18184,	|	5	74.8146	CGSTVITDQYVS*GQDNSEHVVQEK	8.37703	1	Site determining ions in 2nd hit at 10 peaks per window (b9)	18184			|	153	PF08_0074	PF08_0074|organism=Plasmodium_falciparum_3D7|product=DNA/RNA-binding protein Alba, putative|location=Pf3D7_08:688461-689207(+)|length=248	DNA/RNA-binding protein Alba, putative	192	27242	33	8388	1	1	920.733	2759.18	3	2759.17	0.002131	0
PFL1980c	PF3D7_1241200	conserved Plasmodium protein, unknown function	397	276359	17	6137	1	1	906.355	1810.7	2	1810.69	0.001957	0	81.2752	7.5e-09	K	DYSNESEGEVNDFVK	L	Phospho (ST)	0.000005000000000.0	Spectrum30600 scans: 24411,	|	3	157.237	DYSNES*EGEVNDFVK	80.1018	1		24411	Yes		|	52	PFL1980c	PFL1980c|organism=Plasmodium_falciparum_3D7|product=conserved Plasmodium protein, unknown function|location=Pf3D7_12:1748861-1756225(-)|length=2309	conserved Plasmodium protein, unknown function	344	276359	19	3247	1	1	906.355	1810.7	2	1810.69	0.001957	0
PFE0040c	PF3D7_0500800	mature parasite-infected erythrocyte surface antigen,erythrocyte membrane protein 2 (MESA)	2573	168186	192	8191	1	1	991.92	1981.83	2	1981.83	-0.000781	1	81.2707	7.5e-09	K	LGENVNDGASENSEDPKK	L	Phospho (ST)	0.000000000000500000.0	Spectrum5800 scans: 5206,	|	8	166.809	LGENVNDGASENS*EDPKK	39.1398	1		5206	Yes		|	2	PFE0040c	PFE0040c|organism=Plasmodium_falciparum_3D7|product=Mature parasite-infected erythrocyte surface antigen (MESA) or PfEMP2|location=Pf3D7_05:43327-47761(-)|length=1434	Mature parasite-infected erythrocyte surface antigen (MESA) or PfEMP2	1439	168186	148	4451	1	1	991.92	1981.83	2	1981.83	-0.000781	1
PFI0625c	PF3D7_0912800	tRNA 1-methyladenosine methyltransferase subunit, putative	106	72800	3	7319	1	1	948.374	1894.73	2	1894.73	0.00024	1	81.2583	7.5e-09	K	NMESIKNMESMENMK	N	Phospho (ST)	0.000500000000000.0	Spectrum28100 scans: 22490,	|	9	76.8752	NMES*IKNMESMENMK	58.3084	1		22490	Yes		|	411	PFI0625c	PFI0625c|organism=Plasmodium_falciparum_3D7|product=conserved Plasmodium protein, unknown function|location=Pf3D7_09:563320-565170(-)|length=616	conserved Plasmodium protein, unknown function	87	72800	2	3931	1	1	948.374	1894.73	2	1894.73	0.00024	1
PFB0365w	PF3D7_0208100.1	conserved Plasmodium protein, unknown function	340	211755	15	12456	1	1	786.689	2357.05	3	2357.04	0.00279	1	81.2473	7.5e-09	K	HGDFYNIKSDDLNNSNIGVR	Q	Phospho (ST)	0.00000000500000000000.0	Spectrum28228 scans: 22627,	|	6	102.779	HGDFYNIKS*DDLNNSNIGVR	64.3479	1	Site determining ions in 2nd hit (b9)	22627	Yes		|	61	PFB0365w	PFB0365w|organism=Plasmodium_falciparum_3D7|product=conserved Plasmodium protein, unknown function|location=Pf3D7_02:327932-335203(+)|length=1789	conserved Plasmodium protein, unknown function	328	211755	11	6654	1	1	786.689	2357.05	3	2357.04	0.00279	1
MAL8P1.52	PF3D7_0821400	conserved Plasmodium protein, unknown function	295	14051	22	10929	1	1	740.054	2217.14	3	2217.14	-0.000481	3	81.2426	7.5e-09	K	IKKPNSKEEEEINQPVKK	T	Phospho (ST)	0.000005000000000000.0	Spectrum4594 scans: 4391,	|			IKKPNS*KEEEEINQPVKK	1000	1	Only one possibility	4391	Yes		|	119	MAL8P1.52	MAL8P1_52|organism=Plasmodium_falciparum_3D7|product=conserved Plasmodium protein, unknown function|location=Pf3D7_08:966895-967730(+)|length=124	conserved Plasmodium protein, unknown function	220	14051	18	6017	1	1	740.054	2217.14	3	2217.14	-0.000481	3
MAL8P1.69	PF3D7_0818200	14-3-3 protein, putative	973	30174	368	23085	1	1	1158.21	3471.61	3	3471.59	0.017192	2	81.2335	7.5e-09	K	RAFDDAITEFDNVSEDSYKDSTLIMQLLR	D	Phospho (ST)	0.00000000000005000000000000000.0	Spectrum65304 scans: 52171,	|	4	88.997	RAFDDAITEFDNVS*EDSYKDSTLIMQLLR	24.0251	1	Site determining ions in 2nd hit at 10 peaks per window (b16)	52171	Yes		|	63	MAL8P1.69	MAL8P1_69|organism=Plasmodium_falciparum_3D7|product=14-3-3 protein, putative|location=Pf3D7_08:831139-832587(+)|length=262	14-3-3 protein, putative	500	30174	76	13660	1	1	1158.21	3471.61	3	3471.59	0.017192	2
PFI1280c	PF3D7_0926100	protein kinase, putative	231	366731	14	6315	1	1	977.422	1952.83	2	1952.84	-0.007675	0	81.1997	7.6e-09	K	HSNSLENNYINVENAR	I	Phospho (ST)	0.0005000000000000.0	Spectrum22078 scans: 17629,	|	4	204.814	HSNS*LENNYINVENAR	41.3	1	Site determining ions in 2nd hit at 10 peaks per window (y13)	17629	Yes		|	137	PFI1280c	PFI1280c|organism=Plasmodium_falciparum_3D7|product=protein kinase, putative|location=Pf3D7_09:1048270-1057806(-)|length=3178	protein kinase, putative	335	366731	12	3993	1	1	977.422	1952.83	2	1952.84	-0.007675	0
PF13_0044	PF3D7_1308200	carbamoyl phosphate synthetase (cpsSII)	507	273265	27	19699	1	1	997.457	2989.35	3	2989.35	0.00093	2	81.1695	7.6e-09	K	QKSISNKNPGNSYYVVDSVYNNEYK	I	Phospho (ST)	0.0000500000000000000000000.0	Spectrum26957 scans: 21675,	|	4	71.5049	QKS*ISNKNPGNSYYVVDSVYNNEYK	17.1711	1	Site determining ions in 2nd hit at 10 peaks per window (y22_2+)	21675	Yes		|	67	PF13_0044	PF13_0044|organism=Plasmodium_falciparum_3D7|product=carbamoyl phosphate synthetase|location=Pf3D7_13:361369-368698(-)|length=2375	carbamoyl phosphate synthetase	311	273265	18	9644	1	1	997.457	2989.35	3	2989.35	0.00093	2
IPI00216697		ANK1 Isoform Er1 of Ankyrin-1	2778	206137	381	13354	1	1	879.707	2636.1	3	2636.11	-0.009613	1	81.0855	7.8e-09	K	RQDDATGAGQDSENEVSLVSGHQR	G	Deamidated (NQ); Phospho (ST)	0.000000000005030000000000.0	Spectrum14839 scans: 11980,	|	6	128.274	RQDDATGAGQDS*ENEVSLVSGHQR	16.2927	1	Site determining ions in 2nd hit (y14)	11980	Yes		|	3	IPI00216697	IPI00216697.3|SWISS-PROT:P16157-1|ENSEMBL:ENSP00000339620|REFSEQ:NP_065209|VEGA:OTTHUMP00000196860 Tax_Id=9606 Gene_Symbol=ANK1 Isoform Er1 of Ankyrin-1	ANK1 Isoform Er1 of Ankyrin-1	1886	206137	180	8232	1	1	879.707	2636.1	3	2636.11	-0.009613	1
IPI00220194		SLC2A1 Solute carrier family 2, facilitated glucose transporter member 1	535	54049	86	6933	1	1	675.955	2024.84	3	2024.85	-0.007256	1	81.0281	7.9e-09	R	GTADVTHDLQEMKEESR	Q	Phospho (ST)	0.00000500000000000.0	Spectrum23412 scans: 18629,	|	7	88.6811	GTADVT*HDLQEMKEESR	42.9382	1		18629	Yes		|	57	IPI00220194	IPI00220194.6|SWISS-PROT:P11166|TREMBL:A8K9S6;B2R620;B3KVN0;B4DDR6;Q0P512;Q59GX2|ENSEMBL:ENSP00000361579|REFSEQ:NP_006507|H-INV:HIT000387867|VEGA:OTTHUMP00000009006 Tax_Id=9606 Gene_Symbol=SLC2A1 Solute carrier family 2, facilitated glucose transporter member 1	SLC2A1 Solute carrier family 2, facilitated glucose transporter member 1	530	54049	87	4414	1	1	675.955	2024.84	3	2024.85	-0.007256	1
MAL7P1.147	PF3D7_0726500	ubiquitin carboxyl-terminal hydrolase, putative	641	372938	29	13998	1	1	839.036	2514.09	3	2514.09	-0.0007	2	80.9985	7.9e-09	K	NQESSILSNSNDEQDDDKKLR	H	Phospho (ST)	0.000000050000000000000.0	Spectrum13552 scans: 11240,	|	7	59.775	NQESSILS*NSNDEQDDDKKLR	13.0966	1		11240	Yes		|	33	MAL7P1.147	MAL7P1_147|organism=Plasmodium_falciparum_3D7|product=ubiquitin carboxyl-terminal hydrolase, putative|location=Pf3D7_07:1181932-1191953(-)|length=3183	ubiquitin carboxyl-terminal hydrolase, putative	428	372938	23	7275	1	1	839.036	2514.09	3	2514.09	-0.0007	2
PF14_0442	PF3D7_1446500	conserved Plasmodium protein, unknown function	101	346706	4	7716	1	1	965.935	1929.86	2	1929.86	-0.001986	1	80.9844	8e-09	K	GFNVNSSNVSNDKNNLK	N	Phospho (ST)	0.00000000050000000.0	Spectrum14733 scans: 12096,	|	3	106.529	GFNVNSSNVS*NDKNNLK	22.836	1	Site determining ions in 2nd hit at 10 peaks per window (y8)	12096	Yes		|	399	PF14_0442	PF14_0442|organism=Plasmodium_falciparum_3D7|product=conserved Plasmodium protein, unknown function|location=Pf3D7_14:1907140-1916145(+)|length=3001	conserved Plasmodium protein, unknown function	90	346706	5	4172	1	1	965.935	1929.86	2	1929.86	-0.001986	1
PFE0570w	PF3D7_0511500	RNA pseudouridylate synthase, putative	671	1186842	27	3598	1	1	774.328	1546.64	2	1546.64	-0.000178	0	80.9045	8.1e-09	R	NNSNSVNSNYLNK	T	Phospho (ST)	0.0050000000000.0	Spectrum12239 scans: 10249,	|	2	126.362	NNS*NSVNSNYLNK	53.0264	1		10249	Yes		|	22	PFE0570w	PFE0570w|organism=Plasmodium_falciparum_3D7|product=RNA pseudouridylate synthase, putative|location=Pf3D7_05:486600-516785(+)|length=10061	RNA pseudouridylate synthase, putative	516	1186842	19	1674	1	1	774.328	1546.64	2	1546.64	-0.000178	0
PFE0285c	PF3D7_0505800	small ubiquitin-related modifier, putative (SUMO)	161	11053	24	15880	1	1	892.709	2675.11	3	2675.11	-0.003788	0	80.8584	8.2e-09	M	GDDDSAVNNNGSSPVNNQGEHIQVK	V	Deamidated (NQ); Phospho (ST)	0.0000000300005000000000000.0	Spectrum14524 scans: 11874,	|	10	76.9258	GDDDSAVNNNGS*SPVNNQGEHIQVK	6.14759	1		11874			|	580	PFE0285c	PFE0285c|organism=Plasmodium_falciparum_3D7|product=small ubiquitin-related modifier, putative|location=Pf3D7_05:252047-252606(-)|length=100	small ubiquitin-related modifier, putative	58	11053	12	8023	1	1	892.709	2675.11	3	2675.11	-0.003788	0
PFF0690c	PF3D7_0614300	organic anion transporter	835	96918	45	4637	1	1	835.351	1668.69	2	1668.69	-0.001077	0	80.8093	8.3e-09	R	HSGNNSYINNNLDK	M	Phospho (ST)	0.00000500000000.0	Spectrum10260 scans: 8594,	|	10	163.95	HSGNNS*YINNNLDK	60.9734	1		8594	Yes		|	11	PFF0690c	PFF0690c|organism=Plasmodium_falciparum_3D7|product=organic anion transporter|location=Pf3D7_06:597479-600512(-)|length=853	organic anion transporter	749	96918	48	2333	1	1	835.351	1668.69	2	1668.69	-0.001077	0
PFL1930w	PF3D7_1239800	conserved Plasmodium protein, unknown function	357	690984	16	7230	1	1	944.915	1887.82	2	1887.81	0.005053	1	80.7896	8.3e-09	K	GISDSKENNINMLDMK	D	Phospho (ST)	0.0000500000000000.0	Spectrum28731 scans: 23163,	|	10	92.6199	GISDS*KENNINMLDMK	6.28361	1		23163			|	432	PFL1930w	PFL1930w|organism=Plasmodium_falciparum_3D7|product=conserved Plasmodium protein, unknown function|location=Pf3D7_12:1660440-1677743(+)|length=5767	conserved Plasmodium protein, unknown function	82	690984	4	3883	1	1	944.915	1887.82	2	1887.81	0.005053	1
PFL0530c	PF3D7_1210600	conserved Plasmodium protein, unknown function	106	122779	5	6166	1	1	968.905	1935.79	2	1935.79	0.005156	0	80.7574	8.4e-09	K	NYASEFLMNVHGDMTK	C	Phospho (ST)	0.0005000000000000.0	Spectrum47414 scans: 37401,	|	9	147.674	NYAS*EFLMNVHGDMTK	130.904	1	Site determining ions in 2nd hit (y3)	37401	Yes		|	533	PFL0530c	PFL0530c|organism=Plasmodium_falciparum_3D7|product=conserved Plasmodium protein, unknown function|location=Pf3D7_12:472253-475450(-)|length=1065	conserved Plasmodium protein, unknown function	103	122779	4	3898	1	1	968.905	1935.79	2	1935.79	0.005156	0
PFA0375c	PF3D7_0107500	lipid/sterol:H symporter	360	170193	22	7107	1	1	939.449	1876.88	2	1876.88	0.006766	0	80.7225	8.5e-09	K	NIYLLSSHDNALFYK	Y	Phospho (ST)	0.000000500000000.0	Spectrum45359 scans: 36492,	|	3	209.054	NIYLLSS*HDNALFYK	14.0703	1		36492	Yes		|	109	PFA0375c	PFA0375c|organism=Plasmodium_falciparum_3D7|product=lipid/sterol:H+ symporter|location=Pf3D7_01:305516-310411(-)|length=1470	lipid/sterol:H+ symporter	227	170193	21	3812	1	1	939.449	1876.88	2	1876.88	0.006766	0
PF11_0086	PF3D7_1107300	polyadenylate-binding protein-interacting protein 1, putative (PAIP1)	900	381639	49	15182	1	1	874.699	2621.07	3	2621.07	-0.000305	0	80.7163	8.5e-09	K	LYNNEHVDSYDSGVDCVSVQNK	K	Carbamidomethyl (C); Phospho (ST)	0.0000000050000002000000.0	Spectrum24070 scans: 19330,	|	7	106.254	LYNNEHVDS*YDSGVDCVSVQNK	17.928	1	Site determining ions in 2nd hit at 10 peaks per window (b11)	19330	Yes		|	17	PF11_0086	PF11_0086|organism=Plasmodium_falciparum_3D7|product=MIF4G domain containing protein|location=Pf3D7_11:301283-311287(-)|length=3334	MIF4G domain containing protein	607	381639	45	7786	1	1	874.699	2621.07	3	2621.07	-0.000305	0
PFC0475c	PF3D7_0311300	phosphatidylinositol 3- and 4-kinase, putative	82	110490	5	24664	1	1	1146.48	3436.42	3	3436.42	-0.002129	2	80.6989	8.5e-09	K	NYTNCDDGDKINSDDNGINKENEMINQVK	N	Carbamidomethyl (C); Phospho (ST)	0.00002000000050000000000000000.0	Spectrum24101 scans: 19363,	|	7	65.6939	NYTNCDDGDKINS*DDNGINKENEMINQVK	31.4389	1	Site determining ions in 2nd hit (b5)	19363	Yes		|	774	PFC0475c	PFC0475c|organism=Plasmodium_falciparum_3D7|product=phosphatidylinositol 3- and 4-kinase, putative|location=Pf3D7_03:476798-480129(-)|length=953	phosphatidylinositol 3- and 4-kinase, putative	38	110490	4	11234	1	1	1146.48	3436.42	3	3436.42	-0.002129	2
PFL0340w	PF3D7_1206800	conserved Plasmodium protein, unknown function	133	86260	46	19124	1	1	990.749	2969.23	3	2969.23	-0.005238	0	80.6922	8.5e-09	R	YCDESDDEDIYTDNIIFSQIHGLK	D	Carbamidomethyl (C); Phospho (ST)	0.020050000000000000000000.0	Spectrum56621 scans: 46287,	|	10	116.456	YCDES*DDEDIYTDNIIFSQIHGLK	58.6312	1	Site determining ions in 2nd hit (y17_2+)	46287	Yes		|	570	PFL0340w	PFL0340w|organism=Plasmodium_falciparum_3D7|product=conserved Plasmodium protein, unknown function|location=Pf3D7_12:308211-310394(+)|length=727	conserved Plasmodium protein, unknown function	82	86260	34	10084	1	1	990.749	2969.23	3	2969.23	-0.005238	0
PFL0210c	PF3D7_1204300	eukaryotic translation initiation factor 5A (EIF5A)	548	17620	188	18361	1	1	977.763	2930.27	3	2930.28	-0.011225	1	80.6849	8.5e-09	M	SDHEMYDNIDAGASQTYPVQAGAIKK	N	Acetyl (Protein N-term); Phospho (ST)	1.50000000000000000000000000.0	Spectrum32929 scans: 26288,	|	10	51.3855	S*DHEMYDNIDAGASQTYPVQAGAIKK	43.7887	1	Site determining ions in 2nd hit (b12, y14)	26288	Yes		|	171	PFL0210c	PFL0210c|organism=Plasmodium_falciparum_3D7|product=eukaryotic initiation factor 5a, putative|location=Pf3D7_12:205488-205973(-)|length=161	eukaryotic initiation factor 5a, putative	233	17620	133	9661	1	1	977.763	2930.27	3	2930.28	-0.011225	1
PF07_0008	PF3D7_0702500	Plasmodium exported protein, unknown function	561	27656	57	7619	1	1	1049.46	2096.9	2	2096.9	0.000539	0	80.6404	8.6e-09	R	NYSLGNLSTGTTSQGSTSSR	H	Phospho (ST)	0.00500000000000000000.0	Spectrum28696 scans: 22592,	|	8	112.052	NYS*LGNLSTGTTSQGSTSSR	81.2394	1	Site determining ions in 2nd hit (y17)	22592	Yes		|	25	PF07_0008	PF07_0008|organism=Plasmodium_falciparum_3D7|product=Plasmodium exported protein, unknown function|location=Pf3D7_07:160323-161355(-)|length=253	Plasmodium exported protein, unknown function	780	27656	61	4864	1	1	1049.46	2096.9	2	2096.9	0.000539	0
PFC0245c	PF3D7_0305500	conserved Plasmodium protein, unknown function	442	467587	12	5354	1	1	869.385	1736.75	2	1736.76	-0.000416	1	80.6296	8.7e-09	R	GIKSHEDIMGSNQNK	M	Phospho (ST)	0.000500000000000.0	Spectrum7714 scans: 6779,	|	5	127.668	GIKS*HEDIMGSNQNK	117.991	1	Site determining ions in 2nd hit (b5)	6779	Yes		|	122	PFC0245c	PFC0245c|organism=Plasmodium_falciparum_3D7|product=conserved Plasmodium protein, unknown function|location=Pf3D7_03:258160-269961(-)|length=3933	conserved Plasmodium protein, unknown function	218	467587	8	2794	1	1	869.385	1736.75	2	1736.76	-0.000416	1
IPI00216697		ANK1 Isoform Er1 of Ankyrin-1	4668	206137	478	11398	1	1	757.362	2269.06	3	2269.06	0.000723	3	80.6192	8.7e-09	R	RDSRDVDEEKELLDFVPK	L	Phospho (ST)	0.005000000000000000.0	Spectrum31388 scans: 25250,	|			RDS*RDVDEEKELLDFVPK	1000	1	Only one possibility	25250	Yes		|	3	IPI00216697	IPI00216697.3|SWISS-PROT:P16157-1|ENSEMBL:ENSP00000339620|REFSEQ:NP_065209|VEGA:OTTHUMP00000196860 Tax_Id=9606 Gene_Symbol=ANK1 Isoform Er1 of Ankyrin-1	ANK1 Isoform Er1 of Ankyrin-1	1237	206137	175	6249	1	1	757.362	2269.06	3	2269.06	0.000723	3
PF14_0191	PF3D7_1419700	conserved Plasmodium protein, unknown function	437	59656	29	16172	1	1	898.735	2693.18	3	2693.18	0.004272	1	80.6155	8.7e-09	K	NKIVHDNPDTNDEDINMQNLFK	N	Phospho (ST)	0.0000000005000000000000.0	Spectrum33811 scans: 27125,	|			NKIVHDNPDT*NDEDINMQNLFK	1000	1	Only one possibility	27125	Yes		|	306	PF14_0191	PF14_0191|organism=Plasmodium_falciparum_3D7|product=conserved Plasmodium protein, unknown function|location=Pf3D7_14:820063-821592(+)|length=509	conserved Plasmodium protein, unknown function	113	59656	10	8100	1	1	898.735	2693.18	3	2693.18	0.004272	1
PFA0430c	PF3D7_0108700	secreted ookinete protein, putative (PSOP24)	152	135537	6	7132	1	1	940.945	1879.88	2	1879.88	0.000621	1	80.5676	8.8e-09	K	NFASINEYPYVDIKK	F	Phospho (ST)	0.000500000000000.0	Spectrum37839 scans: 30440,	|			NFAS*INEYPYVDIKK	1000	1	Only one possibility	30440	Yes		|	667	PFA0430c	PFA0430c|organism=Plasmodium_falciparum_3D7|product=conserved Plasmodium protein, unknown function|location=Pf3D7_01:353467-357364(-)|length=1152	conserved Plasmodium protein, unknown function	48	135537	2	3834	1	1	940.945	1879.88	2	1879.88	0.000621	1
PF14_0407	PF3D7_1442900	guanine nucleotide exchange factor, putative	188	404330	8	16523	1	1	909.733	2726.18	3	2726.18	-0.000552	2	80.5454	8.8e-09	K	KNVDENNNENDSNLNENSTNLKK	N	Phospho (ST)	0.00000000000500000000000.0	Spectrum5957 scans: 5372,	|	7	90.4562	KNVDENNNENDS*NLNENSTNLKK	40.3897	1	Site determining ions in 2nd hit (b17, b18_2+, y5_2+, y9, y8)	5372	Yes		|	193	PF14_0407	PF14_0407|organism=Plasmodium_falciparum_3D7|product=guanine nucleotide exchange factor, putative|location=Pf3D7_14:1753453-1763607(+)|length=3384	guanine nucleotide exchange factor, putative	166	404330	6	8284	1	1	909.733	2726.18	3	2726.18	-0.000552	2
PF07_0029	PF3D7_0708400	heat shock protein 90 (HSP90)	2054	86112	187	20932	1	1	1097.1	3288.28	3	3288.29	-0.012476	2	80.5343	8.8e-09	R	QNEKEITASEEEEGEGEGEREGEEEEEK	K	Phospho (ST)	0.0000005000000000000000000000.0	Spectrum10750 scans: 8965,	|	2	33.4605	QNEKEIT*ASEEEEGEGEGEREGEEEEEK	23.0107	1		8965	Yes		|	10	PF07_0029	PF07_0029|organism=Plasmodium_falciparum_3D7|product=heat shock protein 86|location=Pf3D7_07:436970-439992(+)|length=745	heat shock protein 86	1181	86112	115	12610	1	1	1097.1	3288.28	3	3288.29	-0.012476	2
MAL8P1.122	PF3D7_0808300	ubiquitin regulatory protein, putative	81	27473	28	7964	1	1	1067.97	2133.94	2	2133.93	0.00981	0	80.5284	8.9e-09	K	SGLEVQNSDDDFVQNLFK	S	Phospho (ST)	0.000000050000000000.0	Spectrum63888 scans: 50947,	|	3	215.796	SGLEVQNS*DDDFVQNLFK	82.6482	1	Site determining ions in 2nd hit at 10 peaks per window (y15)	50947	Yes		|	944	MAL8P1.122	MAL8P1_122|organism=Plasmodium_falciparum_3D7|product=Ubiquitin regulatory protein, putative|location=Pf3D7_08:422615-423762(+)|length=238	Ubiquitin regulatory protein, putative	31	27473	12	5112	1	1	1067.97	2133.94	2	2133.93	0.00981	0
PF14_0408	PF3D7_1443000	serine/threonine protein kinase (SRPK2)	130	150001	8	4320	1	1	817.369	1632.72	2	1632.72	0.004773	0	80.5226	8.9e-09	R	NSSPNFGIFNESIK	N	Phospho (ST)	0.00500000000000.0	Spectrum45216 scans: 36340,	|	3	134.721	NSS*PNFGIFNESIK	14.6929	1		36340	Yes		|	477	PF14_0408	PF14_0408|organism=Plasmodium_falciparum_3D7|product=serine/threonine protein kinase, putative|location=Pf3D7_14:1764259-1768065(-)|length=1268	serine/threonine protein kinase, putative	75	150001	6	2154	1	1	817.369	1632.72	2	1632.72	0.004773	0
PFI1390w	PF3D7_0928300	conserved Plasmodium protein, unknown function	81	23378	2	5887	1	1	896.372	1790.73	2	1790.73	-0.000203	1	80.5123	8.9e-09	R	NKENNTCSPSIYER	M	Carbamidomethyl (C); Phospho (ST)	0.00000025000000.0	Spectrum8600 scans: 7272,	|	10	144.743	NKENNTCS*PSIYER	30.3742	1		7272	Yes		|	756	PFI1390w	PFI1390w|organism=Plasmodium_falciparum_3D7|product=conserved Plasmodium protein, unknown function|location=Pf3D7_09:1143174-1144469(+)|length=197	conserved Plasmodium protein, unknown function	40	23378	2	3108	1	1	896.372	1790.73	2	1790.73	-0.000203	1
PFC0300c	PF3D7_0307200	60S ribosomal protein L7, putative	388	30504	17	13536	1	1	821.374	2461.1	3	2461.09	0.006576	2	80.4992	8.9e-09	M	ADRYENQVENELGKSMTSLR	A	Acetyl (Protein N-term); Phospho (ST)	1.00000000000000500000.0	Spectrum37976 scans: 30587,	|	1	87.8544	ADRYENQVENELGKS*MTSLR	28.9317	1		30587	Yes		|	147	PFC0300c	PFC0300c|organism=Plasmodium_falciparum_3D7|product=60S ribosomal protein L7, putative|location=Pf3D7_03:311650-312910(-)|length=257	60S ribosomal protein L7, putative	196	30504	9	7091	1	1	821.374	2461.1	3	2461.09	0.006576	2
IPI00024650		SLC16A1 Monocarboxylate transporter 1	164	53923	19	19305	1	1	990.142	2967.41	3	2967.41	-0.002171	3	80.4285	9.1e-09	K	ANEQKKESKEEETSIDVAGKPNEVTK	A	Phospho (ST)	0.00000005000000000000000000.0	Spectrum7675 scans: 6738,	|	9	74.8374	ANEQKKES*KEEETSIDVAGKPNEVTK	25.571	1	Site determining ions in 2nd hit (b8, b9)	6738	Yes		|	270	IPI00024650	IPI00024650.1|SWISS-PROT:P53985|TREMBL:B2R6A5;Q5T8R6|ENSEMBL:ENSP00000358640|REFSEQ:NP_003042|H-INV:HIT000026249|VEGA:OTTHUMP00000013960 Tax_Id=9606 Gene_Symbol=SLC16A1 Monocarboxylate transporter 1	SLC16A1 Monocarboxylate transporter 1	123	53923	7	9510	1	1	990.142	2967.41	3	2967.41	-0.002171	3
PF13_0237	PF3D7_1343300	conserved Plasmodium protein, unknown function	80	114514	6	17302	1	1	986.498	2956.47	3	2956.47	0.002974	1	80.4141	9.1e-09	K	VLAHLARTPQESNADDFIVIQDSPIK	C	Phospho (ST)	0.00000005000000000000000000.0	Spectrum42041 scans: 33074,	|	3	159.291	VLAHLART*PQESNADDFIVIQDSPIK	10.1518	1	Site determining ions in 2nd hit (y17, y15)	33074			|	797	PF13_0237	PF13_0237|organism=Plasmodium_falciparum_3D7|product=conserved Plasmodium protein, unknown function|location=Pf3D7_13:1707762-1710710(-)|length=982	conserved Plasmodium protein, unknown function	54	114514	4	10567	1	1	986.498	2956.47	3	2956.47	0.002974	1
PF14_0627	PF3D7_1465900	40S ribosomal protein S3, putative	705	24652	38	1920	1	1	666.796	1331.58	2	1331.58	0.001892	0	80.3563	9.2e-09	K	STNSVELFAER	V	Phospho (ST)	0.00050000000.0	Spectrum29203 scans: 23314,	|	1	120.873	STNS*VELFAER	34.6204	1		23314	Yes		|	282	PF14_0627	PF14_0627|organism=Plasmodium_falciparum_3D7|product=40S ribosomal protein S3, putative|location=Pf3D7_14:2684077-2685470(+)|length=221	40S ribosomal protein S3, putative	120	24652	4	755	1	1	666.796	1331.58	2	1331.58	0.001892	0
PF10_0310	PF3D7_1031600	conserved Plasmodium protein, unknown function (GEXP15)	82	106624	6	26751	1	1	1215.53	3643.57	3	3643.55	0.020424	1	80.3354	9.3e-09	K	NELTQGYIDKDGNYIYNESDNDEVEEAWLK	S	Phospho (ST)	0.000000000000000000500000000000.0	Spectrum49593 scans: 40128,	|	10	77.0765	NELTQGYIDKDGNYIYNES*DNDEVEEAWLK	55.4911	1	Site determining ions in 2nd hit (b15_2+)	40128	Yes		|	670	PF10_0310	PF10_0310|organism=Plasmodium_falciparum_3D7|product=conserved Plasmodium protein, unknown function|location=Pf3D7_10:1275861-1278575(+)|length=904	conserved Plasmodium protein, unknown function	48	106624	8	11817	1	1	1215.53	3643.57	3	3643.55	0.020424	1
MAL13P1.118	PF3D7_1321500.1	3',5'-cyclic nucleotide phosphodiesterase, putative (PDEbeta)	172	133084	8	5808	1	1	892.876	1783.74	2	1783.74	-0.000682	0	80.3268	9.3e-09	R	SNSNTINDQNENINK	N	Phospho (ST)	0.500000000000000.0	Spectrum7569 scans: 6626,	|			SNSNTINDQNENINK	0	1	Multiple top hits	6626			|	319	MAL13P1.118	MAL13P1_118|organism=Plasmodium_falciparum_3D7|product=3~,5~-cyclic nucleotide phosphodiesterase|location=Pf3D7_13:890307-894983(-)|length=1139	3~,5~-cyclic nucleotide phosphodiesterase	109	133084	6	3067	1	1	892.876	1783.74	2	1783.74	-0.000682	0
PFL0210c	PF3D7_1204300	eukaryotic translation initiation factor 5A (EIF5A)	567	17620	241	16753	1	1	977.769	2930.28	3	2930.28	0.005425	1	80.2998	9.3e-09	M	SDHEMYDNIDAGASQTYPVQAGAIKK	N	Acetyl (Protein N-term); Phospho (ST)	1.50000000000000000000000000.0	Spectrum35464 scans: 27872,	|	10	31.8311	S*DHEMYDNIDAGASQTYPVQAGAIKK	26.271	1	Site determining ions in 2nd hit (b12, b13)	27872	Yes		|	152	PFL0210c	PFL0210c|organism=Plasmodium_falciparum_3D7|product=eukaryotic initiation factor 5a, putative|location=Pf3D7_12:205488-205973(-)|length=161	eukaryotic initiation factor 5a, putative	310	17620	157	10199	1	1	977.769	2930.28	3	2930.28	0.005425	1
PFE0065w	PF3D7_0501300	skeleton-binding protein 1 (SBP1)	352	36277	41	17657	1	1	951.425	2851.25	3	2851.25	0.004177	0	80.2911	9.4e-09	K	TQQNPQQNAQQNTQQNTQQQSTTK	S	Phospho (ST)	0.000000000000000000000500.0	Spectrum3050 scans: 3214,	|	2	91.3837	TQQNPQQNAQQNTQQNTQQQS*TTK	9.7109	1		3214			|	196	PFE0065w	PFE0065w|organism=Plasmodium_falciparum_3D7|product=skeleton-binding protein 1|location=Pf3D7_05:68930-70113(+)|length=337	skeleton-binding protein 1	164	36277	32	8776	1	1	951.425	2851.25	3	2851.25	0.004177	0
PFD0985w	PF3D7_0420300	transcription factor with AP2 domain(s) (ApiAP2)	106	399922	5	13371	1	1	826.363	2476.07	3	2476.08	-0.010271	1	80.2858	9.4e-09	K	KYSSSAHNATSAGTNYTTTAAHR	E	Phospho (ST)	0.00500000000000000000000.0	Spectrum6393 scans: 5699,	|			KYSSSAHNATSAGTNYTTTAAHR	0	1	Multiple top hits	5699			|	531	PFD0985w	PFD0985w|organism=Plasmodium_falciparum_3D7|product=transcription factor with AP2 domain(s), putative|location=Pf3D7_04:924970-935391(+)|length=3473	transcription factor with AP2 domain(s), putative	90	399922	3	7284	1	1	826.363	2476.07	3	2476.08	-0.010271	1
PF07_0008	PF3D7_0702500	Plasmodium exported protein, unknown function	813	27656	65	16694	1	1	917.399	2749.18	3	2749.17	0.004292	0	80.2254	9.5e-09	K	YNTSNLASSSTTESSVSGLNTNEAHV	-	Phospho (ST)	0.00000000000500000000000000.0	Spectrum32657 scans: 26232,	|			YNTSNLASSSTTESSVSGLNTNEAHV	0	1	Multiple top hits	26232			|	21	PF07_0008	PF07_0008|organism=Plasmodium_falciparum_3D7|product=Plasmodium exported protein, unknown function|location=Pf3D7_07:160323-161355(-)|length=253	Plasmodium exported protein, unknown function	520	27656	65	8346	1	1	917.399	2749.18	3	2749.17	0.004292	0
PFI0720w	PF3D7_0914700	transporter, putative	563	58383	54	19433	1	1	991.419	2971.24	3	2971.23	0.010293	1	80.2216	9.5e-09	K	NNNNNNNNNNNGIFQEMENLESGKR	S	Phospho (ST)	0.0000000000000000000005000.0	Spectrum38447 scans: 30739,	|			NNNNNNNNNNNGIFQEMENLES*GKR	1000	1	Only one possibility	30739	Yes		|	49	PFI0720w	PFI0720w|organism=Plasmodium_falciparum_3D7|product=transporter, putative|location=Pf3D7_09:630648-632198(+)|length=516	transporter, putative	355	58383	65	9543	1	1	991.419	2971.24	3	2971.23	0.010293	1
PFD1060w	PF3D7_0422500	pre-mRNA-splicing helicase BRR2, putative (BRR2)	246	337696	6	11984	1	1	771.655	2311.94	3	2311.94	2.4e-05	2	80.1869	9.6e-09	K	GVKEEDNDGGSGKEDNEPTQK	S	Phospho (ST)	0.000000000050000000000.0	Spectrum725 scans: 1434,	|	9	47.6169	GVKEEDNDGGS*GKEDNEPTQK	20.4084	1		1434	Yes		|	221	PFD1060w	PFD1060w|organism=Plasmodium_falciparum_3D7|product=u5 small nuclear ribonucleoprotein-specific protein, putative|location=Pf3D7_04:1033769-1042393(+)|length=2874	u5 small nuclear ribonucleoprotein-specific protein, putative	150	337696	6	6457	1	1	771.655	2311.94	3	2311.94	2.4e-05	2
MAL13P1.83	PF3D7_1315900	exportin 1-like protein, putative	129	142906	7	28061	1	1	1286.88	3857.62	3	3857.64	-0.020816	1	80.0967	9.8e-09	K	SSSNDYESSKNNISNNINSSINSNINNNNANSGYK	I	Phospho (ST)	0.00500000000000000000000000000000000.0	Spectrum27773 scans: 22192,	|			SSSNDYESSKNNISNNINSSINSNINNNNANSGYK	0	1	Multiple top hits	22192			|	374	MAL13P1.83	MAL13P1_83|organism=Plasmodium_falciparum_3D7|product=exportin 1-like protein, putative|location=Pf3D7_13:663943-668131(+)|length=1232	exportin 1-like protein, putative	127	142906	5	13645	1	1	1286.88	3857.62	3	3857.64	-0.020816	1
PFB0100c	PF3D7_0202000	knob-associated histidine-rich protein (KAHRP)	1297	71259	228	22717	1	1	1144.51	3430.5	3	3430.51	-0.016587	2	80.0858	9.8e-09	K	GATKEASTTEGATKGASTTAGSTTGATTGANAVQSK	D	2 Phospho (ST)	0.000000000000500050000000000000000000.0	Spectrum10341 scans: 8533,	|	4	92.4143	GATKEASTTEGAT*KGAS*TTAGSTTGATTGANAVQSK	0	2	Site determining ions in 2nd hit (y26_2+)	8533			|	7	PFB0100c	PFB0100c|organism=Plasmodium_falciparum_3D7|product=knob-associated histidine-rich protein|location=Pf3D7_02:103038-105449(-)|length=654	knob-associated histidine-rich protein	1705	71259	159	13458	1	1	1144.51	3430.5	3	3430.51	-0.016587	2
PFC0475c	PF3D7_0311300	phosphatidylinositol 3- and 4-kinase, putative	82	110490	5	24666	1	1	1146.48	3436.42	3	3436.42	-0.000299	2	80.0165	1e-08	K	NYTNCDDGDKINSDDNGINKENEMINQVK	N	Carbamidomethyl (C); Phospho (ST)	0.00002000000050000000000000000.0	Spectrum24110 scans: 19373,	|	7	92.8272	NYTNCDDGDKINS*DDNGINKENEMINQVK	74.8296	1	Site determining ions in 2nd hit at 10 peaks per window (b8)	19373	Yes		|	774	PFC0475c	PFC0475c|organism=Plasmodium_falciparum_3D7|product=phosphatidylinositol 3- and 4-kinase, putative|location=Pf3D7_03:476798-480129(-)|length=953	phosphatidylinositol 3- and 4-kinase, putative	38	110490	4	11236	1	1	1146.48	3436.42	3	3436.42	-0.000299	2
IPI00216697		ANK1 Isoform Er1 of Ankyrin-1	3261	206137	490	15085	1	1	879.706	2636.1	3	2636.11	-0.013843	1	79.9788	1e-08	K	RQDDATGAGQDSENEVSLVSGHQR	G	Deamidated (NQ); Phospho (ST)	0.000000000005030000000000.0	Spectrum14882 scans: 12191,	|	6	110.315	RQDDATGAGQDS*ENEVSLVSGHQR	38.7111	1	Site determining ions in 2nd hit (y17_2+, y14)	12191	Yes		|	3	IPI00216697	IPI00216697.3|SWISS-PROT:P16157-1|ENSEMBL:ENSP00000339620|REFSEQ:NP_065209|VEGA:OTTHUMP00000196860 Tax_Id=9606 Gene_Symbol=ANK1 Isoform Er1 of Ankyrin-1	ANK1 Isoform Er1 of Ankyrin-1	1663	206137	169	8135	1	1	879.706	2636.1	3	2636.11	-0.013843	1
PFE0065w	PF3D7_0501300	skeleton-binding protein 1 (SBP1)	352	36277	41	17664	1	1	951.425	2851.25	3	2851.25	0.006007	0	79.9727	1e-08	K	TQQNPQQNAQQNTQQNTQQQSTTK	S	Phospho (ST)	0.000000000000000000005000.0	Spectrum1937 scans: 2435,	|	2	84.0364	TQQNPQQNAQQNTQQNTQQQS*TTK	0	1		2435			|	196	PFE0065w	PFE0065w|organism=Plasmodium_falciparum_3D7|product=skeleton-binding protein 1|location=Pf3D7_05:68930-70113(+)|length=337	skeleton-binding protein 1	164	36277	32	8782	1	1	951.425	2851.25	3	2851.25	0.006007	0
MAL13P1.348	PF3D7_1369000	glycosylphosphatidylinositol anchor attachment 1 protein, putative	154	94612	5	5543	1	1	879.914	1757.81	2	1757.81	0.001524	1	79.9705	1e-08	K	IINSDDEDFLLEKK	N	Phospho (ST)	0.00050000000000.0	Spectrum32812 scans: 26398,	|			IINS*DDEDFLLEKK	1000	1	Only one possibility	26398	Yes		|	550	MAL13P1.348	MAL13P1_348|organism=Plasmodium_falciparum_3D7|product=conserved Plasmodium membrane protein, unknown function|location=Pf3D7_13:2738919-2742196(+)|length=795	conserved Plasmodium membrane protein, unknown function	62	94612	7	2926	1	1	879.914	1757.81	2	1757.81	0.001524	1
[truncated: 11,932 more rows]
[truncated: 30 more columns]

## Sheet: S2b ETD only 0.01
Accession	GeneDB Accession	Protein Name	prot score	prot mass	prot matches	pep query	pep rank	pep isbold	pep exp mz	pep exp mr	pep exp z	pep calc mr	pep delta	pep miss	pep score	pep expect	pep res before	pep seq	pep res after	pep var mod	pep var mod pos (Mascot)	pep scan title	|	Peaks Per Window (Slomo)	Peptide Score (Slomo)	Peptide Seq	Score (mod) (Slomo)	# P sites	Notes (Slomo)	Site lock significant	Site assigned	Dataset	Phosphorylation sites
[truncated: 5,336 more rows]

[truncated: 1 more sheets: S2c CID only 0.01]
