# Supplementary material for: Confident and sensitive phosphoproteomics using combinations of collision induced dissociation and electron transfer dissociation
Source: J Proteomics. 2014 May 30;103(100):1–14. doi: 10.1016/j.jprot.2014.03.010 (PMC4047622; doi:10.1016/j.jprot.2014.03.010)
Supplement: Table S3 — All DT phosphoPSMs. A: Identified by CID at a 0.01 PEP threshold. B: Identified by ETD at 0.01 PEP threshold. In both sheets, the result of phosphorylation site assignment by SLoMo for each PSM is included. Putative tyrosine phosphorylation sites are indicated (for CID and ETD spectra) and the difference in SLoMo score between a phosphotyrosine site localisation and an alternative phosphoserine/threonine localisation is included. All PSMs matching to contaminating human proteins are coloured in red font. CID spectra can be identified by a white background whilst ETD spectra have a grey background. [file mmc4.xlsx]

## Sheet: Legend
Table S3. All DT phosphoPSMs. A: Identified by CID at a 0.01 PEP threshold. B: Identified by ETD at 0.01 PEP threshold. In both sheets, the result of phosphorylation site assignment by SLoMo for each PSM is included. Putative tyrosine phosphorylation sites are indicated (for CID and ETD spectra) and the difference in SLoMo score between a phosphotyrosine site localisation and an alternative phosp…

## Sheet: S3a CID PEP <0.01
GeneDB Accession	Protein Name	Protein Name	prot score	prot mass	pep query	pep rank	pep isbold	pep exp mz	pep exp mr	pep exp z	pep calc mr	pep delta	pep miss	pep score	pep expect	pep res before	pep seq	pep res after	pep var mod	pep var mod pos (mascot)	pep scan title	|	Peaks Per Window (Slomo)	Peptide Score (Slomo)	Peptide Seq	Score (mod) (Slomo)	# P sites	Notes	Site lock significant	Site assigned	dataset	Phosphorylationsites	pY Vs pST (SLoMo score difference)
PFI1085w	PF3D7_0922100	ubiquitin-like protein, putative	831	181976	31493	1	1	1314.54	3940.6	3	3940.61	-0.008909	2	153.026	5e-16	K	GNVNDDFVNDNFIYYDSNIDDIYDKSDEEKER	Q	Deamidated (NQ); Phospho (ST)	0.00000000003000000000000005000000.0	Spectrum48945 scans: 50266,	|	6	115.448	GNVNDDFVNDNFIYYDSNIDDIYDKS*DEEKER	30.0662	1	Site determining ions in 2nd hit (b21_2+)	YES	GNVNDDFVNDNFIYYDSNIDDIYDKS*DEEKER	OTPf-IMAC(DT)2010Mar10-01_CID	S1299
PFI1085w	PF3D7_0922100	ubiquitin-like protein, putative	831	181976	31465	1	1	1314.21	3939.59	3	3939.63	-0.032331	2	144.061	3.9e-15	K	GNVNDDFVNDNFIYYDSNIDDIYDKSDEEKER	Q	Phospho (ST)	0.00000000000000000000000005000000.0	Spectrum48291 scans: 49796,	|	7	100.802	GNVNDDFVNDNFIYYDSNIDDIYDKS*DEEKER	20.0262	1	Site determining ions in 2nd hit (b21_2+)	YES	GNVNDDFVNDNFIYYDSNIDDIYDKS*DEEKER	OTPf-IMAC(DT)2010Mar10-01_CID	S1299
PF14_0390	PF3D7_1441100	conserved Plasmodium protein, unknown function	615	26291	13612	1	1	1245.03	2488.05	2	2488.05	0.002612	0	139.11	1.2e-14	K	NSNTVDSSENVEEVVDNLTSEK	N	Phospho (ST)	0.0000005000000000000000.0	Spectrum51094 scans: 52723,	|	2	175.626	NSNTVDS*SENVEEVVDNLTSEK	15.5497	1		YES	NSNTVDS*SENVEEVVDNLTSEK	OTPf-IMAC(DT)2010Mar11-01_CID	S12
PFI1085w	PF3D7_0922100	ubiquitin-like protein, putative	831	181976	31472	1	1	1314.21	3939.6	3	3939.63	-0.025371	2	135.155	3.1e-14	K	GNVNDDFVNDNFIYYDSNIDDIYDKSDEEKER	Q	Phospho (ST)	0.00000000000000000000000005000000.0	Spectrum48314 scans: 49821,	|	9	91.9753	GNVNDDFVNDNFIYYDSNIDDIYDKS*DEEKER	21.0535	1	Site determining ions in 2nd hit (y12_2+)	YES	GNVNDDFVNDNFIYYDSNIDDIYDKS*DEEKER	OTPf-IMAC(DT)2010Mar10-01_CID	S1299
PFI1085w	PF3D7_0922100	ubiquitin-like protein, putative	864	181976	30329	1	1	1314.22	3939.63	3	3939.63	0.003909	2	133.294	4.7e-14	K	GNVNDDFVNDNFIYYDSNIDDIYDKSDEEKER	Q	Phospho (ST)	0.00000000000000000000000005000000.0	Spectrum48537 scans: 50480,	|	9	73.3827	GNVNDDFVNDNFIYYDSNIDDIYDKS*DEEKER	14.2305	1	Site determining ions in 2nd hit (b21_2+, y12_2+)	YES	GNVNDDFVNDNFIYYDSNIDDIYDKS*DEEKER	OTPf-IMAC(DT)2010Mar11-01_CID	S1299
PFB0100c	PF3D7_0202000	knob-associated histidine-rich protein (KAHRP)	1566	71259	6852	1	1	1010.45	2018.88	2	2018.88	-0.000491	0	131.756	6.7e-14	K	GASTTAGSTTGATTGANAVQSK	D	Deamidated (NQ); Phospho (ST)	0.0000000500000000300000.0	Spectrum6371 scans: 15757,	|	1	142.187	GASTTAGS*TTGATTGANAVQSK	18.5205	1		YES	GASTTAGS*TTGATTGANAVQSK	OTPf-IMAC(DT)2010Mar11-01_CID	S603
PFL0340w	PF3D7_1206800	conserved Plasmodium protein, unknown function	191	86260	20190	1	1	990.754	2969.24	3	2969.23	0.008322	0	131.443	7.2e-14	R	YCDESDDEDIYTDNIIFSQIHGLK	D	Carbamidomethyl (C); Phospho (ST)	0.020050000000000000000000.0	Spectrum56148 scans: 57133,	|	4	183.131	YCDES*DDEDIYTDNIIFSQIHGLK	126.052	1	Site determining ions in 2nd hit (y17_2+)	YES	YCDES*DDEDIYTDNIIFSQIHGLK	OTPf-IMAC(DT)2010Mar11-01_CID	S410
PF14_0390	PF3D7_1441100	conserved Plasmodium protein, unknown function	641	26291	14152	1	1	1245.03	2488.04	2	2488.05	-0.012768	0	126.82	2.1e-13	K	NSNTVDSSENVEEVVDNLTSEK	N	Phospho (ST)	0.0000005000000000000000.0	Spectrum50722 scans: 51933,	|	1	166.299	NSNTVDS*SENVEEVVDNLTSEK	18.5449	1		YES	NSNTVDS*SENVEEVVDNLTSEK	OTPf-IMAC(DT)2010Mar10-01_CID	S12
PFF0870w	PF3D7_0618000	conserved Plasmodium membrane protein, unknown function	580	92697	10851	1	1	1125.02	2248.02	2	2248.04	-0.014408	1	126.548	2.2e-13	K	KNSEQNTIYNNSSITNTIK	T	Phospho (ST)	0.0050000000000000000.0	Spectrum23701 scans: 29353,	|	3	217.102	KNS*EQNTIYNNSSITNTIK	86.5321	1		YES	KNS*EQNTIYNNSSITNTIK	OTPf-IMAC(DT)2010Mar10-01_CID	S374
PF14_0390	PF3D7_1441100	conserved Plasmodium protein, unknown function	615	26291	13608	1	1	1245.03	2488.05	2	2488.05	0.001152	0	124.921	3.2e-13	K	NSNTVDSSENVEEVVDNLTSEK	N	Phospho (ST)	0.0000005000000000000000.0	Spectrum50451 scans: 52301,	|	3	152.842	NSNTVDS*SENVEEVVDNLTSEK	13.7589	1		YES	NSNTVDS*SENVEEVVDNLTSEK	OTPf-IMAC(DT)2010Mar11-01_CID	S12
PFI1085w	PF3D7_0922100	ubiquitin-like protein, putative	831	181976	31495	1	1	1314.55	3940.61	3	3940.61	0.003181	2	124.727	3.4e-13	K	GNVNDDFVNDNFIYYDSNIDDIYDKSDEEKER	Q	Deamidated (NQ); Phospho (ST)	0.00000000000000000300000005000000.0	Spectrum48274 scans: 49777,	|	7	86.4771	GNVNDDFVNDNFIYYDSNIDDIYDKS*DEEKER	14.777	1	Site determining ions in 2nd hit at 10 peaks per window (y9)	YES	GNVNDDFVNDNFIYYDSNIDDIYDKS*DEEKER	OTPf-IMAC(DT)2010Mar10-01_CID	S1299
PF07_0008	PF3D7_0702500	Plasmodium exported protein, unknown function	620	27656	17222	1	1	1375.59	2749.16	2	2749.17	-0.008622	0	124.534	3.5e-13	K	YNTSNLASSSTTESSVSGLNTNEAHV	-	Phospho (ST)	0.00000000050000000000000000.0	Spectrum32978 scans: 37216,	|	2	150.767	YNTSNLASSS*TTESSVSGLNTNEAHV	15.3717	1		YES	YNTSNLASSS*TTESSVSGLNTNEAHV	OTPf-IMAC(DT)2010Mar11-01_CID	S237
PFL1410c	PF3D7_1229100	ABC transporter, (CT family) (MRP2)	183	248144	11687	1	1	1153.55	2305.09	2	2305.1	-0.01497	2	122.677	5.4e-13	K	KKSFIDLTNSISLSDECIR	Y	Carbamidomethyl (C); Phospho (ST)	0.0050000000000000200.0	Spectrum38928 scans: 41788,	|	2	159.13	KKS*FIDLTNSISLSDECIR	69.0079	1	Site determining ions in 2nd hit at 10 peaks per window (b4, b5, b6, b7, y14, y13)	YES	KKS*FIDLTNSISLSDECIR	OTPf-IMAC(DT)2010Mar10-01_CID	S1985
PFB0100c	PF3D7_0202000	knob-associated histidine-rich protein (KAHRP)	1305	71259	7318	1	1	1009.95	2017.88	2	2017.9	-0.014662	0	122.078	6.2e-13	K	GASTTAGSTTGATTGANAVQSK	D	Phospho (ST)	0.0000000500000000000000.0	Spectrum7478 scans: 16351,	|	1	169.489	GASTTAGS*TTGATTGANAVQSK	18.6081	1		YES	GASTTAGS*TTGATTGANAVQSK	OTPf-IMAC(DT)2010Mar10-01_CID	S603
PF14_0390	PF3D7_1441100	conserved Plasmodium protein, unknown function	583	26291	13322	1	1	1245.03	2488.04	2	2488.05	-0.011548	0	121.524	7e-13	K	NSNTVDSSENVEEVVDNLTSEK	N	Phospho (ST)	0.0000005000000000000000.0	Spectrum50263 scans: 57044,	|	2	176.602	NSNTVDS*SENVEEVVDNLTSEK	15.5494	1		YES	NSNTVDS*SENVEEVVDNLTSEK	OTPf-IMAC(DT)2010Mar11-02_CID	S12
PFB0100c	PF3D7_0202000	knob-associated histidine-rich protein (KAHRP)	1566	71259	6853	1	1	1010.45	2018.88	2	2018.88	-0.000491	0	121.177	7.6e-13	K	GASTTAGSTTGATTGANAVQSK	D	Deamidated (NQ); Phospho (ST)	0.0000000500000000300000.0	Spectrum6370 scans: 15756,	|	1	183.02	GASTTAGS*TTGATTGANAVQSK	18.6444	1		YES	GASTTAGS*TTGATTGANAVQSK	OTPf-IMAC(DT)2010Mar11-01_CID	S603
PFB0100c	PF3D7_0202000	knob-associated histidine-rich protein (KAHRP)	1305	71259	7358	1	1	1010.44	2018.87	2	2018.88	-0.012331	0	120.904	8.1e-13	K	GASTTAGSTTGATTGANAVQSK	D	Deamidated (NQ); Phospho (ST)	0.0000000500000000300000.0	Spectrum6059 scans: 15145,	|	1	168.789	GASTTAGS*TTGATTGANAVQSK	18.5027	1		YES	GASTTAGS*TTGATTGANAVQSK	OTPf-IMAC(DT)2010Mar10-01_CID	S603
PFE0040c	PF3D7_0500800	mature parasite-infected erythrocyte surface antigen,erythrocyte membrane protein 2 (MESA)	1632	168186	8690	1	1	1071.97	2141.92	2	2141.93	-0.000645	1	120.5	8.9e-13	K	NIETDDEEETLVVKDDAK	K	Phospho (ST)	0.000500000000000000.0	Spectrum26702 scans: 32251,	|	8	176.268	NIET*DDEEETLVVKDDAK	107.812	1		YES	NIET*DDEEETLVVKDDAK	OTPf-IMAC(DT)2010Mar11-01_CID	T448
IPI00216697		ANK1 Isoform Er1 of Ankyrin-1	3262	206137	15688	1	1	879.71	2636.11	3	2636.11	-0.002293	1	120.036	9.9e-13	K	RQDDATGAGQDSENEVSLVSGHQR	G	Deamidated (NQ); Phospho (ST)	0.000000000005030000000000.0	Spectrum15123 scans: 22821,	|	7	124.571	RQDDATGAGQDS*ENEVSLVSGHQR	38.9684	1	Site determining ions in 2nd hit (y14)	YES	RQDDATGAGQDS*ENEVSLVSGHQR	OTPf-IMAC(DT)2010Mar11-01_CID	S1666
PF14_0700	PF3D7_1473200	DnaJ protein, putative	565	52422	13832	1	1	1254	2505.98	2	2505.99	-0.003892	0	118.925	1.3e-12	R	NQEEGSTNCSNVVEEEMTLEK	C	Carbamidomethyl (C); Phospho (ST)	0.000005002000000000000.0	Spectrum35023 scans: 39084,	|	1	157.851	NQEEGS*TNCSNVVEEEMTLEK	18.5254	1		YES	NQEEGS*TNCSNVVEEEMTLEK	OTPf-IMAC(DT)2010Mar11-01_CID	S211
PFE0040c	PF3D7_0500800	mature parasite-infected erythrocyte surface antigen,erythrocyte membrane protein 2 (MESA)	1486	168186	9250	1	1	1071.96	2141.91	2	2141.93	-0.014065	1	118.031	1.6e-12	K	NIETDDEEETLVVKDDAK	K	Phospho (ST)	0.000500000000000000.0	Spectrum26490 scans: 31563,	|	8	160.498	NIET*DDEEETLVVKDDAK	150.781	1		YES	NIET*DDEEETLVVKDDAK	OTPf-IMAC(DT)2010Mar10-01_CID	T448
PF14_0390	PF3D7_1441100	conserved Plasmodium protein, unknown function	615	26291	13617	1	1	1245.03	2488.05	2	2488.05	0.004072	0	117.898	1.6e-12	K	NSNTVDSSENVEEVVDNLTSEK	N	Phospho (ST)	0.0000005000000000000000.0	Spectrum51491 scans: 53159,	|	1	193.07	NSNTVDS*SENVEEVVDNLTSEK	18.4528	1		YES	NSNTVDS*SENVEEVVDNLTSEK	OTPf-IMAC(DT)2010Mar11-01_CID	S12
PFL0210c	PF3D7_1204300	eukaryotic translation initiation factor 5A (EIF5A)	547	17620	19391	1	1	977.767	2930.28	3	2930.28	-6.5e-05	1	117.453	1.8e-12	M	SDHEMYDNIDAGASQTYPVQAGAIKK	N	Acetyl (Protein N-term); Phospho (ST)	1.50000000000000000000000000.0	Spectrum33544 scans: 37839,	|	6	60.6903	S*DHEMYDNIDAGASQTYPVQAGAIKK	42.7425	1	Site determining ions in 2nd hit (b13)	YES	S*DHEMYDNIDAGASQTYPVQAGAIKK	OTPf-IMAC(DT)2010Mar11-01_CID	S2
PFB0100c	PF3D7_0202000	knob-associated histidine-rich protein (KAHRP)	1566	71259	6821	1	1	1009.95	2017.89	2	2017.9	-0.002082	0	115.733	2.7e-12	K	GASTTAGSTTGATTGANAVQSK	D	Phospho (ST)	0.0000000500000000000000.0	Spectrum8500 scans: 17415,	|	1	150.413	GASTTAGS*TTGATTGANAVQSK	18.5086	1		YES	GASTTAGS*TTGATTGANAVQSK	OTPf-IMAC(DT)2010Mar11-01_CID	S603
PF07_0008	PF3D7_0702500	Plasmodium exported protein, unknown function	620	27656	17220	1	1	1375.59	2749.16	2	2749.17	-0.008622	0	115.678	2.7e-12	K	YNTSNLASSSTTESSVSGLNTNEAHV	-	Phospho (ST)	0.00000000050000000000000000.0	Spectrum32976 scans: 37214,	|	1	161.597	YNTSNLASSS*TTESSVSGLNTNEAHV	18.3362	1	Site determining ions in 2nd hit at 10 peaks per window (b10)	YES	YNTSNLASSS*TTESSVSGLNTNEAHV	OTPf-IMAC(DT)2010Mar11-01_CID	S237
PF10_0323	PF3D7_1033200	early transcribed membrane protein 10.2 (ETRAMP10.2)	387	38902	9434	1	1	1076	2149.98	2	2149.99	-0.011197	1	115.515	2.8e-12	R	KLASFSLYDALADASEQNK	N	Phospho (ST)	0.0005000000000000000.0	Spectrum52697 scans: 53488,	|	1	173.421	KLAS*FSLYDALADASEQNK	35.2586	1		YES	KLAS*FSLYDALADASEQNK	OTPf-IMAC(DT)2010Mar10-01_CID	S193
PFC0875w	PF3D7_0319700	ABC transporter, putative	176	375568	33130	1	1	1422.31	4263.91	3	4263.89	0.019398	0	115.257	3e-12	K	TNMNQLGSNLSNSNYLECNISSNMNSVNEPIIHSFIK	E	Carbamidomethyl (C); Deamidated (NQ); Phospho (ST)	0.0000000000500000020000003000000000000.0	Spectrum57755 scans: 58735,	|	1	105.645	TNMNQLGSNLS*NSNYLECNISSNMNSVNEPIIHSFIK	28.2276	1		YES	TNMNQLGSNLS*NSNYLECNISSNMNSVNEPIIHSFIK	OTPf-IMAC(DT)2010Mar11-01_CID	S2824
PF14_0316	PF3D7_1433500	DNA topoisomerase II, putative	282	169122	7197	1	1	1021.97	2041.92	2	2041.92	-0.001183	1	115.144	3.1e-12	R	KADDLNSNELDNTLSVSK	T	Phospho (ST)	0.000000500000000000.0	Spectrum26731 scans: 32282,	|	2	248.014	KADDLNS*NELDNTLSVSK	169.59	1		YES	KADDLNS*NELDNTLSVSK	OTPf-IMAC(DT)2010Mar11-01_CID	S1288
PFC1060c	PF3D7_0323700	U4/U6.U5 tri-snRNP-associated protein 1, putative (SART1)	266	82850	32488	1	1	1350.25	4047.72	3	4047.73	-0.01684	2	115.003	3.2e-12	K	IKEEQMDMDINYFDNPFSDNEDDKELYELLQK	G	Phospho (ST)	0.00000000000000000500000000000000.0	Spectrum62212 scans: 62179,	|			IKEEQMDMDINYFDNPFS*DNEDDKELYELLQK	1000	1	Only one possibility	YES	IKEEQMDMDINYFDNPFS*DNEDDKELYELLQK	OTPf-IMAC(DT)2010Mar10-01_CID	S400
PFF1300w	PF3D7_0626800	pyruvate kinase (PyrK)	1577	55625	7599	1	1	1017.47	2032.93	2	2032.94	-0.013471	1	114.667	3.4e-12	K	YKNSAAGASMQSAANITLR	Q	Phospho (ST)	0.0005000000000000000.0	Spectrum25051 scans: 30404,	|	10	147.911	YKNS*AAGASMQSAANITLR	74.1749	1	Site determining ions in 2nd hit (b6)	YES	YKNS*AAGASMQSAANITLR	OTPf-IMAC(DT)2010Mar10-01_CID	S9
PF07_0008	PF3D7_0702500	Plasmodium exported protein, unknown function	620	27656	7958	1	1	1049.46	2096.9	2	2096.9	-0.001901	0	114.552	3.5e-12	R	NYSLGNLSTGTTSQGSTSSR	H	Phospho (ST)	0.00500000000000000000.0	Spectrum27722 scans: 33021,	|	5	119.986	NYS*LGNLSTGTTSQGSTSSR	76.6492	1	Site determining ions in 2nd hit (y17)	YES	NYS*LGNLSTGTTSQGSTSSR	OTPf-IMAC(DT)2010Mar11-01_CID	S191
PFE0040c	PF3D7_0500800	mature parasite-infected erythrocyte surface antigen,erythrocyte membrane protein 2 (MESA)	1632	168186	8671	1	1	1071.97	2141.92	2	2141.93	-0.002105	1	114.181	3.8e-12	K	NIETDDEEETLVVKDDAK	K	Phospho (ST)	0.000500000000000000.0	Spectrum25588 scans: 31431,	|	9	155.465	NIET*DDEEETLVVKDDAK	99.9461	1	Site determining ions in 2nd hit (b4)	YES	NIET*DDEEETLVVKDDAK	OTPf-IMAC(DT)2010Mar11-01_CID	T448
PF14_0390	PF3D7_1441100	conserved Plasmodium protein, unknown function	641	26291	14151	1	1	1245.03	2488.04	2	2488.05	-0.012768	0	114.093	3.9e-12	K	NSNTVDSSENVEEVVDNLTSEK	N	Phospho (ST)	0.0000005000000000000000.0	Spectrum51822 scans: 52834,	|	2	148.515	NSNTVDS*SENVEEVVDNLTSEK	35.1172	1	Site determining ions in 2nd hit at 10 peaks per window (b5, y18, y17, y16)	YES	NSNTVDS*SENVEEVVDNLTSEK	OTPf-IMAC(DT)2010Mar10-01_CID	S12
PFF1430c	PF3D7_0629500	amino acid transporter, putative	188	68815	25291	1	1	1121.8	3362.36	3	3362.38	-0.017086	0	113.941	4e-12	K	NSSNNNNNNTIVDISDGDYTNDEEGTNKPK	R	Phospho (ST)	0.000000000000005000000000000000.0	Spectrum23748 scans: 29404,	|	8	89.143	NSSNNNNNNTIVDIS*DGDYTNDEEGTNKPK	49.8454	1	Site determining ions in 2nd hit (b13)	YES	NSSNNNNNNTIVDIS*DGDYTNDEEGTNKPK	OTPf-IMAC(DT)2010Mar10-01_CID	S140
PFB0100c	PF3D7_0202000	knob-associated histidine-rich protein (KAHRP)	1292	71259	6907	1	1	1010.44	2018.87	2	2018.88	-0.008931	0	113.2	4.8e-12	K	GASTTAGSTTGATTGANAVQSK	D	Deamidated (NQ); Phospho (ST)	0.0000000500000000300000.0	Spectrum6222 scans: 20646,	|	1	150.802	GASTTAGS*TTGATTGANAVQSK	18.5616	1		YES	GASTTAGS*TTGATTGANAVQSK	OTPf-IMAC(DT)2010Mar11-02_CID	S603
PFE0040c	PF3D7_0500800	mature parasite-infected erythrocyte surface antigen,erythrocyte membrane protein 2 (MESA)	1632	168186	8689	1	1	1071.97	2141.92	2	2141.93	-0.000645	1	112.29	5.9e-12	K	NIETDDEEETLVVKDDAK	K	Phospho (ST)	0.000500000000000000.0	Spectrum26703 scans: 32252,	|	9	154.611	NIET*DDEEETLVVKDDAK	100.223	1	Site determining ions in 2nd hit (b4)	YES	NIET*DDEEETLVVKDDAK	OTPf-IMAC(DT)2010Mar11-01_CID	T448
PFI1085w	PF3D7_0922100	ubiquitin-like protein, putative	831	181976	31494	1	1	1314.54	3940.61	3	3940.61	-0.001589	2	112.267	5.9e-12	K	GNVNDDFVNDNFIYYDSNIDDIYDKSDEEKER	Q	Deamidated (NQ); Phospho (ST)	0.00000000000000000300000005000000.0	Spectrum48904 scans: 50221,	|	10	94.1248	GNVNDDFVNDNFIYYDSNIDDIYDKS*DEEKER	13.432	1	Site determining ions in 2nd hit (b21_2+)	YES	GNVNDDFVNDNFIYYDSNIDDIYDKS*DEEKER	OTPf-IMAC(DT)2010Mar10-01_CID	S1299
PFB0100c	PF3D7_0202000	knob-associated histidine-rich protein (KAHRP)	1305	71259	7319	1	1	1009.95	2017.88	2	2017.9	-0.014662	0	112.056	6.2e-12	K	GASTTAGSTTGATTGANAVQSK	D	Phospho (ST)	0.0000000500000000000000.0	Spectrum7480 scans: 16353,	|	1	164.987	GASTTAGS*TTGATTGANAVQSK	18.5875	1		YES	GASTTAGS*TTGATTGANAVQSK	OTPf-IMAC(DT)2010Mar10-01_CID	S603
PFI0580c	PF3D7_0911900	falstatin (ICP)	112	46929	28462	1	1	1257.87	3770.59	3	3770.59	0.003532	0	111.892	6.5e-12	R	IFSEEENTEVESAENNHTNSLNPNESCDQIIK	L	Carbamidomethyl (C); Phospho (ST)	0.00500000000000000000000000200000.0	Spectrum38961 scans: 42431,	|	3	109.466	IFS*EEENTEVESAENNHTNSLNPNESCDQIIK	42.4633	1	Site determining ions in 2nd hit at 10 peaks per window (y26_2+)	YES	IFS*EEENTEVESAENNHTNSLNPNESCDQIIK	OTPf-IMAC(DT)2010Mar11-01_CID	S228
PF14_0390	PF3D7_1441100	conserved Plasmodium protein, unknown function	641	26291	14136	1	1	1245.02	2488.03	2	2488.05	-0.015688	0	111.387	7.3e-12	K	NSNTVDSSENVEEVVDNLTSEK	N	Phospho (ST)	0.0000005000000000000000.0	Spectrum51364 scans: 52331,	|	1	182.671	NSNTVDS*SENVEEVVDNLTSEK	18.4808	1		YES	NSNTVDS*SENVEEVVDNLTSEK	OTPf-IMAC(DT)2010Mar10-01_CID	S12
PF07_0008	PF3D7_0702500	Plasmodium exported protein, unknown function	617	27656	17825	1	1	1375.58	2749.15	2	2749.17	-0.020102	0	111.211	7.6e-12	K	YNTSNLASSSTTESSVSGLNTNEAHV	-	Phospho (ST)	0.00000000050000000000000000.0	Spectrum33124 scans: 36910,	|	2	163.773	YNTSNLASSS*TTESSVSGLNTNEAHV	15.4606	1	Site determining ions in 2nd hit at 10 peaks per window (b10)	YES	YNTSNLASSS*TTESSVSGLNTNEAHV	OTPf-IMAC(DT)2010Mar10-01_CID	S237
PFB0100c	PF3D7_0202000	knob-associated histidine-rich protein (KAHRP)	1566	71259	30411	1	1	1317.25	3948.74	3	3948.74	-0.003766	2	111.203	7.6e-12	K	GASTTAGSTTGATTGANAVQSKDETADKNAANNGEQVMSR	G	Phospho (ST)	0.0050000000000000000000000000000000000000.0	Spectrum15769 scans: 23532,	|	1	90.2173	GAS*TTAGSTTGATTGANAVQSKDETADKNAANNGEQVMSR	15.3482	1		YES	GAS*TTAGSTTGATTGANAVQSKDETADKNAANNGEQVMSR	OTPf-IMAC(DT)2010Mar11-01_CID	S598
PFE0040c	PF3D7_0500800	mature parasite-infected erythrocyte surface antigen,erythrocyte membrane protein 2 (MESA)	1497	168186	8735	1	1	1071.96	2141.92	2	2141.93	-0.010165	1	110.063	9.9e-12	K	NIETDDEEETLVVKDDAK	K	Phospho (ST)	0.000500000000000000.0	Spectrum26587 scans: 37121,	|	10	162.897	NIET*DDEEETLVVKDDAK	98.2345	1		YES	NIET*DDEEETLVVKDDAK	OTPf-IMAC(DT)2010Mar11-02_CID	T448
PFE0040c	PF3D7_0500800	mature parasite-infected erythrocyte surface antigen,erythrocyte membrane protein 2 (MESA)	1486	168186	9261	1	1	1071.96	2141.91	2	2141.93	-0.012605	1	110.027	9.9e-12	K	NIETDDEEETLVVKDDAK	K	Phospho (ST)	0.000500000000000000.0	Spectrum27868 scans: 32689,	|	4	137.635	NIET*DDEEETLVVKDDAK	81.5606	1	Site determining ions in 2nd hit at 10 peaks per window (b4, y10)	YES	NIET*DDEEETLVVKDDAK	OTPf-IMAC(DT)2010Mar10-01_CID	T448
IPI00783228		SPTB Isoform 1 of Spectrin beta chain, erythrocyte	4813	246316	22164	1	1	1038.82	3113.43	3	3113.43	0.000276	2	109.939	1e-11	R	KEELGELFAQVPSMGEEGGDADLSIEKR	F	Phospho (ST)	0.0000000000005000000000000000.0	Spectrum46597 scans: 48998,	|	8	120.19	KEELGELFAQVPS*MGEEGGDADLSIEKR	72.8681	1	Site determining ions in 2nd hit (b22_2+, y10_2+)	YES	KEELGELFAQVPS*MGEEGGDADLSIEKR	OTPf-IMAC(DT)2010Mar11-01_CID	S1444
PF14_0700	PF3D7_1473200	DnaJ protein, putative	565	52422	13831	1	1	1254	2505.98	2	2505.99	-0.003892	0	109.171	1.2e-11	R	NQEEGSTNCSNVVEEEMTLEK	C	Carbamidomethyl (C); Phospho (ST)	0.000005002000000000000.0	Spectrum35014 scans: 39074,	|	1	132.205	NQEEGS*TNCSNVVEEEMTLEK	18.4767	1		YES	NQEEGS*TNCSNVVEEEMTLEK	OTPf-IMAC(DT)2010Mar11-01_CID	S211
PF13_0214	PF3D7_1338300	elongation factor 1-gamma, putative	1067	47747	20318	1	1	1489.59	2977.16	2	2977.16	-0.001902	0	109.071	1.2e-11	K	DDNNNNNNNDADNQHADLLSDDLAEK	K	Phospho (ST)	0.00000000000000000005000000.0	Spectrum27942 scans: 33263,	|			DDNNNNNNNDADNQHADLLS*DDLAEK	1000	1	Only one possibility	YES	DDNNNNNNNDADNQHADLLS*DDLAEK	OTPf-IMAC(DT)2010Mar11-01_CID	S240
PFL1005c	PF3D7_1220900	heterochromatin protein 1 (HP1)	749	30999	21302	1	1	997.441	2989.3	3	2989.32	-0.014706	1	108.866	1.3e-11	K	WKGYSDDENTWEPESNLIHLTTFK	K	Phospho (ST)	0.000050000000000000000000.0	Spectrum50764 scans: 51980,	|	9	81.5314	WKGYS*DDENTWEPESNLIHLTTFK	57.9506	1	Site determining ions in 2nd hit (y15)	YES	WKGYS*DDENTWEPESNLIHLTTFK	OTPf-IMAC(DT)2010Mar10-01_CID	S33
PFF1155w	PF3D7_0624000	hexokinase (HK)	487	55226	21539	1	1	1502.68	3003.34	2	3003.36	-0.012426	1	108.651	1.4e-11	K	NDVTYTKLDTIECDIPINEELSWR	I	Carbamidomethyl (C); Phospho (ST)	0.000000000500200000000000.0	Spectrum56701 scans: 57024,	|	2	141.724	NDVTYTKLDT*IECDIPINEELSWR	39.0467	1	Site determining ions in 2nd hit (b4)	YES	NDVTYTKLDT*IECDIPINEELSWR	OTPf-IMAC(DT)2010Mar10-01_CID	T18
PF10_0323	PF3D7_1033200	early transcribed membrane protein 10.2 (ETRAMP10.2)	387	38902	9425	1	1	1076	2149.98	2	2149.99	-0.012417	1	108.637	1.4e-11	R	KLASFSLYDALADASEQNK	N	Phospho (ST)	0.0005000000000000000.0	Spectrum52016 scans: 53048,	|	7	229.248	KLAS*FSLYDALADASEQNK	52.827	1		YES	KLAS*FSLYDALADASEQNK	OTPf-IMAC(DT)2010Mar10-01_CID	S193
PF14_0390	PF3D7_1441100	conserved Plasmodium protein, unknown function	641	26291	14138	1	1	1245.02	2488.03	2	2488.05	-0.015208	0	108.603	1.4e-11	K	NSNTVDSSENVEEVVDNLTSEK	N	Phospho (ST)	0.0000005000000000000000.0	Spectrum51375 scans: 52343,	|	3	160.647	NSNTVDS*SENVEEVVDNLTSEK	13.7062	1	Site determining ions in 2nd hit at 10 peaks per window (y15)	YES	NSNTVDS*SENVEEVVDNLTSEK	OTPf-IMAC(DT)2010Mar10-01_CID	S12
MAL8P1.69	PF3D7_0818200	14-3-3 protein, putative	1099	30174	23718	1	1	1106.18	3315.51	3	3315.49	0.020887	1	108.466	1.4e-11	R	AFDDAITEFDNVSEDSYKDSTLIMQLLR	D	Phospho (ST)	0.0000000000005000000000000000.0	Spectrum68012 scans: 68618,	|	7	81.1222	AFDDAITEFDNVS*EDSYKDSTLIMQLLR	30.5865	1	Site determining ions in 2nd hit at 10 peaks per window (b10_2+)	YES	AFDDAITEFDNVS*EDSYKDSTLIMQLLR	OTPf-IMAC(DT)2010Mar11-01_CID	S222
PF10_0323	PF3D7_1033200	early transcribed membrane protein 10.2 (ETRAMP10.2)	387	38902	9433	1	1	1076	2149.98	2	2149.99	-0.011197	1	108.027	1.6e-11	R	KLASFSLYDALADASEQNK	N	Phospho (ST)	0.0005000000000000000.0	Spectrum52696 scans: 53487,	|	2	185.388	KLAS*FSLYDALADASEQNK	29.5707	1		YES	KLAS*FSLYDALADASEQNK	OTPf-IMAC(DT)2010Mar10-01_CID	S193
PFE0440w	PF3D7_0508900	conserved Plasmodium protein, unknown function	153	369953	9966	1	1	1111.95	2221.88	2	2221.88	-0.00199	0	107.864	1.6e-11	R	QSNVLNDSYDDNSGMINEK	K	Phospho (ST)	0.0000000500000000000.0	Spectrum28771 scans: 33763,	|	1	153.512	QSNVLNDS*YDDNSGMINEK	83.8899	1	Site determining ions in 2nd hit at 10 peaks per window (b12, y11)	YES	QSNVLNDS*YDDNSGMINEK	OTPf-IMAC(DT)2010Mar11-01_CID	S741
PF14_0354	PF3D7_1437400	pantothenate kinase, putative	275	90984	6455	1	1	994.403	1986.79	2	1986.79	-0.002343	0	107.671	1.7e-11	K	HSLSDNEINMYEYHR	K	Phospho (ST)	0.000500000000000.0	Spectrum21478 scans: 28045,	|	4	186.361	HSLS*DNEINMYEYHR	23.6363	1	Site determining ions in 2nd hit at 10 peaks per window (y13)	YES	HSLS*DNEINMYEYHR	OTPf-IMAC(DT)2010Mar11-01_CID	S571
PF11_0506	PF3D7_1149000	antigen 332, DBL-like protein (Pf332)	2500	688870	34229	1	1	1420.33	4257.97	3	4257.97	0.007032	2	107.442	1.8e-11	R	SVIQDVENTESVTEEIAEVDKSVIEEAVEKQGSVTEEK	V	2 Deamidated (NQ); Phospho (ST)	0.00000003000000000000050000000030000000.0	Spectrum65412 scans: 65290,	|	2	45.1102	SVIQDVENTESVTEEIAEVDKSVIEEAVEKQGS*VTEEK	22.5254	1	Site determining ions in 2nd hit at 10 peaks per window (y4)	YES	SVIQDVENTESVTEEIAEVDKSVIEEAVEKQGS*VTEEK	OTPf-IMAC(DT)2010Mar10-01_CID	S4691
PFL0340w	PF3D7_1206800	conserved Plasmodium protein, unknown function	191	86260	20196	1	1	990.754	2969.24	3	2969.23	0.008682	0	107.174	1.9e-11	R	YCDESDDEDIYTDNIIFSQIHGLK	D	Carbamidomethyl (C); Phospho (ST)	0.020050000000000000000000.0	Spectrum56558 scans: 57584,	|	9	157.691	YCDES*DDEDIYTDNIIFSQIHGLK	78.8815	1	Site determining ions in 2nd hit (b11_2+, y17_2+, y13_2+)	YES	YCDES*DDEDIYTDNIIFSQIHGLK	OTPf-IMAC(DT)2010Mar11-01_CID	S410
PF07_0008	PF3D7_0702500	Plasmodium exported protein, unknown function	617	27656	8509	1	1	1049.45	2096.89	2	2096.9	-0.012641	0	107.075	2e-11	R	NYSLGNLSTGTTSQGSTSSR	H	Phospho (ST)	0.00500000000000000000.0	Spectrum27864 scans: 32685,	|	7	166.481	NYS*LGNLSTGTTSQGSTSSR	56.4684	1	Site determining ions in 2nd hit at 10 peaks per window (y16)	YES	NYS*LGNLSTGTTSQGSTSSR	OTPf-IMAC(DT)2010Mar10-01_CID	S191
PF10_0323	PF3D7_1033200	early transcribed membrane protein 10.2 (ETRAMP10.2)	426	38902	8845	1	1	1076.01	2150	2	2149.99	0.003203	1	107.056	2e-11	R	KLASFSLYDALADASEQNK	N	Phospho (ST)	0.0005000000000000000.0	Spectrum51613 scans: 53294,	|	1	226.396	KLAS*FSLYDALADASEQNK	35.5132	1		YES	KLAS*FSLYDALADASEQNK	OTPf-IMAC(DT)2010Mar11-01_CID	S193
PF14_0495	PF3D7_1452000	rhoptry neck protein 2 (RON2)	107	249331	21951	1	1	1032.74	3095.19	3	3095.19	-0.000606	1	106.995	2e-11	K	NQDNNSNKYNNEQNGGYESDGNSPNSR	V	Phospho (ST)	0.000000000000000000500000000.0	Spectrum4329 scans: 13865,	|	8	104.365	NQDNNSNKYNNEQNGGYES*DGNSPNSR	19.897	1		YES	NQDNNSNKYNNEQNGGYES*DGNSPNSR	OTPf-IMAC(DT)2010Mar11-01_CID	S248
PFD1115c	PF3D7_0423600	conserved Plasmodium protein, unknown function	180	190828	4607	1	1	903.376	1804.74	2	1804.74	-0.002394	0	106.808	2.1e-11	K	NVISDEQDGEDTLYK	K	Phospho (ST)	0.000500000000000.0	Spectrum30277 scans: 35024,	|	10	166.608	NVIS*DEQDGEDTLYK	148.724	1		YES	NVIS*DEQDGEDTLYK	OTPf-IMAC(DT)2010Mar11-01_CID	S677
PFI1085w	PF3D7_0922100	ubiquitin-like protein, putative	831	181976	31466	1	1	1314.21	3939.59	3	3939.63	-0.032331	2	106.66	2.2e-11	K	GNVNDDFVNDNFIYYDSNIDDIYDKSDEEKER	Q	Phospho (ST)	0.00000000000000000000000005000000.0	Spectrum48290 scans: 49795,	|	8	62.618	GNVNDDFVNDNFIYYDSNIDDIYDKS*DEEKER	36.0811	1	Site determining ions in 2nd hit (b21_2+, y10_2+)	YES	GNVNDDFVNDNFIYYDSNIDDIYDKS*DEEKER	OTPf-IMAC(DT)2010Mar10-01_CID	S1299
PF07_0008	PF3D7_0702500	Plasmodium exported protein, unknown function	617	27656	17826	1	1	1375.58	2749.15	2	2749.17	-0.019382	0	106.643	2.2e-11	K	YNTSNLASSSTTESSVSGLNTNEAHV	-	Phospho (ST)	0.00000000050000000000000000.0	Spectrum33135 scans: 36922,	|	10	154.434	YNTSNLASSS*TTESSVSGLNTNEAHV	22.8101	1		YES	YNTSNLASSS*TTESSVSGLNTNEAHV	OTPf-IMAC(DT)2010Mar10-01_CID	S237
MAL8P1.69	PF3D7_0818200	14-3-3 protein, putative	1099	30174	25278	1	1	1158.21	3471.61	3	3471.59	0.016082	2	106.582	2.2e-11	K	RAFDDAITEFDNVSEDSYKDSTLIMQLLR	D	Phospho (ST)	0.00000000000005000000000000000.0	Spectrum63549 scans: 64319,	|	6	117.012	RAFDDAITEFDNVS*EDSYKDSTLIMQLLR	40.6235	1	Site determining ions in 2nd hit at 10 peaks per window (b14_2+)	YES	RAFDDAITEFDNVS*EDSYKDSTLIMQLLR	OTPf-IMAC(DT)2010Mar11-01_CID	S222
PFC0150w	PF3D7_0303200	HAD superfamily protein, putative	427	135782	7024	1	1	998.417	1994.82	2	1994.83	-0.014121	0	106.388	2.3e-11	K	THDAVSDNNNSINSSVNK	K	Phospho (ST)	0.000005000000000000.0	Spectrum7179 scans: 16022,	|	5	165.626	THDAVS*DNNNSINSSVNK	66.9606	1		YES	THDAVS*DNNNSINSSVNK	OTPf-IMAC(DT)2010Mar10-01_CID	S273
PF10_0121	PF3D7_1012400	hypoxanthine-guanine phosphoribosyltransferase (HGPRT)	726	26346	18770	1	1	1413.62	2825.22	2	2825.25	-0.025323	1	106.193	2.4e-11	R	VKSYCNDQSTGTLEIVSEDLSCLK	G	2 Carbamidomethyl (C); Phospho (ST)	0.005020000000000000000200.0	Spectrum49997 scans: 51136,	|	3	138.558	VKS*YCNDQSTGTLEIVSEDLSCLK	54.6897	1	Site determining ions in 2nd hit at 10 peaks per window (b5, b7)	YES	VKS*YCNDQSTGTLEIVSEDLSCLK	OTPf-IMAC(DT)2010Mar10-01_CID	S115
PFD1165w	PF3D7_0424500	serine/threonine protein kinase, FIKK family (FIKK4.1)	261	74396	31298	1	1	1348.63	4042.87	3	4042.84	0.026317	2	105.897	2.6e-11	K	MINSTEDFSINGISYKDWTLNTIPDIGYSQNNRR	S	Deamidated (NQ); Phospho (ST)	0.0000000000300000000000000000500000.0	Spectrum55542 scans: 56723,	|	4	17.0331	MINSTEDFSINGISYKDWT*LNTIPDIGYSQNNRR	14.6156	1	Site determining ions in 2nd hit (b25_2+, y11_2+, y11, y9)	YES	MINSTEDFSINGISYKDWT*LNTIPDIGYSQNNRR	OTPf-IMAC(DT)2010Mar11-01_CID	T255
MAL8P1.150	PF3D7_0802600	adenylyl cyclase beta, putative (ACbeta)	104	269373	28008	1	1	1221.86	3662.54	3	3662.57	-0.024336	1	105.873	2.6e-11	K	SIDYVYDNTSNDNNYFTDEELLVNNQNNKK	N	Phospho (ST)	0.000000000000000050000000000000.0	Spectrum44744 scans: 46594,	|	7	107.75	SIDYVYDNTSNDNNYFT*DEELLVNNQNNKK	26.4676	1		YES	SIDYVYDNTSNDNNYFT*DEELLVNNQNNKK	OTPf-IMAC(DT)2010Mar10-01_CID	T802
PFB0100c	PF3D7_0202000	knob-associated histidine-rich protein (KAHRP)	1305	71259	31551	1	1	1317.24	3948.71	3	3948.74	-0.028666	2	105.813	2.6e-11	K	GASTTAGSTTGATTGANAVQSKDETADKNAANNGEQVMSR	G	Phospho (ST)	0.0000000500000000000000000000000000000000.0	Spectrum15260 scans: 22588,	|	1	83.2221	GASTTAGS*TTGATTGANAVQSKDETADKNAANNGEQVMSR	15.5119	1		YES	GASTTAGS*TTGATTGANAVQSKDETADKNAANNGEQVMSR	OTPf-IMAC(DT)2010Mar10-01_CID	S603
MAL8P1.69	PF3D7_0818200	14-3-3 protein, putative	910	30174	24568	1	1	1106.17	3315.48	3	3315.49	-0.012443	1	105.599	2.8e-11	R	AFDDAITEFDNVSEDSYKDSTLIMQLLR	D	Phospho (ST)	0.0000000000005000000000000000.0	Spectrum69241 scans: 69064,	|	5	130.891	AFDDAITEFDNVS*EDSYKDSTLIMQLLR	32.1055	1	Site determining ions in 2nd hit at 10 peaks per window (y13)	YES	AFDDAITEFDNVS*EDSYKDSTLIMQLLR	OTPf-IMAC(DT)2010Mar10-01_CID	S222
PFF0870w	PF3D7_0618000	conserved Plasmodium membrane protein, unknown function	580	92697	10849	1	1	1125.02	2248.02	2	2248.04	-0.014408	1	105.497	2.8e-11	K	KNSEQNTIYNNSSITNTIK	T	Phospho (ST)	0.0050000000000000000.0	Spectrum23706 scans: 29358,	|	6	202.718	KNS*EQNTIYNNSSITNTIK	87.7006	1	Site determining ions in 2nd hit at 10 peaks per window (b6)	YES	KNS*EQNTIYNNSSITNTIK	OTPf-IMAC(DT)2010Mar10-01_CID	S374
PF10_0323	PF3D7_1033200	early transcribed membrane protein 10.2 (ETRAMP10.2)	387	38902	9424	1	1	1076	2149.98	2	2149.99	-0.012417	1	105.312	2.9e-11	R	KLASFSLYDALADASEQNK	N	Phospho (ST)	0.0005000000000000000.0	Spectrum52014 scans: 53046,	|	4	240.937	KLAS*FSLYDALADASEQNK	40.8468	1	Site determining ions in 2nd hit at 10 peaks per window (b5)	YES	KLAS*FSLYDALADASEQNK	OTPf-IMAC(DT)2010Mar10-01_CID	S193
PF11_0506	PF3D7_1149000	antigen 332, DBL-like protein (Pf332)	2581	688870	14306	1	1	1272.06	2542.11	2	2542.12	-0.006455	1	105.099	3.1e-11	R	ASVNDEKVEVASITEEVEEEEK	S	Phospho (ST)	0.0000000000050000000000.0	Spectrum37463 scans: 41070,	|	8	135.954	ASVNDEKVEVAS*ITEEVEEEEK	17.4851	1		YES	ASVNDEKVEVAS*ITEEVEEEEK	OTPf-IMAC(DT)2010Mar11-01_CID	S1449
PFL1170w	PF3D7_1224300	polyadenylate-binding protein, putative (PABP)	807	97169	14786	1	1	860.043	2577.11	3	2577.11	-0.000288	2	104.976	3.2e-11	K	KEEATASTSGAANQTTGTDADKTDK	N	Phospho (ST)	0.0000005000000000000000000.0	Spectrum2076 scans: 12156,	|	1	107.856	KEEATAS*TSGAANQTTGTDADKTDK	15.6758	1	Site determining ions in 2nd hit at 10 peaks per window (y18)	YES	KEEATAS*TSGAANQTTGTDADKTDK	OTPf-IMAC(DT)2010Mar11-01_CID	S276
PFI1085w	PF3D7_0922100	ubiquitin-like protein, putative	864	181976	30332	1	1	1314.22	3939.63	3	3939.63	0.006489	2	104.846	3.3e-11	K	GNVNDDFVNDNFIYYDSNIDDIYDKSDEEKER	Q	Phospho (ST)	0.00000000000000000000000005000000.0	Spectrum47973 scans: 50124,	|	6	97.4177	GNVNDDFVNDNFIYYDSNIDDIYDKS*DEEKER	22.9482	1	Site determining ions in 2nd hit (b21_2+)	YES	GNVNDDFVNDNFIYYDSNIDDIYDKS*DEEKER	OTPf-IMAC(DT)2010Mar11-01_CID	S1299
PFL0340w	PF3D7_1206800	conserved Plasmodium protein, unknown function	191	86260	20180	1	1	990.754	2969.24	3	2969.23	0.007752	0	104.813	3.3e-11	R	YCDESDDEDIYTDNIIFSQIHGLK	D	Carbamidomethyl (C); Phospho (ST)	0.020050000000000000000000.0	Spectrum56458 scans: 57474,	|	6	101.026	YCDES*DDEDIYTDNIIFSQIHGLK	25.7183	1	Site determining ions in 2nd hit (y17_2+, y13_2+)	YES	YCDES*DDEDIYTDNIIFSQIHGLK	OTPf-IMAC(DT)2010Mar11-01_CID	S410
PF10_0323	PF3D7_1033200	early transcribed membrane protein 10.2 (ETRAMP10.2)	426	38902	8833	1	1	1076	2149.99	2	2149.99	0.001263	1	104.795	3.3e-11	R	KLASFSLYDALADASEQNK	N	Phospho (ST)	0.0005000000000000000.0	Spectrum51593 scans: 53272,	|	1	200.841	KLAS*FSLYDALADASEQNK	35.5414	1		YES	KLAS*FSLYDALADASEQNK	OTPf-IMAC(DT)2010Mar11-01_CID	S193
PF11_0052	PF3D7_1104100	syntaxin, Qa-SNARE family (SYN13)	149	41363	7572	1	1	1035.93	2069.84	2	2069.85	-0.003041	0	104.673	3.4e-11	K	YNNSTEFQSVDSTIEEK	T	Phospho (ST)	0.00050000000000000.0	Spectrum31587 scans: 36054,	|	1	150.076	YNNS*TEFQSVDSTIEEK	18.5932	1		YES	YNNS*TEFQSVDSTIEEK	OTPf-IMAC(DT)2010Mar11-01_CID	S186
PF10_0046	PF3D7_1004300	zinc finger, C3HC4 type, putative	203	131620	11710	1	1	1176	2349.99	2	2349.99	-0.001767	0	104.454	3.6e-11	K	NVNSDHMESNINDSGVSLGGPK	E	Phospho (ST)	0.0005000000000000000000.0	Spectrum24162 scans: 30254,	|	7	134.524	NVNS*DHMESNINDSGVSLGGPK	103.724	1	Site determining ions in 2nd hit (y17)	YES	NVNS*DHMESNINDSGVSLGGPK	OTPf-IMAC(DT)2010Mar11-01_CID	S905
PFL0340w	PF3D7_1206800	conserved Plasmodium protein, unknown function	157	86260	20965	1	1	990.746	2969.22	3	2969.23	-0.015858	0	104.161	3.8e-11	R	YCDESDDEDIYTDNIIFSQIHGLK	D	Carbamidomethyl (C); Phospho (ST)	0.020050000000000000000000.0	Spectrum56574 scans: 56885,	|	10	123.648	YCDES*DDEDIYTDNIIFSQIHGLK	49.4527	1	Site determining ions in 2nd hit (y17_2+)	YES	YCDES*DDEDIYTDNIIFSQIHGLK	OTPf-IMAC(DT)2010Mar10-01_CID	S410
PFL0340w	PF3D7_1206800	conserved Plasmodium protein, unknown function	104	86260	19825	1	1	990.751	2969.23	3	2969.23	-0.000288	0	104.088	3.9e-11	R	YCDESDDEDIYTDNIIFSQIHGLK	D	Carbamidomethyl (C); Phospho (ST)	0.020050000000000000000000.0	Spectrum57251 scans: 63059,	|	5	110.634	YCDES*DDEDIYTDNIIFSQIHGLK	48.7686	1	Site determining ions in 2nd hit (y17_2+, y13_2+)	YES	YCDES*DDEDIYTDNIIFSQIHGLK	OTPf-IMAC(DT)2010Mar11-02_CID	S410
PFL0340w	PF3D7_1206800	conserved Plasmodium protein, unknown function	104	86260	19787	1	1	990.749	2969.22	3	2969.23	-0.007608	0	104.083	3.9e-11	R	YCDESDDEDIYTDNIIFSQIHGLK	D	Carbamidomethyl (C); Phospho (ST)	0.020050000000000000000000.0	Spectrum56280 scans: 62191,	|	7	135.147	YCDES*DDEDIYTDNIIFSQIHGLK	85.0505	1	Site determining ions in 2nd hit (y17_2+)	YES	YCDES*DDEDIYTDNIIFSQIHGLK	OTPf-IMAC(DT)2010Mar11-02_CID	S410
PFL0590c	PF3D7_1211900	non-SERCA-type Ca2 -transporting P-ATPase (ATP4)	360	133789	11198	1	1	1156.98	2311.95	2	2311.96	-0.00333	1	103.893	4.1e-11	K	KNEVLNNSNNVEDGDNENSK	F	Phospho (ST)	0.00000005000000000000.0	Spectrum7813 scans: 17011,	|	4	173.3	KNEVLNNS*NNVEDGDNENSK	163.581	1	Site determining ions in 2nd hit at 10 peaks per window (b11, b12, y7, y3)	YES	KNEVLNNS*NNVEDGDNENSK	OTPf-IMAC(DT)2010Mar11-01_CID	S69
PFF1430c	PF3D7_0629500	amino acid transporter, putative	164	68815	24337	1	1	1121.8	3362.37	3	3362.38	-0.009766	0	103.816	4.2e-11	K	NSSNNNNNNTIVDISDGDYTNDEEGTNKPK	R	Phospho (ST)	0.000000000000005000000000000000.0	Spectrum23682 scans: 29726,	|	9	54.9314	NSSNNNNNNTIVDIS*DGDYTNDEEGTNKPK	28.3862	1	Site determining ions in 2nd hit (b12, b13)	YES	NSSNNNNNNTIVDIS*DGDYTNDEEGTNKPK	OTPf-IMAC(DT)2010Mar11-01_CID	S140
PFL0590c	PF3D7_1211900	non-SERCA-type Ca2 -transporting P-ATPase (ATP4)	435	133789	11807	1	1	1156.98	2311.94	2	2311.96	-0.01433	1	103.796	4.2e-11	K	KNEVLNNSNNVEDGDNENSK	F	Phospho (ST)	0.00000005000000000000.0	Spectrum7570 scans: 16452,	|	6	169.014	KNEVLNNS*NNVEDGDNENSK	139.417	1	Site determining ions in 2nd hit at 10 peaks per window (b13, b16, y7)	YES	KNEVLNNS*NNVEDGDNENSK	OTPf-IMAC(DT)2010Mar10-01_CID	S69
PFB0100c	PF3D7_0202000	knob-associated histidine-rich protein (KAHRP)	1292	71259	6880	1	1	1009.95	2017.88	2	2017.9	-0.010502	0	103.738	4.2e-11	K	GASTTAGSTTGATTGANAVQSK	D	Phospho (ST)	0.0050000000000000000000.0	Spectrum9801 scans: 23496,	|	3	148.977	GAS*TTAGSTTGATTGANAVQSK	13.9587	1		YES	GAS*TTAGSTTGATTGANAVQSK	OTPf-IMAC(DT)2010Mar11-02_CID	S598
PF10_0039	PF3D7_1003600	membrane skeletal protein IMC1-related (ALV5)	710	32634	33452	1	1	1388.94	4163.8	3	4163.81	-0.01084	1	103.684	4.3e-11	K	GLQRYSLDQNNIYQQANSFNQFNENAYNQNAFNR	S	Deamidated (NQ); Phospho (ST)	0.0000050003000000000000000000000000.0	Spectrum47329 scans: 48738,	|	9	136.758	GLQRYS*LDQNNIYQQANSFNQFNENAYNQNAFNR	51.5355	1	Site determining ions in 2nd hit (b14_2+, y28_2+, y25_2+, y23_2+, y17_2+)	YES	GLQRYS*LDQNNIYQQANSFNQFNENAYNQNAFNR	OTPf-IMAC(DT)2010Mar10-01_CID	S179
PFF1185w	PF3D7_0624600	SNF2 helicase, putative (ISWI)	886	315423	30269	1	1	1311.51	3931.52	3	3931.52	-0.000135	0	103.671	4.3e-11	K	NDNNGNFSDNNNNNNNINDDQNDDNIFSLHDSSK	I	Phospho (ST)	0.0000000500000000000000000000000000.0	Spectrum33196 scans: 37456,	|	7	67.9547	NDNNGNFS*DNNNNNNNINDDQNDDNIFSLHDSSK	70.7123	1	Site determining ions in 2nd hit at 10 peaks per window (y21_2+, y16_2+)	YES	NDNNGNFS*DNNNNNNNINDDQNDDNIFSLHDSSK	OTPf-IMAC(DT)2010Mar11-01_CID	S939
PFI1085w	PF3D7_0922100	ubiquitin-like protein, putative	815	181976	29551	1	1	1314.21	3939.62	3	3939.63	-0.007071	2	103.67	4.3e-11	K	GNVNDDFVNDNFIYYDSNIDDIYDKSDEEKER	Q	Phospho (ST)	0.00000000000000000000000005000000.0	Spectrum47754 scans: 54826,	|	10	84.592	GNVNDDFVNDNFIYYDSNIDDIYDKS*DEEKER	17.7676	1	Site determining ions in 2nd hit (b21_2+, y12_2+)	YES	GNVNDDFVNDNFIYYDSNIDDIYDKS*DEEKER	OTPf-IMAC(DT)2010Mar11-02_CID	S1299
PF11_0052	PF3D7_1104100	syntaxin, Qa-SNARE family (SYN13)	149	41363	7574	1	1	1035.93	2069.85	2	2069.85	0.001099	0	103.627	4.3e-11	K	YNNSTEFQSVDSTIEEK	T	Phospho (ST)	0.00050000000000000.0	Spectrum31607 scans: 36076,	|	1	212.372	YNNS*TEFQSVDSTIEEK	18.468	1		YES	YNNS*TEFQSVDSTIEEK	OTPf-IMAC(DT)2010Mar11-01_CID	S186
IPI00783228		SPTB Isoform 1 of Spectrin beta chain, erythrocyte	4351	246316	20708	1	1	1479.66	2957.31	2	2957.33	-0.018784	1	103.528	4.4e-11	R	KEELGELFAQVPSMGEEGGDADLSIEK	R	Phospho (ST)	0.000000000000500000000000000.0	Spectrum52579 scans: 53358,	|	10	189.93	KEELGELFAQVPS*MGEEGGDADLSIEK	119.655	1	Site determining ions in 2nd hit (b15)	YES	KEELGELFAQVPS*MGEEGGDADLSIEK	OTPf-IMAC(DT)2010Mar10-01_CID	S1444
PFL1170w	PF3D7_1224300	polyadenylate-binding protein, putative (PABP)	668	97169	17590	1	1	909.064	2724.17	3	2724.19	-0.016087	1	103.474	4.5e-11	K	KDETAASDCADTPNILYVGPHQSR	A	Carbamidomethyl (C); Phospho (ST)	0.000000502000000000000000.0	Spectrum26280 scans: 31332,	|	6	107.205	KDETAAS*DCADTPNILYVGPHQSR	19.6627	1	Site determining ions in 2nd hit at 10 peaks per window (b5_2+)	YES	KDETAAS*DCADTPNILYVGPHQSR	OTPf-IMAC(DT)2010Mar10-01_CID	S408
IPI00791534		SLC4A1 Band 3 anion transport protein	1578	103812	33830	1	1	1405.3	4212.87	3	4212.91	-0.035777	1	103.306	4.7e-11	R	YQSSPAKPDSSFYKGLDLNGGPDDPLQQTGQLFGGLVR	D	Deamidated (NQ); 2 Phospho (ST)	0.00000000055000000030000000000000000000.0	Spectrum64139 scans: 64146,	|	4	152.818	YQSSPAKPDS*S*FYKGLDLNGGPDDPLQQTGQLFGGLVR	39.152	2	Site determining ions in 2nd hit (b7, y28_2+)	YES	YQSSPAKPDS*S*FYKGLDLNGGPDDPLQQTGQLFGGLVR	OTPf-IMAC(DT)2010Mar10-01_CID	S356|S357
PF13_0214	PF3D7_1338300	elongation factor 1-gamma, putative	968	47747	26042	1	1	1153.82	3458.44	3	3458.46	-0.023812	2	103.297	4.7e-11	K	DDNNNNNNNDADNQHADLLSDDLAEKKQPK	K	Phospho (ST)	0.000000000000000000050000000000.0	Spectrum16952 scans: 24030,	|			DDNNNNNNNDADNQHADLLS*DDLAEKKQPK	1000	1	Only one possibility	YES	DDNNNNNNNDADNQHADLLS*DDLAEKKQPK	OTPf-IMAC(DT)2010Mar10-01_CID	S240
PFE0040c	PF3D7_0500800	mature parasite-infected erythrocyte surface antigen,erythrocyte membrane protein 2 (MESA)	1632	168186	8670	1	1	1071.97	2141.92	2	2141.93	-0.002105	1	103.042	5e-11	K	NIETDDEEETLVVKDDAK	K	Phospho (ST)	0.000500000000000000.0	Spectrum25584 scans: 31427,	|	10	147.848	NIET*DDEEETLVVKDDAK	64.2885	1	Site determining ions in 2nd hit (b4)	YES	NIET*DDEEETLVVKDDAK	OTPf-IMAC(DT)2010Mar11-01_CID	T448
PFF0870w	PF3D7_0618000	conserved Plasmodium membrane protein, unknown function	571	92697	10197	1	1	1125.02	2248.02	2	2248.04	-0.016128	1	102.902	5.1e-11	K	KNSEQNTIYNNSSITNTIK	T	Phospho (ST)	0.0050000000000000000.0	Spectrum23427 scans: 34399,	|	2	181.165	KNS*EQNTIYNNSSITNTIK	75.1797	1	Site determining ions in 2nd hit at 10 peaks per window (b5, b6)	YES	KNS*EQNTIYNNSSITNTIK	OTPf-IMAC(DT)2010Mar11-02_CID	S374
IPI00216697		ANK1 Isoform Er1 of Ankyrin-1	3262	206137	15689	1	1	879.71	2636.11	3	2636.11	-0.002113	1	102.631	5.5e-11	K	RQDDATGAGQDSENEVSLVSGHQR	G	Deamidated (NQ); Phospho (ST)	0.000000000005030000000000.0	Spectrum15499 scans: 23235,	|	5	141.503	RQDDATGAGQDS*ENEVSLVSGHQR	37.1838	1	Site determining ions in 2nd hit (y14)	YES	RQDDATGAGQDS*ENEVSLVSGHQR	OTPf-IMAC(DT)2010Mar11-01_CID	S1666
PFF1345w	PF3D7_0627700	transportin	102	132754	31448	1	1	1356.18	4065.51	3	4065.52	-0.01125	1	102.244	6e-11	K	NDDIMMTPNNNHNNNTEDFSDDDLDEKNDEMSSR	T	Phospho (ST)	0.0000000000000000000500000000000000.0	Spectrum28932 scans: 33940,	|	7	114.369	NDDIMMTPNNNHNNNTEDFS*DDDLDEKNDEMSSR	40.576	1	Site determining ions in 2nd hit at 10 peaks per window (b17_2+, y16_2+)	YES	NDDIMMTPNNNHNNNTEDFS*DDDLDEKNDEMSSR	OTPf-IMAC(DT)2010Mar11-01_CID	S506
PF13_0362	PF3D7_1369700	U1 small nuclear ribonucleoprotein a, putative	102	20406	20632	1	1	1000.06	2997.15	3	2997.15	9.5e-05	2	101.868	6.5e-11	K	TKDRELANSTMENFNENDDENEESS	-	Phospho (ST)	0.0000000000000000000000050.0	Spectrum22605 scans: 28915,	|	8	127.196	TKDRELANSTMENFNENDDENEES*S	23.6603	1	Site determining ions in 2nd hit at 10 peaks per window (b24_2+, y19_2+)	YES	TKDRELANSTMENFNENDDENEES*S	OTPf-IMAC(DT)2010Mar11-01_CID	S174
PF11_0052	PF3D7_1104100	syntaxin, Qa-SNARE family (SYN13)	132	41363	8128	1	1	1035.92	2069.83	2	2069.85	-0.017201	0	101.84	6.5e-11	K	YNNSTEFQSVDSTIEEK	T	Phospho (ST)	0.00050000000000000.0	Spectrum31710 scans: 35747,	|	7	177.514	YNNS*TEFQSVDSTIEEK	26.3192	1		YES	YNNS*TEFQSVDSTIEEK	OTPf-IMAC(DT)2010Mar10-01_CID	S186
PF10_0323	PF3D7_1033200	early transcribed membrane protein 10.2 (ETRAMP10.2)	387	38902	9422	1	1	1076	2149.98	2	2149.99	-0.012897	1	101.786	6.6e-11	R	KLASFSLYDALADASEQNK	N	Phospho (ST)	0.0005000000000000000.0	Spectrum52729 scans: 53523,	|	5	217.114	KLAS*FSLYDALADASEQNK	58.6837	1		YES	KLAS*FSLYDALADASEQNK	OTPf-IMAC(DT)2010Mar10-01_CID	S193
PF11_0111	PF3D7_1110400	asparagine-rich antigen	543	173819	6023	1	1	975.379	1948.74	2	1948.74	-0.000698	0	101.704	6.8e-11	K	VVDNNFNNSDMNNNMK	Q	Phospho (ST)	0.0000000050000000.0	Spectrum19215 scans: 25966,	|			VVDNNFNNS*DMNNNMK	1000	1	Only one possibility	YES	VVDNNFNNS*DMNNNMK	OTPf-IMAC(DT)2010Mar11-01_CID	S125
PFL0210c	PF3D7_1204300	eukaryotic translation initiation factor 5A (EIF5A)	536	17620	18329	1	1	1402.09	2802.16	2	2802.18	-0.020704	0	101.573	7e-11	M	SDHEMYDNIDAGASQTYPVQAGAIK	K	Acetyl (Protein N-term); Phospho (ST)	1.5000000000000000000000000.0	Spectrum42647 scans: 45029,	|	5	117.291	S*DHEMYDNIDAGASQTYPVQAGAIK	73.4427	1	Site determining ions in 2nd hit (b10, b13, y15, y12)	YES	S*DHEMYDNIDAGASQTYPVQAGAIK	OTPf-IMAC(DT)2010Mar10-01_CID	S2
PF10_0039	PF3D7_1003600	membrane skeletal protein IMC1-related (ALV5)	735	32634	34490	1	1	1519.68	4556.01	3	4556.01	0.000883	1	101.491	7.1e-11	R	YSLDQNNIYQQANSFNQFNENAYNQNAFNRSYELLNK	Q	Phospho (ST)	0.0000000000000000000000000000005000000.0	Spectrum51301 scans: 52950,	|	10	45.8363	YSLDQNNIYQQANSFNQFNENAYNQNAFNRS*YELLNK	29.2422	1	Site determining ions in 2nd hit (b26_2+)	YES	YSLDQNNIYQQANSFNQFNENAYNQNAFNRS*YELLNK	OTPf-IMAC(DT)2010Mar11-01_CID	S208
PF14_0700	PF3D7_1473200	DnaJ protein, putative	426	52422	13538	1	1	1253.99	2505.97	2	2505.99	-0.013172	0	101.49	7.1e-11	R	NQEEGSTNCSNVVEEEMTLEK	C	Carbamidomethyl (C); Phospho (ST)	0.000005002000000000000.0	Spectrum34858 scans: 43891,	|	1	162.281	NQEEGS*TNCSNVVEEEMTLEK	18.509	1		YES	NQEEGS*TNCSNVVEEEMTLEK	OTPf-IMAC(DT)2010Mar11-02_CID	S211
PF14_0354	PF3D7_1437400	pantothenate kinase, putative	275	90984	12885	1	1	1221.01	2440	2	2439.99	0.005694	0	101.456	7.2e-11	K	IPIFNFNSDSYCNYMNSFK	S	Carbamidomethyl (C); Phospho (ST)	0.0000000500020000000.0	Spectrum62519 scans: 63332,	|	7	157.61	IPIFNFNS*DSYCNYMNSFK	52.4079	1		YES	IPIFNFNS*DSYCNYMNSFK	OTPf-IMAC(DT)2010Mar11-01_CID	S516
PF10_0323	PF3D7_1033200	early transcribed membrane protein 10.2 (ETRAMP10.2)	361	38902	8882	1	1	1076	2149.99	2	2149.99	-0.007297	1	101.456	7.2e-11	R	KLASFSLYDALADASEQNK	N	Phospho (ST)	0.0005000000000000000.0	Spectrum51418 scans: 58022,	|	8	192.848	KLAS*FSLYDALADASEQNK	31.9542	1		YES	KLAS*FSLYDALADASEQNK	OTPf-IMAC(DT)2010Mar11-02_CID	S193
MAL7P1.19	PF3D7_0704600	ubiquitin transferase, putative	353	460131	17343	1	1	902.453	2704.34	3	2704.34	-0.004589	0	101.41	7.2e-11	K	NVNNNSPINLSESVTQNIINSLLK	E	Phospho (ST)	0.000005000000000000000000.0	Spectrum71551 scans: 71346,	|	6	165.335	NVNNNS*PINLSESVTQNIINSLLK	62.1731	1	Site determining ions in 2nd hit at 10 peaks per window (y16_2+)	YES	NVNNNS*PINLSESVTQNIINSLLK	OTPf-IMAC(DT)2010Mar10-01_CID	S3530
PF10_0039	PF3D7_1003600	membrane skeletal protein IMC1-related (ALV5)	735	32634	34488	1	1	1519.68	4556.01	3	4556.01	-0.000227	1	101.364	7.3e-11	R	YSLDQNNIYQQANSFNQFNENAYNQNAFNRSYELLNK	Q	Phospho (ST)	0.0000000000000000000000000000005000000.0	Spectrum51277 scans: 52924,	|	6	60.664	YSLDQNNIYQQANSFNQFNENAYNQNAFNRS*YELLNK	31.3147	1	Site determining ions in 2nd hit (b26_2+)	YES	YSLDQNNIYQQANSFNQFNENAYNQNAFNRS*YELLNK	OTPf-IMAC(DT)2010Mar11-01_CID	S208
PFL0340w	PF3D7_1206800	conserved Plasmodium protein, unknown function	191	86260	20193	1	1	990.754	2969.24	3	2969.23	0.008502	0	101.266	7.5e-11	R	YCDESDDEDIYTDNIIFSQIHGLK	D	Carbamidomethyl (C); Phospho (ST)	0.020050000000000000000000.0	Spectrum57128 scans: 58046,	|	8	142.531	YCDES*DDEDIYTDNIIFSQIHGLK	76.463	1	Site determining ions in 2nd hit (y17_2+, y13_2+)	YES	YCDES*DDEDIYTDNIIFSQIHGLK	OTPf-IMAC(DT)2010Mar11-01_CID	S410
PFF0445w	PF3D7_0609000	conserved Plasmodium protein, unknown function	360	720062	9909	1	1	1091.4	2180.78	2	2180.8	-0.016069	1	101.054	7.8e-11	R	CIEQSDNEDDYDKEWR	E	Carbamidomethyl (C); Phospho (ST)	0.2000500000000000.0	Spectrum20885 scans: 27003,	|			CIEQS*DNEDDYDKEWR	1000	1	Only one possibility	YES	CIEQS*DNEDDYDKEWR	OTPf-IMAC(DT)2010Mar10-01_CID	S4684
PFL0170w	PF3D7_1203400	transporter, putative	176	149101	17056	1	1	1366.58	2731.14	2	2731.14	0.002511	1	100.988	8e-11	K	NSSDDYMKDLSFDELLENNFQK	S	Phospho (ST)	0.0000000000500000000000.0	Spectrum56463 scans: 57479,	|	4	157.814	NSSDDYMKDLS*FDELLENNFQK	73.5335	1	Site determining ions in 2nd hit (b10, y15, y12)	YES	NSSDDYMKDLS*FDELLENNFQK	OTPf-IMAC(DT)2010Mar11-01_CID	S929
PF14_0700	PF3D7_1473200	DnaJ protein, putative	453	52422	14353	1	1	1253.99	2505.97	2	2505.99	-0.017092	0	100.722	8.5e-11	R	NQEEGSTNCSNVVEEEMTLEK	C	Carbamidomethyl (C); Phospho (ST)	0.000005002000000000000.0	Spectrum35190 scans: 38766,	|	1	140.162	NQEEGS*TNCSNVVEEEMTLEK	18.4925	1		YES	NQEEGS*TNCSNVVEEEMTLEK	OTPf-IMAC(DT)2010Mar10-01_CID	S211
PF14_0316	PF3D7_1433500	DNA topoisomerase II, putative	282	169122	7196	1	1	1021.97	2041.92	2	2041.92	-0.001183	1	100.708	8.5e-11	R	KADDLNSNELDNTLSVSK	T	Phospho (ST)	0.000000500000000000.0	Spectrum26726 scans: 32277,	|	7	212.621	KADDLNS*NELDNTLSVSK	114.779	1		YES	KADDLNS*NELDNTLSVSK	OTPf-IMAC(DT)2010Mar11-01_CID	S1288
PFL0340w	PF3D7_1206800	conserved Plasmodium protein, unknown function	157	86260	20982	1	1	990.746	2969.22	3	2969.23	-0.014388	0	100.63	8.7e-11	R	YCDESDDEDIYTDNIIFSQIHGLK	D	Carbamidomethyl (C); Phospho (ST)	0.020050000000000000000000.0	Spectrum57594 scans: 57798,	|	9	171.04	YCDES*DDEDIYTDNIIFSQIHGLK	71.577	1	Site determining ions in 2nd hit (y17_2+, y13_2+)	YES	YCDES*DDEDIYTDNIIFSQIHGLK	OTPf-IMAC(DT)2010Mar10-01_CID	S410
MAL8P1.69	PF3D7_0818200	14-3-3 protein, putative	1099	30174	23714	1	1	1106.18	3315.51	3	3315.49	0.020137	1	100.602	8.7e-11	R	AFDDAITEFDNVSEDSYKDSTLIMQLLR	D	Phospho (ST)	0.0000000000005000000000000000.0	Spectrum66839 scans: 67518,	|	9	89.1475	AFDDAITEFDNVS*EDSYKDSTLIMQLLR	29.9875	1	Site determining ions in 2nd hit (y13)	YES	AFDDAITEFDNVS*EDSYKDSTLIMQLLR	OTPf-IMAC(DT)2010Mar11-01_CID	S222
PF10_0075	PF3D7_1007700	transcription factor with AP2 domain(s) (ApiAP2)	453	182551	12464	1	1	1203.53	2405.04	2	2405.03	0.008051	1	100.497	8.9e-11	R	KLSEESQMLLDDMEQTLCR	N	Carbamidomethyl (C); Phospho (ST)	0.0050000000000000020.0	Spectrum57640 scans: 58609,	|	4	183.003	KLS*EESQMLLDDMEQTLCR	50.5248	1	Site determining ions in 2nd hit at 10 peaks per window (b5)	YES	KLS*EESQMLLDDMEQTLCR	OTPf-IMAC(DT)2010Mar11-01_CID	S735
PFL0340w	PF3D7_1206800	conserved Plasmodium protein, unknown function	191	86260	20185	1	1	990.754	2969.24	3	2969.23	0.007932	0	100.307	9.3e-11	R	YCDESDDEDIYTDNIIFSQIHGLK	D	Carbamidomethyl (C); Phospho (ST)	0.020050000000000000000000.0	Spectrum56048 scans: 57023,	|	5	101.015	YCDES*DDEDIYTDNIIFSQIHGLK	38.321	1	Site determining ions in 2nd hit (b11, y17_2+)	YES	YCDES*DDEDIYTDNIIFSQIHGLK	OTPf-IMAC(DT)2010Mar11-01_CID	S410
PFL0340w	PF3D7_1206800	conserved Plasmodium protein, unknown function	191	86260	20209	1	1	990.754	2969.24	3	2969.23	0.009942	0	100.299	9.3e-11	R	YCDESDDEDIYTDNIIFSQIHGLK	D	Carbamidomethyl (C); Phospho (ST)	0.020050000000000000000000.0	Spectrum56478 scans: 57496,	|	8	97.2878	YCDES*DDEDIYTDNIIFSQIHGLK	47.9661	1	Site determining ions in 2nd hit (y17_2+)	YES	YCDES*DDEDIYTDNIIFSQIHGLK	OTPf-IMAC(DT)2010Mar11-01_CID	S410
PFI1685w	PF3D7_0934800	cAMP-dependent protein kinase catalytic subunit (PKAc)	102	40171	15546	1	1	876.094	2625.26	3	2625.25	0.005918	0	100.284	9.4e-11	R	TYTLCGTPEYIAPEILLNVGHGK	A	Carbamidomethyl (C); Phospho (ST)	0.00502000000000000000000.0	Spectrum57162 scans: 58083,	|	3	99.149	TYT*LCGTPEYIAPEILLNVGHGK	19.9134	1		YES	TYT*LCGTPEYIAPEILLNVGHGK	OTPf-IMAC(DT)2010Mar11-01_CID	T189
PFF0870w	PF3D7_0618000	conserved Plasmodium membrane protein, unknown function	555	92697	10254	1	1	1125.02	2248.03	2	2248.04	-0.005628	1	100.226	9.5e-11	K	KNSEQNTIYNNSSITNTIK	T	Phospho (ST)	0.0050000000000000000.0	Spectrum23528 scans: 29557,	|	3	201.976	KNS*EQNTIYNNSSITNTIK	86.1656	1	Site determining ions in 2nd hit at 10 peaks per window (b4)	YES	KNS*EQNTIYNNSSITNTIK	OTPf-IMAC(DT)2010Mar11-01_CID	S374
PFD0985w	PF3D7_0420300	transcription factor with AP2 domain(s) (ApiAP2)	127	399922	14017	1	1	826.361	2476.06	3	2476.08	-0.014831	1	100.137	9.7e-11	K	KYSSSAHNATSAGTNYTTTAAHR	E	Phospho (ST)	0.00500000000000000000000.0	Spectrum6330 scans: 15443,	|	1	130.943	KYS*SSAHNATSAGTNYTTTAAHR	15.713	1		YES	KYS*SSAHNATSAGTNYTTTAAHR	OTPf-IMAC(DT)2010Mar10-01_CID	S2034
PF13_0214	PF3D7_1338300	elongation factor 1-gamma, putative	968	47747	21118	1	1	1489.58	2977.14	2	2977.16	-0.022662	0	100.059	9.9e-11	K	DDNNNNNNNDADNQHADLLSDDLAEK	K	Phospho (ST)	0.00000000000000000005000000.0	Spectrum28770 scans: 33332,	|			DDNNNNNNNDADNQHADLLS*DDLAEK	1000	1	Only one possibility	YES	DDNNNNNNNDADNQHADLLS*DDLAEK	OTPf-IMAC(DT)2010Mar10-01_CID	S240
PFL1170w	PF3D7_1224300	polyadenylate-binding protein, putative (PABP)	807	97169	16992	1	1	909.069	2724.18	3	2724.19	-0.000157	1	100.043	9.9e-11	K	KDETAASDCADTPNILYVGPHQSR	A	Carbamidomethyl (C); Phospho (ST)	0.000000502000000000000000.0	Spectrum26062 scans: 31547,	|	6	90.606	KDETAAS*DCADTPNILYVGPHQSR	19.4829	1		YES	KDETAAS*DCADTPNILYVGPHQSR	OTPf-IMAC(DT)2010Mar11-01_CID	S408
MAL13P1.63	PF3D7_1312900	eukaryotic translation initation factor 4 gamma, putative (EIF4G)	140	146556	12836	1	1	1218	2433.99	2	2434	-0.005518	0	100.024	9.9e-11	R	NNSIDMNNSNINNYTNQQTR	F	Phospho (ST)	0.00500000000000000000.0	Spectrum25198 scans: 31002,	|	2	196.014	NNS*IDMNNSNINNYTNQQTR	100.601	1	Site determining ions in 2nd hit at 10 peaks per window (b5)	YES	NNS*IDMNNSNINNYTNQQTR	OTPf-IMAC(DT)2010Mar11-01_CID	S316
PF13_0214	PF3D7_1338300	elongation factor 1-gamma, putative	968	47747	21153	1	1	1490.07	2978.13	2	2978.14	-0.00935	0	99.9709	1e-10	K	DDNNNNNNNDADNQHADLLSDDLAEK	K	Deamidated (NQ); Phospho (ST)	0.00030000000000000005000000.0	Spectrum29321 scans: 33939,	|			DDNNNNNNNDADNQHADLLS*DDLAEK	1000	1	Only one possibility	YES	DDNNNNNNNDADNQHADLLS*DDLAEK	OTPf-IMAC(DT)2010Mar10-01_CID	S240
MAL8P1.69	PF3D7_0818200	14-3-3 protein, putative	1099	30174	25272	1	1	1158.21	3471.6	3	3471.59	0.014252	2	99.9621	1e-10	K	RAFDDAITEFDNVSEDSYKDSTLIMQLLR	D	Phospho (ST)	0.00000000000005000000000000000.0	Spectrum63276 scans: 64019,	|	7	130.118	RAFDDAITEFDNVS*EDSYKDSTLIMQLLR	63.6381	1	Site determining ions in 2nd hit at 10 peaks per window (b16, b14_2+, y13_2+)	YES	RAFDDAITEFDNVS*EDSYKDSTLIMQLLR	OTPf-IMAC(DT)2010Mar11-01_CID	S222
PFE1465w	PF3D7_0529400.1	conserved Plasmodium protein, unknown function	865	187990	16353	1	1	1353.03	2704.05	2	2704.06	-0.013202	0	99.8859	1e-10	K	YVVEDNNSNMEEEQVNANHMMK	Y	Phospho (ST)	0.0000000500000000000000.0	Spectrum25073 scans: 35821,	|			YVVEDNNS*NMEEEQVNANHMMK	1000	1	Only one possibility	YES	YVVEDNNS*NMEEEQVNANHMMK	OTPf-IMAC(DT)2010Mar11-02_CID	S424
PFL2325c	PF3D7_1248500	conserved protein, unknown function	100	32254	32677	1	1	1361.92	4082.74	3	4082.77	-0.030637	3	99.8282	1e-10	R	NSIVGQNYGAAYNQGGYNYSQNKDKENYDKSNSGQK	G	Phospho (ST)	0.000000000000000000000000000000500000.0	Spectrum18041 scans: 24726,	|	3	54.7688	NSIVGQNYGAAYNQGGYNYSQNKDKENYDKS*NSGQK	19.202	1		YES	NSIVGQNYGAAYNQGGYNYSQNKDKENYDKS*NSGQK	OTPf-IMAC(DT)2010Mar10-01_CID	S38
PF13_0237	PF3D7_1343300	conserved Plasmodium protein, unknown function	114	114514	19951	1	1	986.497	2956.47	3	2956.47	0.000784	1	99.7616	1.1e-10	K	VLAHLARTPQESNADDFIVIQDSPIK	C	Phospho (ST)	0.00000005000000000000000000.0	Spectrum40178 scans: 43489,	|	9	173.961	VLAHLART*PQESNADDFIVIQDSPIK	67.7168	1	Site determining ions in 2nd hit (y17)	YES	VLAHLART*PQESNADDFIVIQDSPIK	OTPf-IMAC(DT)2010Mar11-01_CID	T719
PF10_0039	PF3D7_1003600	membrane skeletal protein IMC1-related (ALV5)	710	32634	33447	1	1	1388.6	4162.79	3	4162.83	-0.041221	1	99.7451	1.1e-10	K	GLQRYSLDQNNIYQQANSFNQFNENAYNQNAFNR	S	Phospho (ST)	0.0000050000000000000000000000000000.0	Spectrum46951 scans: 48716,	|	5	160.868	GLQRYS*LDQNNIYQQANSFNQFNENAYNQNAFNR	87.5232	1	Site determining ions in 2nd hit (b11_2+, y23_2+)	YES	GLQRYS*LDQNNIYQQANSFNQFNENAYNQNAFNR	OTPf-IMAC(DT)2010Mar10-01_CID	S179
PFE0410w	PF3D7_0508300	triose phosphate transporter (oTPT)	175	39015	19469	1	1	966.113	2895.32	3	2895.33	-0.016746	2	99.4895	1.1e-10	K	KNEYGTFPITINEGYSDNVGDNKLK	S	Phospho (ST)	0.0000000000000005000000000.0	Spectrum35889 scans: 39131,	|	10	108.62	KNEYGTFPITINEGYS*DNVGDNKLK	64.9363	1	Site determining ions in 2nd hit (b14_2+, y12)	YES	KNEYGTFPITINEGYS*DNVGDNKLK	OTPf-IMAC(DT)2010Mar10-01_CID	S22
PFE0040c	PF3D7_0500800	mature parasite-infected erythrocyte surface antigen,erythrocyte membrane protein 2 (MESA)	1632	168186	8666	1	1	1071.97	2141.92	2	2141.93	-0.002585	1	99.4028	1.1e-10	K	NIETDDEEETLVVKDDAK	K	Phospho (ST)	0.000500000000000000.0	Spectrum26798 scans: 32356,	|	7	126.354	NIET*DDEEETLVVKDDAK	95.2452	1	Site determining ions in 2nd hit at 10 peaks per window (b8, y10)	YES	NIET*DDEEETLVVKDDAK	OTPf-IMAC(DT)2010Mar11-01_CID	T448
PFI1085w	PF3D7_0922100	ubiquitin-like protein, putative	815	181976	29552	1	1	1314.21	3939.62	3	3939.63	-0.007071	2	99.2652	1.2e-10	K	GNVNDDFVNDNFIYYDSNIDDIYDKSDEEKER	Q	Phospho (ST)	0.00000000000000000000000005000000.0	Spectrum47749 scans: 54821,	|	9	50.9858	GNVNDDFVNDNFIYYDSNIDDIYDKS*DEEKER	19.719	1	Site determining ions in 2nd hit (b21_2+, y12)	YES	GNVNDDFVNDNFIYYDSNIDDIYDKS*DEEKER	OTPf-IMAC(DT)2010Mar11-02_CID	S1299
PF10_0075	PF3D7_1007700	transcription factor with AP2 domain(s) (ApiAP2)	461	182551	12261	1	1	1203.52	2405.02	2	2405.03	-0.008809	1	99.0826	1.2e-10	R	KLSEESQMLLDDMEQTLCR	N	Carbamidomethyl (C); Phospho (ST)	0.0050000000000000020.0	Spectrum57497 scans: 63329,	|	3	233.959	KLS*EESQMLLDDMEQTLCR	54.9455	1	Site determining ions in 2nd hit at 10 peaks per window (b5, y14)	YES	KLS*EESQMLLDDMEQTLCR	OTPf-IMAC(DT)2010Mar11-02_CID	S735
PFF1155w	PF3D7_0624000	hexokinase (HK)	487	55226	21521	1	1	1502.68	3003.34	2	3003.36	-0.017566	1	99.065	1.2e-10	K	NDVTYTKLDTIECDIPINEELSWR	I	Carbamidomethyl (C); Phospho (ST)	0.000000000500200000000000.0	Spectrum56284 scans: 56566,	|	3	133.852	NDVTYTKLDT*IECDIPINEELSWR	65.8412	1		YES	NDVTYTKLDT*IECDIPINEELSWR	OTPf-IMAC(DT)2010Mar10-01_CID	T18
PFE0040c	PF3D7_0500800	mature parasite-infected erythrocyte surface antigen,erythrocyte membrane protein 2 (MESA)	1486	168186	9269	1	1	1071.96	2141.91	2	2141.93	-0.011125	1	99.0528	1.2e-10	K	NIETDDEEETLVVKDDAK	K	Phospho (ST)	0.000500000000000000.0	Spectrum27986 scans: 32819,	|	2	133.937	NIET*DDEEETLVVKDDAK	122.681	1	Site determining ions in 2nd hit at 10 peaks per window (b4)	YES	NIET*DDEEETLVVKDDAK	OTPf-IMAC(DT)2010Mar10-01_CID	T448
PF10_0323	PF3D7_1033200	early transcribed membrane protein 10.2 (ETRAMP10.2)	426	38902	8843	1	1	1076.01	2150	2	2149.99	0.002963	1	99.0012	1.3e-10	R	KLASFSLYDALADASEQNK	N	Phospho (ST)	0.0005000000000000000.0	Spectrum52257 scans: 53714,	|	1	190.743	KLAS*FSLYDALADASEQNK	35.6826	1	Site determining ions in 2nd hit at 10 peaks per window (b4)	YES	KLAS*FSLYDALADASEQNK	OTPf-IMAC(DT)2010Mar11-01_CID	S193
PFE0040c	PF3D7_0500800	mature parasite-infected erythrocyte surface antigen,erythrocyte membrane protein 2 (MESA)	1632	168186	8686	1	1	1071.97	2141.92	2	2141.93	-0.001125	1	98.7279	1.3e-10	K	NIETDDEEETLVVKDDAK	K	Phospho (ST)	0.000500000000000000.0	Spectrum27405 scans: 32672,	|	7	171.903	NIET*DDEEETLVVKDDAK	75.4477	1	Site determining ions in 2nd hit (b4)	YES	NIET*DDEEETLVVKDDAK	OTPf-IMAC(DT)2010Mar11-01_CID	T448
PFD1115c	PF3D7_0423600	conserved Plasmodium protein, unknown function	114	190828	5063	1	1	903.372	1804.73	2	1804.74	-0.011294	0	98.6132	1.4e-10	K	NVISDEQDGEDTLYK	K	Phospho (ST)	0.000500000000000.0	Spectrum30354 scans: 34669,	|	9	171.25	NVIS*DEQDGEDTLYK	153.878	1		YES	NVIS*DEQDGEDTLYK	OTPf-IMAC(DT)2010Mar10-01_CID	S677
PFA0160c	PF3D7_0103200	nucleoside transporter, putative	408	49977	8765	1	1	1073.5	2144.98	2	2144.98	-0.000341	2	98.5923	1.4e-10	K	GKNKSSENIQSNNVSMISK	C	Deamidated (NQ); Phospho (ST)	0.0000500000030000000.0	Spectrum11026 scans: 19519,	|	1	184.822	GKNKS*SENIQSNNVSMISK	18.6508	1		YES	GKNKS*SENIQSNNVSMISK	OTPf-IMAC(DT)2010Mar11-01_CID	S231
PFC0530w	PF3D7_0312500	transporter, putative	233	67725	21853	1	1	1025.48	3073.42	3	3073.43	-0.002158	0	98.5691	1.4e-10	K	INYINSVDDINNSSNNSINIQHIQHK	L	Phospho (ST)	0.00000500000000000000000000.0	Spectrum30688 scans: 35476,	|	7	85.9727	INYINS*VDDINNSSNNSINIQHIQHK	42.983	1	Site determining ions in 2nd hit (b12)	YES	INYINS*VDDINNSSNNSINIQHIQHK	OTPf-IMAC(DT)2010Mar11-01_CID	S286
PFB0100c	PF3D7_0202000	knob-associated histidine-rich protein (KAHRP)	1566	71259	6832	1	1	1009.95	2017.89	2	2017.9	-0.000502	0	98.3206	1.5e-10	K	GASTTAGSTTGATTGANAVQSK	D	Phospho (ST)	0.0000000500000000000000.0	Spectrum8512 scans: 17428,	|	1	134.806	GASTTAGS*TTGATTGANAVQSK	18.6214	1		YES	GASTTAGS*TTGATTGANAVQSK	OTPf-IMAC(DT)2010Mar11-01_CID	S603
PF10_0323	PF3D7_1033200	early transcribed membrane protein 10.2 (ETRAMP10.2)	387	38902	9419	1	1	1076	2149.98	2	2149.99	-0.013637	1	98.3004	1.5e-10	R	KLASFSLYDALADASEQNK	N	Phospho (ST)	0.0005000000000000000.0	Spectrum52044 scans: 53079,	|	2	191.163	KLAS*FSLYDALADASEQNK	29.5681	1		YES	KLAS*FSLYDALADASEQNK	OTPf-IMAC(DT)2010Mar10-01_CID	S193
PF11_0342	PF3D7_1133200	conserved Plasmodium protein, unknown function	304	244889	11518	1	1	1147.46	2292.9	2	2292.92	-0.016384	1	98.2622	1.5e-10	K	NNMINSEDDIKTDQEYER	D	Phospho (ST)	0.000005000000000000.0	Spectrum20848 scans: 26962,	|	3	170.569	NNMINS*EDDIKTDQEYER	127.811	1	Site determining ions in 2nd hit at 10 peaks per window (b9)	YES	NNMINS*EDDIKTDQEYER	OTPf-IMAC(DT)2010Mar10-01_CID	S682
PFE0040c	PF3D7_0500800	mature parasite-infected erythrocyte surface antigen,erythrocyte membrane protein 2 (MESA)	1486	168186	9256	1	1	1071.96	2141.91	2	2141.93	-0.013085	1	98.2164	1.5e-10	K	NIETDDEEETLVVKDDAK	K	Phospho (ST)	0.000500000000000000.0	Spectrum27584 scans: 32377,	|	9	143.309	NIET*DDEEETLVVKDDAK	70.2374	1		YES	NIET*DDEEETLVVKDDAK	OTPf-IMAC(DT)2010Mar10-01_CID	T448
PF14_0252	PF3D7_1427300	conserved Plasmodium protein, unknown function	125	175651	29329	1	1	1277.92	3830.73	3	3830.72	0.008279	1	98.163	1.5e-10	K	DQMLNSSNVINGTTNNSNMSSFIDGKEELFFLGK	N	Phospho (ST)	0.0000005000000000000000000000000000.0	Spectrum63164 scans: 63895,	|	6	87.8032	DQMLNSS*NVINGTTNNSNMSSFIDGKEELFFLGK	19.8574	1		YES	DQMLNSS*NVINGTTNNSNMSSFIDGKEELFFLGK	OTPf-IMAC(DT)2010Mar11-01_CID	S422
MAL8P1.69	PF3D7_0818200	14-3-3 protein, putative	889	30174	24748	1	1	1158.2	3471.59	3	3471.59	-0.001498	2	98.0598	1.6e-10	K	RAFDDAITEFDNVSEDSYKDSTLIMQLLR	D	Phospho (ST)	0.00000000000005000000000000000.0	Spectrum62973 scans: 68493,	|	7	125.894	RAFDDAITEFDNVS*EDSYKDSTLIMQLLR	49.9747	1	Site determining ions in 2nd hit at 10 peaks per window (b14_2+)	YES	RAFDDAITEFDNVS*EDSYKDSTLIMQLLR	OTPf-IMAC(DT)2010Mar11-02_CID	S222
PFL0210c	PF3D7_1204300	eukaryotic translation initiation factor 5A (EIF5A)	547	17620	17748	1	1	935.069	2802.18	3	2802.18	-0.0004	0	98.0124	1.6e-10	M	SDHEMYDNIDAGASQTYPVQAGAIK	K	Acetyl (Protein N-term); Phospho (ST)	1.0000000000000500000000000.0	Spectrum42003 scans: 44935,	|	3	112.224	S*DHEMYDNIDAGASQTYPVQAGAIK	13.2991	1	Site determining ions in 2nd hit (y15, y13, y12)	YES	S*DHEMYDNIDAGASQTYPVQAGAIK	OTPf-IMAC(DT)2010Mar11-01_CID	S2
PF11_0506	PF3D7_1149000	antigen 332, DBL-like protein (Pf332)	2581	688870	33251	1	1	1426.31	4275.91	3	4275.91	0.004817	2	97.4808	1.8e-10	R	ASVNDEKVEVASITEEVEEEEKSVSEEVLEEEGSTTEK	V	Phospho (ST)	0.00000000000000000000000050000000000000.0	Spectrum57835 scans: 58823,	|	7	100.126	ASVNDEKVEVASITEEVEEEEKSVS*EEVLEEEGSTTEK	22.0736	1		YES	ASVNDEKVEVASITEEVEEEEKSVS*EEVLEEEGSTTEK	OTPf-IMAC(DT)2010Mar11-01_CID	S1462
PFE0410w	PF3D7_0508300	triose phosphate transporter (oTPT)	175	39015	19466	1	1	966.112	2895.31	3	2895.33	-0.018036	2	97.4216	1.8e-10	K	KNEYGTFPITINEGYSDNVGDNKLK	S	Phospho (ST)	0.0000000000000005000000000.0	Spectrum35869 scans: 39109,	|	7	130.454	KNEYGTFPITINEGYS*DNVGDNKLK	82.4639	1	Site determining ions in 2nd hit (b12)	YES	KNEYGTFPITINEGYS*DNVGDNKLK	OTPf-IMAC(DT)2010Mar10-01_CID	S22
PFF0870w	PF3D7_0618000	conserved Plasmodium membrane protein, unknown function	571	92697	10198	1	1	1125.02	2248.02	2	2248.04	-0.016128	1	97.2703	1.9e-10	K	KNSEQNTIYNNSSITNTIK	T	Phospho (ST)	0.0050000000000000000.0	Spectrum23421 scans: 34393,	|	4	181.185	KNS*EQNTIYNNSSITNTIK	71.8577	1	Site determining ions in 2nd hit (y15)	YES	KNS*EQNTIYNNSSITNTIK	OTPf-IMAC(DT)2010Mar11-02_CID	S374
PFL0340w	PF3D7_1206800	conserved Plasmodium protein, unknown function	104	86260	19798	1	1	990.749	2969.23	3	2969.23	-0.006348	0	97.1408	1.9e-10	R	YCDESDDEDIYTDNIIFSQIHGLK	D	Carbamidomethyl (C); Phospho (ST)	0.020050000000000000000000.0	Spectrum55638 scans: 61740,	|	7	166.436	YCDES*DDEDIYTDNIIFSQIHGLK	82.2532	1	Site determining ions in 2nd hit (y17_2+, y13_2+)	YES	YCDES*DDEDIYTDNIIFSQIHGLK	OTPf-IMAC(DT)2010Mar11-02_CID	S410
PF10_0039	PF3D7_1003600	membrane skeletal protein IMC1-related (ALV5)	735	32634	34666	1	1	1546.33	4635.97	3	4635.98	-0.001101	1	97.1196	1.9e-10	R	YSLDQNNIYQQANSFNQFNENAYNQNAFNRSYELLNK	Q	2 Phospho (ST)	0.0000000000000500000000000000005000000.0	Spectrum53793 scans: 55168,	|	10	58.7754	YSLDQNNIYQQANS*FNQFNENAYNQNAFNRS*YELLNK	31.5052	2	Site determining ions in 2nd hit (b5, b9, y30_2+)	YES	YSLDQNNIYQQANS*FNQFNENAYNQNAFNRS*YELLNK	OTPf-IMAC(DT)2010Mar11-01_CID	S191|S208
PFE0040c	PF3D7_0500800	mature parasite-infected erythrocyte surface antigen,erythrocyte membrane protein 2 (MESA)	1497	168186	8736	1	1	1071.96	2141.92	2	2141.93	-0.010165	1	97.0929	2e-10	K	NIETDDEEETLVVKDDAK	K	Phospho (ST)	0.000500000000000000.0	Spectrum26588 scans: 37122,	|	6	186.078	NIET*DDEEETLVVKDDAK	97.0633	1	Site determining ions in 2nd hit (b4)	YES	NIET*DDEEETLVVKDDAK	OTPf-IMAC(DT)2010Mar11-02_CID	T448
PFL1170w	PF3D7_1224300	polyadenylate-binding protein, putative (PABP)	807	97169	16971	1	1	1363.1	2724.18	2	2724.19	-0.003071	1	97.0132	2e-10	K	KDETAASDCADTPNILYVGPHQSR	A	Carbamidomethyl (C); Phospho (ST)	0.000000502000000000000000.0	Spectrum25494 scans: 31328,	|	6	121.51	KDETAAS*DCADTPNILYVGPHQSR	16.0677	1		YES	KDETAAS*DCADTPNILYVGPHQSR	OTPf-IMAC(DT)2010Mar11-01_CID	S408
PF13_0277	PF3D7_1353300	conserved Plasmodium protein, unknown function	175	248104	12984	1	1	1201.55	2401.09	2	2401.1	-0.011843	1	96.9511	2e-10	K	KNSLNTIEYFENNLSFFNK	I	Phospho (ST)	0.0050000000000000000.0	Spectrum59362 scans: 59575,	|	5	183.964	KNS*LNTIEYFENNLSFFNK	46.3955	1	Site determining ions in 2nd hit at 10 peaks per window (y14)	YES	KNS*LNTIEYFENNLSFFNK	OTPf-IMAC(DT)2010Mar10-01_CID	S1772
MAL8P1.69	PF3D7_0818200	14-3-3 protein, putative	910	30174	24573	1	1	1106.17	3315.48	3	3315.49	-0.012443	1	96.8458	2.1e-10	R	AFDDAITEFDNVSEDSYKDSTLIMQLLR	D	Phospho (ST)	0.0000000000005000000000000000.0	Spectrum68323 scans: 68216,	|	10	104.721	AFDDAITEFDNVS*EDSYKDSTLIMQLLR	30.5653	1		YES	AFDDAITEFDNVS*EDSYKDSTLIMQLLR	OTPf-IMAC(DT)2010Mar10-01_CID	S222
PFE0570w	PF3D7_0511500	RNA pseudouridylate synthase, putative	463	1186842	9659	1	1	1102.5	2202.98	2	2202.98	-0.002846	0	96.8316	2.1e-10	K	NSHIITNYFSDSQILEDK	K	Phospho (ST)	0.000000000500000000.0	Spectrum41123 scans: 44270,	|	10	194.462	NSHIITNYFS*DSQILEDK	40.3374	1	Site determining ions in 2nd hit (b10)	YES	NSHIITNYFS*DSQILEDK	OTPf-IMAC(DT)2010Mar11-01_CID	S7273
PFC0285c	PF3D7_0306800	T-complex protein beta subunit, putative	214	59030	9155	1	1	1069.95	2137.88	2	2137.9	-0.015352	0	96.4551	2.3e-10	K	VNVHSFEDVQDLENEER	L	Phospho (ST)	0.00005000000000000.0	Spectrum33604 scans: 37438,	|			VNVHS*FEDVQDLENEER	1000	1	Only one possibility	YES	VNVHS*FEDVQDLENEER	OTPf-IMAC(DT)2010Mar10-01_CID	S262
IPI00783228		SPTB Isoform 1 of Spectrin beta chain, erythrocyte	4351	246316	22983	1	1	1038.81	3113.41	3	3113.43	-0.020604	2	96.4428	2.3e-10	R	KEELGELFAQVPSMGEEGGDADLSIEKR	F	Phospho (ST)	0.0000000000005000000000000000.0	Spectrum46634 scans: 48367,	|	9	101.879	KEELGELFAQVPS*MGEEGGDADLSIEKR	74.3191	1	Site determining ions in 2nd hit (b15, b19_2+, b22_2+)	YES	KEELGELFAQVPS*MGEEGGDADLSIEKR	OTPf-IMAC(DT)2010Mar10-01_CID	S1444
MAL13P1.293	PF3D7_1359000	conserved Plasmodium protein, unknown function	96	394340	27064	1	1	1222.2	3663.57	3	3663.57	-0.002188	1	96.3695	2.3e-10	K	GNHIHDNNDDVSIVKENDDNSDHLDTPVEQAK	K	Phospho (ST)	0.00000000000000000000500000000000.0	Spectrum18143 scans: 25224,	|	8	108.735	GNHIHDNNDDVSIVKENDDNS*DHLDTPVEQAK	62.1275	1	Site determining ions in 2nd hit (b12, y16_2+)	YES	GNHIHDNNDDVSIVKENDDNS*DHLDTPVEQAK	OTPf-IMAC(DT)2010Mar11-01_CID	S1905
PFD0080c	PF3D7_0401800	Plasmodium exported protein (PHISTb), unknown function (PfD80)	572	60233	16032	1	1	1330.54	2659.06	2	2659.07	-0.003387	1	96.3272	2.3e-10	K	EGSNVDITEEEEKEAESVDDNNK	E	Phospho (ST)	0.00500000000000000000000.0	Spectrum26717 scans: 32267,	|	6	124.249	EGS*NVDITEEEEKEAESVDDNNK	21.2795	1		YES	EGS*NVDITEEEEKEAESVDDNNK	OTPf-IMAC(DT)2010Mar11-01_CID	S302
PF14_0390	PF3D7_1441100	conserved Plasmodium protein, unknown function	641	26291	15924	1	1	1309.07	2616.12	2	2616.14	-0.019823	1	96.287	2.4e-10	K	KNSNTVDSSENVEEVVDNLTSEK	N	Phospho (ST)	0.00000005000000000000000.0	Spectrum42460 scans: 44823,	|	1	156.06	KNSNTVDS*SENVEEVVDNLTSEK	18.3617	1	Site determining ions in 2nd hit at 10 peaks per window (b8)	YES	KNSNTVDS*SENVEEVVDNLTSEK	OTPf-IMAC(DT)2010Mar10-01_CID	S12
PF14_0028	PF3D7_1402700	pre-mRNA splicing factor, putative	95	77954	16445	1	1	895.383	2683.13	3	2683.13	-0.001819	1	96.2746	2.4e-10	K	INYIDVNKSEEENDEENIDGHK	I	Phospho (ST)	0.0000000050000000000000.0	Spectrum21975 scans: 28222,	|			INYIDVNKS*EEENDEENIDGHK	1000	1	Only one possibility	YES	INYIDVNKS*EEENDEENIDGHK	OTPf-IMAC(DT)2010Mar11-01_CID	S546
PFF1430c	PF3D7_0629500	amino acid transporter, putative	164	68815	24338	1	1	1121.8	3362.37	3	3362.38	-0.009766	0	96.2364	2.4e-10	K	NSSNNNNNNTIVDISDGDYTNDEEGTNKPK	R	Phospho (ST)	0.000000000000005000000000000000.0	Spectrum23684 scans: 29728,	|	6	65.3163	NSSNNNNNNTIVDIS*DGDYTNDEEGTNKPK	29.2669	1	Site determining ions in 2nd hit at 10 peaks per window (b16, y11_2+)	YES	NSSNNNNNNTIVDIS*DGDYTNDEEGTNKPK	OTPf-IMAC(DT)2010Mar11-01_CID	S140
PFE0440w	PF3D7_0508900	conserved Plasmodium protein, unknown function	153	369953	9965	1	1	1111.95	2221.88	2	2221.88	-0.00223	0	96.1934	2.4e-10	R	QSNVLNDSYDDNSGMINEK	K	Phospho (ST)	0.0000000500000000000.0	Spectrum28761 scans: 33752,	|	5	178.783	QSNVLNDS*YDDNSGMINEK	64.4158	1	Site determining ions in 2nd hit at 10 peaks per window (y10)	YES	QSNVLNDS*YDDNSGMINEK	OTPf-IMAC(DT)2010Mar11-01_CID	S741
PF07_0008	PF3D7_0702500	Plasmodium exported protein, unknown function	620	27656	7955	1	1	1049.46	2096.9	2	2096.9	-0.002881	0	96.0203	2.5e-10	R	NYSLGNLSTGTTSQGSTSSR	H	Phospho (ST)	0.00500000000000000000.0	Spectrum27719 scans: 33017,	|	6	125.099	NYS*LGNLSTGTTSQGSTSSR	71.9163	1	Site determining ions in 2nd hit (y13)	YES	NYS*LGNLSTGTTSQGSTSSR	OTPf-IMAC(DT)2010Mar11-01_CID	S191
PFL0340w	PF3D7_1206800	conserved Plasmodium protein, unknown function	157	86260	20971	1	1	990.746	2969.22	3	2969.23	-0.015498	0	95.9577	2.5e-10	R	YCDESDDEDIYTDNIIFSQIHGLK	D	Carbamidomethyl (C); Phospho (ST)	0.020050000000000000000000.0	Spectrum56954 scans: 57303,	|	3	134.624	YCDES*DDEDIYTDNIIFSQIHGLK	67.8178	1	Site determining ions in 2nd hit (y17_2+)	YES	YCDES*DDEDIYTDNIIFSQIHGLK	OTPf-IMAC(DT)2010Mar10-01_CID	S410
PFL0340w	PF3D7_1206800	conserved Plasmodium protein, unknown function	104	86260	19785	1	1	990.749	2969.22	3	2969.23	-0.007608	0	95.9569	2.5e-10	R	YCDESDDEDIYTDNIIFSQIHGLK	D	Carbamidomethyl (C); Phospho (ST)	0.020050000000000000000000.0	Spectrum56679 scans: 62630,	|	9	142.908	YCDES*DDEDIYTDNIIFSQIHGLK	51.1366	1	Site determining ions in 2nd hit (y17_2+, y13_2+)	YES	YCDES*DDEDIYTDNIIFSQIHGLK	OTPf-IMAC(DT)2010Mar11-02_CID	S410
PFC0150w	PF3D7_0303200	HAD superfamily protein, putative	427	135782	7023	1	1	998.416	1994.82	2	1994.83	-0.016561	0	95.9488	2.5e-10	K	THDAVSDNNNSINSSVNK	K	Phospho (ST)	0.000005000000000000.0	Spectrum7176 scans: 16018,	|	1	157.271	THDAVS*DNNNSINSSVNK	63.146	1	Site determining ions in 2nd hit at 10 peaks per window (y17)	YES	THDAVS*DNNNSINSSVNK	OTPf-IMAC(DT)2010Mar10-01_CID	S273
PF11_0108	PF3D7_1110200	pre-mRNA-processing factor 6, putative (PRPF6)	255	152055	5997	1	1	974.427	1946.84	2	1946.84	-0.000146	1	95.853	2.6e-10	K	NMDGSKSVNNTTASNISK	S	Phospho (ST)	0.000000500000000000.0	Spectrum7233 scans: 16373,	|	2	146.373	NMDGSKS*VNNTTASNISK	50.0575	1	Site determining ions in 2nd hit at 10 peaks per window (y12)	YES	NMDGSKS*VNNTTASNISK	OTPf-IMAC(DT)2010Mar11-01_CID	S1028
PFE0545c	PF3D7_0511000	translationally controlled tumor protein homolog, putative	284	19967	34983	1	1	1199.56	4794.2	4	4794.19	0.011351	2	95.8482	2.6e-10	R	IKGNEDYGIADNSEDAVEGMGADVEHVIDIVDSFQLTSTAFSKK	E	Phospho (ST)	0.00000000000050000000000000000000000000000000.0	Spectrum66904 scans: 67589,	|	10	102.889	IKGNEDYGIADNS*EDAVEGMGADVEHVIDIVDSFQLTSTAFSKK	83.5874	1	Site determining ions in 2nd hit (b17_2+, y17_2+)	YES	IKGNEDYGIADNS*EDAVEGMGADVEHVIDIVDSFQLTSTAFSKK	OTPf-IMAC(DT)2010Mar11-01_CID	S54
PFI1685w	PF3D7_0934800	cAMP-dependent protein kinase catalytic subunit (PKAc)	102	40171	15567	1	1	876.095	2625.26	3	2625.25	0.008288	0	95.8399	2.6e-10	R	TYTLCGTPEYIAPEILLNVGHGK	A	Carbamidomethyl (C); Phospho (ST)	0.00502000000000000000000.0	Spectrum57570 scans: 58532,	|	3	107.411	TYT*LCGTPEYIAPEILLNVGHGK	19.7734	1		YES	TYT*LCGTPEYIAPEILLNVGHGK	OTPf-IMAC(DT)2010Mar11-01_CID	T189
MAL13P1.233	PF3D7_1346300	DNA/RNA-binding protein Alba 2 (ALBA2)	508	24969	20528	1	1	998.033	2991.08	3	2991.08	-0.000719	2	95.7962	2.6e-10	K	NEDKKSGDEEEEEEEEEEDEENNK	N	Phospho (ST)	0.000005000000000000000000.0	Spectrum5185 scans: 14807,	|			NEDKKS*GDEEEEEEEEEEDEENNK	1000	1	Only one possibility	YES	NEDKKS*GDEEEEEEEEEEDEENNK	OTPf-IMAC(DT)2010Mar11-01_CID	S98
PFL1170w	PF3D7_1224300	polyadenylate-binding protein, putative (PABP)	668	97169	17567	1	1	1363.09	2724.17	2	2724.19	-0.019671	1	95.5431	2.8e-10	K	KDETAASDCADTPNILYVGPHQSR	A	Carbamidomethyl (C); Phospho (ST)	0.000000502000000000000000.0	Spectrum26442 scans: 31510,	|	4	152.048	KDETAAS*DCADTPNILYVGPHQSR	19.3309	1		YES	KDETAAS*DCADTPNILYVGPHQSR	OTPf-IMAC(DT)2010Mar10-01_CID	S408
PFI1280c	PF3D7_0926100	protein kinase, putative	321	366731	6058	1	1	977.426	1952.84	2	1952.84	-0.000955	0	95.4848	2.8e-10	K	HSNSLENNYINVENAR	I	Phospho (ST)	0.0005000000000000.0	Spectrum22022 scans: 28274,	|	3	177.424	HSNS*LENNYINVENAR	26.5307	1		YES	HSNS*LENNYINVENAR	OTPf-IMAC(DT)2010Mar11-01_CID	S900
MAL8P1.57	PF3D7_0820500	C-13 antigen	94	98499	9304	1	1	1089.97	2177.93	2	2177.94	-0.011627	0	95.4328	2.9e-10	R	HNSNDINYVDYSNVGIFK	A	Phospho (ST)	0.005000000000000000.0	Spectrum40701 scans: 48777,	|	3	206.123	HNS*NDINYVDYSNVGIFK	200.949	1	Site determining ions in 2nd hit at 10 peaks per window (b9, y14)	YES	HNS*NDINYVDYSNVGIFK	OTPf-IMAC(DT)2010Mar11-02_CID	S613
PF07_0012	PF3D7_0703200	conserved Plasmodium protein, unknown function	131	182425	8932	1	1	1078.94	2155.86	2	2155.87	-0.002034	0	95.3826	2.9e-10	K	NMSTYEGDELEGEYVNVK	N	Phospho (ST)	0.005000000000000000.0	Spectrum38355 scans: 41764,	|	1	139.462	NMS*TYEGDELEGEYVNVK	18.6668	1		YES	NMS*TYEGDELEGEYVNVK	OTPf-IMAC(DT)2010Mar11-01_CID	S115
PFC0105w	PF3D7_0302100	serine/threonine protein kinase (SRPK1)	250	157274	20566	1	1	998.495	2992.46	3	2992.47	-0.002523	0	95.362	2.9e-10	K	LRPSNSDPSLLTSYSNIHALQETLTR	K	Phospho (ST)	0.00000000500000000000000000.0	Spectrum46512 scans: 48905,	|	2	121.665	LRPSNS*DPSLLTSYSNIHALQETLTR	33.1972	1	Site determining ions in 2nd hit at 10 peaks per window (b7, b8, y18_2+)	YES	LRPSNS*DPSLLTSYSNIHALQETLTR	OTPf-IMAC(DT)2010Mar11-01_CID	S505
PFF1155w	PF3D7_0624000	hexokinase (HK)	487	55226	30716	1	1	1284.92	3851.73	3	3851.75	-0.017493	2	95.3327	2.9e-10	M	SEYDIAKNDVTYTKLDTIECDIPINEELSWR	I	Acetyl (Protein N-term); Carbamidomethyl (C); Phospho (ST)	1.0000000000000000500200000000000.0	Spectrum61157 scans: 61181,	|	8	131.434	SEYDIAKNDVTYTKLDT*IECDIPINEELSWR	25.9196	1	Site determining ions in 2nd hit (y16)	YES	SEYDIAKNDVTYTKLDT*IECDIPINEELSWR	OTPf-IMAC(DT)2010Mar10-01_CID	T18
PFC0760c	PF3D7_0317300	conserved Plasmodium protein, unknown function	435	402704	7842	1	1	1045.43	2088.85	2	2088.85	-0.001418	0	95.2987	3e-10	R	SHFSGDNEYIQDQLSNR	E	Phospho (ST)	0.00050000000000000.0	Spectrum26394 scans: 31912,	|	2	214.395	SHFS*GDNEYIQDQLSNR	42.9896	1		YES	SHFS*GDNEYIQDQLSNR	OTPf-IMAC(DT)2010Mar11-01_CID	S568
MAL8P1.69	PF3D7_0818200	14-3-3 protein, putative	1099	30174	23721	1	1	1106.18	3315.51	3	3315.49	0.020887	1	95.2634	3e-10	R	AFDDAITEFDNVSEDSYKDSTLIMQLLR	D	Phospho (ST)	0.0000000000005000000000000000.0	Spectrum67681 scans: 68254,	|	7	143.391	AFDDAITEFDNVS*EDSYKDSTLIMQLLR	37.9598	1	Site determining ions in 2nd hit (b11_2+, y18_2+)	YES	AFDDAITEFDNVS*EDSYKDSTLIMQLLR	OTPf-IMAC(DT)2010Mar11-01_CID	S222
PFI1280c	PF3D7_0926100	protein kinase, putative	311	366731	6094	1	1	977.421	1952.83	2	1952.84	-0.010235	0	95.2087	3e-10	K	HSNSLENNYINVENAR	I	Phospho (ST)	0.0005000000000000.0	Spectrum21611 scans: 33085,	|	3	167.21	HSNS*LENNYINVENAR	26.311	1		YES	HSNS*LENNYINVENAR	OTPf-IMAC(DT)2010Mar11-02_CID	S900
PFE0545c	PF3D7_0511000	translationally controlled tumor protein homolog, putative	284	19967	34984	1	1	1199.56	4794.22	4	4794.19	0.026951	2	95.1812	3e-10	R	IKGNEDYGIADNSEDAVEGMGADVEHVIDIVDSFQLTSTAFSKK	E	Phospho (ST)	0.00000000000050000000000000000000000000000000.0	Spectrum66932 scans: 67620,	|	10	101.974	IKGNEDYGIADNS*EDAVEGMGADVEHVIDIVDSFQLTSTAFSKK	98.6806	1	Site determining ions in 2nd hit (b17_2+, b28_2+, y17_2+, y16_2+)	YES	IKGNEDYGIADNS*EDAVEGMGADVEHVIDIVDSFQLTSTAFSKK	OTPf-IMAC(DT)2010Mar11-01_CID	S54
PFC0245c	PF3D7_0305500	conserved Plasmodium protein, unknown function	518	467587	21059	1	1	1005.75	3014.23	3	3014.23	0.001196	0	95.0399	3.1e-10	R	GHNINSNENVNQNDLNNNSNYNYNR	G	Phospho (ST)	0.0000050000000000000000000.0	Spectrum16737 scans: 24153,	|	10	155.096	GHNINS*NENVNQNDLNNNSNYNYNR	141.232	1		YES	GHNINS*NENVNQNDLNNNSNYNYNR	OTPf-IMAC(DT)2010Mar11-01_CID	S2195
PF13_0214	PF3D7_1338300	elongation factor 1-gamma, putative	1067	47747	20306	1	1	1489.58	2977.15	2	2977.16	-0.004842	0	95.0389	3.1e-10	K	DDNNNNNNNDADNQHADLLSDDLAEK	K	Phospho (ST)	0.00000000000000000005000000.0	Spectrum29179 scans: 34212,	|			DDNNNNNNNDADNQHADLLS*DDLAEK	1000	1	Only one possibility	YES	DDNNNNNNNDADNQHADLLS*DDLAEK	OTPf-IMAC(DT)2010Mar11-01_CID	S240
PFL0210c	PF3D7_1204300	eukaryotic translation initiation factor 5A (EIF5A)	536	17620	18359	1	1	1402.09	2802.17	2	2802.18	-0.018504	0	95.0349	3.1e-10	M	SDHEMYDNIDAGASQTYPVQAGAIK	K	Acetyl (Protein N-term); Phospho (ST)	1.5000000000000000000000000.0	Spectrum41625 scans: 44213,	|	5	109.627	S*DHEMYDNIDAGASQTYPVQAGAIK	60.8565	1	Site determining ions in 2nd hit (b10, b11, b13, y15)	YES	S*DHEMYDNIDAGASQTYPVQAGAIK	OTPf-IMAC(DT)2010Mar10-01_CID	S2
PF07_0008	PF3D7_0702500	Plasmodium exported protein, unknown function	617	27656	8507	1	1	1049.45	2096.89	2	2096.9	-0.013861	0	94.9966	3.2e-10	R	NYSLGNLSTGTTSQGSTSSR	H	Phospho (ST)	0.00500000000000000000.0	Spectrum27860 scans: 32680,	|	8	159.713	NYS*LGNLSTGTTSQGSTSSR	80.6945	1	Site determining ions in 2nd hit (y14)	YES	NYS*LGNLSTGTTSQGSTSSR	OTPf-IMAC(DT)2010Mar10-01_CID	S191
PF10_0063	PF3D7_1006200	DNA/RNA-binding protein Alba 3 (ALBA3)	416	11969	12619	1	1	1210.54	2419.06	2	2419.06	-0.000885	1	94.9829	3.2e-10	M	ASTEEVSQERSENSIQVSMTK	K	Phospho (ST)	0.000000500000000000000.0	Spectrum18756 scans: 25898,	|	10	122.548	ASTEEVS*QERSENSIQVSMTK	15.537	1		YES	ASTEEVS*QERSENSIQVSMTK	OTPf-IMAC(DT)2010Mar11-01_CID	S8
PF14_0390	PF3D7_1441100	conserved Plasmodium protein, unknown function	641	26291	14132	1	1	1245.02	2488.03	2	2488.05	-0.017168	0	94.9644	3.2e-10	K	NSNTVDSSENVEEVVDNLTSEK	N	Phospho (ST)	0.0000005000000000000000.0	Spectrum51933 scans: 52956,	|	2	112.119	NSNTVDS*SENVEEVVDNLTSEK	15.5517	1		YES	NSNTVDS*SENVEEVVDNLTSEK	OTPf-IMAC(DT)2010Mar10-01_CID	S12
PF13_0362	PF3D7_1369700	U1 small nuclear ribonucleoprotein a, putative	95	20406	21447	1	1	1000.05	2997.13	3	2997.15	-0.018955	2	94.8915	3.2e-10	K	TKDRELANSTMENFNENDDENEESS	-	Phospho (ST)	0.0000000000000000000000050.0	Spectrum22633 scans: 28554,	|	4	133.548	TKDRELANSTMENFNENDDENEES*S	35.1022	1	Site determining ions in 2nd hit at 10 peaks per window (y16)	YES	TKDRELANSTMENFNENDDENEES*S	OTPf-IMAC(DT)2010Mar10-01_CID	S174
PF14_0315	PF3D7_1433400	conserved Plasmodium membrane protein, unknown function	402	682022	15664	1	1	1299.03	2596.05	2	2596.06	-0.018956	0	94.8724	3.3e-10	K	HYESDTELQYLNVEYNQDEK	Q	Phospho (ST)	0.00050000000000000000.0	Spectrum36173 scans: 39443,	|	1	189.442	HYES*DTELQYLNVEYNQDEK	35.1206	1	Site determining ions in 2nd hit at 10 peaks per window (y15)	YES	HYES*DTELQYLNVEYNQDEK	OTPf-IMAC(DT)2010Mar10-01_CID	S5051
PFF1155w	PF3D7_0624000	hexokinase (HK)	456	55226	29604	1	1	1284.93	3851.76	3	3851.75	0.014757	2	94.7149	3.4e-10	M	SEYDIAKNDVTYTKLDTIECDIPINEELSWR	I	Acetyl (Protein N-term); Carbamidomethyl (C); Phospho (ST)	1.5000000000000000000200000000000.0	Spectrum60989 scans: 61810,	|	5	95.107	S*EYDIAKNDVTYTKLDTIECDIPINEELSWR	17.8383	1	Site determining ions in 2nd hit (b4, b5, b6, b12_2+, b16_2+, y15)	YES	S*EYDIAKNDVTYTKLDTIECDIPINEELSWR	OTPf-IMAC(DT)2010Mar11-01_CID	S2
MAL13P1.214	PF3D7_1343000	phosphoethanolamine N-methyltransferase (PMT)	1569	31024	2855	1	1	791.89	1581.77	2	1581.77	0.000908	1	94.706	3.4e-10	K	KILSDIELNENSK	V	Phospho (ST)	0.0005000000000.0	Spectrum29387 scans: 34441,	|	9	111.323	KILS*DIELNENSK	79.5056	1		YES	KILS*DIELNENSK	OTPf-IMAC(DT)2010Mar11-01_CID	S49
PF11_0111	PF3D7_1110400	asparagine-rich antigen	354	173819	25114	1	1	1117.77	3350.28	3	3350.3	-0.017656	2	94.6205	3.5e-10	K	KYDDENGDEENKDDNNSNNIVNGETGNEK	H	Deamidated (NQ); Phospho (ST)	0.00000000000000005030000000000.0	Spectrum9836 scans: 18236,	|	4	91.2535	KYDDENGDEENKDDNNS*NNIVNGETGNEK	45.2921	1		YES	KYDDENGDEENKDDNNS*NNIVNGETGNEK	OTPf-IMAC(DT)2010Mar10-01_CID	S938
PFL0340w	PF3D7_1206800	conserved Plasmodium protein, unknown function	104	86260	19788	1	1	990.749	2969.22	3	2969.23	-0.007608	0	94.4591	3.6e-10	R	YCDESDDEDIYTDNIIFSQIHGLK	D	Carbamidomethyl (C); Phospho (ST)	0.020050000000000000000000.0	Spectrum56279 scans: 62190,	|	6	113.454	YCDES*DDEDIYTDNIIFSQIHGLK	44.2119	1	Site determining ions in 2nd hit (y17_2+, y13_2+)	YES	YCDES*DDEDIYTDNIIFSQIHGLK	OTPf-IMAC(DT)2010Mar11-02_CID	S410
PF11_0108	PF3D7_1110200	pre-mRNA-processing factor 6, putative (PRPF6)	166	152055	6041	1	1	974.421	1946.83	2	1946.84	-0.012346	1	94.4587	3.6e-10	K	NMDGSKSVNNTTASNISK	S	Phospho (ST)	0.000000500000000000.0	Spectrum7105 scans: 21255,	|	5	197.199	NMDGSKS*VNNTTASNISK	68.6534	1	Site determining ions in 2nd hit (b7, b11)	YES	NMDGSKS*VNNTTASNISK	OTPf-IMAC(DT)2010Mar11-02_CID	S1028
PFF1155w	PF3D7_0624000	hexokinase (HK)	456	55226	29610	1	1	1284.93	3851.77	3	3851.75	0.016587	2	94.4532	3.6e-10	M	SEYDIAKNDVTYTKLDTIECDIPINEELSWR	I	Acetyl (Protein N-term); Carbamidomethyl (C); Phospho (ST)	1.0000000000000000500200000000000.0	Spectrum60601 scans: 61383,	|	7	110.591	SEYDIAKNDVTYTKLDT*IECDIPINEELSWR	38.399	1	Site determining ions in 2nd hit (y15)	YES	SEYDIAKNDVTYTKLDT*IECDIPINEELSWR	OTPf-IMAC(DT)2010Mar11-01_CID	T18
PFF1430c	PF3D7_0629500	amino acid transporter, putative	164	68815	24339	1	1	1121.8	3362.37	3	3362.38	-0.008296	0	94.3158	3.7e-10	K	NSSNNNNNNTIVDISDGDYTNDEEGTNKPK	R	Phospho (ST)	0.000000000000005000000000000000.0	Spectrum23689 scans: 29734,	|	10	55.877	NSSNNNNNNTIVDIS*DGDYTNDEEGTNKPK	40.8076	1	Site determining ions in 2nd hit (b13, y16_2+)	YES	NSSNNNNNNTIVDIS*DGDYTNDEEGTNKPK	OTPf-IMAC(DT)2010Mar11-01_CID	S140
PF14_0649	PF3D7_1468100	conserved Plasmodium protein, unknown function	874	295648	14628	1	1	856.69	2567.05	3	2567.05	-0.00292	0	94.2843	3.7e-10	K	VHNNVHISANSNDGTSYNNGMDK	T	Phospho (ST)	0.00000000005000000000000.0	Spectrum10463 scans: 19254,	|	4	121.446	VHNNVHISANS*NDGTSYNNGMDK	24.595	1	Site determining ions in 2nd hit at 10 peaks per window (b10, y14_2+)	YES	VHNNVHISANS*NDGTSYNNGMDK	OTPf-IMAC(DT)2010Mar11-01_CID	S1042
MAL8P1.57	PF3D7_0820500	C-13 antigen	93	98499	9870	1	1	1089.97	2177.93	2	2177.94	-0.015287	0	94.2818	3.7e-10	R	HNSNDINYVDYSNVGIFK	A	Phospho (ST)	0.005000000000000000.0	Spectrum41182 scans: 43725,	|	2	185.02	HNS*NDINYVDYSNVGIFK	203.151	1	Site determining ions in 2nd hit at 10 peaks per window (b8, b9)	YES	HNS*NDINYVDYSNVGIFK	OTPf-IMAC(DT)2010Mar10-01_CID	S613
MAL8P1.69	PF3D7_0818200	14-3-3 protein, putative	889	30174	23223	1	1	1106.17	3315.49	3	3315.49	7e-06	1	94.2501	3.8e-10	R	AFDDAITEFDNVSEDSYKDSTLIMQLLR	D	Phospho (ST)	0.0000000000005000000000000000.0	Spectrum67119 scans: 72553,	|	9	118.435	AFDDAITEFDNVS*EDSYKDSTLIMQLLR	53.8115	1	Site determining ions in 2nd hit (y14)	YES	AFDDAITEFDNVS*EDSYKDSTLIMQLLR	OTPf-IMAC(DT)2010Mar11-02_CID	S222
PFF0870w	PF3D7_0618000	conserved Plasmodium membrane protein, unknown function	555	92697	10253	1	1	1125.02	2248.03	2	2248.04	-0.005628	1	94.2089	3.8e-10	K	KNSEQNTIYNNSSITNTIK	T	Phospho (ST)	0.0050000000000000000.0	Spectrum23534 scans: 29563,	|	8	179.528	KNS*EQNTIYNNSSITNTIK	95.7926	1	Site determining ions in 2nd hit (b5)	YES	KNS*EQNTIYNNSSITNTIK	OTPf-IMAC(DT)2010Mar11-01_CID	S374
PFA0440w	PF3D7_0109000	photosensitized INA-labeled protein 1, PhIL1, putative	131	25461	5723	1	1	931.901	1861.79	2	1861.8	-0.012008	1	94.169	3.8e-10	R	SKGEANSEWSNAFVTR	V	Phospho (ST)	0.5000000000000000.0	Spectrum26480 scans: 31552,	|	2	130.331	S*KGEANSEWSNAFVTR	84.6832	1	Site determining ions in 2nd hit at 10 peaks per window (y13, y11, y10)	YES	S*KGEANSEWSNAFVTR	OTPf-IMAC(DT)2010Mar10-01_CID	S167
PF10_0039	PF3D7_1003600	membrane skeletal protein IMC1-related (ALV5)	710	32634	35619	1	1	1520	4556.98	3	4556.99	-0.013406	1	94.1023	3.9e-10	R	YSLDQNNIYQQANSFNQFNENAYNQNAFNRSYELLNK	Q	Deamidated (NQ); Phospho (ST)	0.0000000000000000000000000000305000000.0	Spectrum51598 scans: 52588,	|	7	60.0173	YSLDQNNIYQQANSFNQFNENAYNQNAFNRS*YELLNK	31.8822	1	Site determining ions in 2nd hit (b26_2+)	YES	YSLDQNNIYQQANSFNQFNENAYNQNAFNRS*YELLNK	OTPf-IMAC(DT)2010Mar10-01_CID	S208
PF14_0700	PF3D7_1473200	DnaJ protein, putative	426	52422	13539	1	1	1254	2505.98	2	2505.99	-0.010012	0	94.0529	3.9e-10	R	NQEEGSTNCSNVVEEEMTLEK	C	Carbamidomethyl (C); Phospho (ST)	0.000005002000000000000.0	Spectrum34865 scans: 43899,	|	1	134.851	NQEEGS*TNCSNVVEEEMTLEK	18.4694	1		YES	NQEEGS*TNCSNVVEEEMTLEK	OTPf-IMAC(DT)2010Mar11-02_CID	S211
MAL8P1.32	PF3D7_0824400	nucleoside transporter 2 (NT2)	927	67598	10845	1	1	1146.07	2290.13	2	2290.12	0.002251	1	94.0305	4e-10	K	KSQNISYPININSIIYESK	T	Phospho (ST)	0.0500000000000000000.0	Spectrum46650 scans: 49056,	|	9	117.244	KS*QNISYPININSIIYESK	43.2156	1		YES	KS*QNISYPININSIIYESK	OTPf-IMAC(DT)2010Mar11-01_CID	S292
PFL0340w	PF3D7_1206800	conserved Plasmodium protein, unknown function	104	86260	19800	1	1	990.749	2969.23	3	2969.23	-0.006168	0	94.0164	4e-10	R	YCDESDDEDIYTDNIIFSQIHGLK	D	Carbamidomethyl (C); Phospho (ST)	0.020050000000000000000000.0	Spectrum57682 scans: 63533,	|	5	117.54	YCDES*DDEDIYTDNIIFSQIHGLK	42.3816	1	Site determining ions in 2nd hit (y17_2+)	YES	YCDES*DDEDIYTDNIIFSQIHGLK	OTPf-IMAC(DT)2010Mar11-02_CID	S410
MAL8P1.69	PF3D7_0818200	14-3-3 protein, putative	1099	30174	19247	1	1	1466.14	2930.27	2	2930.27	0.001213	2	93.965	4e-10	R	DNLTLWTSDLQGDQTEEKSKDEGLE	-	Phospho (ST)	0.0000000000000000005000000.0	Spectrum47759 scans: 49889,	|	8	97.9459	DNLTLWTSDLQGDQTEEKS*KDEGLE	31.9206	1		YES	DNLTLWTSDLQGDQTEEKS*KDEGLE	OTPf-IMAC(DT)2010Mar11-01_CID	S256
PFL1005c	PF3D7_1220900	heterochromatin protein 1 (HP1)	867	30999	20482	1	1	997.448	2989.32	3	2989.32	0.005424	1	93.9239	4.1e-10	K	WKGYSDDENTWEPESNLIHLTTFK	K	Phospho (ST)	0.000050000000000000000000.0	Spectrum49943 scans: 51743,	|	8	102.783	WKGYS*DDENTWEPESNLIHLTTFK	75.9917	1		YES	WKGYS*DDENTWEPESNLIHLTTFK	OTPf-IMAC(DT)2010Mar11-01_CID	S33
PF13_0214	PF3D7_1338300	elongation factor 1-gamma, putative	1067	47747	20312	1	1	1489.59	2977.16	2	2977.16	-0.002382	0	93.9207	4.1e-10	K	DDNNNNNNNDADNQHADLLSDDLAEK	K	Phospho (ST)	0.00000000000000000005000000.0	Spectrum28689 scans: 33673,	|			DDNNNNNNNDADNQHADLLS*DDLAEK	1000	1	Only one possibility	YES	DDNNNNNNNDADNQHADLLS*DDLAEK	OTPf-IMAC(DT)2010Mar11-01_CID	S240
PFE0040c	PF3D7_0500800	mature parasite-infected erythrocyte surface antigen,erythrocyte membrane protein 2 (MESA)	1497	168186	8732	1	1	1071.96	2141.91	2	2141.93	-0.010885	1	93.8986	4.1e-10	K	NIETDDEEETLVVKDDAK	K	Phospho (ST)	0.000500000000000000.0	Spectrum27279 scans: 37553,	|	2	137.736	NIET*DDEEETLVVKDDAK	82.7092	1	Site determining ions in 2nd hit at 10 peaks per window (b4, b6, y11)	YES	NIET*DDEEETLVVKDDAK	OTPf-IMAC(DT)2010Mar11-02_CID	T448
PFE0040c	PF3D7_0500800	mature parasite-infected erythrocyte surface antigen,erythrocyte membrane protein 2 (MESA)	1632	168186	8655	1	1	1071.97	2141.92	2	2141.93	-0.004785	1	93.8965	4.1e-10	K	NIETDDEEETLVVKDDAK	K	Phospho (ST)	0.000500000000000000.0	Spectrum26000 scans: 31478,	|	4	142.976	NIET*DDEEETLVVKDDAK	98.9013	1	Site determining ions in 2nd hit at 10 peaks per window (b4, y14, y13)	YES	NIET*DDEEETLVVKDDAK	OTPf-IMAC(DT)2010Mar11-01_CID	T448
PFF1155w	PF3D7_0624000	hexokinase (HK)	456	55226	20706	1	1	1502.69	3003.36	2	3003.36	0.004654	1	93.8736	4.1e-10	K	NDVTYTKLDTIECDIPINEELSWR	I	Carbamidomethyl (C); Phospho (ST)	0.000000000500200000000000.0	Spectrum56242 scans: 57236,	|	2	140.921	NDVTYTKLDT*IECDIPINEELSWR	55.2711	1	Site determining ions in 2nd hit at 10 peaks per window (b8, y16)	YES	NDVTYTKLDT*IECDIPINEELSWR	OTPf-IMAC(DT)2010Mar11-01_CID	T18
MAL7P1.147	PF3D7_0726500	ubiquitin carboxyl-terminal hydrolase, putative	517	372938	14484	1	1	853.016	2556.02	3	2556.03	-0.004918	1	93.8495	4.1e-10	R	GYESDNCMGLENNQDAQYLKK	E	Carbamidomethyl (C); Phospho (ST)	0.000500200000000000000.0	Spectrum26804 scans: 32363,	|			GYES*DNCMGLENNQDAQYLKK	1000	1	Only one possibility	YES	GYES*DNCMGLENNQDAQYLKK	OTPf-IMAC(DT)2010Mar11-01_CID	S373
PF14_0700	PF3D7_1473200	DnaJ protein, putative	453	52422	14352	1	1	1253.99	2505.97	2	2505.99	-0.017812	0	93.8028	4.2e-10	R	NQEEGSTNCSNVVEEEMTLEK	C	Carbamidomethyl (C); Phospho (ST)	0.000005002000000000000.0	Spectrum35177 scans: 38752,	|	1	152.623	NQEEGS*TNCSNVVEEEMTLEK	18.4754	1		YES	NQEEGS*TNCSNVVEEEMTLEK	OTPf-IMAC(DT)2010Mar10-01_CID	S211
PFF1430c	PF3D7_0629500	amino acid transporter, putative	164	68815	24340	1	1	1121.8	3362.37	3	3362.38	-0.008296	0	93.7116	4.3e-10	K	NSSNNNNNNTIVDISDGDYTNDEEGTNKPK	R	Phospho (ST)	0.000000000000005000000000000000.0	Spectrum23695 scans: 29740,	|	6	90.7445	NSSNNNNNNTIVDIS*DGDYTNDEEGTNKPK	54.4693	1	Site determining ions in 2nd hit (b13, y16_2+)	YES	NSSNNNNNNTIVDIS*DGDYTNDEEGTNKPK	OTPf-IMAC(DT)2010Mar11-01_CID	S140
PF10_0323	PF3D7_1033200	early transcribed membrane protein 10.2 (ETRAMP10.2)	361	38902	8888	1	1	1076	2149.99	2	2149.99	-0.007037	1	93.6767	4.3e-10	R	KLASFSLYDALADASEQNK	N	Phospho (ST)	0.0005000000000000000.0	Spectrum51811 scans: 58454,	|	1	214.768	KLAS*FSLYDALADASEQNK	35.4122	1		YES	KLAS*FSLYDALADASEQNK	OTPf-IMAC(DT)2010Mar11-02_CID	S193
PFL0210c	PF3D7_1204300	eukaryotic translation initiation factor 5A (EIF5A)	481	17620	19018	1	1	977.763	2930.27	3	2930.28	-0.012875	1	93.6756	4.3e-10	M	SDHEMYDNIDAGASQTYPVQAGAIKK	N	Acetyl (Protein N-term); Phospho (ST)	1.50000000000000000000000000.0	Spectrum33249 scans: 42533,	|	8	72.2895	S*DHEMYDNIDAGASQTYPVQAGAIKK	46.5106	1	Site determining ions in 2nd hit (b13, y14)	YES	S*DHEMYDNIDAGASQTYPVQAGAIKK	OTPf-IMAC(DT)2010Mar11-02_CID	S2
PFL1170w	PF3D7_1224300	polyadenylate-binding protein, putative (PABP)	643	97169	16631	1	1	909.065	2724.17	3	2724.19	-0.012607	1	93.6387	4.3e-10	K	KDETAASDCADTPNILYVGPHQSR	A	Carbamidomethyl (C); Phospho (ST)	0.000000502000000000000000.0	Spectrum25594 scans: 36395,	|	9	71.4861	KDETAAS*DCADTPNILYVGPHQSR	14.8696	1		YES	KDETAAS*DCADTPNILYVGPHQSR	OTPf-IMAC(DT)2010Mar11-02_CID	S408
PF10_0232	PF3D7_1023900	chromodomain-helicase-DNA-binding protein 1 homolog, putative (CHD1)	490	381018	12752	1	1	1194.97	2387.93	2	2387.95	-0.018326	1	93.5907	4.4e-10	K	TTSDVTTTNSYEKDENMMNK	S	Phospho (ST)	0.00000000050000000000.0	Spectrum17890 scans: 24560,	|	8	122.755	TTSDVTTTNS*YEKDENMMNK	31.6946	1		YES	TTSDVTTTNS*YEKDENMMNK	OTPf-IMAC(DT)2010Mar10-01_CID	S3107
PF14_0316	PF3D7_1433500	DNA topoisomerase II, putative	282	169122	5748	1	1	957.92	1913.82	2	1913.83	-0.000828	0	93.5532	4.4e-10	K	ADDLNSNELDNTLSVSK	T	Phospho (ST)	0.00000500000000000.0	Spectrum34591 scans: 38609,	|	6	123.571	ADDLNS*NELDNTLSVSK	69.9279	1		YES	ADDLNS*NELDNTLSVSK	OTPf-IMAC(DT)2010Mar11-01_CID	S1288
PFL1005c	PF3D7_1220900	heterochromatin protein 1 (HP1)	749	30999	21285	1	1	997.44	2989.3	3	2989.32	-0.017826	1	93.5398	4.4e-10	K	WKGYSDDENTWEPESNLIHLTTFK	K	Phospho (ST)	0.000050000000000000000000.0	Spectrum50384 scans: 51562,	|	10	112.31	WKGYS*DDENTWEPESNLIHLTTFK	55.3829	1		YES	WKGYS*DDENTWEPESNLIHLTTFK	OTPf-IMAC(DT)2010Mar10-01_CID	S33
PFF1185w	PF3D7_0624600	SNF2 helicase, putative (ISWI)	886	315423	12681	1	1	1211.55	2421.09	2	2421.08	0.003798	0	93.5159	4.5e-10	R	GITTGNNNIFNLVSSSNSPYDK	N	Phospho (ST)	0.0000000000000000050000.0	Spectrum49697 scans: 51472,	|	4	144.352	GITTGNNNIFNLVSSSNS*PYDK	40.5111	1		YES	GITTGNNNIFNLVSSSNS*PYDK	OTPf-IMAC(DT)2010Mar11-01_CID	S2326
MAL8P1.134	PF3D7_0806300	ferlin like protein, putative	92	197510	16157	1	1	1314.54	2627.07	2	2627.09	-0.021153	0	93.5006	4.5e-10	K	MGSINNISEDIMQDSDFLNNYK	L	Phospho (ST)	0.0050000000000000000000.0	Spectrum64410 scans: 64296,	|	3	161.462	MGS*INNISEDIMQDSDFLNNYK	29.7044	1	Site determining ions in 2nd hit at 10 peaks per window (y15)	YES	MGS*INNISEDIMQDSDFLNNYK	OTPf-IMAC(DT)2010Mar10-01_CID	S583
PF10_0232	PF3D7_1023900	chromodomain-helicase-DNA-binding protein 1 homolog, putative (CHD1)	584	381018	12023	1	1	1194.97	2387.93	2	2387.95	-0.016866	1	93.3961	4.6e-10	K	TTSDVTTTNSYEKDENMMNK	S	Phospho (ST)	0.00000000050000000000.0	Spectrum17394 scans: 29738,	|	9	75.0551	TTSDVTTTNS*YEKDENMMNK	16.5787	1		YES	TTSDVTTTNS*YEKDENMMNK	OTPf-IMAC(DT)2010Mar11-02_CID	S3107
MAL13P1.266	PF3D7_1352400	conserved Plasmodium protein, unknown function	253	190171	19226	1	1	1433.08	2864.15	2	2864.17	-0.017724	0	93.2039	4.8e-10	K	TLGNNLYMNNESGDEHMLEYDPTK	A	Phospho (ST)	0.000000000005000000000000.0	Spectrum40356 scans: 43083,	|	8	92.4951	TLGNNLYMNNES*GDEHMLEYDPTK	42.5346	1	Site determining ions in 2nd hit (b4, b8)	YES	TLGNNLYMNNES*GDEHMLEYDPTK	OTPf-IMAC(DT)2010Mar10-01_CID	S951
PF10_0039	PF3D7_1003600	membrane skeletal protein IMC1-related (ALV5)	735	32634	32350	1	1	1388.62	4162.83	3	4162.83	0.001259	1	93.1283	4.9e-10	K	GLQRYSLDQNNIYQQANSFNQFNENAYNQNAFNR	S	Phospho (ST)	0.0000050000000000000000000000000000.0	Spectrum46624 scans: 49028,	|	4	185.848	GLQRYS*LDQNNIYQQANSFNQFNENAYNQNAFNR	79.0144	1	Site determining ions in 2nd hit (y28_2+, y17_2+)	YES	GLQRYS*LDQNNIYQQANSFNQFNENAYNQNAFNR	OTPf-IMAC(DT)2010Mar11-01_CID	S179
PFF0250w	PF3D7_0605100	RNA binding protein, putative	336	85577	17097	1	1	1344.01	2686	2	2686.02	-0.016236	1	93.0066	5e-10	K	KNDNYMDDNMSIDDNDNYSVPK	E	Phospho (ST)	0.0000000000500000000000.0	Spectrum30559 scans: 34894,	|	6	205.26	KNDNYMDDNMS*IDDNDNYSVPK	170.851	1	Site determining ions in 2nd hit at 10 peaks per window (y8)	YES	KNDNYMDDNMS*IDDNDNYSVPK	OTPf-IMAC(DT)2010Mar10-01_CID	S354
PFI1280c	PF3D7_0926100	protein kinase, putative	321	366731	13405	1	1	1235.52	2469.03	2	2469.03	-0.001559	1	92.9276	5.1e-10	K	HSHINDNKQNSYDVEQGNYK	Y	Phospho (ST)	0.00000000005000000000.0	Spectrum6047 scans: 15401,	|	6	164.93	HSHINDNKQNS*YDVEQGNYK	103.823	1	Site determining ions in 2nd hit (b9)	YES	HSHINDNKQNS*YDVEQGNYK	OTPf-IMAC(DT)2010Mar11-01_CID	S2727
PFL0170w	PF3D7_1203400	transporter, putative	187	149101	17666	1	1	1366.56	2731.11	2	2731.14	-0.025569	1	92.9175	5.1e-10	K	NSSDDYMKDLSFDELLENNFQK	S	Phospho (ST)	0.0000000000500000000000.0	Spectrum56900 scans: 57243,	|	4	161.819	NSSDDYMKDLS*FDELLENNFQK	64.1328	1	Site determining ions in 2nd hit at 10 peaks per window (b6, b10, y12)	YES	NSSDDYMKDLS*FDELLENNFQK	OTPf-IMAC(DT)2010Mar10-01_CID	S929
PF14_0448	PF3D7_1447000	40S ribosomal protein S2, putative	357	29939	20332	1	1	1467.14	2932.27	2	2932.28	-0.012821	1	92.8956	5.1e-10	K	VTNFDKSPYEEWSDFLETYQNLK	G	Phospho (ST)	0.00000050000000000000000.0	Spectrum63284 scans: 63205,	|	4	143.937	VTNFDKS*PYEEWSDFLETYQNLK	26.0875	1		YES	VTNFDKS*PYEEWSDFLETYQNLK	OTPf-IMAC(DT)2010Mar10-01_CID	S250
PFF1430c	PF3D7_0629500	amino acid transporter, putative	162	68815	23874	1	1	1121.79	3362.36	3	3362.38	-0.020746	0	92.8954	5.1e-10	K	NSSNNNNNNTIVDISDGDYTNDEEGTNKPK	R	Phospho (ST)	0.000000000000005000000000000000.0	Spectrum23548 scans: 34532,	|	9	67.2537	NSSNNNNNNTIVDIS*DGDYTNDEEGTNKPK	21.667	1		YES	NSSNNNNNNTIVDIS*DGDYTNDEEGTNKPK	OTPf-IMAC(DT)2010Mar11-02_CID	S140
PFE0040c	PF3D7_0500800	mature parasite-infected erythrocyte surface antigen,erythrocyte membrane protein 2 (MESA)	1632	168186	8674	1	1	1071.97	2141.92	2	2141.93	-0.002105	1	92.8611	5.2e-10	K	NIETDDEEETLVVKDDAK	K	Phospho (ST)	0.000500000000000000.0	Spectrum26323 scans: 31834,	|	9	147.105	NIET*DDEEETLVVKDDAK	122.057	1		YES	NIET*DDEEETLVVKDDAK	OTPf-IMAC(DT)2010Mar11-01_CID	T448
PFL1170w	PF3D7_1224300	polyadenylate-binding protein, putative (PABP)	668	97169	17572	1	1	909.063	2724.17	3	2724.19	-0.018457	1	92.8592	5.2e-10	K	KDETAASDCADTPNILYVGPHQSR	A	Carbamidomethyl (C); Phospho (ST)	0.000000502000000000000000.0	Spectrum27484 scans: 32267,	|	8	98.4607	KDETAAS*DCADTPNILYVGPHQSR	16.0793	1		YES	KDETAAS*DCADTPNILYVGPHQSR	OTPf-IMAC(DT)2010Mar10-01_CID	S408
PFL0340w	PF3D7_1206800	conserved Plasmodium protein, unknown function	104	86260	19811	1	1	990.75	2969.23	3	2969.23	-0.004518	0	92.8091	5.2e-10	R	YCDESDDEDIYTDNIIFSQIHGLK	D	Carbamidomethyl (C); Phospho (ST)	0.020050000000000000000000.0	Spectrum57642 scans: 63489,	|	9	77.3035	YCDES*DDEDIYTDNIIFSQIHGLK	51.3569	1	Site determining ions in 2nd hit (y17_2+, y13_2+)	YES	YCDES*DDEDIYTDNIIFSQIHGLK	OTPf-IMAC(DT)2010Mar11-02_CID	S410
PF10_0046	PF3D7_1004300	zinc finger, C3HC4 type, putative	203	131620	11713	1	1	784.337	2349.99	3	2349.99	0.000717	0	92.7295	5.3e-10	K	NVNSDHMESNINDSGVSLGGPK	E	Phospho (ST)	0.0005000000000000000000.0	Spectrum24143 scans: 30233,	|	8	92.7912	NVNS*DHMESNINDSGVSLGGPK	23.8474	1	Site determining ions in 2nd hit (y15)	YES	NVNS*DHMESNINDSGVSLGGPK	OTPf-IMAC(DT)2010Mar11-01_CID	S905
MAL13P1.214	PF3D7_1343000	phosphoethanolamine N-methyltransferase (PMT)	1600	31024	3224	1	1	791.885	1581.76	2	1581.77	-0.009592	1	92.6536	5.4e-10	K	KILSDIELNENSK	V	Phospho (ST)	0.0005000000000.0	Spectrum29662 scans: 34314,	|	5	119.455	KILS*DIELNENSK	117.686	1	Site determining ions in 2nd hit at 10 peaks per window (b4, b9)	YES	KILS*DIELNENSK	OTPf-IMAC(DT)2010Mar10-01_CID	S49
PF14_0390	PF3D7_1441100	conserved Plasmodium protein, unknown function	641	26291	15926	1	1	1309.07	2616.13	2	2616.14	-0.018603	1	92.6252	5.5e-10	K	KNSNTVDSSENVEEVVDNLTSEK	N	Phospho (ST)	0.00000005000000000000000.0	Spectrum42452 scans: 44814,	|	2	191.763	KNSNTVDS*SENVEEVVDNLTSEK	15.4333	1		YES	KNSNTVDS*SENVEEVVDNLTSEK	OTPf-IMAC(DT)2010Mar10-01_CID	S12
PFL0210c	PF3D7_1204300	eukaryotic translation initiation factor 5A (EIF5A)	536	17620	18343	1	1	1402.09	2802.16	2	2802.18	-0.019484	0	92.6201	5.5e-10	M	SDHEMYDNIDAGASQTYPVQAGAIK	K	Acetyl (Protein N-term); Phospho (ST)	1.5000000000000000000000000.0	Spectrum42296 scans: 44643,	|	6	113.043	S*DHEMYDNIDAGASQTYPVQAGAIK	60.8363	1	Site determining ions in 2nd hit (b10, b11, b13, y15, y12)	YES	S*DHEMYDNIDAGASQTYPVQAGAIK	OTPf-IMAC(DT)2010Mar10-01_CID	S2
PFL0340w	PF3D7_1206800	conserved Plasmodium protein, unknown function	157	86260	20991	1	1	990.746	2969.22	3	2969.23	-0.013848	0	92.539	5.6e-10	R	YCDESDDEDIYTDNIIFSQIHGLK	D	Carbamidomethyl (C); Phospho (ST)	0.020050000000000000000000.0	Spectrum56534 scans: 56841,	|	6	119.543	YCDES*DDEDIYTDNIIFSQIHGLK	49.6567	1	Site determining ions in 2nd hit (b5, y17_2+, y13_2+)	YES	YCDES*DDEDIYTDNIIFSQIHGLK	OTPf-IMAC(DT)2010Mar10-01_CID	S410
PF10_0039	PF3D7_1003600	membrane skeletal protein IMC1-related (ALV5)	735	32634	32351	1	1	1388.62	4162.83	3	4162.83	0.001259	1	92.5251	5.6e-10	K	GLQRYSLDQNNIYQQANSFNQFNENAYNQNAFNR	S	Phospho (ST)	0.0000050000000000000000000000000000.0	Spectrum46626 scans: 49030,	|	9	172.132	GLQRYS*LDQNNIYQQANSFNQFNENAYNQNAFNR	80.2748	1	Site determining ions in 2nd hit (b16, y28_2+, y27_2+, y25_2+, y23_2+)	YES	GLQRYS*LDQNNIYQQANSFNQFNENAYNQNAFNR	OTPf-IMAC(DT)2010Mar11-01_CID	S179
PFE0040c	PF3D7_0500800	mature parasite-infected erythrocyte surface antigen,erythrocyte membrane protein 2 (MESA)	1486	168186	9224	1	1	1071.96	2141.91	2	2141.93	-0.017485	1	92.4947	5.6e-10	K	NIETDDEEETLVVKDDAK	K	Phospho (ST)	0.000500000000000000.0	Spectrum26114 scans: 31149,	|	5	151.509	NIET*DDEEETLVVKDDAK	108.461	1	Site determining ions in 2nd hit at 10 peaks per window (b5, y13)	YES	NIET*DDEEETLVVKDDAK	OTPf-IMAC(DT)2010Mar10-01_CID	T448
PFL0280c	PF3D7_1205600	conserved Plasmodium protein, unknown function	260	38994	29460	1	1	1281.56	3841.67	3	3841.66	0.009993	2	92.4895	5.6e-10	K	KQVEVSDNEEAADKEEEVTDEQLAFEMFEFAR	K	Phospho (ST)	0.00000500000000000000000000000000.0	Spectrum57471 scans: 58423,	|	8	90.3719	KQVEVS*DNEEAADKEEEVTDEQLAFEMFEFAR	34.0922	1	Site determining ions in 2nd hit (b12, b11_2+, y15_2+, y15)	YES	KQVEVS*DNEEAADKEEEVTDEQLAFEMFEFAR	OTPf-IMAC(DT)2010Mar11-01_CID	S111
PF14_0176	PF3D7_1417700	conserved Plasmodium protein, unknown function	168	26725	15671	1	1	879.364	2635.07	3	2635.07	-0.001554	2	92.4272	5.7e-10	K	KDNNSDDQTVCSQTDAVDKNSSK	K	Carbamidomethyl (C); Phospho (ST)	0.00005000002000000000000.0	Spectrum5204 scans: 14828,	|	6	101.283	KDNNS*DDQTVCSQTDAVDKNSSK	46.2659	1		YES	KDNNS*DDQTVCSQTDAVDKNSSK	OTPf-IMAC(DT)2010Mar11-01_CID	S125
PFL0340w	PF3D7_1206800	conserved Plasmodium protein, unknown function	191	86260	20199	1	1	990.754	2969.24	3	2969.23	0.009042	0	92.4271	5.7e-10	R	YCDESDDEDIYTDNIIFSQIHGLK	D	Carbamidomethyl (C); Phospho (ST)	0.020050000000000000000000.0	Spectrum56068 scans: 57045,	|	4	113.62	YCDES*DDEDIYTDNIIFSQIHGLK	67.3421	1	Site determining ions in 2nd hit (y17_2+, y13_2+)	YES	YCDES*DDEDIYTDNIIFSQIHGLK	OTPf-IMAC(DT)2010Mar11-01_CID	S410
PFL1410c	PF3D7_1229100	ABC transporter, (CT family) (MRP2)	183	248144	11686	1	1	1153.55	2305.09	2	2305.1	-0.01497	2	92.3873	5.8e-10	K	KKSFIDLTNSISLSDECIR	Y	Carbamidomethyl (C); Phospho (ST)	0.0050000000000000200.0	Spectrum38929 scans: 41789,	|	2	132.619	KKS*FIDLTNSISLSDECIR	109.345	1	Site determining ions in 2nd hit at 10 peaks per window (b5, b6, y16, y13)	YES	KKS*FIDLTNSISLSDECIR	OTPf-IMAC(DT)2010Mar10-01_CID	S1985
PF10_0039	PF3D7_1003600	membrane skeletal protein IMC1-related (ALV5)	735	32634	34486	1	1	1519.68	4556.01	3	4556.01	-0.003137	1	92.3831	5.8e-10	R	YSLDQNNIYQQANSFNQFNENAYNQNAFNRSYELLNK	Q	Phospho (ST)	0.0000000000000000000000000000005000000.0	Spectrum51266 scans: 52912,	|	10	35.0979	YSLDQNNIYQQANSFNQFNENAYNQNAFNRS*YELLNK	19.5637	1	Site determining ions in 2nd hit (b26_2+, y18_2+, y10_2+)	YES	YSLDQNNIYQQANSFNQFNENAYNQNAFNRS*YELLNK	OTPf-IMAC(DT)2010Mar11-01_CID	S208
PFL0340w	PF3D7_1206800	conserved Plasmodium protein, unknown function	191	86260	20175	1	1	990.753	2969.24	3	2969.23	0.007212	0	92.3389	5.8e-10	R	YCDESDDEDIYTDNIIFSQIHGLK	D	Carbamidomethyl (C); Phospho (ST)	0.020050000000000000000000.0	Spectrum58814 scans: 59730,	|	8	130.393	YCDES*DDEDIYTDNIIFSQIHGLK	48.0226	1	Site determining ions in 2nd hit (y17_2+)	YES	YCDES*DDEDIYTDNIIFSQIHGLK	OTPf-IMAC(DT)2010Mar11-01_CID	S410
PF14_0649	PF3D7_1468100	conserved Plasmodium protein, unknown function	1049	295648	17515	1	1	1360.02	2718.03	2	2718.05	-0.021587	0	92.3279	5.9e-10	K	VGSHNAYDNDQNNGYVSDDYYTK	N	Phospho (ST)	0.00000000000000005000000.0	Spectrum18605 scans: 25346,	|	5	164.751	VGSHNAYDNDQNNGYVS*DDYYTK	35.215	1	Site determining ions in 2nd hit at 10 peaks per window (b17, y5)	YES	VGSHNAYDNDQNNGYVS*DDYYTK	OTPf-IMAC(DT)2010Mar10-01_CID	S1475
PFE0040c	PF3D7_0500800	mature parasite-infected erythrocyte surface antigen,erythrocyte membrane protein 2 (MESA)	1486	168186	9227	1	1	1071.96	2141.91	2	2141.93	-0.016505	1	92.3255	5.9e-10	K	NIETDDEEETLVVKDDAK	K	Phospho (ST)	0.000500000000000000.0	Spectrum27485 scans: 32268,	|	7	173.045	NIET*DDEEETLVVKDDAK	93.0724	1	Site determining ions in 2nd hit (b4)	YES	NIET*DDEEETLVVKDDAK	OTPf-IMAC(DT)2010Mar10-01_CID	T448
PF14_0354	PF3D7_1437400	pantothenate kinase, putative	304	90984	6506	1	1	994.399	1986.78	2	1986.79	-0.010643	0	92.2913	5.9e-10	K	HSLSDNEINMYEYHR	K	Phospho (ST)	0.000500000000000.0	Spectrum21400 scans: 32853,	|	8	127.544	HSLS*DNEINMYEYHR	18.3423	1		YES	HSLS*DNEINMYEYHR	OTPf-IMAC(DT)2010Mar11-02_CID	S571
MAL7P1.19	PF3D7_0704600	ubiquitin transferase, putative	324	460131	16722	1	1	902.461	2704.36	3	2704.34	0.017191	0	92.2753	5.9e-10	K	NVNNNSPINLSESVTQNIINSLLK	E	Phospho (ST)	0.000005000000000000000000.0	Spectrum70004 scans: 70569,	|	8	116.962	NVNNNS*PINLSESVTQNIINSLLK	31.7707	1	Site determining ions in 2nd hit (b8)	YES	NVNNNS*PINLSESVTQNIINSLLK	OTPf-IMAC(DT)2010Mar11-01_CID	S3530
PF07_0017	PF3D7_0704400	phosphoinositide-binding protein, putative	150	118764	11093	1	1	1154.51	2307	2	2306.99	0.004258	0	92.2552	5.9e-10	K	NNIVYVSDEEDEDLISAFR	-	Phospho (ST)	0.0000005000000000000.0	Spectrum56749 scans: 57794,	|	8	205.348	NNIVYVS*DEEDEDLISAFR	159.914	1		YES	NNIVYVS*DEEDEDLISAFR	OTPf-IMAC(DT)2010Mar11-01_CID	S998
MAL8P1.69	PF3D7_0818200	14-3-3 protein, putative	1099	30174	23734	1	1	1106.18	3315.51	3	3315.49	0.023797	1	92.213	6e-10	R	AFDDAITEFDNVSEDSYKDSTLIMQLLR	D	Phospho (ST)	0.0000000000005000000000000000.0	Spectrum67351 scans: 67891,	|	8	128.626	AFDDAITEFDNVS*EDSYKDSTLIMQLLR	55.1262	1		YES	AFDDAITEFDNVS*EDSYKDSTLIMQLLR	OTPf-IMAC(DT)2010Mar11-01_CID	S222
PFF1430c	PF3D7_0629500	amino acid transporter, putative	188	68815	25290	1	1	1121.79	3362.36	3	3362.38	-0.023326	0	92.2087	6e-10	K	NSSNNNNNNTIVDISDGDYTNDEEGTNKPK	R	Phospho (ST)	0.000000000000005000000000000000.0	Spectrum23734 scans: 29389,	|	3	71.6782	NSSNNNNNNTIVDIS*DGDYTNDEEGTNKPK	21.0703	1	Site determining ions in 2nd hit at 10 peaks per window (y12_2+, y14)	YES	NSSNNNNNNTIVDIS*DGDYTNDEEGTNKPK	OTPf-IMAC(DT)2010Mar10-01_CID	S140
PFE0040c	PF3D7_0500800	mature parasite-infected erythrocyte surface antigen,erythrocyte membrane protein 2 (MESA)	1497	168186	8703	1	1	1071.96	2141.91	2	2141.93	-0.014065	1	92.1893	6e-10	K	NIETDDEEETLVVKDDAK	K	Phospho (ST)	0.000500000000000000.0	Spectrum27271 scans: 37544,	|	10	156.964	NIET*DDEEETLVVKDDAK	81.3977	1		YES	NIET*DDEEETLVVKDDAK	OTPf-IMAC(DT)2010Mar11-02_CID	T448
MAL8P1.69	PF3D7_0818200	14-3-3 protein, putative	910	30174	24576	1	1	1106.17	3315.48	3	3315.49	-0.012443	1	92.1398	6.1e-10	R	AFDDAITEFDNVSEDSYKDSTLIMQLLR	D	Phospho (ST)	0.0000000000005000000000000000.0	Spectrum68322 scans: 68215,	|	8	125.785	AFDDAITEFDNVS*EDSYKDSTLIMQLLR	56.7014	1	Site determining ions in 2nd hit (y13)	YES	AFDDAITEFDNVS*EDSYKDSTLIMQLLR	OTPf-IMAC(DT)2010Mar10-01_CID	S222
PF11_0465	PF3D7_1145400	dynamin-like protein (DYN1)	199	96313	6945	1	1	1012.39	2022.77	2	2022.77	-0.002914	0	92.1377	6.1e-10	K	YYSNMMSDQEYNITGK	A	Phospho (ST)	0.0000005000000000.0	Spectrum34423 scans: 38424,	|	9	162.082	YYSNMMS*DQEYNITGK	75.7235	1		YES	YYSNMMS*DQEYNITGK	OTPf-IMAC(DT)2010Mar11-01_CID	S580
MAL8P1.69	PF3D7_0818200	14-3-3 protein, putative	910	30174	19940	1	1	1466.13	2930.25	2	2930.27	-0.015887	2	92.1055	6.2e-10	R	DNLTLWTSDLQGDQTEEKSKDEGLE	-	Phospho (ST)	0.0000000000000050000000000.0	Spectrum46205 scans: 47895,	|	4	82.1729	DNLTLWTSDLQGDQT*EEKSKDEGLE	26.6749	1	Site determining ions in 2nd hit (b16, y10)	YES	DNLTLWTSDLQGDQT*EEKSKDEGLE	OTPf-IMAC(DT)2010Mar10-01_CID	T252
IPI00216697		ANK1 Isoform Er1 of Ankyrin-1	3262	206137	15692	1	1	879.71	2636.11	3	2636.11	-0.001393	1	92.0705	6.2e-10	K	RQDDATGAGQDSENEVSLVSGHQR	G	Deamidated (NQ); Phospho (ST)	0.000000000005030000000000.0	Spectrum15099 scans: 22795,	|	8	121.687	RQDDATGAGQDS*ENEVSLVSGHQR	36.9737	1	Site determining ions in 2nd hit at 10 peaks per window (y14)	YES	RQDDATGAGQDS*ENEVSLVSGHQR	OTPf-IMAC(DT)2010Mar11-01_CID	S1666
PFL0210c	PF3D7_1204300	eukaryotic translation initiation factor 5A (EIF5A)	481	17620	17369	1	1	935.065	2802.17	3	2802.18	-0.01138	0	92.0589	6.2e-10	M	SDHEMYDNIDAGASQTYPVQAGAIK	K	Acetyl (Protein N-term); Phospho (ST)	1.5000000000000000000000000.0	Spectrum41284 scans: 49419,	|	10	121.429	S*DHEMYDNIDAGASQTYPVQAGAIK	38.1959	1	Site determining ions in 2nd hit (b10, b12, b10_2+, y14_2+, y13_2+, y15, y14, y13, y12)	YES	S*DHEMYDNIDAGASQTYPVQAGAIK	OTPf-IMAC(DT)2010Mar11-02_CID	S2
PFC1060c	PF3D7_0323700	U4/U6.U5 tri-snRNP-associated protein 1, putative (SART1)	266	82850	32495	1	1	1350.91	4049.72	3	4049.7	0.018662	2	91.9297	6.4e-10	K	IKEEQMDMDINYFDNPFSDNEDDKELYELLQK	G	2 Deamidated (NQ); Phospho (ST)	0.00000000000000300503000000000000.0	Spectrum62173 scans: 62136,	|			IKEEQMDMDINYFDNPFS*DNEDDKELYELLQK	1000	1	Only one possibility	YES	IKEEQMDMDINYFDNPFS*DNEDDKELYELLQK	OTPf-IMAC(DT)2010Mar10-01_CID	S400
PF14_0028	PF3D7_1402700	pre-mRNA splicing factor, putative	92	77954	17062	1	1	895.378	2683.11	3	2683.13	-0.017929	1	91.8868	6.5e-10	K	INYIDVNKSEEENDEENIDGHK	I	Phospho (ST)	0.0000000050000000000000.0	Spectrum22067 scans: 27931,	|			INYIDVNKS*EEENDEENIDGHK	1000	1	Only one possibility	YES	INYIDVNKS*EEENDEENIDGHK	OTPf-IMAC(DT)2010Mar10-01_CID	S546
IPI00220194		SLC2A1 Solute carrier family 2, facilitated glucose transporter member 1	589	54049	6966	1	1	1013.43	2024.85	2	2024.85	-0.00218	1	91.8681	6.5e-10	R	GTADVTHDLQEMKEESR	Q	Phospho (ST)	0.00000500000000000.0	Spectrum23393 scans: 29408,	|	9	137.155	GTADVT*HDLQEMKEESR	19.8472	1		YES	GTADVT*HDLQEMKEESR	OTPf-IMAC(DT)2010Mar11-01_CID	T238
PFF0870w	PF3D7_0618000	conserved Plasmodium membrane protein, unknown function	555	92697	10255	1	1	1125.02	2248.03	2	2248.04	-0.005628	1	91.6878	6.8e-10	K	KNSEQNTIYNNSSITNTIK	T	Phospho (ST)	0.0050000000000000000.0	Spectrum23527 scans: 29556,	|	4	201.361	KNS*EQNTIYNNSSITNTIK	79.0786	1		YES	KNS*EQNTIYNNSSITNTIK	OTPf-IMAC(DT)2010Mar11-01_CID	S374
PFC0760c	PF3D7_0317300	conserved Plasmodium protein, unknown function	528	402704	8378	1	1	1045.43	2088.84	2	2088.85	-0.012898	0	91.6593	6.8e-10	R	SHFSGDNEYIQDQLSNR	E	Phospho (ST)	0.00050000000000000.0	Spectrum26583 scans: 31665,	|	2	210.658	SHFS*GDNEYIQDQLSNR	25.6417	1	Site determining ions in 2nd hit at 10 peaks per window (y14)	YES	SHFS*GDNEYIQDQLSNR	OTPf-IMAC(DT)2010Mar10-01_CID	S568
PFL1170w	PF3D7_1224300	polyadenylate-binding protein, putative (PABP)	668	97169	15673	1	1	866.365	2596.07	3	2596.09	-0.016961	0	91.6482	6.8e-10	K	DETAASDCADTPNILYVGPHQSR	A	Carbamidomethyl (C); Phospho (ST)	0.00000502000000000000000.0	Spectrum34254 scans: 37737,	|	3	86.1226	DETAAS*DCADTPNILYVGPHQSR	27.8451	1		YES	DETAAS*DCADTPNILYVGPHQSR	OTPf-IMAC(DT)2010Mar10-01_CID	S408
PF14_0257	PF3D7_1427900	conserved protein, unknown function	438	32986	27669	1	1	1240.5	3718.49	3	3718.5	-0.007328	1	91.6278	6.9e-10	K	IIDCYNKEGMEVLSSDEEEEEEYEEDNTLK	N	Carbamidomethyl (C); Phospho (ST)	0.000200000000050000000000000000.0	Spectrum40575 scans: 43667,	|	10	115.585	IIDCYNKEGMEVLS*SDEEEEEEYEEDNTLK	15.643	1		YES	IIDCYNKEGMEVLS*SDEEEEEEYEEDNTLK	OTPf-IMAC(DT)2010Mar11-01_CID	S174
MAL8P1.156	PF3D7_0801800	mannose-6-phosphate isomerase, putative	425	117588	7078	1	1	1017.48	2032.94	2	2032.95	-0.002197	2	91.6255	6.9e-10	K	FSTKSEDIINKNNNTTK	G	Phospho (ST)	0.00005000000000000.0	Spectrum10416 scans: 19202,	|	6	83.8733	FSTKS*EDIINKNNNTTK	22.3738	1	Site determining ions in 2nd hit (b4)	YES	FSTKS*EDIINKNNNTTK	OTPf-IMAC(DT)2010Mar11-01_CID	S199
PF10_0232	PF3D7_1023900	chromodomain-helicase-DNA-binding protein 1 homolog, putative (CHD1)	589	381018	12171	1	1	1194.98	2387.95	2	2387.95	-0.003926	1	91.6242	6.9e-10	K	TTSDVTTTNSYEKDENMMNK	S	Phospho (ST)	0.00000000050000000000.0	Spectrum17944 scans: 25005,	|	8	106.134	TTSDVTTTNS*YEKDENMMNK	17.5033	1		YES	TTSDVTTTNS*YEKDENMMNK	OTPf-IMAC(DT)2010Mar11-01_CID	S3107
PF13_0277	PF3D7_1353300	conserved Plasmodium protein, unknown function	189	248104	12419	1	1	1201.56	2401.1	2	2401.1	-0.000123	1	91.5779	7e-10	K	KNSLNTIEYFENNLSFFNK	I	Phospho (ST)	0.0050000000000000000.0	Spectrum58846 scans: 59765,	|	2	153.043	KNS*LNTIEYFENNLSFFNK	42.3571	1	Site determining ions in 2nd hit at 10 peaks per window (y15)	YES	KNS*LNTIEYFENNLSFFNK	OTPf-IMAC(DT)2010Mar11-01_CID	S1772
PFL1010c	PF3D7_1221000	histone-lysine N-methyltransferase, H3 lysine-4 specific (SET10)	138	270901	11601	1	1	1171.52	2341.03	2	2341.03	-0.003513	1	91.5281	7e-10	K	LSEKSDDEILSEINQGNENK	V	Phospho (ST)	0.00005000000000000000.0	Spectrum32010 scans: 36520,	|	1	168.41	LSEKS*DDEILSEINQGNENK	31.4882	1		YES	LSEKS*DDEILSEINQGNENK	OTPf-IMAC(DT)2010Mar11-01_CID	S26
PFL1005c	PF3D7_1220900	heterochromatin protein 1 (HP1)	749	30999	21287	1	1	997.44	2989.3	3	2989.32	-0.017826	1	91.4906	7.1e-10	K	WKGYSDDENTWEPESNLIHLTTFK	K	Phospho (ST)	0.000050000000000000000000.0	Spectrum50383 scans: 51561,	|	9	71.8388	WKGYS*DDENTWEPESNLIHLTTFK	22.1327	1		YES	WKGYS*DDENTWEPESNLIHLTTFK	OTPf-IMAC(DT)2010Mar10-01_CID	S33
PFL0340w	PF3D7_1206800	conserved Plasmodium protein, unknown function	191	86260	20174	1	1	990.753	2969.24	3	2969.23	0.007032	0	91.4704	7.1e-10	R	YCDESDDEDIYTDNIIFSQIHGLK	D	Carbamidomethyl (C); Phospho (ST)	0.020050000000000000000000.0	Spectrum55441 scans: 56612,	|	9	107.485	YCDES*DDEDIYTDNIIFSQIHGLK	60.9447	1	Site determining ions in 2nd hit (y17_2+, y13_2+)	YES	YCDES*DDEDIYTDNIIFSQIHGLK	OTPf-IMAC(DT)2010Mar11-01_CID	S410
PFI1085w	PF3D7_0922100	ubiquitin-like protein, putative	864	181976	18921	1	1	1452.66	2903.3	2	2903.31	-0.004576	0	91.403	7.2e-10	K	NIYNNNTVDLNNSNNIYNPNIATSK	N	Phospho (ST)	0.0000000000005000000000000.0	Spectrum38628 scans: 42065,	|	4	147.589	NIYNNNTVDLNNS*NNIYNPNIATSK	97.0508	1	Site determining ions in 2nd hit at 10 peaks per window (b8, b10)	YES	NIYNNNTVDLNNS*NNIYNPNIATSK	OTPf-IMAC(DT)2010Mar11-01_CID	S686
PFC0285c	PF3D7_0306800	T-complex protein beta subunit, putative	214	59030	9154	1	1	1069.95	2137.88	2	2137.9	-0.015352	0	91.3145	7.4e-10	K	VNVHSFEDVQDLENEER	L	Phospho (ST)	0.00005000000000000.0	Spectrum33605 scans: 37439,	|			VNVHS*FEDVQDLENEER	1000	1	Only one possibility	YES	VNVHS*FEDVQDLENEER	OTPf-IMAC(DT)2010Mar10-01_CID	S262
PF11_0397	PF3D7_1138600	beta-catenin-like protein 1, putative	91	62379	31060	1	1	1335.92	4004.75	3	4004.71	0.037485	2	91.2092	7.6e-10	M	ADEEFSDEEEVDVEEILKQAENIECVDENSIKK	I	Acetyl (Protein N-term); Carbamidomethyl (C); Deamidated (NQ); Phospho (ST)	1.000005000000000000000000200030000.0	Spectrum66484 scans: 67127,	|	9	94.1619	ADEEFS*DEEEVDVEEILKQAENIECVDENSIKK	85.4003	1	Site determining ions in 2nd hit (b13, b17_2+, b26_2+, b27_2+, y15_2+, y10, y4)	YES	ADEEFS*DEEEVDVEEILKQAENIECVDENSIKK	OTPf-IMAC(DT)2010Mar11-01_CID	S7
PF14_0407	PF3D7_1442900	guanine nucleotide exchange factor, putative	195	404330	23367	1	1	1055.1	3162.28	3	3162.27	0.003004	0	91.179	7.6e-10	K	MQMNNSNIDMNLSNISYNHDELENNK	S	Deamidated (NQ); Phospho (ST)	0.00000500000003000000000000.0	Spectrum39178 scans: 42063,	|	8	96.5036	MQMNNS*NIDMNLSNISYNHDELENNK	68.3109	1	Site determining ions in 2nd hit at 10 peaks per window (y16_2+, y15_2+)	YES	MQMNNS*NIDMNLSNISYNHDELENNK	OTPf-IMAC(DT)2010Mar10-01_CID	S1002
PF11_0342	PF3D7_1133200	conserved Plasmodium protein, unknown function	304	244889	11521	1	1	1147.46	2292.91	2	2292.92	-0.015404	1	91.1774	7.6e-10	K	NNMINSEDDIKTDQEYER	D	Phospho (ST)	0.000005000000000000.0	Spectrum20834 scans: 26947,	|	6	131.088	NNMINS*EDDIKTDQEYER	79.8674	1	Site determining ions in 2nd hit (b9)	YES	NNMINS*EDDIKTDQEYER	OTPf-IMAC(DT)2010Mar10-01_CID	S682
PF07_0101	PF3D7_0723800	conserved Plasmodium protein, unknown function	416	260606	26409	1	1	1204.86	3611.56	3	3611.56	-0.002439	2	91.1616	7.7e-10	K	YLLDDSINYNDKNNDYLDEYASDSEFLKR	S	Phospho (ST)	0.00000000000000000000050000000.0	Spectrum48688 scans: 50646,	|	2	63.7755	YLLDDSINYNDKNNDYLDEYAS*DSEFLKR	22.7589	1		YES	YLLDDSINYNDKNNDYLDEYAS*DSEFLKR	OTPf-IMAC(DT)2010Mar11-01_CID	S379
PF11_0086	PF3D7_1107300	polyadenylate-binding protein-interacting protein 1, putative (PAIP1)	857	381639	9353	1	1	1073.91	2145.8	2	2145.82	-0.015263	0	91.1566	7.7e-10	R	EGYNSEDNDNTAGNYYLK	N	Phospho (ST)	0.000050000000000000.0	Spectrum25521 scans: 30921,	|	9	137.044	EGYNS*EDNDNTAGNYYLK	99.9842	1	Site determining ions in 2nd hit (b9)	YES	EGYNS*EDNDNTAGNYYLK	OTPf-IMAC(DT)2010Mar10-01_CID	S1069
PFL0340w	PF3D7_1206800	conserved Plasmodium protein, unknown function	104	86260	19784	1	1	990.749	2969.22	3	2969.23	-0.007608	0	91.0784	7.8e-10	R	YCDESDDEDIYTDNIIFSQIHGLK	D	Carbamidomethyl (C); Phospho (ST)	0.020050000000000000000000.0	Spectrum56681 scans: 62632,	|	5	170.213	YCDES*DDEDIYTDNIIFSQIHGLK	75.8009	1	Site determining ions in 2nd hit (y17_2+)	YES	YCDES*DDEDIYTDNIIFSQIHGLK	OTPf-IMAC(DT)2010Mar11-02_CID	S410
PFA0160c	PF3D7_0103200	nucleoside transporter, putative	427	49977	9345	1	1	1073.49	2144.96	2	2144.98	-0.015241	2	90.996	8e-10	K	GKNKSSENIQSNNVSMISK	C	Deamidated (NQ); Phospho (ST)	0.0000500000030000000.0	Spectrum10914 scans: 19030,	|	1	156.127	GKNKS*SENIQSNNVSMISK	18.6043	1		YES	GKNKS*SENIQSNNVSMISK	OTPf-IMAC(DT)2010Mar10-01_CID	S231
PFE0040c	PF3D7_0500800	mature parasite-infected erythrocyte surface antigen,erythrocyte membrane protein 2 (MESA)	1632	168186	11173	1	1	1156.55	2311.08	2	2311.08	-0.004468	2	90.9918	8e-10	R	KDVIEQEIVSEEVNEKDTK	N	Phospho (ST)	0.0000000005000000000.0	Spectrum24244 scans: 30344,	|	9	113.336	KDVIEQEIVS*EEVNEKDTK	71.3373	1	Site determining ions in 2nd hit (b13, b15, b16)	YES	KDVIEQEIVS*EEVNEKDTK	OTPf-IMAC(DT)2010Mar11-01_CID	S1165
PFE0545c	PF3D7_0511000	translationally controlled tumor protein homolog, putative	284	19967	34988	1	1	959.851	4794.22	5	4794.19	0.030075	2	90.9869	8e-10	R	IKGNEDYGIADNSEDAVEGMGADVEHVIDIVDSFQLTSTAFSKK	E	Phospho (ST)	0.00000000000050000000000000000000000000000000.0	Spectrum66921 scans: 67608,	|	7	74.2886	IKGNEDYGIADNS*EDAVEGMGADVEHVIDIVDSFQLTSTAFSKK	58.9779	1	Site determining ions in 2nd hit (b19, b23_2+, b25_2+, b28_2+, y17_2+)	YES	IKGNEDYGIADNS*EDAVEGMGADVEHVIDIVDSFQLTSTAFSKK	OTPf-IMAC(DT)2010Mar11-01_CID	S54
PF14_0495	PF3D7_1452000	rhoptry neck protein 2 (RON2)	107	249331	21952	1	1	1032.74	3095.19	3	3095.19	-0.000606	1	90.9804	8e-10	K	NQDNNSNKYNNEQNGGYESDGNSPNSR	V	Phospho (ST)	0.000000000000000000500000000.0	Spectrum4328 scans: 13864,	|	8	101.145	NQDNNSNKYNNEQNGGYES*DGNSPNSR	49.7398	1		YES	NQDNNSNKYNNEQNGGYES*DGNSPNSR	OTPf-IMAC(DT)2010Mar11-01_CID	S248
IPI00884361		EPB49 erythrocyte membrane protein band 4.9 isoform 3	372	40655	10871	1	1	1146.9	2291.79	2	2291.79	-0.000959	1	90.931	8.1e-10	R	RGAEEEEEEEDDDSGEEMK	A	Phospho (ST)	0.0000000000000500000.0	Spectrum5979 scans: 15326,	|			RGAEEEEEEEDDDS*GEEMK	1000	1	Only one possibility	YES	RGAEEEEEEEDDDS*GEEMK	OTPf-IMAC(DT)2010Mar11-01_CID	S201
PF10_0121	PF3D7_1012400	hypoxanthine-guanine phosphoribosyltransferase (HGPRT)	609	26346	17737	1	1	1413.63	2825.25	2	2825.25	-0.003343	1	90.8975	8.1e-10	R	VKSYCNDQSTGTLEIVSEDLSCLK	G	2 Carbamidomethyl (C); Phospho (ST)	0.005020000000000000000200.0	Spectrum49216 scans: 56190,	|	4	150.65	VKS*YCNDQSTGTLEIVSEDLSCLK	48.6831	1	Site determining ions in 2nd hit at 10 peaks per window (b8, y16)	YES	VKS*YCNDQSTGTLEIVSEDLSCLK	OTPf-IMAC(DT)2010Mar11-02_CID	S115
MAL8P1.69	PF3D7_0818200	14-3-3 protein, putative	1099	30174	25274	1	1	1158.21	3471.61	3	3471.59	0.015002	2	90.8804	8.2e-10	K	RAFDDAITEFDNVSEDSYKDSTLIMQLLR	D	Phospho (ST)	0.00000000000005000000000000000.0	Spectrum64186 scans: 64867,	|	4	119.221	RAFDDAITEFDNVS*EDSYKDSTLIMQLLR	33.1616	1	Site determining ions in 2nd hit at 10 peaks per window (y19_2+)	YES	RAFDDAITEFDNVS*EDSYKDSTLIMQLLR	OTPf-IMAC(DT)2010Mar11-01_CID	S222
PF07_0008	PF3D7_0702500	Plasmodium exported protein, unknown function	620	27656	7960	1	1	1049.46	2096.9	2	2096.9	-0.001661	0	90.858	8.2e-10	R	NYSLGNLSTGTTSQGSTSSR	H	Phospho (ST)	0.00500000000000000000.0	Spectrum27732 scans: 33032,	|	3	109.754	NYS*LGNLSTGTTSQGSTSSR	78.1943	1	Site determining ions in 2nd hit at 10 peaks per window (b3, b5, b6)	YES	NYS*LGNLSTGTTSQGSTSSR	OTPf-IMAC(DT)2010Mar11-01_CID	S191
PF10_0121	PF3D7_1012400	hypoxanthine-guanine phosphoribosyltransferase (HGPRT)	726	26346	18774	1	1	1413.62	2825.23	2	2825.25	-0.015323	1	90.8505	8.2e-10	R	VKSYCNDQSTGTLEIVSEDLSCLK	G	2 Carbamidomethyl (C); Phospho (ST)	0.005020000000000000000200.0	Spectrum50008 scans: 51148,	|	3	164.778	VKS*YCNDQSTGTLEIVSEDLSCLK	54.723	1	Site determining ions in 2nd hit at 10 peaks per window (b4, b6, b7, b8, y17)	YES	VKS*YCNDQSTGTLEIVSEDLSCLK	OTPf-IMAC(DT)2010Mar10-01_CID	S115
PF11_0447	PF3D7_1143400	translation initiation factor eIF-1A, putative	91	17856	31970	1	1	1328.52	3982.53	3	3982.55	-0.022228	0	90.7494	8.4e-10	K	INETDIFDDDGQNGVEFLDDESDEEAQEEMNNAR	R	Phospho (ST)	0.0000000000000000000005000000000000.0	Spectrum56944 scans: 57292,	|	5	169.237	INETDIFDDDGQNGVEFLDDES*DEEAQEEMNNAR	130.909	1	Site determining ions in 2nd hit (b20_2+)	YES	INETDIFDDDGQNGVEFLDDES*DEEAQEEMNNAR	OTPf-IMAC(DT)2010Mar10-01_CID	S136
PF11_0447	PF3D7_1143400	translation initiation factor eIF-1A, putative	115	17856	30800	1	1	1328.53	3982.55	3	3982.55	0.004862	0	90.6921	8.5e-10	K	INETDIFDDDGQNGVEFLDDESDEEAQEEMNNAR	R	Phospho (ST)	0.0000000000000000000005000000000000.0	Spectrum57078 scans: 57991,	|	9	213.974	INETDIFDDDGQNGVEFLDDES*DEEAQEEMNNAR	185.4	1	Site determining ions in 2nd hit (b6, b12, b9_2+, y24_2+, y17)	YES	INETDIFDDDGQNGVEFLDDES*DEEAQEEMNNAR	OTPf-IMAC(DT)2010Mar11-01_CID	S136
MAL8P1.69	PF3D7_0818200	14-3-3 protein, putative	1099	30174	8744	1	1	1073.43	2144.85	2	2144.85	0.001659	0	90.6885	8.5e-10	R	AFDDAITEFDNVSEDSYK	D	Phospho (ST)	0.000000000000500000.0	Spectrum47424 scans: 49521,	|	9	254.776	AFDDAITEFDNVS*EDSYK	52.5806	1		YES	AFDDAITEFDNVS*EDSYK	OTPf-IMAC(DT)2010Mar11-01_CID	S222
MAL8P1.69	PF3D7_0818200	14-3-3 protein, putative	1099	30174	23733	1	1	1106.18	3315.51	3	3315.49	0.023797	1	90.6693	8.6e-10	R	AFDDAITEFDNVSEDSYKDSTLIMQLLR	D	Phospho (ST)	0.0000000000005000000000000000.0	Spectrum67341 scans: 67880,	|	10	132.266	AFDDAITEFDNVS*EDSYKDSTLIMQLLR	30.7304	1		YES	AFDDAITEFDNVS*EDSYKDSTLIMQLLR	OTPf-IMAC(DT)2010Mar11-01_CID	S222
PFF0870w	PF3D7_0618000	conserved Plasmodium membrane protein, unknown function	580	92697	12634	1	1	1189.07	2376.12	2	2376.13	-0.015864	2	90.6397	8.6e-10	K	KKNSEQNTIYNNSSITNTIK	T	Phospho (ST)	0.00050000000000000000.0	Spectrum18253 scans: 24959,	|	2	151.063	KKNS*EQNTIYNNSSITNTIK	55.7962	1	Site determining ions in 2nd hit at 10 peaks per window (b5, b7, y16, y13)	YES	KKNS*EQNTIYNNSSITNTIK	OTPf-IMAC(DT)2010Mar10-01_CID	S374
PFE0040c	PF3D7_0500800	mature parasite-infected erythrocyte surface antigen,erythrocyte membrane protein 2 (MESA)	1632	168186	8687	1	1	1071.97	2141.92	2	2141.93	-0.001125	1	90.6112	8.7e-10	K	NIETDDEEETLVVKDDAK	K	Phospho (ST)	0.000500000000000000.0	Spectrum27403 scans: 32670,	|	7	133.447	NIET*DDEEETLVVKDDAK	95.1612	1	Site determining ions in 2nd hit at 10 peaks per window (y10)	YES	NIET*DDEEETLVVKDDAK	OTPf-IMAC(DT)2010Mar11-01_CID	T448
PFE0040c	PF3D7_0500800	mature parasite-infected erythrocyte surface antigen,erythrocyte membrane protein 2 (MESA)	1497	168186	8729	1	1	1071.96	2141.91	2	2141.93	-0.011125	1	90.5025	8.9e-10	K	NIETDDEEETLVVKDDAK	K	Phospho (ST)	0.000500000000000000.0	Spectrum26198 scans: 36693,	|	7	159.846	NIET*DDEEETLVVKDDAK	155.379	1	Site determining ions in 2nd hit (b4)	YES	NIET*DDEEETLVVKDDAK	OTPf-IMAC(DT)2010Mar11-02_CID	T448
PFL0210c	PF3D7_1204300	eukaryotic translation initiation factor 5A (EIF5A)	547	17620	17351	1	1	1381.09	2760.16	2	2760.17	-0.009405	0	90.4617	9e-10	M	SDHEMYDNIDAGASQTYPVQAGAIK	K	Phospho (ST)	0.5000000000000000000000000.0	Spectrum34638 scans: 38660,	|	4	166.676	S*DHEMYDNIDAGASQTYPVQAGAIK	116.91	1	Site determining ions in 2nd hit at 10 peaks per window (b4, b7, b9, b12, b13, y16, y15, y12)	YES	S*DHEMYDNIDAGASQTYPVQAGAIK	OTPf-IMAC(DT)2010Mar11-01_CID	S2
PFI1385c	PF3D7_0928200	conserved Plasmodium protein, unknown function	90	82971	11735	1	1	1176.5	2350.98	2	2350.98	0.003003	0	90.4285	9.1e-10	R	GGSFENTNYTNDCLLYIYK	E	Carbamidomethyl (C); Phospho (ST)	0.0050000000002000000.0	Spectrum49749 scans: 51529,	|	5	85.2239	GGS*FENTNYTNDCLLYIYK	26.361	1		YES	GGS*FENTNYTNDCLLYIYK	OTPf-IMAC(DT)2010Mar11-01_CID	S218
MAL13P1.75	PF3D7_1314700	conserved Plasmodium protein, unknown function	130	65630	10506	1	1	1109.46	2216.91	2	2216.92	-0.013948	1	90.3741	9.2e-10	K	NKSDDDQNNIYENDIVNK	S	Phospho (ST)	0.005000000000000000.0	Spectrum20877 scans: 26994,	|			NKS*DDDQNNIYENDIVNK	1000	1	Only one possibility	YES	NKS*DDDQNNIYENDIVNK	OTPf-IMAC(DT)2010Mar10-01_CID	S258
PFL0340w	PF3D7_1206800	conserved Plasmodium protein, unknown function	157	86260	20988	1	1	990.746	2969.22	3	2969.23	-0.014028	0	90.3184	9.3e-10	R	YCDESDDEDIYTDNIIFSQIHGLK	D	Carbamidomethyl (C); Phospho (ST)	0.020050000000000000000000.0	Spectrum56504 scans: 56808,	|	7	141.394	YCDES*DDEDIYTDNIIFSQIHGLK	85.228	1	Site determining ions in 2nd hit (y17_2+)	YES	YCDES*DDEDIYTDNIIFSQIHGLK	OTPf-IMAC(DT)2010Mar10-01_CID	S410
PFE0040c	PF3D7_0500800	mature parasite-infected erythrocyte surface antigen,erythrocyte membrane protein 2 (MESA)	1486	168186	11203	1	1	1136.01	2270	2	2270.02	-0.016	2	90.2893	9.4e-10	K	NIETDDEEETLVVKDDAKK	K	Phospho (ST)	0.0005000000000000000.0	Spectrum20781 scans: 26889,	|	6	132.473	NIET*DDEEETLVVKDDAKK	69.0752	1		YES	NIET*DDEEETLVVKDDAKK	OTPf-IMAC(DT)2010Mar10-01_CID	T448
PFL0280c	PF3D7_1205600	conserved Plasmodium protein, unknown function	208	38994	26903	1	1	1238.86	3713.56	3	3713.56	-3.2e-05	1	90.2426	9.5e-10	K	QVEVSDNEEAADKEEEVTDEQLAFEMFEFAR	K	Phospho (ST)	0.0000500000000000000000000000000.0	Spectrum64646 scans: 70178,	|	4	77.6812	QVEVS*DNEEAADKEEEVTDEQLAFEMFEFAR	16.8398	1	Site determining ions in 2nd hit (b16)	YES	QVEVS*DNEEAADKEEEVTDEQLAFEMFEFAR	OTPf-IMAC(DT)2010Mar11-02_CID	S111
PFL1005c	PF3D7_1220900	heterochromatin protein 1 (HP1)	772	30999	20084	1	1	997.442	2989.31	3	2989.32	-0.011796	1	90.2372	9.5e-10	K	WKGYSDDENTWEPESNLIHLTTFK	K	Phospho (ST)	0.000050000000000000000000.0	Spectrum49761 scans: 56492,	|	7	91.0063	WKGYS*DDENTWEPESNLIHLTTFK	24.5562	1	Site determining ions in 2nd hit (y15)	YES	WKGYS*DDENTWEPESNLIHLTTFK	OTPf-IMAC(DT)2010Mar11-02_CID	S33
MAL13P1.233	PF3D7_1346300	DNA/RNA-binding protein Alba 2 (ALBA2)	508	24969	20521	1	1	1496.54	2991.08	2	2991.08	-0.003443	2	90.2159	9.5e-10	K	NEDKKSGDEEEEEEEEEEDEENNK	N	Phospho (ST)	0.000005000000000000000000.0	Spectrum4844 scans: 14432,	|			NEDKKS*GDEEEEEEEEEEDEENNK	1000	1	Only one possibility	YES	NEDKKS*GDEEEEEEEEEEDEENNK	OTPf-IMAC(DT)2010Mar11-01_CID	S98
PFE0570w	PF3D7_0511500	RNA pseudouridylate synthase, putative	580	1186842	10276	1	1	1102.49	2202.97	2	2202.98	-0.015306	0	90.185	9.6e-10	K	NSHIITNYFSDSQILEDK	K	Phospho (ST)	0.000000000500000000.0	Spectrum41449 scans: 44019,	|	6	175.879	NSHIITNYFS*DSQILEDK	35.5311	1		YES	NSHIITNYFS*DSQILEDK	OTPf-IMAC(DT)2010Mar10-01_CID	S7273
PF10_0323	PF3D7_1033200	early transcribed membrane protein 10.2 (ETRAMP10.2)	361	38902	8883	1	1	1076	2149.99	2	2149.99	-0.007297	1	90.1101	9.7e-10	R	KLASFSLYDALADASEQNK	N	Phospho (ST)	0.0005000000000000000.0	Spectrum51417 scans: 58021,	|	1	199.348	KLAS*FSLYDALADASEQNK	35.4919	1		YES	KLAS*FSLYDALADASEQNK	OTPf-IMAC(DT)2010Mar11-02_CID	S193
PF10_0039	PF3D7_1003600	membrane skeletal protein IMC1-related (ALV5)	710	32634	35610	1	1	1519.67	4555.99	3	4556.01	-0.023657	1	90.0921	9.8e-10	R	YSLDQNNIYQQANSFNQFNENAYNQNAFNRSYELLNK	Q	Phospho (ST)	0.0000000000000000000000000000005000000.0	Spectrum51639 scans: 52633,	|	10	33.1574	YSLDQNNIYQQANSFNQFNENAYNQNAFNRS*YELLNK	24.0273	1	Site determining ions in 2nd hit (b26_2+, y14_2+, y13_2+)	YES	YSLDQNNIYQQANSFNQFNENAYNQNAFNRS*YELLNK	OTPf-IMAC(DT)2010Mar10-01_CID	S208
PFE0235c	PF3D7_0504800	conserved Plasmodium protein, unknown function	663	671597	11947	1	1	789.731	2366.17	3	2366.16	0.016248	0	90.0339	9.9e-10	R	LLFSNLLAYDLTSFNSLNNK	L	Phospho (ST)	0.00000000000000050000.0	Spectrum68463 scans: 68983,	|	4	137.329	LLFSNLLAYDLTSFNS*LNNK	50.6546	1	Site determining ions in 2nd hit at 10 peaks per window (b13, y5)	YES	LLFSNLLAYDLTSFNS*LNNK	OTPf-IMAC(DT)2010Mar11-01_CID	S2449
PFL0340w	PF3D7_1206800	conserved Plasmodium protein, unknown function	157	86260	21005	1	1	990.747	2969.22	3	2969.23	-0.012378	0	90.0264	9.9e-10	R	YCDESDDEDIYTDNIIFSQIHGLK	D	Carbamidomethyl (C); Phospho (ST)	0.020050000000000000000000.0	Spectrum57554 scans: 57754,	|	7	120.023	YCDES*DDEDIYTDNIIFSQIHGLK	49.8756	1	Site determining ions in 2nd hit (y17_2+, y13_2+)	YES	YCDES*DDEDIYTDNIIFSQIHGLK	OTPf-IMAC(DT)2010Mar10-01_CID	S410
PF07_0008	PF3D7_0702500	Plasmodium exported protein, unknown function	566	27656	8014	1	1	1049.45	2096.89	2	2096.9	-0.010201	0	90.0238	9.9e-10	R	NYSLGNLSTGTTSQGSTSSR	H	Phospho (ST)	0.00500000000000000000.0	Spectrum27550 scans: 37851,	|	5	141.874	NYS*LGNLSTGTTSQGSTSSR	82.0873	1	Site determining ions in 2nd hit at 10 peaks per window (y15)	YES	NYS*LGNLSTGTTSQGSTSSR	OTPf-IMAC(DT)2010Mar11-02_CID	S191
PFB0930w	PF3D7_0220600	Plasmodium exported protein (hyp9), unknown function	133	25864	10054	1	1	1093.96	2185.91	2	2185.93	-0.015778	0	89.8935	1e-09	K	MVEVDSESVCPGTNEVNLK	V	Carbamidomethyl (C); Phospho (ST)	0.0000000502000000000.0	Spectrum31937 scans: 35997,	|	7	200.125	MVEVDSES*VCPGTNEVNLK	33.6716	1		YES	MVEVDSES*VCPGTNEVNLK	OTPf-IMAC(DT)2010Mar10-01_CID	S99
IPI00216697		ANK1 Isoform Er1 of Ankyrin-1	3262	206137	15676	1	1	879.382	2635.12	3	2635.13	-0.001925	1	89.8523	1e-09	K	RQDDATGAGQDSENEVSLVSGHQR	G	Phospho (ST)	0.000000000005000000000000.0	Spectrum14132 scans: 22158,	|	9	118.258	RQDDATGAGQDS*ENEVSLVSGHQR	44.7953	1	Site determining ions in 2nd hit (y14_2+, y17, y14)	YES	RQDDATGAGQDS*ENEVSLVSGHQR	OTPf-IMAC(DT)2010Mar11-01_CID	S1666
PFE0500c	PF3D7_0510100	conserved Plasmodium protein, unknown function	736	297387	5594	1	1	946.923	1891.83	2	1891.83	-0.001575	1	89.8484	1e-09	K	IKNMSNENTVNYMVR	E	Phospho (ST)	0.000050000000000.0	Spectrum21142 scans: 27676,	|	3	159.925	IKNMS*NENTVNYMVR	50.2882	1		YES	IKNMS*NENTVNYMVR	OTPf-IMAC(DT)2010Mar11-01_CID	S24
MAL13P1.233	PF3D7_1346300	DNA/RNA-binding protein Alba 2 (ALBA2)	508	24969	20525	1	1	998.033	2991.08	3	2991.08	-0.000719	2	89.8469	1e-09	K	NEDKKSGDEEEEEEEEEEDEENNK	N	Phospho (ST)	0.000005000000000000000000.0	Spectrum4813 scans: 14398,	|			NEDKKS*GDEEEEEEEEEEDEENNK	1000	1	Only one possibility	YES	NEDKKS*GDEEEEEEEEEEDEENNK	OTPf-IMAC(DT)2010Mar11-01_CID	S98
PFI1525w	PF3D7_0931400	conserved Plasmodium protein, unknown function	170	37138	8111	1	1	1053.91	2105.82	2	2105.83	-0.012929	1	89.8046	1e-09	K	LKSENDMDENNITSCEK	M	Carbamidomethyl (C); Phospho (ST)	0.00500000000000200.0	Spectrum12331 scans: 25535,	|	3	202.66	LKS*ENDMDENNITSCEK	211.362	1	Site determining ions in 2nd hit at 10 peaks per window (b5, b6)	YES	LKS*ENDMDENNITSCEK	OTPf-IMAC(DT)2010Mar11-02_CID	S76
MAL8P1.69	PF3D7_0818200	14-3-3 protein, putative	1099	30174	23735	1	1	1106.18	3315.51	3	3315.49	0.023797	1	89.8031	1e-09	R	AFDDAITEFDNVSEDSYKDSTLIMQLLR	D	Phospho (ST)	0.0000000000005000000000000000.0	Spectrum67342 scans: 67881,	|	5	109.501	AFDDAITEFDNVS*EDSYKDSTLIMQLLR	21.1526	1		YES	AFDDAITEFDNVS*EDSYKDSTLIMQLLR	OTPf-IMAC(DT)2010Mar11-01_CID	S222
PFL0340w	PF3D7_1206800	conserved Plasmodium protein, unknown function	191	86260	20184	1	1	990.754	2969.24	3	2969.23	0.007932	0	89.7834	1.1e-09	R	YCDESDDEDIYTDNIIFSQIHGLK	D	Carbamidomethyl (C); Phospho (ST)	0.020050000000000000000000.0	Spectrum57528 scans: 58486,	|	3	151.879	YCDES*DDEDIYTDNIIFSQIHGLK	61.8306	1	Site determining ions in 2nd hit (y17_2+, y16)	YES	YCDES*DDEDIYTDNIIFSQIHGLK	OTPf-IMAC(DT)2010Mar11-01_CID	S410
PFC1060c	PF3D7_0323700	U4/U6.U5 tri-snRNP-associated protein 1, putative (SART1)	276	82850	31334	1	1	1350.59	4048.74	3	4048.72	0.022691	2	89.7563	1.1e-09	K	IKEEQMDMDINYFDNPFSDNEDDKELYELLQK	G	Deamidated (NQ); Phospho (ST)	0.00000000000000300500000000000000.0	Spectrum61427 scans: 62292,	|			IKEEQMDMDINYFDNPFS*DNEDDKELYELLQK	1000	1	Only one possibility	YES	IKEEQMDMDINYFDNPFS*DNEDDKELYELLQK	OTPf-IMAC(DT)2010Mar11-01_CID	S400
PFE0040c	PF3D7_0500800	mature parasite-infected erythrocyte surface antigen,erythrocyte membrane protein 2 (MESA)	1497	168186	8730	1	1	1071.96	2141.91	2	2141.93	-0.011125	1	89.7029	1.1e-09	K	NIETDDEEETLVVKDDAK	K	Phospho (ST)	0.000500000000000000.0	Spectrum26197 scans: 36692,	|	4	136.502	NIET*DDEEETLVVKDDAK	117.879	1	Site determining ions in 2nd hit at 10 peaks per window (b4)	YES	NIET*DDEEETLVVKDDAK	OTPf-IMAC(DT)2010Mar11-02_CID	T448
PFL0280c	PF3D7_1205600	conserved Plasmodium protein, unknown function	260	38994	27592	1	1	1238.87	3713.58	3	3713.56	0.017548	1	89.6953	1.1e-09	K	QVEVSDNEEAADKEEEVTDEQLAFEMFEFAR	K	Phospho (ST)	0.0000500000000000000000000000000.0	Spectrum64106 scans: 64779,	|	10	74.2143	QVEVS*DNEEAADKEEEVTDEQLAFEMFEFAR	14.7935	1	Site determining ions in 2nd hit (b5, b10)	YES	QVEVS*DNEEAADKEEEVTDEQLAFEMFEFAR	OTPf-IMAC(DT)2010Mar11-01_CID	S111
PFL1005c	PF3D7_1220900	heterochromatin protein 1 (HP1)	867	30999	20489	1	1	997.448	2989.32	3	2989.32	0.006144	1	89.6328	1.1e-09	K	WKGYSDDENTWEPESNLIHLTTFK	K	Phospho (ST)	0.000050000000000000000000.0	Spectrum49913 scans: 51710,	|	7	94.9002	WKGYS*DDENTWEPESNLIHLTTFK	24.6437	1	Site determining ions in 2nd hit (y15_2+)	YES	WKGYS*DDENTWEPESNLIHLTTFK	OTPf-IMAC(DT)2010Mar11-01_CID	S33
PF13_0277	PF3D7_1353300	conserved Plasmodium protein, unknown function	189	248104	12424	1	1	1201.56	2401.11	2	2401.1	0.013797	1	89.5956	1.1e-09	K	KNSLNTIEYFENNLSFFNK	I	Phospho (ST)	0.0050000000000000000.0	Spectrum58828 scans: 59745,	|	4	226.375	KNS*LNTIEYFENNLSFFNK	50.2656	1	Site determining ions in 2nd hit at 10 peaks per window (y14)	YES	KNS*LNTIEYFENNLSFFNK	OTPf-IMAC(DT)2010Mar11-01_CID	S1772
IPI00884361		EPB49 erythrocyte membrane protein band 4.9 isoform 3	372	40655	10862	1	1	1146.9	2291.79	2	2291.79	-0.002179	1	89.593	1.1e-09	R	RGAEEEEEEEDDDSGEEMK	A	Phospho (ST)	0.0000000000000500000.0	Spectrum6400 scans: 15789,	|			RGAEEEEEEEDDDS*GEEMK	1000	1	Only one possibility	YES	RGAEEEEEEEDDDS*GEEMK	OTPf-IMAC(DT)2010Mar11-01_CID	S201
PF10_0232	PF3D7_1023900	chromodomain-helicase-DNA-binding protein 1 homolog, putative (CHD1)	589	381018	12174	1	1	1194.98	2387.95	2	2387.95	-0.002206	1	89.5699	1.1e-09	K	TTSDVTTTNSYEKDENMMNK	S	Phospho (ST)	0.00000000050000000000.0	Spectrum17952 scans: 25014,	|	5	122.316	TTSDVTTTNS*YEKDENMMNK	21.4268	1	Site determining ions in 2nd hit at 10 peaks per window (b9)	YES	TTSDVTTTNS*YEKDENMMNK	OTPf-IMAC(DT)2010Mar11-01_CID	S3107
PF11_0465	PF3D7_1145400	dynamin-like protein (DYN1)	228	96313	8954	1	1	1066.47	2130.93	2	2130.94	-0.01664	0	89.5549	1.1e-09	R	QQSNISNSNQDTLLSTSSK	Y	Phospho (ST)	0.0000050000000000000.0	Spectrum20741 scans: 26845,	|	1	84.4054	QQSNIS*NSNQDTLLSTSSK	14.0089	1		YES	QQSNIS*NSNQDTLLSTSSK	OTPf-IMAC(DT)2010Mar10-01_CID	S560
PF13_0214	PF3D7_1338300	elongation factor 1-gamma, putative	967	47747	19917	1	1	1489.58	2977.14	2	2977.16	-0.017522	0	89.5234	1.1e-09	K	DDNNNNNNNDADNQHADLLSDDLAEK	K	Phospho (ST)	0.00000000000000000005000000.0	Spectrum27790 scans: 38115,	|			DDNNNNNNNDADNQHADLLS*DDLAEK	1000	1	Only one possibility	YES	DDNNNNNNNDADNQHADLLS*DDLAEK	OTPf-IMAC(DT)2010Mar11-02_CID	S240
PFL0340w	PF3D7_1206800	conserved Plasmodium protein, unknown function	104	86260	19817	1	1	990.75	2969.23	3	2969.23	-0.003048	0	89.518	1.1e-09	R	YCDESDDEDIYTDNIIFSQIHGLK	D	Carbamidomethyl (C); Phospho (ST)	0.020050000000000000000000.0	Spectrum56760 scans: 62719,	|	9	131.87	YCDES*DDEDIYTDNIIFSQIHGLK	35.7436	1	Site determining ions in 2nd hit (y17_2+)	YES	YCDES*DDEDIYTDNIIFSQIHGLK	OTPf-IMAC(DT)2010Mar11-02_CID	S410
PFL0170w	PF3D7_1203400	transporter, putative	181	149101	16689	1	1	1366.56	2731.11	2	2731.14	-0.024589	1	89.4137	1.1e-09	K	NSSDDYMKDLSFDELLENNFQK	S	Phospho (ST)	0.0000000000500000000000.0	Spectrum56356 scans: 62274,	|	5	166.371	NSSDDYMKDLS*FDELLENNFQK	84.061	1	Site determining ions in 2nd hit at 10 peaks per window (b10, y13, y12)	YES	NSSDDYMKDLS*FDELLENNFQK	OTPf-IMAC(DT)2010Mar11-02_CID	S929
PFD0080c	PF3D7_0401800	Plasmodium exported protein (PHISTb), unknown function (PfD80)	513	60233	16595	1	1	1330.53	2659.05	2	2659.07	-0.019987	1	89.3599	1.2e-09	K	EGSNVDITEEEEKEAESVDDNNK	E	Phospho (ST)	0.00500000000000000000000.0	Spectrum26821 scans: 31927,	|	5	116.907	EGS*NVDITEEEEKEAESVDDNNK	23.4785	1		YES	EGS*NVDITEEEEKEAESVDDNNK	OTPf-IMAC(DT)2010Mar10-01_CID	S302
PFE0040c	PF3D7_0500800	mature parasite-infected erythrocyte surface antigen,erythrocyte membrane protein 2 (MESA)	1486	168186	9242	1	1	1071.96	2141.91	2	2141.93	-0.014805	1	89.3596	1.2e-09	K	NIETDDEEETLVVKDDAK	K	Phospho (ST)	0.000500000000000000.0	Spectrum26400 scans: 31464,	|	3	182.172	NIET*DDEEETLVVKDDAK	102.096	1	Site determining ions in 2nd hit (y13)	YES	NIET*DDEEETLVVKDDAK	OTPf-IMAC(DT)2010Mar10-01_CID	T448
PF10_0361	PF3D7_1036900	conserved Plasmodium protein, unknown function	566	192514	9080	1	1	1082.45	2162.88	2	2162.89	-0.013499	0	89.0886	1.2e-09	K	SSTVATHGSQENSSAAFMSGK	N	Phospho (ST)	0.000000005000000000000.0	Spectrum13928 scans: 26863,	|	3	152.158	SSTVATHGS*QENSSAAFMSGK	37.9709	1	Site determining ions in 2nd hit at 10 peaks per window (y13)	YES	SSTVATHGS*QENSSAAFMSGK	OTPf-IMAC(DT)2010Mar11-02_CID	S1086
MAL7P1.19	PF3D7_0704600	ubiquitin transferase, putative	324	460131	16721	1	1	902.461	2704.36	3	2704.34	0.017191	0	89.0789	1.2e-09	K	NVNNNSPINLSESVTQNIINSLLK	E	Phospho (ST)	0.000005000000000000000000.0	Spectrum69999 scans: 70564,	|	10	119.344	NVNNNS*PINLSESVTQNIINSLLK	26.696	1	Site determining ions in 2nd hit (b8)	YES	NVNNNS*PINLSESVTQNIINSLLK	OTPf-IMAC(DT)2010Mar11-01_CID	S3530
PF07_0008	PF3D7_0702500	Plasmodium exported protein, unknown function	566	27656	8015	1	1	1049.45	2096.89	2	2096.9	-0.010201	0	88.9989	1.3e-09	R	NYSLGNLSTGTTSQGSTSSR	H	Phospho (ST)	0.00500000000000000000.0	Spectrum27551 scans: 37852,	|	4	159.469	NYS*LGNLSTGTTSQGSTSSR	88.3028	1		YES	NYS*LGNLSTGTTSQGSTSSR	OTPf-IMAC(DT)2010Mar11-02_CID	S191
PF14_0316	PF3D7_1433500	DNA topoisomerase II, putative	188	169122	7747	1	1	1021.96	2041.91	2	2041.92	-0.012043	1	88.9931	1.3e-09	R	KADDLNSNELDNTLSVSK	T	Phospho (ST)	0.000000500000000000.0	Spectrum26882 scans: 31994,	|	4	249.492	KADDLNS*NELDNTLSVSK	138.224	1		YES	KADDLNS*NELDNTLSVSK	OTPf-IMAC(DT)2010Mar10-01_CID	S1288
PFC0355c	PF3D7_0308300	conserved Plasmodium protein, unknown function	89	38920	9663	1	1	735.336	2202.99	3	2202.99	-0.002917	0	88.9845	1.3e-09	K	FHVDNVSLCGIEDVLHNR	D	Carbamidomethyl (C); Phospho (ST)	0.000000502000000000.0	Spectrum46172 scans: 48531,	|			FHVDNVS*LCGIEDVLHNR	1000	1	Only one possibility	YES	FHVDNVS*LCGIEDVLHNR	OTPf-IMAC(DT)2010Mar11-01_CID	S33
MAL8P1.69	PF3D7_0818200	14-3-3 protein, putative	1099	30174	23715	1	1	1106.18	3315.51	3	3315.49	0.020137	1	88.9839	1.3e-09	R	AFDDAITEFDNVSEDSYKDSTLIMQLLR	D	Phospho (ST)	0.0000000000005000000000000000.0	Spectrum66838 scans: 67517,	|	6	128.687	AFDDAITEFDNVS*EDSYKDSTLIMQLLR	31.8512	1	Site determining ions in 2nd hit (y17_2+)	YES	AFDDAITEFDNVS*EDSYKDSTLIMQLLR	OTPf-IMAC(DT)2010Mar11-01_CID	S222
PF10_0039	PF3D7_1003600	membrane skeletal protein IMC1-related (ALV5)	710	32634	35606	1	1	1519.67	4555.98	3	4556.01	-0.025847	1	88.9432	1.3e-09	R	YSLDQNNIYQQANSFNQFNENAYNQNAFNRSYELLNK	Q	Phospho (ST)	0.0000000000000000000000000000005000000.0	Spectrum51608 scans: 52599,	|	9	50.6899	YSLDQNNIYQQANSFNQFNENAYNQNAFNRS*YELLNK	27.9753	1	Site determining ions in 2nd hit (b26_2+, y18_2+)	YES	YSLDQNNIYQQANSFNQFNENAYNQNAFNRS*YELLNK	OTPf-IMAC(DT)2010Mar10-01_CID	S208
PFL0210c	PF3D7_1204300	eukaryotic translation initiation factor 5A (EIF5A)	536	17620	20090	1	1	977.761	2930.26	3	2930.28	-0.018755	1	88.929	1.3e-09	M	SDHEMYDNIDAGASQTYPVQAGAIKK	N	Acetyl (Protein N-term); Phospho (ST)	1.50000000000000000000000000.0	Spectrum34311 scans: 37800,	|	10	44.062	S*DHEMYDNIDAGASQTYPVQAGAIKK	25.4161	1	Site determining ions in 2nd hit (b13, y25_2+, y14)	YES	S*DHEMYDNIDAGASQTYPVQAGAIKK	OTPf-IMAC(DT)2010Mar10-01_CID	S2
PFL1170w	PF3D7_1224300	polyadenylate-binding protein, putative (PABP)	807	97169	15135	1	1	866.37	2596.09	3	2596.09	-0.002501	0	88.8829	1.3e-09	K	DETAASDCADTPNILYVGPHQSR	A	Carbamidomethyl (C); Phospho (ST)	0.00000502000000000000000.0	Spectrum33716 scans: 38028,	|	4	85.6772	DETAAS*DCADTPNILYVGPHQSR	27.0266	1	Site determining ions in 2nd hit at 10 peaks per window (b9)	YES	DETAAS*DCADTPNILYVGPHQSR	OTPf-IMAC(DT)2010Mar11-01_CID	S408
PF10_0361	PF3D7_1036900	conserved Plasmodium protein, unknown function	584	192514	9058	1	1	1082.45	2162.89	2	2162.89	-0.004219	0	88.8781	1.3e-09	K	SSTVATHGSQENSSAAFMSGK	N	Phospho (ST)	0.000000005000000000000.0	Spectrum14042 scans: 22059,	|	6	140.671	SSTVATHGS*QENSSAAFMSGK	24.303	1		YES	SSTVATHGS*QENSSAAFMSGK	OTPf-IMAC(DT)2010Mar11-01_CID	S1086
MAL8P1.69	PF3D7_0818200	14-3-3 protein, putative	1099	30174	23710	1	1	1106.18	3315.51	3	3315.49	0.019417	1	88.8004	1.3e-09	R	AFDDAITEFDNVSEDSYKDSTLIMQLLR	D	Phospho (ST)	0.0000000000005000000000000000.0	Spectrum69101 scans: 69685,	|	8	82.0583	AFDDAITEFDNVS*EDSYKDSTLIMQLLR	20.7886	1	Site determining ions in 2nd hit (b16, y9)	YES	AFDDAITEFDNVS*EDSYKDSTLIMQLLR	OTPf-IMAC(DT)2010Mar11-01_CID	S222
PF10_0323	PF3D7_1033200	early transcribed membrane protein 10.2 (ETRAMP10.2)	426	38902	8844	1	1	1076.01	2150	2	2149.99	0.003203	1	88.7698	1.3e-09	R	KLASFSLYDALADASEQNK	N	Phospho (ST)	0.0005000000000000000.0	Spectrum51603 scans: 53283,	|	2	185.22	KLAS*FSLYDALADASEQNK	29.4746	1		YES	KLAS*FSLYDALADASEQNK	OTPf-IMAC(DT)2010Mar11-01_CID	S193
IPI00216697		ANK1 Isoform Er1 of Ankyrin-1	3073	206137	15357	1	1	879.706	2636.1	3	2636.11	-0.013093	1	88.678	1.4e-09	K	RQDDATGAGQDSENEVSLVSGHQR	G	Deamidated (NQ); Phospho (ST)	0.000000000005030000000000.0	Spectrum15362 scans: 27980,	|	10	134.721	RQDDATGAGQDS*ENEVSLVSGHQR	38.5164	1	Site determining ions in 2nd hit (y14)	YES	RQDDATGAGQDS*ENEVSLVSGHQR	OTPf-IMAC(DT)2010Mar11-02_CID	S1666
PF11_0408	PF3D7_1139800	conserved Plasmodium protein, unknown function	89	265097	8203	1	1	1038.89	2075.76	2	2075.77	-0.013965	0	88.6239	1.4e-09	K	NISDDETYSNCSAMHPR	R	Carbamidomethyl (C); Phospho (ST)	0.00500000002000000.0	Spectrum16386 scans: 23407,	|	5	135.212	NIS*DDETYSNCSAMHPR	56.5101	1		YES	NIS*DDETYSNCSAMHPR	OTPf-IMAC(DT)2010Mar10-01_CID	S518
PFF0870w	PF3D7_0618000	conserved Plasmodium membrane protein, unknown function	555	92697	12054	1	1	1189.07	2376.13	2	2376.13	-0.000484	2	88.5807	1.4e-09	K	KKNSEQNTIYNNSSITNTIK	T	Phospho (ST)	0.00050000000000000000.0	Spectrum18137 scans: 25217,	|	2	149.82	KKNS*EQNTIYNNSSITNTIK	38.1033	1	Site determining ions in 2nd hit at 10 peaks per window (b5, b6, b7)	YES	KKNS*EQNTIYNNSSITNTIK	OTPf-IMAC(DT)2010Mar11-01_CID	S374
IPI00019901		ADD1 Isoform 1 of Alpha-adducin	775	80905	1869	1	1	717.317	1432.62	2	1432.62	-0.003342	0	88.5506	1.4e-09	R	SPGSPVGEGTGSPPK	W	Phospho (ST)	0.000500000000000.0	Spectrum7578 scans: 16753,	|	2	106.617	SPGS*PVGEGTGSPPK	28.3586	1		YES	SPGS*PVGEGTGSPPK	OTPf-IMAC(DT)2010Mar11-01_CID	S358
PFL1900w	PF3D7_1239200	transcription factor with AP2 domain(s) (ApiAP2)	592	299197	26030	1	1	1182.84	3545.51	3	3545.51	-0.002526	0	88.5474	1.4e-09	K	NMNSNDEKPTTSTENMFPSHSTNINDSNIVK	V	Phospho (ST)	0.0005000000000000000000000000000.0	Spectrum27514 scans: 32792,	|	8	57.6797	NMNS*NDEKPTTSTENMFPSHSTNINDSNIVK	36.622	1	Site determining ions in 2nd hit (b5, y22_2+)	YES	NMNS*NDEKPTTSTENMFPSHSTNINDSNIVK	OTPf-IMAC(DT)2010Mar11-01_CID	S1745
PF10_0039	PF3D7_1003600	membrane skeletal protein IMC1-related (ALV5)	757	32634	33643	1	1	1519.67	4555.99	3	4556.01	-0.017057	1	88.4691	1.4e-09	R	YSLDQNNIYQQANSFNQFNENAYNQNAFNRSYELLNK	Q	Phospho (ST)	0.0000000000000000000000000000005000000.0	Spectrum51061 scans: 57629,	|	9	38.2802	YSLDQNNIYQQANSFNQFNENAYNQNAFNRS*YELLNK	27.9179	1	Site determining ions in 2nd hit (b26_2+, y18_2+)	YES	YSLDQNNIYQQANSFNQFNENAYNQNAFNRS*YELLNK	OTPf-IMAC(DT)2010Mar11-02_CID	S208
MAL8P1.122	PF3D7_0808300	ubiquitin regulatory protein, putative	135	27473	8444	1	1	1067.97	2133.93	2	2133.93	0.00663	0	88.4206	1.4e-09	K	SGLEVQNSDDDFVQNLFK	S	Phospho (ST)	0.000000050000000000.0	Spectrum60878 scans: 61688,	|	3	212.347	SGLEVQNS*DDDFVQNLFK	66.5318	1	Site determining ions in 2nd hit at 10 peaks per window (b5)	YES	SGLEVQNS*DDDFVQNLFK	OTPf-IMAC(DT)2010Mar11-01_CID	S37
PFL1005c	PF3D7_1220900	heterochromatin protein 1 (HP1)	867	30999	20481	1	1	997.448	2989.32	3	2989.32	0.005424	1	88.3919	1.4e-09	K	WKGYSDDENTWEPESNLIHLTTFK	K	Phospho (ST)	0.000050000000000000000000.0	Spectrum49944 scans: 51744,	|	6	55.7483	WKGYS*DDENTWEPESNLIHLTTFK	20.9802	1		YES	WKGYS*DDENTWEPESNLIHLTTFK	OTPf-IMAC(DT)2010Mar11-01_CID	S33
PFC0165w	PF3D7_0303500	spindle pole body protein, putative	135	267810	27319	1	1	1230.86	3689.56	3	3689.54	0.016319	0	88.3759	1.5e-09	K	NYSNNNHNNNNDNNILSNDLYSYFNNYLTK	K	Phospho (ST)	0.005000000000000000000000000000.0	Spectrum60719 scans: 61513,	|	10	82.5007	NYS*NNNHNNNNDNNILSNDLYSYFNNYLTK	32.196	1	Site determining ions in 2nd hit (b5, b8, y14)	YES	NYS*NNNHNNNNDNNILSNDLYSYFNNYLTK	OTPf-IMAC(DT)2010Mar11-01_CID	S601
MAL8P1.69	PF3D7_0818200	14-3-3 protein, putative	1099	30174	25280	1	1	1158.21	3471.61	3	3471.59	0.018662	2	88.3161	1.5e-09	K	RAFDDAITEFDNVSEDSYKDSTLIMQLLR	D	Phospho (ST)	0.00000000000005000000000000000.0	Spectrum64178 scans: 64858,	|	9	65.9762	RAFDDAITEFDNVS*EDSYKDSTLIMQLLR	22.828	1	Site determining ions in 2nd hit at 10 peaks per window (y13_2+)	YES	RAFDDAITEFDNVS*EDSYKDSTLIMQLLR	OTPf-IMAC(DT)2010Mar11-01_CID	S222
IPI00019901		ADD1 Isoform 1 of Alpha-adducin	775	80905	22111	1	1	1036.83	3107.47	3	3107.45	0.013518	2	88.3104	1.5e-09	K	RVSMILQSPAFCEELESMIQEQFKK	G	Carbamidomethyl (C); Phospho (ST)	0.0050000000020000000000000.0	Spectrum62822 scans: 63519,	|	8	138.562	RVS*MILQSPAFCEELESMIQEQFKK	51.9132	1	Site determining ions in 2nd hit at 10 peaks per window (y20_2+)	YES	RVS*MILQSPAFCEELESMIQEQFKK	OTPf-IMAC(DT)2010Mar11-01_CID	S59
MAL8P1.69	PF3D7_0818200	14-3-3 protein, putative	889	30174	23235	1	1	1106.17	3315.49	3	3315.49	0.001837	1	88.2465	1.5e-09	R	AFDDAITEFDNVSEDSYKDSTLIMQLLR	D	Phospho (ST)	0.0000000000005000000000000000.0	Spectrum67861 scans: 73224,	|	7	118.861	AFDDAITEFDNVS*EDSYKDSTLIMQLLR	37.4209	1		YES	AFDDAITEFDNVS*EDSYKDSTLIMQLLR	OTPf-IMAC(DT)2010Mar11-02_CID	S222
IPI00216697		ANK1 Isoform Er1 of Ankyrin-1	3262	206137	15690	1	1	879.71	2636.11	3	2636.11	-0.002113	1	88.2204	1.5e-09	K	RQDDATGAGQDSENEVSLVSGHQR	G	Deamidated (NQ); Phospho (ST)	0.000000000005030000000000.0	Spectrum15500 scans: 23236,	|	10	108.851	RQDDATGAGQDS*ENEVSLVSGHQR	30.3576	1	Site determining ions in 2nd hit (y14)	YES	RQDDATGAGQDS*ENEVSLVSGHQR	OTPf-IMAC(DT)2010Mar11-01_CID	S1666
PFL0210c	PF3D7_1204300	eukaryotic translation initiation factor 5A (EIF5A)	547	17620	17720	1	1	1402.1	2802.18	2	2802.18	-0.002884	0	88.2203	1.5e-09	M	SDHEMYDNIDAGASQTYPVQAGAIK	K	Acetyl (Protein N-term); Phospho (ST)	1.5000000000000000000000000.0	Spectrum41486 scans: 44670,	|	6	111.336	S*DHEMYDNIDAGASQTYPVQAGAIK	78.7102	1	Site determining ions in 2nd hit (b10, b11, b13, y15, y13, y12)	YES	S*DHEMYDNIDAGASQTYPVQAGAIK	OTPf-IMAC(DT)2010Mar11-01_CID	S2
PF10_0232	PF3D7_1023900	chromodomain-helicase-DNA-binding protein 1 homolog, putative (CHD1)	584	381018	12024	1	1	1194.97	2387.93	2	2387.95	-0.016366	1	88.2129	1.5e-09	K	TTSDVTTTNSYEKDENMMNK	S	Phospho (ST)	0.00000000050000000000.0	Spectrum17396 scans: 29741,	|	8	102.094	TTSDVTTTNS*YEKDENMMNK	24.7205	1	Site determining ions in 2nd hit (y11)	YES	TTSDVTTTNS*YEKDENMMNK	OTPf-IMAC(DT)2010Mar11-02_CID	S3107
MAL8P1.69	PF3D7_0818200	14-3-3 protein, putative	910	30174	24555	1	1	1106.17	3315.48	3	3315.49	-0.013163	1	88.1677	1.5e-09	R	AFDDAITEFDNVSEDSYKDSTLIMQLLR	D	Phospho (ST)	0.0000000000005000000000000000.0	Spectrum70512 scans: 70328,	|	8	80.7177	AFDDAITEFDNVS*EDSYKDSTLIMQLLR	24.7024	1	Site determining ions in 2nd hit at 10 peaks per window (y14)	YES	AFDDAITEFDNVS*EDSYKDSTLIMQLLR	OTPf-IMAC(DT)2010Mar10-01_CID	S222
PF14_0191	PF3D7_1419700	conserved Plasmodium protein, unknown function	297	59656	13618	1	1	1226.52	2451.02	2	2451.04	-0.017323	0	88.1512	1.5e-09	K	IVHDNPDTNDEDINMQNLFK	N	Phospho (ST)	0.00000005000000000000.0	Spectrum39995 scans: 42686,	|			IVHDNPDT*NDEDINMQNLFK	1000	1	Only one possibility	YES	IVHDNPDT*NDEDINMQNLFK	OTPf-IMAC(DT)2010Mar10-01_CID	T453
PFA0110w	PF3D7_0102200	ring-infected erythrocyte surface antigen (RESA)	324	126443	4072	1	1	870.397	1738.78	2	1738.78	-0.002556	0	88.0722	1.6e-09	R	ASITNSAINYYDTVK	D	Phospho (ST)	0.050000000000000.0	Spectrum36793 scans: 40333,	|	1	120.781	AS*ITNSAINYYDTVK	16.2621	1		YES	AS*ITNSAINYYDTVK	OTPf-IMAC(DT)2010Mar11-01_CID	S382
PFD0670c	PF3D7_0413700	lysine decarboxylase-like protein, putative	88	38996	19709	1	1	1461.58	2921.14	2	2921.16	-0.02189	0	88.0248	1.6e-09	K	INENNTSDIESDNGEVEVHEIYNK	S	2 Phospho (ST)	0.000000500050000000000000.0	Spectrum31603 scans: 35629,	|	2	128.195	INENNTS*DIES*DNGEVEVHEIYNK	15.4731	2		YES	INENNTS*DIES*DNGEVEVHEIYNK	OTPf-IMAC(DT)2010Mar10-01_CID	S10|S14
PF11_0465	PF3D7_1145400	dynamin-like protein (DYN1)	228	96313	7458	1	1	1012.39	2022.76	2	2022.77	-0.012074	0	88.0169	1.6e-09	K	YYSNMMSDQEYNITGK	A	Phospho (ST)	0.0000005000000000.0	Spectrum34607 scans: 38125,	|	5	178.535	YYSNMMS*DQEYNITGK	117.215	1		YES	YYSNMMS*DQEYNITGK	OTPf-IMAC(DT)2010Mar10-01_CID	S580
PFI1280c	PF3D7_0926100	protein kinase, putative	326	366731	6549	1	1	977.42	1952.83	2	1952.84	-0.012195	0	88.0116	1.6e-09	K	HSNSLENNYINVENAR	I	Phospho (ST)	0.0005000000000000.0	Spectrum22120 scans: 27990,	|	3	187.421	HSNS*LENNYINVENAR	26.092	1		YES	HSNS*LENNYINVENAR	OTPf-IMAC(DT)2010Mar10-01_CID	S900
MAL8P1.69	PF3D7_0818200	14-3-3 protein, putative	889	30174	23241	1	1	1106.17	3315.49	3	3315.49	0.002197	1	87.9897	1.6e-09	R	AFDDAITEFDNVSEDSYKDSTLIMQLLR	D	Phospho (ST)	0.0000000000005000000000000000.0	Spectrum66798 scans: 72200,	|	7	79.7281	AFDDAITEFDNVS*EDSYKDSTLIMQLLR	34.4433	1	Site determining ions in 2nd hit (y14)	YES	AFDDAITEFDNVS*EDSYKDSTLIMQLLR	OTPf-IMAC(DT)2010Mar11-02_CID	S222
MAL8P1.69	PF3D7_0818200	14-3-3 protein, putative	1099	30174	25277	1	1	1158.21	3471.61	3	3471.59	0.016082	2	87.985	1.6e-09	K	RAFDDAITEFDNVSEDSYKDSTLIMQLLR	D	Phospho (ST)	0.00000000000005000000000000000.0	Spectrum63258 scans: 63999,	|	7	79.3019	RAFDDAITEFDNVS*EDSYKDSTLIMQLLR	26.6758	1	Site determining ions in 2nd hit at 10 peaks per window (b14_2+)	YES	RAFDDAITEFDNVS*EDSYKDSTLIMQLLR	OTPf-IMAC(DT)2010Mar11-01_CID	S222
MAL7P1.19	PF3D7_0704600	ubiquitin transferase, putative	353	460131	17344	1	1	902.453	2704.34	3	2704.34	-0.004589	0	87.9625	1.6e-09	K	NVNNNSPINLSESVTQNIINSLLK	E	Phospho (ST)	0.000005000000000000000000.0	Spectrum71553 scans: 71348,	|	7	151.091	NVNNNS*PINLSESVTQNIINSLLK	46.4532	1	Site determining ions in 2nd hit at 10 peaks per window (b6)	YES	NVNNNS*PINLSESVTQNIINSLLK	OTPf-IMAC(DT)2010Mar10-01_CID	S3530
PFL0210c	PF3D7_1204300	eukaryotic translation initiation factor 5A (EIF5A)	547	17620	19374	1	1	977.767	2930.28	3	2930.28	-0.000605	1	87.937	1.6e-09	M	SDHEMYDNIDAGASQTYPVQAGAIKK	N	Acetyl (Protein N-term); Phospho (ST)	1.50000000000000000000000000.0	Spectrum31910 scans: 36410,	|	9	38.7477	S*DHEMYDNIDAGASQTYPVQAGAIKK	35.6825	1	Site determining ions in 2nd hit (b12)	YES	S*DHEMYDNIDAGASQTYPVQAGAIKK	OTPf-IMAC(DT)2010Mar11-01_CID	S2
PFF1350c	PF3D7_0627800	acetyl-CoA synthetase, putative	342	113808	20417	1	1	980.725	2939.15	3	2939.17	-0.020365	0	87.8485	1.6e-09	K	STHSHQSDHQNDFSLQQEDNNYTK	N	Phospho (ST)	0.000000500000000000000000.0	Spectrum12138 scans: 20030,	|	4	146.893	STHSHQS*DHQNDFSLQQEDNNYTK	13.87	1		YES	STHSHQS*DHQNDFSLQQEDNNYTK	OTPf-IMAC(DT)2010Mar10-01_CID	S306
MAL13P1.266	PF3D7_1352400	conserved Plasmodium protein, unknown function	265	190171	18566	1	1	1433.09	2864.16	2	2864.17	-0.002104	0	87.8381	1.6e-09	K	TLGNNLYMNNESGDEHMLEYDPTK	A	Phospho (ST)	0.000000000005000000000000.0	Spectrum40009 scans: 43303,	|	3	74.0994	TLGNNLYMNNES*GDEHMLEYDPTK	28.9825	1	Site determining ions in 2nd hit at 10 peaks per window (b6, y13)	YES	TLGNNLYMNNES*GDEHMLEYDPTK	OTPf-IMAC(DT)2010Mar11-01_CID	S951
IPI00024689		AQP1 Aquaporin-1	234	28508	22869	1	1	1035.79	3104.35	3	3104.37	-0.016954	1	87.7334	1.7e-09	K	VWTSGQVEEYDLDADDINSRVEMKPK	-	Deamidated (NQ); Phospho (ST)	0.00000000000000000350000000.0	Spectrum38732 scans: 41573,	|	9	56.324	VWTSGQVEEYDLDADDINS*RVEMKPK	62.6566	1	Site determining ions in 2nd hit (y11_2+, y11)	YES	VWTSGQVEEYDLDADDINS*RVEMKPK	OTPf-IMAC(DT)2010Mar10-01_CID	S262
MAL8P1.69	PF3D7_0818200	14-3-3 protein, putative	889	30174	23267	1	1	1106.17	3315.5	3	3315.49	0.008077	1	87.7011	1.7e-09	R	AFDDAITEFDNVSEDSYKDSTLIMQLLR	D	Phospho (ST)	0.0000000000005000000000000000.0	Spectrum68161 scans: 73554,	|	7	100.229	AFDDAITEFDNVS*EDSYKDSTLIMQLLR	29.2172	1	Site determining ions in 2nd hit (y18_2+)	YES	AFDDAITEFDNVS*EDSYKDSTLIMQLLR	OTPf-IMAC(DT)2010Mar11-02_CID	S222
MAL8P1.69	PF3D7_0818200	14-3-3 protein, putative	910	30174	24574	1	1	1106.17	3315.48	3	3315.49	-0.012443	1	87.6228	1.7e-09	R	AFDDAITEFDNVSEDSYKDSTLIMQLLR	D	Phospho (ST)	0.0000000000005000000000000000.0	Spectrum68324 scans: 68217,	|	6	118.784	AFDDAITEFDNVS*EDSYKDSTLIMQLLR	40.9219	1		YES	AFDDAITEFDNVS*EDSYKDSTLIMQLLR	OTPf-IMAC(DT)2010Mar10-01_CID	S222
PFI0175w-a		|location=Pf3D7_09:168491-172885(+)|length=182	102	21484	23133	1	1	1084.15	3249.44	3	3249.45	-0.004811	2	87.5966	1.7e-09	K	YIHNVVEHLDKEESDNEEKGLSEQNSK	G	Phospho (ST)	0.000000000000050000000000000.0	Spectrum16483 scans: 23874,	|	10	75.7103	YIHNVVEHLDKEES*DNEEKGLSEQNSK	45.2003	1	Site determining ions in 2nd hit (b15, b16, b15_2+, b17_2+)	YES	YIHNVVEHLDKEES*DNEEKGLSEQNSK	OTPf-IMAC(DT)2010Mar11-01_CID	S166
PF11_0506	PF3D7_1149000	antigen 332, DBL-like protein (Pf332)	2500	688870	28377	1	1	1234.57	3700.7	3	3700.72	-0.025424	0	87.4939	1.8e-09	K	VLEDVGSNVEEIVQEEGPVAQEIVHEEVSTTEK	H	Phospho (ST)	0.000000500000000000000000000000000.0	Spectrum64455 scans: 64346,	|	10	49.9807	VLEDVGS*NVEEIVQEEGPVAQEIVHEEVSTTEK	53.8792	1	Site determining ions in 2nd hit (b9_2+, b14_2+, b20_2+, b21_2+, b24_2+, y14, y3)	YES	VLEDVGS*NVEEIVQEEGPVAQEIVHEEVSTTEK	OTPf-IMAC(DT)2010Mar10-01_CID	S2091
PFL0280c	PF3D7_1205600	conserved Plasmodium protein, unknown function	260	38994	29465	1	1	1281.56	3841.67	3	3841.66	0.010713	2	87.4474	1.8e-09	K	KQVEVSDNEEAADKEEEVTDEQLAFEMFEFAR	K	Phospho (ST)	0.00000500000000000000000000000000.0	Spectrum57460 scans: 58411,	|	9	73.5284	KQVEVS*DNEEAADKEEEVTDEQLAFEMFEFAR	34.2618	1	Site determining ions in 2nd hit (b6, b12, b11_2+, y15_2+, y14)	YES	KQVEVS*DNEEAADKEEEVTDEQLAFEMFEFAR	OTPf-IMAC(DT)2010Mar11-01_CID	S111
PF13_0237	PF3D7_1343300	conserved Plasmodium protein, unknown function	114	114514	19950	1	1	986.497	2956.47	3	2956.47	0.000784	1	87.4147	1.8e-09	K	VLAHLARTPQESNADDFIVIQDSPIK	C	Phospho (ST)	0.00000005000000000000000000.0	Spectrum40175 scans: 43486,	|	3	167.624	VLAHLART*PQESNADDFIVIQDSPIK	43.0099	1	Site determining ions in 2nd hit (y17)	YES	VLAHLART*PQESNADDFIVIQDSPIK	OTPf-IMAC(DT)2010Mar11-01_CID	T719
MAL8P1.69	PF3D7_0818200	14-3-3 protein, putative	889	30174	24760	1	1	1158.2	3471.59	3	3471.59	0.001802	2	87.3714	1.8e-09	K	RAFDDAITEFDNVSEDSYKDSTLIMQLLR	D	Phospho (ST)	0.00000000000005000000000000000.0	Spectrum63116 scans: 68650,	|	10	114.714	RAFDDAITEFDNVS*EDSYKDSTLIMQLLR	41.0652	1		YES	RAFDDAITEFDNVS*EDSYKDSTLIMQLLR	OTPf-IMAC(DT)2010Mar11-02_CID	S222
MAL8P1.69	PF3D7_0818200	14-3-3 protein, putative	889	30174	24759	1	1	1158.2	3471.59	3	3471.59	0.001802	2	87.3586	1.8e-09	K	RAFDDAITEFDNVSEDSYKDSTLIMQLLR	D	Phospho (ST)	0.00000000000005000000000000000.0	Spectrum63114 scans: 68648,	|	6	126.747	RAFDDAITEFDNVS*EDSYKDSTLIMQLLR	29.242	1		YES	RAFDDAITEFDNVS*EDSYKDSTLIMQLLR	OTPf-IMAC(DT)2010Mar11-02_CID	S222
PF10_0115	PF3D7_1011800	QF122 antigen	457	131545	22938	1	1	1095.42	3283.23	3	3283.25	-0.021267	1	87.34	1.8e-09	R	SKEEMSNNNNNNNSSSNGGAFNNSYHESR	Y	Deamidated (NQ); Phospho (ST)	0.00000000000005003000000000000.0	Spectrum7742 scans: 21956,	|	3	126.667	SKEEMSNNNNNNNS*SSNGGAFNNSYHESR	25.8934	1		YES	SKEEMSNNNNNNNS*SSNGGAFNNSYHESR	OTPf-IMAC(DT)2010Mar11-02_CID	S955
IPI00783228		SPTB Isoform 1 of Spectrin beta chain, erythrocyte	4813	246316	22158	1	1	1038.82	3113.43	3	3113.43	-8.4e-05	2	87.2991	1.9e-09	R	KEELGELFAQVPSMGEEGGDADLSIEKR	F	Phospho (ST)	0.0000000000005000000000000000.0	Spectrum47342 scans: 49430,	|	10	63.9786	KEELGELFAQVPS*MGEEGGDADLSIEKR	68.8595	1	Site determining ions in 2nd hit (b19, b22_2+)	YES	KEELGELFAQVPS*MGEEGGDADLSIEKR	OTPf-IMAC(DT)2010Mar11-01_CID	S1444
PFL0340w	PF3D7_1206800	conserved Plasmodium protein, unknown function	191	86260	20218	1	1	990.755	2969.24	3	2969.23	0.011982	0	87.286	1.9e-09	R	YCDESDDEDIYTDNIIFSQIHGLK	D	Carbamidomethyl (C); Phospho (ST)	0.020050000000000000000000.0	Spectrum56868 scans: 57925,	|	7	124.21	YCDES*DDEDIYTDNIIFSQIHGLK	59.8064	1	Site determining ions in 2nd hit (y17_2+, y13_2+)	YES	YCDES*DDEDIYTDNIIFSQIHGLK	OTPf-IMAC(DT)2010Mar11-01_CID	S410
PF07_0073	PF3D7_0717700	seryl-tRNA synthetase, putative	348	62414	20251	1	1	1500.1	2998.18	2	2998.2	-0.015613	0	87.2532	1.9e-09	K	NTNLNDEMDSEYEHFLTNFNTENK	Y	Phospho (ST)	0.000000000500000000000000.0	Spectrum55151 scans: 61204,	|	3	120.596	NTNLNDEMDS*EYEHFLTNFNTENK	29.3001	1	Site determining ions in 2nd hit (b6, b7)	YES	NTNLNDEMDS*EYEHFLTNFNTENK	OTPf-IMAC(DT)2010Mar11-02_CID	S475
MAL13P1.266	PF3D7_1352400	conserved Plasmodium protein, unknown function	265	190171	28239	1	1	1252.86	3755.57	3	3755.56	0.0062	1	87.2331	1.9e-09	K	TLGNNLYMNNESGDEHMLEYDPTKADENFSVK	K	Deamidated (NQ); Phospho (ST)	0.00000000300500000000000000000000.0	Spectrum43232 scans: 45854,	|	4	39.1503	TLGNNLYMNNES*GDEHMLEYDPTKADENFSVK	16.4268	1	Site determining ions in 2nd hit (b14, y14)	YES	TLGNNLYMNNES*GDEHMLEYDPTKADENFSVK	OTPf-IMAC(DT)2010Mar11-01_CID	S951
PFL1170w	PF3D7_1224300	polyadenylate-binding protein, putative (PABP)	807	97169	16981	1	1	909.068	2724.18	3	2724.19	-0.001447	1	87.2111	1.9e-09	K	KDETAASDCADTPNILYVGPHQSR	A	Carbamidomethyl (C); Phospho (ST)	0.000000502000000000000000.0	Spectrum26432 scans: 31954,	|	7	126.399	KDETAAS*DCADTPNILYVGPHQSR	17.6972	1		YES	KDETAAS*DCADTPNILYVGPHQSR	OTPf-IMAC(DT)2010Mar11-01_CID	S408
PF14_0148	PF3D7_1415000	uracil-DNA glycosylase, putative	109	37437	18053	1	1	941.154	2820.44	3	2820.44	-0.002185	2	87.1821	1.9e-09	K	VILEEVEEKSLEGSLKEENVNILK	T	Phospho (ST)	0.000000000500000000000000.0	Spectrum42417 scans: 45390,	|	10	58.9138	VILEEVEEKS*LEGSLKEENVNILK	17.0066	1		YES	VILEEVEEKS*LEGSLKEENVNILK	OTPf-IMAC(DT)2010Mar11-01_CID	S43
MAL8P1.69	PF3D7_0818200	14-3-3 protein, putative	889	30174	23248	1	1	1106.17	3315.49	3	3315.49	0.003307	1	87.1325	1.9e-09	R	AFDDAITEFDNVSEDSYKDSTLIMQLLR	D	Phospho (ST)	0.0000000000005000000000000000.0	Spectrum66489 scans: 71860,	|	8	131.819	AFDDAITEFDNVS*EDSYKDSTLIMQLLR	35.0461	1		YES	AFDDAITEFDNVS*EDSYKDSTLIMQLLR	OTPf-IMAC(DT)2010Mar11-02_CID	S222
PFL0625c	PF3D7_1212700	eukaryotic translation initiation factor 3 subunit 10, putative	410	165959	6053	1	1	977.391	1952.77	2	1952.77	8.8e-05	1	87.0113	2e-09	K	KNDDEEASDGGDFTVFK	K	Phospho (ST)	0.00000005000000000.0	Spectrum27523 scans: 32802,	|	9	118.153	KNDDEEAS*DGGDFTVFK	42.1337	1	Site determining ions in 2nd hit (b9)	YES	KNDDEEAS*DGGDFTVFK	OTPf-IMAC(DT)2010Mar11-01_CID	S1355
PF14_0252	PF3D7_1427300	conserved Plasmodium protein, unknown function	125	175651	29328	1	1	1277.91	3830.72	3	3830.72	0.002789	1	86.9718	2e-09	K	DQMLNSSNVINGTTNNSNMSSFIDGKEELFFLGK	N	Phospho (ST)	0.0000005000000000000000000000000000.0	Spectrum63175 scans: 63907,	|	8	90.0228	DQMLNSS*NVINGTTNNSNMSSFIDGKEELFFLGK	17.444	1		YES	DQMLNSS*NVINGTTNNSNMSSFIDGKEELFFLGK	OTPf-IMAC(DT)2010Mar11-01_CID	S422
PF11_0108	PF3D7_1110200	pre-mRNA-processing factor 6, putative (PRPF6)	166	152055	6040	1	1	974.421	1946.83	2	1946.84	-0.012346	1	86.9342	2e-09	K	NMDGSKSVNNTTASNISK	S	Phospho (ST)	0.000000500000000000.0	Spectrum7102 scans: 21252,	|	2	190.218	NMDGSKS*VNNTTASNISK	49.9858	1	Site determining ions in 2nd hit at 10 peaks per window (y12)	YES	NMDGSKS*VNNTTASNISK	OTPf-IMAC(DT)2010Mar11-02_CID	S1028
PF11_0506	PF3D7_1149000	antigen 332, DBL-like protein (Pf332)	2581	688870	14449	1	1	1277.55	2553.08	2	2553.09	-0.005604	0	86.9217	2e-09	K	VQEEDESVTEELPEEDIINEK	V	Phospho (ST)	0.000000500000000000000.0	Spectrum41129 scans: 44277,	|	8	172.256	VQEEDES*VTEELPEEDIINEK	31.5342	1		YES	VQEEDES*VTEELPEEDIINEK	OTPf-IMAC(DT)2010Mar11-01_CID	S969
PFE0040c	PF3D7_0500800	mature parasite-infected erythrocyte surface antigen,erythrocyte membrane protein 2 (MESA)	1486	168186	9233	1	1	1071.96	2141.91	2	2141.93	-0.015765	1	86.8701	2.1e-09	K	NIETDDEEETLVVKDDAK	K	Phospho (ST)	0.000500000000000000.0	Spectrum26761 scans: 31861,	|	7	144.876	NIET*DDEEETLVVKDDAK	79.0245	1	Site determining ions in 2nd hit at 10 peaks per window (b4, y13)	YES	NIET*DDEEETLVVKDDAK	OTPf-IMAC(DT)2010Mar10-01_CID	T448
IPI00216697		ANK1 Isoform Er1 of Ankyrin-1	3262	206137	15691	1	1	879.71	2636.11	3	2636.11	-0.001753	1	86.8563	2.1e-09	K	RQDDATGAGQDSENEVSLVSGHQR	G	Deamidated (NQ); Phospho (ST)	0.000000000005030000000000.0	Spectrum15465 scans: 23198,	|	7	121.54	RQDDATGAGQDS*ENEVSLVSGHQR	48.6519	1	Site determining ions in 2nd hit (y14)	YES	RQDDATGAGQDS*ENEVSLVSGHQR	OTPf-IMAC(DT)2010Mar11-01_CID	S1666
PF14_0100	PF3D7_1410200	cytidine triphosphate synthetase	87	98455	5952	1	1	971.896	1941.78	2	1941.78	-0.001204	1	86.8377	2.1e-09	R	KYSYENFHENSSTEK	I	Phospho (ST)	0.000000000005000.0	Spectrum8981 scans: 17944,	|	1	149.39	KYSYENFHENSS*TEK	18.8303	1		YES	KYSYENFHENSS*TEK	OTPf-IMAC(DT)2010Mar11-01_CID	S397
PF14_0346	PF3D7_1436600	cGMP-dependent protein kinase (PKG)	87	97632	8617	1	1	1070.53	2139.05	2	2139.05	0.004562	0	86.756	2.1e-09	R	AYTLVGTPHYMAPEVILGK	G	Phospho (ST)	0.0050000000000000000.0	Spectrum47705 scans: 49830,	|	4	134.085	AYT*LVGTPHYMAPEVILGK	60.6523	1		YES	AYT*LVGTPHYMAPEVILGK	OTPf-IMAC(DT)2010Mar11-01_CID	T695
MAL7P1.12	PF3D7_0703500	erythrocyte membrane-associated antigen	390	263015	14362	1	1	850.042	2547.1	3	2547.1	0.000303	0	86.6257	2.2e-09	K	HNSFHNNNNNDLNQINNFGIK	K	Phospho (ST)	0.005000000000000000000.0	Spectrum25247 scans: 31056,	|			HNS*FHNNNNNDLNQINNFGIK	1000	1	Only one possibility	YES	HNS*FHNNNNNDLNQINNFGIK	OTPf-IMAC(DT)2010Mar11-01_CID	S727
IPI00884361		EPB49 erythrocyte membrane protein band 4.9 isoform 3	402	40655	10797	1	1	1146.9	2291.78	2	2291.79	-0.009739	1	86.5908	2.2e-09	R	RGAEEEEEEEDDDSGEEMK	A	Phospho (ST)	0.0000000000000500000.0	Spectrum6246 scans: 20672,	|			RGAEEEEEEEDDDS*GEEMK	1000	1	Only one possibility	YES	RGAEEEEEEEDDDS*GEEMK	OTPf-IMAC(DT)2010Mar11-02_CID	S201
PF11_0506	PF3D7_1149000	antigen 332, DBL-like protein (Pf332)	2260	688870	14116	1	1	1277.54	2553.07	2	2553.09	-0.016084	0	86.5844	2.2e-09	K	VQEEDESVTEELPEEDIINEK	V	Phospho (ST)	0.000000500000000000000.0	Spectrum40978 scans: 49082,	|	1	187.927	VQEEDES*VTEELPEEDIINEK	35.2544	1		YES	VQEEDES*VTEELPEEDIINEK	OTPf-IMAC(DT)2010Mar11-02_CID	S969
PF14_0191	PF3D7_1419700	conserved Plasmodium protein, unknown function	271	59656	12835	1	1	1226.52	2451.03	2	2451.04	-0.012443	0	86.5631	2.2e-09	K	IVHDNPDTNDEDINMQNLFK	N	Phospho (ST)	0.00000005000000000000.0	Spectrum39515 scans: 47752,	|			IVHDNPDT*NDEDINMQNLFK	1000	1	Only one possibility	YES	IVHDNPDT*NDEDINMQNLFK	OTPf-IMAC(DT)2010Mar11-02_CID	T453
PF14_0390	PF3D7_1441100	conserved Plasmodium protein, unknown function	583	26291	13329	1	1	1245.03	2488.04	2	2488.05	-0.010328	0	86.5094	2.2e-09	K	NSNTVDSSENVEEVVDNLTSEK	N	Phospho (ST)	0.0000005000000000000000.0	Spectrum50907 scans: 57460,	|	3	181.36	NSNTVDS*SENVEEVVDNLTSEK	13.7676	1		YES	NSNTVDS*SENVEEVVDNLTSEK	OTPf-IMAC(DT)2010Mar11-02_CID	S12
PFC0155c	PF3D7_0303300	DNA-directed RNA polymerase subunit I, putative	145	17823	10554	1	1	1110.95	2219.88	2	2219.9	-0.013836	2	86.4868	2.2e-09	K	KDNKSDYENSEANEDNIR	I	Phospho (ST)	0.000050000000000000.0	Spectrum6045 scans: 15130,	|	5	162.278	KDNKS*DYENSEANEDNIR	67.9348	1	Site determining ions in 2nd hit (b6, y11)	YES	KDNKS*DYENSEANEDNIR	OTPf-IMAC(DT)2010Mar10-01_CID	S50
IPI00026299		GYPC Isoform Glycophorin C of Glycophorin-C	252	13802	24017	1	1	1113.83	3338.46	3	3338.46	0.003158	2	86.4855	2.2e-09	K	GTEFAESADAALQGDPALQDAGDSSRKEYFI	-	Phospho (ST)	0.0000000000000000000000050000000.0	Spectrum51575 scans: 53252,	|	2	130.495	GTEFAESADAALQGDPALQDAGDSSRKEY*FI	14.6918	1	Site determining ions in 2nd hit at 10 peaks per window (b28_2+)	YES	GTEFAESADAALQGDPALQDAGDSSRKEY*FI	OTPf-IMAC(DT)2010Mar11-01_CID	Y126	14.6918
PF14_0315	PF3D7_1433400	conserved Plasmodium membrane protein, unknown function	421	682022	14788	1	1	1299.03	2596.05	2	2596.06	-0.016756	0	86.481	2.2e-09	K	HYESDTELQYLNVEYNQDEK	Q	Phospho (ST)	0.00050000000000000000.0	Spectrum35705 scans: 44478,	|	1	197.957	HYES*DTELQYLNVEYNQDEK	35.1598	1	Site determining ions in 2nd hit at 10 peaks per window (b5, y15)	YES	HYES*DTELQYLNVEYNQDEK	OTPf-IMAC(DT)2010Mar11-02_CID	S5051
IPI00783228		SPTB Isoform 1 of Spectrin beta chain, erythrocyte	4813	246316	19959	1	1	1479.67	2957.33	2	2957.33	0.001476	1	86.4703	2.3e-09	R	KEELGELFAQVPSMGEEGGDADLSIEK	R	Phospho (ST)	0.000000000000500000000000000.0	Spectrum52630 scans: 54124,	|	6	169.028	KEELGELFAQVPS*MGEEGGDADLSIEK	119.279	1	Site determining ions in 2nd hit (b15)	YES	KEELGELFAQVPS*MGEEGGDADLSIEK	OTPf-IMAC(DT)2010Mar11-01_CID	S1444
PFE0350c	PF3D7_0507100	60S ribosomal protein L4, putative	373	46183	2874	1	1	792.898	1583.78	2	1583.78	-0.001086	1	86.4597	2.3e-09	R	LQNKNSLTNFAVR	C	Phospho (ST)	0.0000050000000.0	Spectrum21023 scans: 27545,	|	9	111.869	LQNKNS*LTNFAVR	18.8943	1		YES	LQNKNS*LTNFAVR	OTPf-IMAC(DT)2010Mar11-01_CID	S318
PF11_0108	PF3D7_1110200	pre-mRNA-processing factor 6, putative (PRPF6)	161	152055	6490	1	1	974.421	1946.83	2	1946.84	-0.012346	1	86.3837	2.3e-09	K	NMDGSKSVNNTTASNISK	S	Phospho (ST)	0.000000500000000000.0	Spectrum7007 scans: 15833,	|	9	164.636	NMDGSKS*VNNTTASNISK	65.7228	1	Site determining ions in 2nd hit (b7, b11, y11)	YES	NMDGSKS*VNNTTASNISK	OTPf-IMAC(DT)2010Mar10-01_CID	S1028
PFL0210c	PF3D7_1204300	eukaryotic translation initiation factor 5A (EIF5A)	547	17620	19409	1	1	977.767	2930.28	3	2930.28	0.001225	1	86.3829	2.3e-09	M	SDHEMYDNIDAGASQTYPVQAGAIKK	N	Acetyl (Protein N-term); Phospho (ST)	1.50000000000000000000000000.0	Spectrum33414 scans: 37696,	|	7	44.9043	S*DHEMYDNIDAGASQTYPVQAGAIKK	31.6064	1	Site determining ions in 2nd hit (b12)	YES	S*DHEMYDNIDAGASQTYPVQAGAIKK	OTPf-IMAC(DT)2010Mar11-01_CID	S2
MAL8P1.122	PF3D7_0808300	ubiquitin regulatory protein, putative	140	27473	9009	1	1	1067.96	2133.91	2	2133.93	-0.01095	0	86.3671	2.3e-09	K	SGLEVQNSDDDFVQNLFK	S	Phospho (ST)	0.000000050000000000.0	Spectrum61091 scans: 61109,	|	4	214.116	SGLEVQNS*DDDFVQNLFK	90.1093	1		YES	SGLEVQNS*DDDFVQNLFK	OTPf-IMAC(DT)2010Mar10-01_CID	S37
MAL8P1.69	PF3D7_0818200	14-3-3 protein, putative	910	30174	9330	1	1	1073.42	2144.83	2	2144.85	-0.013221	0	86.3021	2.3e-09	R	AFDDAITEFDNVSEDSYK	D	Phospho (ST)	0.000000000000500000.0	Spectrum47685 scans: 49130,	|	6	202.255	AFDDAITEFDNVS*EDSYK	28.9282	1		YES	AFDDAITEFDNVS*EDSYK	OTPf-IMAC(DT)2010Mar10-01_CID	S222
PFL1170w	PF3D7_1224300	polyadenylate-binding protein, putative (PABP)	807	97169	16968	1	1	1363.1	2724.18	2	2724.19	-0.003331	1	86.2912	2.3e-09	K	KDETAASDCADTPNILYVGPHQSR	A	Carbamidomethyl (C); Phospho (ST)	0.000000502000000000000000.0	Spectrum26226 scans: 31727,	|	8	102.68	KDETAAS*DCADTPNILYVGPHQSR	13.7545	1		YES	KDETAAS*DCADTPNILYVGPHQSR	OTPf-IMAC(DT)2010Mar11-01_CID	S408
MAL8P1.122	PF3D7_0808300	ubiquitin regulatory protein, putative	140	27473	9005	1	1	1067.96	2133.91	2	2133.93	-0.01169	0	86.278	2.4e-09	K	SGLEVQNSDDDFVQNLFK	S	Phospho (ST)	0.000000050000000000.0	Spectrum62484 scans: 62478,	|	2	193.111	SGLEVQNS*DDDFVQNLFK	59.9015	1	Site determining ions in 2nd hit at 10 peaks per window (b5)	YES	SGLEVQNS*DDDFVQNLFK	OTPf-IMAC(DT)2010Mar10-01_CID	S37
PF14_0495	PF3D7_1452000	rhoptry neck protein 2 (RON2)	86	249331	21529	1	1	1032.73	3095.17	3	3095.19	-0.014886	1	86.2732	2.4e-09	K	NQDNNSNKYNNEQNGGYESDGNSPNSR	V	Phospho (ST)	0.000000000000000000500000000.0	Spectrum4243 scans: 18831,	|	10	124.961	NQDNNSNKYNNEQNGGYES*DGNSPNSR	33.3864	1		YES	NQDNNSNKYNNEQNGGYES*DGNSPNSR	OTPf-IMAC(DT)2010Mar11-02_CID	S248
PF07_0015	PF3D7_0704200	tRNA m5C-methyltransferase, putative	88	141140	26147	1	1	1193.21	3576.62	3	3576.62	-0.002035	2	86.2562	2.4e-09	K	ILTSELKNEKDNIENNMSEENDETLNGYIK	N	Phospho (ST)	0.000000000000000005000000000000.0	Spectrum36148 scans: 39970,	|	10	91.8844	ILTSELKNEKDNIENNMS*EENDETLNGYIK	30.1052	1		YES	ILTSELKNEKDNIENNMS*EENDETLNGYIK	OTPf-IMAC(DT)2010Mar11-01_CID	S1008
PFE0570w	PF3D7_0511500	RNA pseudouridylate synthase, putative	580	1186842	10279	1	1	1102.49	2202.97	2	2202.98	-0.012866	0	86.2406	2.4e-09	K	NSHIITNYFSDSQILEDK	K	Phospho (ST)	0.000000000500000000.0	Spectrum41441 scans: 44010,	|	8	183.421	NSHIITNYFS*DSQILEDK	50.3109	1		YES	NSHIITNYFS*DSQILEDK	OTPf-IMAC(DT)2010Mar10-01_CID	S7273
PFL1170w	PF3D7_1224300	polyadenylate-binding protein, putative (PABP)	668	97169	17595	1	1	909.064	2724.17	3	2724.19	-0.015547	1	86.2153	2.4e-09	K	KDETAASDCADTPNILYVGPHQSR	A	Carbamidomethyl (C); Phospho (ST)	0.000000502000000000000000.0	Spectrum26290 scans: 31343,	|	6	111.3	KDETAAS*DCADTPNILYVGPHQSR	15.3718	1	Site determining ions in 2nd hit (b5)	YES	KDETAAS*DCADTPNILYVGPHQSR	OTPf-IMAC(DT)2010Mar10-01_CID	S408
IPI00024689		AQP1 Aquaporin-1	234	28508	12823	1	1	1196.49	2390.97	2	2390.99	-0.022264	0	86.1535	2.4e-09	K	VWTSGQVEEYDLDADDINSR	V	Phospho (ST)	0.00000000000000000050.0	Spectrum40733 scans: 43231,	|	5	202.412	VWTSGQVEEYDLDADDINS*R	260.091	1	Site determining ions in 2nd hit (b12)	YES	VWTSGQVEEYDLDADDINS*R	OTPf-IMAC(DT)2010Mar10-01_CID	S262
PF10_0075	PF3D7_1007700	transcription factor with AP2 domain(s) (ApiAP2)	453	182551	12465	1	1	1203.53	2405.04	2	2405.03	0.008051	1	86.1515	2.4e-09	R	KLSEESQMLLDDMEQTLCR	N	Carbamidomethyl (C); Phospho (ST)	0.0050000000000000020.0	Spectrum57644 scans: 58613,	|	7	165.235	KLS*EESQMLLDDMEQTLCR	57.689	1		YES	KLS*EESQMLLDDMEQTLCR	OTPf-IMAC(DT)2010Mar11-01_CID	S735
PFC0105w	PF3D7_0302100	serine/threonine protein kinase (SRPK1)	220	157274	6996	1	1	996.392	1990.77	2	1990.78	-0.012096	0	86.1457	2.4e-09	K	NNSNSNNFIYDGHNSSK	N	Phospho (ST)	0.00500000000000000.0	Spectrum12715 scans: 20665,	|	1	133.608	NNS*NSNNFIYDGHNSSK	35.8333	1	Site determining ions in 2nd hit at 10 peaks per window (y13)	YES	NNS*NSNNFIYDGHNSSK	OTPf-IMAC(DT)2010Mar10-01_CID	S880
PFA0160c	PF3D7_0103200	nucleoside transporter, putative	427	49977	9303	1	1	1073	2143.98	2	2143.99	-0.013652	2	86.1166	2.4e-09	K	GKNKSSENIQSNNVSMISK	C	Phospho (ST)	0.0000500000000000000.0	Spectrum9762 scans: 18155,	|	1	175.677	GKNKS*SENIQSNNVSMISK	18.6896	1		YES	GKNKS*SENIQSNNVSMISK	OTPf-IMAC(DT)2010Mar10-01_CID	S231
PF10_0232	PF3D7_1023900	chromodomain-helicase-DNA-binding protein 1 homolog, putative (CHD1)	490	381018	12755	1	1	1194.97	2387.93	2	2387.95	-0.016606	1	86.1027	2.5e-09	K	TTSDVTTTNSYEKDENMMNK	S	Phospho (ST)	0.00000000050000000000.0	Spectrum17896 scans: 24567,	|	9	84.3109	TTSDVTTTNS*YEKDENMMNK	16.5123	1		YES	TTSDVTTTNS*YEKDENMMNK	OTPf-IMAC(DT)2010Mar10-01_CID	S3107
PF11_0506	PF3D7_1149000	antigen 332, DBL-like protein (Pf332)	2260	688870	14119	1	1	1277.54	2553.07	2	2553.09	-0.015124	0	86.0497	2.5e-09	K	VQEEDESVTEELPEEDIINEK	V	Phospho (ST)	0.000000500000000000000.0	Spectrum40965 scans: 49068,	|	4	174.04	VQEEDES*VTEELPEEDIINEK	40.4752	1		YES	VQEEDES*VTEELPEEDIINEK	OTPf-IMAC(DT)2010Mar11-02_CID	S969
PF14_0649	PF3D7_1468100	conserved Plasmodium protein, unknown function	874	295648	21906	1	1	1028.08	3081.23	3	3081.23	-0.001012	1	86.0456	2.5e-09	K	NAQSPNNDNDQNEVVGANEREDDSTNR	N	Phospho (ST)	0.000500000000000000000000000.0	Spectrum9535 scans: 18233,	|	10	51.4447	NAQS*PNNDNDQNEVVGANEREDDSTNR	56.6682	1	Site determining ions in 2nd hit (b13, b9_2+, y22_2+, y15_2+)	YES	NAQS*PNNDNDQNEVVGANEREDDSTNR	OTPf-IMAC(DT)2010Mar11-01_CID	S2432
PFL0590c	PF3D7_1211900	non-SERCA-type Ca2 -transporting P-ATPase (ATP4)	354	133789	11113	1	1	1156.98	2311.94	2	2311.96	-0.01481	1	85.9897	2.5e-09	K	KNEVLNNSNNVEDGDNENSK	F	Phospho (ST)	0.00000005000000000000.0	Spectrum7675 scans: 21882,	|	5	187.894	KNEVLNNS*NNVEDGDNENSK	149.967	1	Site determining ions in 2nd hit at 10 peaks per window (b12)	YES	KNEVLNNS*NNVEDGDNENSK	OTPf-IMAC(DT)2010Mar11-02_CID	S69
PF14_0390	PF3D7_1441100	conserved Plasmodium protein, unknown function	583	26291	13335	1	1	1245.03	2488.04	2	2488.05	-0.008608	0	85.9736	2.5e-09	K	NSNTVDSSENVEEVVDNLTSEK	N	Phospho (ST)	0.0000005000000000000000.0	Spectrum51364 scans: 57962,	|	2	151.729	NSNTVDS*SENVEEVVDNLTSEK	15.4575	1		YES	NSNTVDS*SENVEEVVDNLTSEK	OTPf-IMAC(DT)2010Mar11-02_CID	S12
PF08_0074	PF3D7_0814200	DNA/RNA-binding protein Alba 1 (ALBA1)	341	27242	17325	1	1	1380.59	2759.17	2	2759.17	-0.004083	0	85.9684	2.5e-09	R	CGSTVITDQYVSGQDNSEHVVQEK	T	Carbamidomethyl (C); Phospho (ST)	0.200000000000000050000000.0	Spectrum22809 scans: 29140,	|	6	123.088	CGSTVITDQYVSGQDNS*EHVVQEK	70.7062	1	Site determining ions in 2nd hit (y8)	YES	CGSTVITDQYVSGQDNS*EHVVQEK	OTPf-IMAC(DT)2010Mar11-01_CID	S88
PFI1525w	PF3D7_0931400	conserved Plasmodium protein, unknown function	224	37138	8620	1	1	1053.92	2105.82	2	2105.83	-0.012209	1	85.9472	2.5e-09	K	LKSENDMDENNITSCEK	M	Carbamidomethyl (C); Phospho (ST)	0.00500000000000200.0	Spectrum12308 scans: 20217,	|	4	202.214	LKS*ENDMDENNITSCEK	193.283	1	Site determining ions in 2nd hit at 10 peaks per window (b8, y11, y9)	YES	LKS*ENDMDENNITSCEK	OTPf-IMAC(DT)2010Mar10-01_CID	S76
MAL8P1.69	PF3D7_0818200	14-3-3 protein, putative	1099	30174	8741	1	1	1073.43	2144.85	2	2144.85	0.000699	0	85.9301	2.6e-09	R	AFDDAITEFDNVSEDSYK	D	Phospho (ST)	0.000000000000500000.0	Spectrum46692 scans: 49103,	|	6	218.346	AFDDAITEFDNVS*EDSYK	43.7037	1		YES	AFDDAITEFDNVS*EDSYK	OTPf-IMAC(DT)2010Mar11-01_CID	S222
PFC1060c	PF3D7_0323700	U4/U6.U5 tri-snRNP-associated protein 1, putative (SART1)	276	82850	11981	1	1	1185.51	2369.01	2	2369.01	-0.002186	0	85.9041	2.6e-09	K	DQNILNSDQEDCLINEELK	K	Carbamidomethyl (C); Phospho (ST)	0.0000005000020000000.0	Spectrum48784 scans: 50751,	|			DQNILNS*DQEDCLINEELK	1000	1	Only one possibility	YES	DQNILNS*DQEDCLINEELK	OTPf-IMAC(DT)2010Mar11-01_CID	S178
MAL13P1.233	PF3D7_1346300	DNA/RNA-binding protein Alba 2 (ALBA2)	508	24969	20526	1	1	998.033	2991.08	3	2991.08	-0.000719	2	85.8893	2.6e-09	K	NEDKKSGDEEEEEEEEEEDEENNK	N	Phospho (ST)	0.000005000000000000000000.0	Spectrum4814 scans: 14399,	|			NEDKKS*GDEEEEEEEEEEDEENNK	1000	1	Only one possibility	YES	NEDKKS*GDEEEEEEEEEEDEENNK	OTPf-IMAC(DT)2010Mar11-01_CID	S98
PFF0250w	PF3D7_0605100	RNA binding protein, putative	312	85577	17992	1	1	939.114	2814.32	3	2814.32	0.000296	2	85.8826	2.6e-09	K	RSYALVDNEVGNSNISDEENIIKR	Q	Phospho (ST)	0.000000000000000500000000.0	Spectrum31760 scans: 36245,	|	6	97.3767	RSYALVDNEVGNSNIS*DEENIIKR	50.3642	1	Site determining ions in 2nd hit (y11)	YES	RSYALVDNEVGNSNIS*DEENIIKR	OTPf-IMAC(DT)2010Mar11-01_CID	S22
PFL0210c	PF3D7_1204300	eukaryotic translation initiation factor 5A (EIF5A)	536	17620	18419	1	1	935.063	2802.17	3	2802.18	-0.01615	0	85.8637	2.6e-09	M	SDHEMYDNIDAGASQTYPVQAGAIK	K	Acetyl (Protein N-term); Phospho (ST)	1.5000000000000000000000000.0	Spectrum41305 scans: 43861,	|	9	144.949	S*DHEMYDNIDAGASQTYPVQAGAIK	27.4768	1	Site determining ions in 2nd hit (b10, b12, b10_2+, y23_2+, y15_2+, y14_2+, y15, y14, y13, y12)	YES	S*DHEMYDNIDAGASQTYPVQAGAIK	OTPf-IMAC(DT)2010Mar10-01_CID	S2
PF14_0354	PF3D7_1437400	pantothenate kinase, putative	304	90984	12664	1	1	1221	2439.99	2	2439.99	-0.003086	0	85.8551	2.6e-09	K	IPIFNFNSDSYCNYMNSFK	S	Carbamidomethyl (C); Phospho (ST)	0.0000000500020000000.0	Spectrum62507 scans: 68141,	|	2	173.72	IPIFNFNS*DSYCNYMNSFK	49.6603	1	Site determining ions in 2nd hit at 10 peaks per window (b9)	YES	IPIFNFNS*DSYCNYMNSFK	OTPf-IMAC(DT)2010Mar11-02_CID	S516
PFE0500c	PF3D7_0510100	conserved Plasmodium protein, unknown function	665	297387	7970	1	1	1047.98	2093.95	2	2093.96	-0.007493	0	85.8475	2.6e-09	K	LLVEGNSSDTFVDSSIGFK	H	Phospho (ST)	0.0000000500000000000.0	Spectrum50552 scans: 57362,	|	3	186.563	LLVEGNSS*DTFVDSSIGFK	13.8768	1		YES	LLVEGNSS*DTFVDSSIGFK	OTPf-IMAC(DT)2010Mar11-02_CID	S84
PFF1300w	PF3D7_0626800	pyruvate kinase (PyrK)	1499	55625	7127	1	1	1017.47	2032.93	2	2032.94	-0.010051	1	85.8357	2.6e-09	K	YKNSAAGASMQSAANITLR	Q	Phospho (ST)	0.0005000000000000000.0	Spectrum24744 scans: 35460,	|	3	136.483	YKNS*AAGASMQSAANITLR	60.9057	1	Site determining ions in 2nd hit at 10 peaks per window (b5)	YES	YKNS*AAGASMQSAANITLR	OTPf-IMAC(DT)2010Mar11-02_CID	S9
PFL0210c	PF3D7_1204300	eukaryotic translation initiation factor 5A (EIF5A)	536	17620	19401	1	1	963.757	2888.25	3	2888.27	-0.018996	1	85.8263	2.6e-09	M	SDHEMYDNIDAGASQTYPVQAGAIKK	N	Phospho (ST)	0.50000000000000000000000000.0	Spectrum28721 scans: 33279,	|	10	75.7103	S*DHEMYDNIDAGASQTYPVQAGAIKK	36.2488	1	Site determining ions in 2nd hit (y25_2+, y15, y13)	YES	S*DHEMYDNIDAGASQTYPVQAGAIKK	OTPf-IMAC(DT)2010Mar10-01_CID	S2
PFE1590w	PF3D7_0532100	early transcribed membrane protein 5 (ETRAMP5)	197	19018	16327	1	1	1352.05	2702.08	2	2702.1	-0.014133	0	85.8244	2.6e-09	K	NNVDDLDSDVEEADVTEESAVETK	K	Phospho (ST)	0.000000050000000000000000.0	Spectrum43278 scans: 50869,	|	5	200.057	NNVDDLDS*DVEEADVTEESAVETK	181.645	1	Site determining ions in 2nd hit at 10 peaks per window (y10)	YES	NNVDDLDS*DVEEADVTEESAVETK	OTPf-IMAC(DT)2010Mar11-02_CID	S152
PFI0820c	PF3D7_0916700	RNA-binding protein musashi, putative (HoMu)	453	45115	7980	1	1	1030.43	2058.85	2	2058.86	-0.012079	2	85.7875	2.6e-09	K	SLGEDNKSVKDDESEAEK	L	Phospho (ST)	0.000000050000000000.0	Spectrum4938 scans: 14284,	|	5	179.61	SLGEDNKS*VKDDESEAEK	54.4806	1	Site determining ions in 2nd hit at 10 peaks per window (y12, y11)	YES	SLGEDNKS*VKDDESEAEK	OTPf-IMAC(DT)2010Mar10-01_CID	S89
PFA0440w	PF3D7_0109000	photosensitized INA-labeled protein 1, PhIL1, putative	98	25461	5265	1	1	931.905	1861.8	2	1861.8	-0.003328	1	85.7682	2.6e-09	R	SKGEANSEWSNAFVTR	V	Phospho (ST)	0.5000000000000000.0	Spectrum26255 scans: 31759,	|	1	99.8451	S*KGEANSEWSNAFVTR	61.1402	1	Site determining ions in 2nd hit at 10 peaks per window (y13, y12, y11)	YES	S*KGEANSEWSNAFVTR	OTPf-IMAC(DT)2010Mar11-01_CID	S167
PFA0160c	PF3D7_0103200	nucleoside transporter, putative	408	49977	8761	1	1	1073.5	2144.98	2	2144.98	-0.001081	2	85.766	2.7e-09	K	GKNKSSENIQSNNVSMISK	C	Deamidated (NQ); Phospho (ST)	0.0000500000030000000.0	Spectrum11464 scans: 20001,	|	1	155.21	GKNKS*SENIQSNNVSMISK	18.6915	1	Site determining ions in 2nd hit at 10 peaks per window (b5)	YES	GKNKS*SENIQSNNVSMISK	OTPf-IMAC(DT)2010Mar11-01_CID	S231
MAL8P1.69	PF3D7_0818200	14-3-3 protein, putative	889	30174	23254	1	1	1106.17	3315.49	3	3315.49	0.004417	1	85.7631	2.7e-09	R	AFDDAITEFDNVSEDSYKDSTLIMQLLR	D	Phospho (ST)	0.0000000000005000000000000000.0	Spectrum66498 scans: 71870,	|	4	128.128	AFDDAITEFDNVS*EDSYKDSTLIMQLLR	21.2114	1	Site determining ions in 2nd hit at 10 peaks per window (b17, y10_2+, y13, y9)	YES	AFDDAITEFDNVS*EDSYKDSTLIMQLLR	OTPf-IMAC(DT)2010Mar11-02_CID	S222
IPI00791534		SLC4A1 Band 3 anion transport protein	1578	103812	33881	1	1	1405.3	4212.89	3	4212.91	-0.019307	1	85.7053	2.7e-09	R	YQSSPAKPDSSFYKGLDLNGGPDDPLQQTGQLFGGLVR	D	Deamidated (NQ); 2 Phospho (ST)	0.00000000055000000030000000000000000000.0	Spectrum65122 scans: 65080,	|	10	135.58	YQSSPAKPDS*S*FYKGLDLNGGPDDPLQQTGQLFGGLVR	26.8461	2	Site determining ions in 2nd hit (b6, b7, y33_2+, y30_2+, y29_2+)	YES	YQSSPAKPDS*S*FYKGLDLNGGPDDPLQQTGQLFGGLVR	OTPf-IMAC(DT)2010Mar10-01_CID	S356|S357
PF07_0073	PF3D7_0717700	seryl-tRNA synthetase, putative	394	62414	20646	1	1	1500.11	2998.2	2	2998.2	0.000727	0	85.6818	2.7e-09	K	NTNLNDEMDSEYEHFLTNFNTENK	Y	Phospho (ST)	0.000000000500000000000000.0	Spectrum55310 scans: 56468,	|	5	120.522	NTNLNDEMDS*EYEHFLTNFNTENK	37.2636	1	Site determining ions in 2nd hit at 10 peaks per window (b6, b8)	YES	NTNLNDEMDS*EYEHFLTNFNTENK	OTPf-IMAC(DT)2010Mar11-01_CID	S475
PFF1155w	PF3D7_0624000	hexokinase (HK)	456	55226	20708	1	1	1502.69	3003.36	2	3003.36	0.005154	1	85.6692	2.7e-09	K	NDVTYTKLDTIECDIPINEELSWR	I	Carbamidomethyl (C); Phospho (ST)	0.000000000500200000000000.0	Spectrum55622 scans: 56811,	|	3	144.089	NDVTYTKLDT*IECDIPINEELSWR	54.679	1	Site determining ions in 2nd hit at 10 peaks per window (y16)	YES	NDVTYTKLDT*IECDIPINEELSWR	OTPf-IMAC(DT)2010Mar11-01_CID	T18
MAL13P1.75	PF3D7_1314700	conserved Plasmodium protein, unknown function	190	65630	9887	1	1	1109.47	2216.92	2	2216.92	-0.001008	1	85.65	2.7e-09	K	NKSDDDQNNIYENDIVNK	S	Phospho (ST)	0.005000000000000000.0	Spectrum20859 scans: 27364,	|			NKS*DDDQNNIYENDIVNK	1000	1	Only one possibility	YES	NKS*DDDQNNIYENDIVNK	OTPf-IMAC(DT)2010Mar11-01_CID	S258
PFE1430c	PF3D7_0528700	peptidyl-prolyl cis-trans isomerase (CYP23)	303	23184	16707	1	1	902.397	2704.17	3	2704.16	0.004196	2	85.6214	2.7e-09	K	GYSEDEDEEEVKDIIDNLKEQK	K	Phospho (ST)	0.0050000000000000000000.0	Spectrum48023 scans: 50179,	|			GYS*EDEDEEEVKDIIDNLKEQK	1000	1	Only one possibility	YES	GYS*EDEDEEEVKDIIDNLKEQK	OTPf-IMAC(DT)2010Mar11-01_CID	S9
IPI00783228		SPTB Isoform 1 of Spectrin beta chain, erythrocyte	4351	246316	22994	1	1	1038.81	3113.41	3	3113.43	-0.018024	2	85.5991	2.8e-09	R	KEELGELFAQVPSMGEEGGDADLSIEKR	F	Phospho (ST)	0.0000000000005000000000000000.0	Spectrum47347 scans: 48758,	|	10	103.081	KEELGELFAQVPS*MGEEGGDADLSIEKR	66.9578	1	Site determining ions in 2nd hit (b17, b18, b19_2+, b22_2+)	YES	KEELGELFAQVPS*MGEEGGDADLSIEKR	OTPf-IMAC(DT)2010Mar10-01_CID	S1444
PF11_0342	PF3D7_1133200	conserved Plasmodium protein, unknown function	411	244889	10901	1	1	1147.47	2292.92	2	2292.92	-0.002964	1	85.5402	2.8e-09	K	NNMINSEDDIKTDQEYER	D	Phospho (ST)	0.000005000000000000.0	Spectrum20821 scans: 27323,	|	8	150.234	NNMINS*EDDIKTDQEYER	90.1806	1		YES	NNMINS*EDDIKTDQEYER	OTPf-IMAC(DT)2010Mar11-01_CID	S682
PF10_0075	PF3D7_1007700	transcription factor with AP2 domain(s) (ApiAP2)	453	182551	30032	1	1	1306.55	3916.62	3	3916.63	-0.003742	0	85.5231	2.8e-09	K	ALYDSDMDENTNQLHNNEHHTNQHHANVHHHK	H	Phospho (ST)	0.00005000000000000000000000000000.0	Spectrum5642 scans: 14955,	|	10	30.6074	ALYDS*DMDENTNQLHNNEHHTNQHHANVHHHK	49.9433	1	Site determining ions in 2nd hit (b6, b8, b15, b18_2+, y26_2+, y15, y14)	YES	ALYDS*DMDENTNQLHNNEHHTNQHHANVHHHK	OTPf-IMAC(DT)2010Mar11-01_CID	S388
PF14_0387	PF3D7_1440800	major facilitator superfamily, putative	155	68047	10155	1	1	1122.48	2242.94	2	2242.93	0.00484	0	85.5177	2.8e-09	K	YYSEEFSEISSYQQYLK	T	Phospho (ST)	0.00500000000000000.0	Spectrum57778 scans: 58761,	|	9	131.483	YYS*EEFSEISSYQQYLK	58.1187	1		YES	YYS*EEFSEISSYQQYLK	OTPf-IMAC(DT)2010Mar11-01_CID	S343
PF11_0408	PF3D7_1139800	conserved Plasmodium protein, unknown function	89	265097	8204	1	1	1038.89	2075.76	2	2075.77	-0.013965	0	85.4993	2.8e-09	K	NISDDETYSNCSAMHPR	R	Carbamidomethyl (C); Phospho (ST)	0.00500000002000000.0	Spectrum16387 scans: 23408,	|	6	82.013	NIS*DDETYSNCSAMHPR	52.007	1		YES	NIS*DDETYSNCSAMHPR	OTPf-IMAC(DT)2010Mar10-01_CID	S518
MAL13P1.233	PF3D7_1346300	DNA/RNA-binding protein Alba 2 (ALBA2)	448	24969	24442	1	1	1102.42	3304.24	3	3304.25	-0.016627	3	85.475	2.8e-09	K	NAKNEDKKSGDEEEEEEEEEEDEENNK	N	Phospho (ST)	0.000000005000000000000000000.0	Spectrum3090 scans: 12570,	|			NAKNEDKKS*GDEEEEEEEEEEDEENNK	1000	1	Only one possibility	YES	NAKNEDKKS*GDEEEEEEEEEEDEENNK	OTPf-IMAC(DT)2010Mar10-01_CID	S98
MAL8P1.23	PF3D7_0826100	E3 ubiquitin-protein ligase, putative	228	1004522	6980	1	1	994.974	1987.93	2	1987.95	-0.013944	1	85.4734	2.8e-09	R	KSNSTNPAVANHVNNLTK	N	Phospho (ST)	0.050000000000000000.0	Spectrum8857 scans: 17488,	|	1	143.282	KS*NSTNPAVANHVNNLTK	15.5757	1	Site determining ions in 2nd hit at 10 peaks per window (y15)	YES	KS*NSTNPAVANHVNNLTK	OTPf-IMAC(DT)2010Mar10-01_CID	S1797
IPI00216697		ANK1 Isoform Er1 of Ankyrin-1	3034	206137	16262	1	1	879.706	2636.1	3	2636.11	-0.014203	1	85.4713	2.8e-09	K	RQDDATGAGQDSENEVSLVSGHQR	G	Deamidated (NQ); Phospho (ST)	0.000000000005030000000000.0	Spectrum15060 scans: 22368,	|	7	112.691	RQDDATGAGQDS*ENEVSLVSGHQR	34.1737	1	Site determining ions in 2nd hit (y9)	YES	RQDDATGAGQDS*ENEVSLVSGHQR	OTPf-IMAC(DT)2010Mar10-01_CID	S1666
MAL8P1.134	PF3D7_0806300	ferlin like protein, putative	92	197510	16161	1	1	1314.55	2627.09	2	2627.09	-0.004293	0	85.4387	2.9e-09	K	MGSINNISEDIMQDSDFLNNYK	L	Phospho (ST)	0.0050000000000000000000.0	Spectrum64426 scans: 64314,	|	2	147.33	MGS*INNISEDIMQDSDFLNNYK	34.58	1		YES	MGS*INNISEDIMQDSDFLNNYK	OTPf-IMAC(DT)2010Mar10-01_CID	S583
PF11_0037	PF3D7_1102500	Plasmodium exported protein (PHISTb), unknown function (GEXP02)	109	73842	28978	1	1	1267.88	3800.63	3	3800.62	0.013991	0	85.4172	2.9e-09	K	HIMEYDNSENTIDDLSEEENYNQLFNLLYR	A	Phospho (ST)	0.000000000000000500000000000000.0	Spectrum63207 scans: 63943,	|	4	125.957	HIMEYDNSENTIDDLS*EEENYNQLFNLLYR	26.1489	1		YES	HIMEYDNSENTIDDLS*EEENYNQLFNLLYR	OTPf-IMAC(DT)2010Mar11-01_CID	S376
PFC0240c	PF3D7_0305300	conserved Plasmodium membrane protein, unknown function	445	114431	9052	1	1	1068.47	2134.92	2	2134.93	-0.015644	2	85.3897	2.9e-09	R	KKNSEENNAYNLFNNEK	L	Phospho (ST)	0.00050000000000000.0	Spectrum18236 scans: 24941,	|			KKNS*EENNAYNLFNNEK	1000	1	Only one possibility	YES	KKNS*EENNAYNLFNNEK	OTPf-IMAC(DT)2010Mar10-01_CID	S275
PFE1375c	PF3D7_0527600	conserved Plasmodium protein, unknown function	85	52018	26356	1	1	1202.21	3603.61	3	3603.6	0.002253	0	85.3826	2.9e-09	K	LFEYDSNDEETEVNTSEENEKPLNVLPEIK	T	Phospho (ST)	0.000005000000000000000000000000.0	Spectrum49788 scans: 51572,	|	4	95.4654	LFEYDS*NDEETEVNTSEENEKPLNVLPEIK	26.5021	1	Site determining ions in 2nd hit at 10 peaks per window (b9)	YES	LFEYDS*NDEETEVNTSEENEKPLNVLPEIK	OTPf-IMAC(DT)2010Mar11-01_CID	S365
PF11_0111	PF3D7_1110400	asparagine-rich antigen	543	173819	27054	1	1	1222.15	3663.42	3	3663.42	-0.00011	0	85.359	2.9e-09	K	LYGSNQEDETSTNNNMNNNYVNNEMGTSGNMK	G	Phospho (ST)	0.00050000000000000000000000000000.0	Spectrum30475 scans: 35241,	|	7	116.327	LYGS*NQEDETSTNNNMNNNYVNNEMGTSGNMK	23.6241	1	Site determining ions in 2nd hit at 10 peaks per window (b8_2+, y27_2+, y22_2+)	YES	LYGS*NQEDETSTNNNMNNNYVNNEMGTSGNMK	OTPf-IMAC(DT)2010Mar11-01_CID	S707
IPI00783228		SPTB Isoform 1 of Spectrin beta chain, erythrocyte	4813	246316	19967	1	1	1479.67	2957.33	2	2957.33	0.003676	1	85.3203	2.9e-09	R	KEELGELFAQVPSMGEEGGDADLSIEK	R	Phospho (ST)	0.000000000000500000000000000.0	Spectrum52211 scans: 53663,	|	6	159.242	KEELGELFAQVPS*MGEEGGDADLSIEK	105.038	1	Site determining ions in 2nd hit (b15)	YES	KEELGELFAQVPS*MGEEGGDADLSIEK	OTPf-IMAC(DT)2010Mar11-01_CID	S1444
PFL1170w	PF3D7_1224300	polyadenylate-binding protein, putative (PABP)	668	97169	17578	1	1	909.063	2724.17	3	2724.19	-0.017917	1	85.2702	3e-09	K	KDETAASDCADTPNILYVGPHQSR	A	Carbamidomethyl (C); Phospho (ST)	0.000000502000000000000000.0	Spectrum26401 scans: 31465,	|	8	69.5718	KDETAAS*DCADTPNILYVGPHQSR	22.2846	1	Site determining ions in 2nd hit (b5)	YES	KDETAAS*DCADTPNILYVGPHQSR	OTPf-IMAC(DT)2010Mar10-01_CID	S408
PF07_0012	PF3D7_0703200	conserved Plasmodium protein, unknown function	131	182425	8931	1	1	1078.94	2155.86	2	2155.87	-0.002294	0	85.2689	3e-09	K	NMSTYEGDELEGEYVNVK	N	Phospho (ST)	0.005000000000000000.0	Spectrum38343 scans: 41751,	|	2	100.493	NMS*TYEGDELEGEYVNVK	15.7583	1		YES	NMS*TYEGDELEGEYVNVK	OTPf-IMAC(DT)2010Mar11-01_CID	S115
PFL0280c	PF3D7_1205600	conserved Plasmodium protein, unknown function	260	38994	27597	1	1	1238.87	3713.58	3	3713.56	0.017908	1	85.2585	3e-09	K	QVEVSDNEEAADKEEEVTDEQLAFEMFEFAR	K	Phospho (ST)	0.0000500000000000000000000000000.0	Spectrum63194 scans: 63928,	|	4	87.3695	QVEVS*DNEEAADKEEEVTDEQLAFEMFEFAR	24.9307	1	Site determining ions in 2nd hit at 10 peaks per window (y23_2+, y14_2+)	YES	QVEVS*DNEEAADKEEEVTDEQLAFEMFEFAR	OTPf-IMAC(DT)2010Mar11-01_CID	S111
PFC1060c	PF3D7_0323700	U4/U6.U5 tri-snRNP-associated protein 1, putative (SART1)	276	82850	11982	1	1	1185.51	2369.01	2	2369.01	0.001734	0	85.2466	3e-09	K	DQNILNSDQEDCLINEELK	K	Carbamidomethyl (C); Phospho (ST)	0.0000005000020000000.0	Spectrum48739 scans: 50702,	|			DQNILNS*DQEDCLINEELK	1000	1	Only one possibility	YES	DQNILNS*DQEDCLINEELK	OTPf-IMAC(DT)2010Mar11-01_CID	S178
MAL13P1.233	PF3D7_1346300	DNA/RNA-binding protein Alba 2 (ALBA2)	448	24969	24441	1	1	1102.42	3304.24	3	3304.25	-0.017737	3	85.2428	3e-09	K	NAKNEDKKSGDEEEEEEEEEEDEENNK	N	Phospho (ST)	0.000000005000000000000000000.0	Spectrum3098 scans: 12579,	|			NAKNEDKKS*GDEEEEEEEEEEDEENNK	1000	1	Only one possibility	YES	NAKNEDKKS*GDEEEEEEEEEEDEENNK	OTPf-IMAC(DT)2010Mar10-01_CID	S98
PF11_0377-c		casein kinase 1, PfCK1|location=Pf3D7_11:1431796-1435580(-)|length=324	100	37765	1899	1	1	697.319	1392.62	2	1392.63	-0.008777	0	85.2128	3e-09	K	LGSGSFGDIYVAK	D	Phospho (ST)	0.0050000000000.0	Spectrum39716 scans: 42379,	|	3	117.098	LGS*GSFGDIYVAK	29.0443	1	Site determining ions in 2nd hit at 10 peaks per window (y9)	YES	LGS*GSFGDIYVAK	OTPf-IMAC(DT)2010Mar10-01_CID	S17
PF14_0028	PF3D7_1402700	pre-mRNA splicing factor, putative	92	77954	17065	1	1	895.378	2683.11	3	2683.13	-0.016819	1	85.2076	3e-09	K	INYIDVNKSEEENDEENIDGHK	I	Phospho (ST)	0.0000000050000000000000.0	Spectrum22069 scans: 27934,	|			INYIDVNKS*EEENDEENIDGHK	1000	1	Only one possibility	YES	INYIDVNKS*EEENDEENIDGHK	OTPf-IMAC(DT)2010Mar10-01_CID	S546
PFD1060w	PF3D7_0422500	pre-mRNA-splicing helicase BRR2, putative (BRR2)	206	337696	11336	1	1	1164.91	2327.81	2	2327.83	-0.014343	0	85.1797	3e-09	K	YYDEENVSDDDNYYESTK	L	Phospho (ST)	0.000000050000000000.0	Spectrum24858 scans: 35585,	|	2	136.646	YYDEENVS*DDDNYYESTK	102.479	1	Site determining ions in 2nd hit at 10 peaks per window (b9, b12, b13)	YES	YYDEENVS*DDDNYYESTK	OTPf-IMAC(DT)2010Mar11-02_CID	S556
PFA0285c	PF3D7_0105800	conserved Plasmodium protein, unknown function	164	99248	12803	1	1	1217.03	2432.05	2	2432.05	-0.001907	1	85.1689	3e-09	R	RYSDTLELNMLNNNMGPNEK	N	Phospho (ST)	0.00500000000000000000.0	Spectrum38904 scans: 42368,	|	1	156.948	RYS*DTLELNMLNNNMGPNEK	35.3456	1		YES	RYS*DTLELNMLNNNMGPNEK	OTPf-IMAC(DT)2010Mar11-01_CID	S345
IPI00783228		SPTB Isoform 1 of Spectrin beta chain, erythrocyte	4813	246316	19990	1	1	986.785	2957.33	3	2957.33	0.00691	1	85.1419	3.1e-09	R	KEELGELFAQVPSMGEEGGDADLSIEK	R	Phospho (ST)	0.000000000000500000000000000.0	Spectrum52976 scans: 54505,	|	10	189.493	KEELGELFAQVPS*MGEEGGDADLSIEK	84.8948	1	Site determining ions in 2nd hit (b15, b15_2+, b17_2+, b22_2+, y12)	YES	KEELGELFAQVPS*MGEEGGDADLSIEK	OTPf-IMAC(DT)2010Mar11-01_CID	S1444
PF14_0316	PF3D7_1433500	DNA topoisomerase II, putative	188	169122	7742	1	1	1021.96	2041.91	2	2041.92	-0.014003	1	85.0944	3.1e-09	R	KADDLNSNELDNTLSVSK	T	Phospho (ST)	0.000000500000000000.0	Spectrum26890 scans: 32003,	|	7	191.842	KADDLNS*NELDNTLSVSK	113.643	1	Site determining ions in 2nd hit at 10 peaks per window (y8)	YES	KADDLNS*NELDNTLSVSK	OTPf-IMAC(DT)2010Mar10-01_CID	S1288
PFL0210c	PF3D7_1204300	eukaryotic translation initiation factor 5A (EIF5A)	547	17620	19382	1	1	977.767	2930.28	3	2930.28	-0.000425	1	85.0936	3.1e-09	M	SDHEMYDNIDAGASQTYPVQAGAIKK	N	Acetyl (Protein N-term); Phospho (ST)	1.50000000000000000000000000.0	Spectrum34121 scans: 38092,	|	6	67.4492	S*DHEMYDNIDAGASQTYPVQAGAIKK	48.236	1	Site determining ions in 2nd hit (b12, b13, y24_2+)	YES	S*DHEMYDNIDAGASQTYPVQAGAIKK	OTPf-IMAC(DT)2010Mar11-01_CID	S2
IPI00216697		ANK1 Isoform Er1 of Ankyrin-1	3073	206137	15352	1	1	879.705	2636.09	3	2636.11	-0.016213	1	85.0724	3.1e-09	K	RQDDATGAGQDSENEVSLVSGHQR	G	Deamidated (NQ); Phospho (ST)	0.000000000005030000000000.0	Spectrum15009 scans: 27591,	|	8	141.797	RQDDATGAGQDS*ENEVSLVSGHQR	41.7545	1	Site determining ions in 2nd hit (y14, y13)	YES	RQDDATGAGQDS*ENEVSLVSGHQR	OTPf-IMAC(DT)2010Mar11-02_CID	S1666
PFL0210c	PF3D7_1204300	eukaryotic translation initiation factor 5A (EIF5A)	536	17620	18366	1	1	935.063	2802.17	3	2802.18	-0.01816	0	85.032	3.1e-09	M	SDHEMYDNIDAGASQTYPVQAGAIK	K	Acetyl (Protein N-term); Phospho (ST)	1.0000000000000500000000000.0	Spectrum42385 scans: 44741,	|	5	130.453	S*DHEMYDNIDAGASQTYPVQAGAIK	26.4885	1	Site determining ions in 2nd hit (b10, b10_2+, b13_2+, y15_2+, y14_2+, y15, y14, y13, y12)	YES	S*DHEMYDNIDAGASQTYPVQAGAIK	OTPf-IMAC(DT)2010Mar10-01_CID	S2
PFI0860c	PF3D7_0917600	pre-mRNA-splicing factor ATP-dependent RNA helicase PRP43, putative (PRP43)	85	94086	5103	1	1	922.37	1842.73	2	1842.73	-0.001029	0	85.0179	3.1e-09	M	SEEEDNQSNNISLER	N	Phospho (ST)	0.500000000000000.0	Spectrum16364 scans: 23743,	|	8	181.95	S*EEEDNQSNNISLER	69.7184	1		YES	S*EEEDNQSNNISLER	OTPf-IMAC(DT)2010Mar11-01_CID	S2
PFC0325c	PF3D7_0307700	conserved Plasmodium protein, unknown function	405	216125	7820	1	1	1044.36	2086.71	2	2086.71	-0.001777	0	85.0155	3.2e-09	K	SQNDDFSYEDEEEMNR	N	Phospho (ST)	0.0000005000000000.0	Spectrum24186 scans: 30280,	|	3	179.493	SQNDDFS*YEDEEEMNR	109.197	1		YES	SQNDDFS*YEDEEEMNR	OTPf-IMAC(DT)2010Mar11-01_CID	S1630
PFA0160c	PF3D7_0103200	nucleoside transporter, putative	408	49977	8757	1	1	1073.5	2144.98	2	2144.98	-0.001561	2	85.0088	3.2e-09	K	GKNKSSENIQSNNVSMISK	C	Deamidated (NQ); Phospho (ST)	0.0000500000030000000.0	Spectrum11014 scans: 19506,	|	2	164.153	GKNKS*SENIQSNNVSMISK	15.6942	1	Site determining ions in 2nd hit at 10 peaks per window (y14)	YES	GKNKS*SENIQSNNVSMISK	OTPf-IMAC(DT)2010Mar11-01_CID	S231
PFF0870w	PF3D7_0618000	conserved Plasmodium membrane protein, unknown function	580	92697	10850	1	1	1125.02	2248.02	2	2248.04	-0.014408	1	84.9647	3.2e-09	K	KNSEQNTIYNNSSITNTIK	T	Phospho (ST)	0.0050000000000000000.0	Spectrum23694 scans: 29345,	|	2	235.625	KNS*EQNTIYNNSSITNTIK	96.3903	1	Site determining ions in 2nd hit at 10 peaks per window (y13)	YES	KNS*EQNTIYNNSSITNTIK	OTPf-IMAC(DT)2010Mar10-01_CID	S374
PF13_0011	PF3D7_1302100	gamete antigen 27/25 (Pfg27)	229	25988	28176	1	1	1225.63	3673.87	3	3673.88	-0.011512	0	84.9599	3.2e-09	R	ISQFLIDVVDSYIIKPIPALPVTPDEPHHNNI	-	Phospho (ST)	0.00000000000000000000005000000000.0	Spectrum66946 scans: 66843,	|	5	114.986	ISQFLIDVVDSYIIKPIPALPVT*PDEPHHNNI	62.5094	1	Site determining ions in 2nd hit at 10 peaks per window (b14, b20_2+)	YES	ISQFLIDVVDSYIIKPIPALPVT*PDEPHHNNI	OTPf-IMAC(DT)2010Mar10-01_CID	T208
PF14_0700	PF3D7_1473200	DnaJ protein, putative	565	52422	23790	1	1	1108.79	3323.34	3	3323.34	-0.001144	1	84.954	3.2e-09	K	SEISGNSENARNSENFGNSEISENSESAER	S	Phospho (ST)	0.000000000000500000000000000000.0	Spectrum18508 scans: 25625,	|	3	85.8951	SEISGNSENARNS*ENFGNSEISENSESAER	18.7932	1	Site determining ions in 2nd hit at 10 peaks per window (b12_2+, y18_2+)	YES	SEISGNSENARNS*ENFGNSEISENSESAER	OTPf-IMAC(DT)2010Mar11-01_CID	S145
PFI1525w	PF3D7_0931400	conserved Plasmodium protein, unknown function	224	37138	8621	1	1	1053.92	2105.82	2	2105.83	-0.012209	1	84.9419	3.2e-09	K	LKSENDMDENNITSCEK	M	Carbamidomethyl (C); Phospho (ST)	0.00500000000000200.0	Spectrum12307 scans: 20216,	|	8	210.455	LKS*ENDMDENNITSCEK	204.495	1	Site determining ions in 2nd hit at 10 peaks per window (b5)	YES	LKS*ENDMDENNITSCEK	OTPf-IMAC(DT)2010Mar10-01_CID	S76
PF10_0075	PF3D7_1007700	transcription factor with AP2 domain(s) (ApiAP2)	461	182551	12262	1	1	1203.52	2405.02	2	2405.03	-0.008809	1	84.8863	3.2e-09	R	KLSEESQMLLDDMEQTLCR	N	Carbamidomethyl (C); Phospho (ST)	0.0050000000000000020.0	Spectrum57496 scans: 63328,	|	3	200.356	KLS*EESQMLLDDMEQTLCR	45.9421	1	Site determining ions in 2nd hit (b4)	YES	KLS*EESQMLLDDMEQTLCR	OTPf-IMAC(DT)2010Mar11-02_CID	S735
PFL1170w	PF3D7_1224300	polyadenylate-binding protein, putative (PABP)	807	97169	16982	1	1	909.068	2724.18	3	2724.19	-0.001447	1	84.8849	3.2e-09	K	KDETAASDCADTPNILYVGPHQSR	A	Carbamidomethyl (C); Phospho (ST)	0.000000502000000000000000.0	Spectrum26213 scans: 31713,	|	7	75.6016	KDETAAS*DCADTPNILYVGPHQSR	17.6661	1		YES	KDETAAS*DCADTPNILYVGPHQSR	OTPf-IMAC(DT)2010Mar11-01_CID	S408
PFD1115c	PF3D7_0423600	conserved Plasmodium protein, unknown function	180	190828	4608	1	1	903.377	1804.74	2	1804.74	-0.001054	0	84.8154	3.3e-09	K	NVISDEQDGEDTLYK	K	Phospho (ST)	0.000500000000000.0	Spectrum30273 scans: 35019,	|	4	181.422	NVIS*DEQDGEDTLYK	179.929	1		YES	NVIS*DEQDGEDTLYK	OTPf-IMAC(DT)2010Mar11-01_CID	S677
PF11_0488	PF3D7_1148000	serine/threonine protein kinase, putative	302	170598	11988	1	1	1186.06	2370.11	2	2370.11	0.008086	0	84.8154	3.3e-09	K	IILNENEEESELSWLTMLK	K	Phospho (ST)	0.0000000005000000000.0	Spectrum65801 scans: 66507,	|	4	160.958	IILNENEEES*ELSWLTMLK	69.9083	1	Site determining ions in 2nd hit at 10 peaks per window (b11)	YES	IILNENEEES*ELSWLTMLK	OTPf-IMAC(DT)2010Mar11-01_CID	S1039
MAL8P1.122	PF3D7_0808300	ubiquitin regulatory protein, putative	135	27473	8451	1	1	1067.97	2133.93	2	2133.93	0.00735	0	84.7985	3.3e-09	K	SGLEVQNSDDDFVQNLFK	S	Phospho (ST)	0.000000050000000000.0	Spectrum61447 scans: 62314,	|	10	171.762	SGLEVQNS*DDDFVQNLFK	45.485	1	Site determining ions in 2nd hit (y16)	YES	SGLEVQNS*DDDFVQNLFK	OTPf-IMAC(DT)2010Mar11-01_CID	S37
PF13_0165	PF3D7_1330800	conserved Plasmodium protein, unknown function	169	67969	10206	1	1	1123.97	2245.92	2	2245.92	-0.000845	1	84.7857	3.3e-09	K	ADDSNVDNKATESTAVDSEAK	M	Phospho (ST)	0.000500000000000000000.0	Spectrum9589 scans: 18293,	|	4	144.721	ADDS*NVDNKATESTAVDSEAK	108.183	1	Site determining ions in 2nd hit at 10 peaks per window (b5, y14)	YES	ADDS*NVDNKATESTAVDSEAK	OTPf-IMAC(DT)2010Mar11-01_CID	S26
MAL13P1.75	PF3D7_1314700	conserved Plasmodium protein, unknown function	106	65630	9843	1	1	1109.46	2216.91	2	2216.92	-0.014208	1	84.7599	3.3e-09	K	NKSDDDQNNIYENDIVNK	S	Phospho (ST)	0.005000000000000000.0	Spectrum20722 scans: 32107,	|			NKS*DDDQNNIYENDIVNK	1000	1	Only one possibility	YES	NKS*DDDQNNIYENDIVNK	OTPf-IMAC(DT)2010Mar11-02_CID	S258
MAL8P1.122	PF3D7_0808300	ubiquitin regulatory protein, putative	135	27473	8445	1	1	1067.97	2133.93	2	2133.93	0.00663	0	84.7471	3.4e-09	K	SGLEVQNSDDDFVQNLFK	S	Phospho (ST)	0.000000050000000000.0	Spectrum60537 scans: 61313,	|	6	229.703	SGLEVQNS*DDDFVQNLFK	76.3689	1		YES	SGLEVQNS*DDDFVQNLFK	OTPf-IMAC(DT)2010Mar11-01_CID	S37
PFL1170w	PF3D7_1224300	polyadenylate-binding protein, putative (PABP)	807	97169	15136	1	1	866.37	2596.09	3	2596.09	-0.000671	0	84.7038	3.4e-09	K	DETAASDCADTPNILYVGPHQSR	A	Carbamidomethyl (C); Phospho (ST)	0.00000502000000000000000.0	Spectrum33749 scans: 38064,	|	2	24.5822	DETAAS*DCADTPNILYVGPHQSR	19.3689	1		YES	DETAAS*DCADTPNILYVGPHQSR	OTPf-IMAC(DT)2010Mar11-01_CID	S408
PF10_0075	PF3D7_1007700	transcription factor with AP2 domain(s) (ApiAP2)	465	182551	7587	1	1	1016.42	2030.83	2	2030.85	-0.014857	0	84.6894	3.4e-09	K	LLNSDAGQDSENEFSPTK	R	Phospho (ST)	0.000000000500000000.0	Spectrum26328 scans: 31384,	|	6	165.12	LLNSDAGQDS*ENEFSPTK	41.4056	1	Site determining ions in 2nd hit (b11)	YES	LLNSDAGQDS*ENEFSPTK	OTPf-IMAC(DT)2010Mar10-01_CID	S913
PF11_0506	PF3D7_1149000	antigen 332, DBL-like protein (Pf332)	2581	688870	7781	1	1	1042.95	2083.88	2	2083.88	0.000225	0	84.6781	3.4e-09	K	VIEQEGSNTEVAEDVEEK	E	Phospho (ST)	0.000000500000000000.0	Spectrum21232 scans: 27775,	|	5	177.332	VIEQEGS*NTEVAEDVEEK	37.9697	1		YES	VIEQEGS*NTEVAEDVEEK	OTPf-IMAC(DT)2010Mar11-01_CID	S2583
PFF0870w	PF3D7_0618000	conserved Plasmodium membrane protein, unknown function	580	92697	12633	1	1	1189.07	2376.12	2	2376.13	-0.015864	2	84.6681	3.4e-09	K	KKNSEQNTIYNNSSITNTIK	T	Phospho (ST)	0.00050000000000000000.0	Spectrum18249 scans: 24955,	|	2	148.831	KKNS*EQNTIYNNSSITNTIK	28.4381	1	Site determining ions in 2nd hit (b4)	YES	KKNS*EQNTIYNNSSITNTIK	OTPf-IMAC(DT)2010Mar10-01_CID	S374
PF14_0097	PF3D7_1409900	cytidine diphosphate-diacylglycerol synthase (CDS)	272	77940	18326	1	1	948.757	2843.25	3	2843.25	0.000673	3	84.6605	3.4e-09	K	NNINDEVYKLGSFEYEEECKKR	N	Carbamidomethyl (C); Phospho (ST)	0.0000000000050000002000.0	Spectrum30157 scans: 34892,	|			NNINDEVYKLGS*FEYEEECKKR	1000	1	Only one possibility	YES	NNINDEVYKLGS*FEYEEECKKR	OTPf-IMAC(DT)2010Mar11-01_CID	S154
PFL0340w	PF3D7_1206800	conserved Plasmodium protein, unknown function	157	86260	20985	1	1	990.746	2969.22	3	2969.23	-0.014208	0	84.6603	3.4e-09	R	YCDESDDEDIYTDNIIFSQIHGLK	D	Carbamidomethyl (C); Phospho (ST)	0.020050000000000000000000.0	Spectrum56994 scans: 57347,	|	10	132.366	YCDES*DDEDIYTDNIIFSQIHGLK	60.4305	1	Site determining ions in 2nd hit (b9, y17_2+, y13_2+, y14)	YES	YCDES*DDEDIYTDNIIFSQIHGLK	OTPf-IMAC(DT)2010Mar10-01_CID	S410
PFL1005c	PF3D7_1220900	heterochromatin protein 1 (HP1)	749	30999	21311	1	1	997.442	2989.3	3	2989.32	-0.012876	1	84.6496	3.4e-09	K	WKGYSDDENTWEPESNLIHLTTFK	K	Phospho (ST)	0.000050000000000000000000.0	Spectrum50363 scans: 51539,	|	10	70.6854	WKGYS*DDENTWEPESNLIHLTTFK	27.728	1		YES	WKGYS*DDENTWEPESNLIHLTTFK	OTPf-IMAC(DT)2010Mar10-01_CID	S33
MAL8P1.69	PF3D7_0818200	14-3-3 protein, putative	910	30174	24550	1	1	1106.17	3315.48	3	3315.49	-0.013913	1	84.6368	3.4e-09	R	AFDDAITEFDNVSEDSYKDSTLIMQLLR	D	Phospho (ST)	0.0000000000005000000000000000.0	Spectrum68850 scans: 68634,	|	7	110.34	AFDDAITEFDNVS*EDSYKDSTLIMQLLR	50.221	1		YES	AFDDAITEFDNVS*EDSYKDSTLIMQLLR	OTPf-IMAC(DT)2010Mar10-01_CID	S222
PFF1430c	PF3D7_0629500	amino acid transporter, putative	162	68815	23871	1	1	1121.79	3362.36	3	3362.38	-0.022606	0	84.5919	3.5e-09	K	NSSNNNNNNTIVDISDGDYTNDEEGTNKPK	R	Phospho (ST)	0.000000000000005000000000000000.0	Spectrum23569 scans: 34555,	|	8	64.8649	NSSNNNNNNTIVDIS*DGDYTNDEEGTNKPK	40.2326	1	Site determining ions in 2nd hit (b13)	YES	NSSNNNNNNTIVDIS*DGDYTNDEEGTNKPK	OTPf-IMAC(DT)2010Mar11-02_CID	S140
PF14_0354	PF3D7_1437400	pantothenate kinase, putative	268	90984	13465	1	1	1221	2439.98	2	2439.99	-0.011146	0	84.5911	3.5e-09	K	IPIFNFNSDSYCNYMNSFK	S	Carbamidomethyl (C); Phospho (ST)	0.0000000500020000000.0	Spectrum63250 scans: 63168,	|	4	114.644	IPIFNFNS*DSYCNYMNSFK	40.6744	1		YES	IPIFNFNS*DSYCNYMNSFK	OTPf-IMAC(DT)2010Mar10-01_CID	S516
PFL1005c	PF3D7_1220900	heterochromatin protein 1 (HP1)	749	30999	16898	1	1	1338.57	2675.13	2	2675.14	-0.01311	0	84.5531	3.5e-09	K	GYSDDENTWEPESNLIHLTTFK	K	Phospho (ST)	0.0050000000000000000000.0	Spectrum54352 scans: 55075,	|	7	86.6202	GYS*DDENTWEPESNLIHLTTFK	19.3264	1		YES	GYS*DDENTWEPESNLIHLTTFK	OTPf-IMAC(DT)2010Mar10-01_CID	S33
MAL8P1.69	PF3D7_0818200	14-3-3 protein, putative	1099	30174	25273	1	1	1158.21	3471.6	3	3471.59	0.014252	2	84.5479	3.5e-09	K	RAFDDAITEFDNVSEDSYKDSTLIMQLLR	D	Phospho (ST)	0.00000000000005000000000000000.0	Spectrum63518 scans: 64285,	|	10	122.62	RAFDDAITEFDNVS*EDSYKDSTLIMQLLR	41.4663	1		YES	RAFDDAITEFDNVS*EDSYKDSTLIMQLLR	OTPf-IMAC(DT)2010Mar11-01_CID	S222
PF11_0506	PF3D7_1149000	antigen 332, DBL-like protein (Pf332)	2581	688870	25534	1	1	1167.54	3499.58	3	3499.58	0.00434	2	84.535	3.5e-09	K	KTMDEEIGDQGSVAEKVEEEELVTEEVIER	E	Phospho (ST)	0.000000000005000000000000000000.0	Spectrum50596 scans: 52461,	|	10	104.147	KTMDEEIGDQGS*VAEKVEEEELVTEEVIER	28.0894	1		YES	KTMDEEIGDQGS*VAEKVEEEELVTEEVIER	OTPf-IMAC(DT)2010Mar11-01_CID	S1358
PFL0210c	PF3D7_1204300	eukaryotic translation initiation factor 5A (EIF5A)	536	17620	18474	1	1	935.064	2802.17	3	2802.18	-0.01432	0	84.5348	3.5e-09	M	SDHEMYDNIDAGASQTYPVQAGAIK	K	Acetyl (Protein N-term); Phospho (ST)	1.5000000000000000000000000.0	Spectrum41615 scans: 44202,	|	9	112.935	S*DHEMYDNIDAGASQTYPVQAGAIK	21.6701	1	Site determining ions in 2nd hit (b10, b12, b10_2+, b13_2+, y23_2+, y15_2+, y14_2+, y15, y14, y13, y12)	YES	S*DHEMYDNIDAGASQTYPVQAGAIK	OTPf-IMAC(DT)2010Mar10-01_CID	S2
PFD1165w	PF3D7_0424500	serine/threonine protein kinase, FIKK family (FIKK4.1)	261	74396	31297	1	1	1348.63	4042.87	3	4042.84	0.026317	2	84.5151	3.5e-09	K	MINSTEDFSINGISYKDWTLNTIPDIGYSQNNRR	S	Deamidated (NQ); Phospho (ST)	0.0000000000300000000000000000500000.0	Spectrum55543 scans: 56724,	|	7	39.7099	MINSTEDFSINGISYKDWTLNTIPDIGYS*QNNRR	34.9508	1	Site determining ions in 2nd hit (b28_2+, y11_2+, y9_2+)	YES	MINSTEDFSINGISYKDWTLNTIPDIGYS*QNNRR	OTPf-IMAC(DT)2010Mar11-01_CID	S265
PFC0240c	PF3D7_0305300	conserved Plasmodium membrane protein, unknown function	445	114431	7175	1	1	1004.42	2006.82	2	2006.84	-0.013948	1	84.47	3.6e-09	K	KNSEENNAYNLFNNEK	L	Phospho (ST)	0.0050000000000000.0	Spectrum24821 scans: 30151,	|			KNS*EENNAYNLFNNEK	1000	1	Only one possibility	YES	KNS*EENNAYNLFNNEK	OTPf-IMAC(DT)2010Mar10-01_CID	S275
PF14_0649	PF3D7_1468100	conserved Plasmodium protein, unknown function	1049	295648	22723	1	1	1028.08	3081.21	3	3081.23	-0.021142	1	84.4604	3.6e-09	K	NAQSPNNDNDQNEVVGANEREDDSTNR	N	Phospho (ST)	0.000500000000000000000000000.0	Spectrum8971 scans: 17613,	|	8	109.046	NAQS*PNNDNDQNEVVGANEREDDSTNR	142.622	1	Site determining ions in 2nd hit (b18, y22_2+, y18_2+)	YES	NAQS*PNNDNDQNEVVGANEREDDSTNR	OTPf-IMAC(DT)2010Mar10-01_CID	S2432
PFE0040c	PF3D7_0500800	mature parasite-infected erythrocyte surface antigen,erythrocyte membrane protein 2 (MESA)	1486	168186	9252	1	1	1071.96	2141.91	2	2141.93	-0.013825	1	84.4263	3.6e-09	K	NIETDDEEETLVVKDDAK	K	Phospho (ST)	0.000500000000000000.0	Spectrum26863 scans: 31973,	|	4	140.275	NIET*DDEEETLVVKDDAK	98.7975	1	Site determining ions in 2nd hit at 10 peaks per window (b4)	YES	NIET*DDEEETLVVKDDAK	OTPf-IMAC(DT)2010Mar10-01_CID	T448
PFF0250w	PF3D7_0605100	RNA binding protein, putative	318	85577	17587	1	1	939.107	2814.3	3	2814.32	-0.018574	2	84.3943	3.6e-09	K	RSYALVDNEVGNSNISDEENIIKR	Q	Phospho (ST)	0.000000000000000500000000.0	Spectrum31598 scans: 41082,	|	6	152.425	RSYALVDNEVGNSNIS*DEENIIKR	54.3309	1		YES	RSYALVDNEVGNSNIS*DEENIIKR	OTPf-IMAC(DT)2010Mar11-02_CID	S22
PFL0340w	PF3D7_1206800	conserved Plasmodium protein, unknown function	191	86260	20212	1	1	990.755	2969.24	3	2969.23	0.010692	0	84.3843	3.6e-09	R	YCDESDDEDIYTDNIIFSQIHGLK	D	Carbamidomethyl (C); Phospho (ST)	0.020050000000000000000000.0	Spectrum57408 scans: 58354,	|	5	125.314	YCDES*DDEDIYTDNIIFSQIHGLK	52.6992	1	Site determining ions in 2nd hit (y17_2+)	YES	YCDES*DDEDIYTDNIIFSQIHGLK	OTPf-IMAC(DT)2010Mar11-01_CID	S410
PF13_0165	PF3D7_1330800	conserved Plasmodium protein, unknown function	169	67969	6206	1	1	982.431	1962.85	2	1962.85	-0.001766	1	84.3476	3.7e-09	K	ATESTAVDSEAKMEISSK	V	Phospho (ST)	0.000000005000000000.0	Spectrum17319 scans: 24794,	|	6	130.041	ATESTAVDS*EAKMEISSK	88.4453	1	Site determining ions in 2nd hit at 10 peaks per window (y11)	YES	ATESTAVDS*EAKMEISSK	OTPf-IMAC(DT)2010Mar11-01_CID	S40
PF13_0214	PF3D7_1338300	elongation factor 1-gamma, putative	967	47747	19918	1	1	1489.58	2977.14	2	2977.16	-0.017522	0	84.3397	3.7e-09	K	DDNNNNNNNDADNQHADLLSDDLAEK	K	Phospho (ST)	0.00000000000000000005000000.0	Spectrum28157 scans: 38519,	|			DDNNNNNNNDADNQHADLLS*DDLAEK	1000	1	Only one possibility	YES	DDNNNNNNNDADNQHADLLS*DDLAEK	OTPf-IMAC(DT)2010Mar11-02_CID	S240
IPI00019901		ADD1 Isoform 1 of Alpha-adducin	775	80905	1872	1	1	717.318	1432.62	2	1432.62	-0.002242	0	84.3237	3.7e-09	R	SPGSPVGEGTGSPPK	W	Phospho (ST)	0.000500000000000.0	Spectrum7628 scans: 16808,	|	2	102.205	SPGS*PVGEGTGSPPK	28.9553	1		YES	SPGS*PVGEGTGSPPK	OTPf-IMAC(DT)2010Mar11-01_CID	S358
PF07_0008	PF3D7_0702500	Plasmodium exported protein, unknown function	617	27656	8502	1	1	1049.45	2096.89	2	2096.9	-0.014361	0	84.2725	3.7e-09	R	NYSLGNLSTGTTSQGSTSSR	H	Phospho (ST)	0.00000000000000050000.0	Spectrum26536 scans: 31613,	|	1	137.316	NYSLGNLSTGTTSQGS*TSSR	18.7035	1		YES	NYSLGNLSTGTTSQGS*TSSR	OTPf-IMAC(DT)2010Mar10-01_CID	S204
PF11_0506	PF3D7_1149000	antigen 332, DBL-like protein (Pf332)	2500	688870	6433	1	1	971.45	1940.88	2	1940.9	-0.013201	1	84.2347	3.8e-09	K	SVIEEAVEKQGSVTEEK	V	Phospho (ST)	0.00000000000500000.0	Spectrum22247 scans: 28129,	|	6	130.545	SVIEEAVEKQGS*VTEEK	36.0101	1		YES	SVIEEAVEKQGS*VTEEK	OTPf-IMAC(DT)2010Mar10-01_CID	S4691
MAL8P1.122	PF3D7_0808300	ubiquitin regulatory protein, putative	135	27473	8458	1	1	1067.97	2133.93	2	2133.93	0.00859	0	84.2226	3.8e-09	K	SGLEVQNSDDDFVQNLFK	S	Phospho (ST)	0.000000050000000000.0	Spectrum60927 scans: 61742,	|	4	198.74	SGLEVQNS*DDDFVQNLFK	73.9174	1		YES	SGLEVQNS*DDDFVQNLFK	OTPf-IMAC(DT)2010Mar11-01_CID	S37
PFL0170w	PF3D7_1203400	transporter, putative	181	149101	16697	1	1	1366.57	2731.13	2	2731.14	-0.007749	1	84.2156	3.8e-09	K	NSSDDYMKDLSFDELLENNFQK	S	Phospho (ST)	0.0000000000500000000000.0	Spectrum56321 scans: 62236,	|	3	170.688	NSSDDYMKDLS*FDELLENNFQK	103.392	1	Site determining ions in 2nd hit at 10 peaks per window (b4, b10, y13, y12)	YES	NSSDDYMKDLS*FDELLENNFQK	OTPf-IMAC(DT)2010Mar11-02_CID	S929
MAL8P1.69	PF3D7_0818200	14-3-3 protein, putative	889	30174	23268	1	1	1106.17	3315.5	3	3315.49	0.008077	1	84.1902	3.8e-09	R	AFDDAITEFDNVSEDSYKDSTLIMQLLR	D	Phospho (ST)	0.0000000000005000000000000000.0	Spectrum68160 scans: 73553,	|	10	127.684	AFDDAITEFDNVS*EDSYKDSTLIMQLLR	28.2158	1	Site determining ions in 2nd hit (b15_2+)	YES	AFDDAITEFDNVS*EDSYKDSTLIMQLLR	OTPf-IMAC(DT)2010Mar11-02_CID	S222
PF10_0121	PF3D7_1012400	hypoxanthine-guanine phosphoribosyltransferase (HGPRT)	609	26346	17730	1	1	1413.63	2825.24	2	2825.25	-0.012883	1	84.1736	3.8e-09	R	VKSYCNDQSTGTLEIVSEDLSCLK	G	2 Carbamidomethyl (C); Phospho (ST)	0.005020000000000000000200.0	Spectrum49167 scans: 56136,	|	5	168.771	VKS*YCNDQSTGTLEIVSEDLSCLK	68.1432	1	Site determining ions in 2nd hit (b4)	YES	VKS*YCNDQSTGTLEIVSEDLSCLK	OTPf-IMAC(DT)2010Mar11-02_CID	S115
PF11_0233	PF3D7_1122500	conserved Plasmodium protein, unknown function	261	230869	29443	1	1	1257.56	3769.64	3	3769.66	-0.016994	1	84.1293	3.9e-09	K	DFAQNDEYLFNKSNDEEMFVNVNHGSATTLLK	I	Phospho (ST)	0.00000000000050000000000000000000.0	Spectrum51406 scans: 52377,	|	7	67.1142	DFAQNDEYLFNKS*NDEEMFVNVNHGSATTLLK	95.9453	1	Site determining ions in 2nd hit at 10 peaks per window (b18_2+)	YES	DFAQNDEYLFNKS*NDEEMFVNVNHGSATTLLK	OTPf-IMAC(DT)2010Mar10-01_CID	S1082
MAL8P1.156	PF3D7_0801800	mannose-6-phosphate isomerase, putative	425	117588	3560	1	1	840.355	1678.7	2	1678.7	-0.001982	0	84.1145	3.9e-09	K	TISDDGVVDSYDVSK	K	Phospho (ST)	0.005000000000000.0	Spectrum28966 scans: 33978,	|	1	131.954	TIS*DDGVVDSYDVSK	16.4076	1		YES	TIS*DDGVVDSYDVSK	OTPf-IMAC(DT)2010Mar11-01_CID	S608
PFE0040c	PF3D7_0500800	mature parasite-infected erythrocyte surface antigen,erythrocyte membrane protein 2 (MESA)	1486	168186	4255	1	1	857.371	1712.73	2	1712.74	-0.011326	0	84.0821	3.9e-09	K	NIETDDEEETLVVK	D	Phospho (ST)	0.00050000000000.0	Spectrum33157 scans: 36946,	|	3	179.22	NIET*DDEEETLVVK	113.555	1	Site determining ions in 2nd hit (b6, b7, b8, y10, y7)	YES	NIET*DDEEETLVVK	OTPf-IMAC(DT)2010Mar10-01_CID	T448
IPI00791534		SLC4A1 Band 3 anion transport protein	1578	103812	33260	1	1	1378.98	4133.93	3	4133.93	-0.000502	1	84.0324	4e-09	R	YQSSPAKPDSSFYKGLDLNGGPDDPLQQTGQLFGGLVR	D	2 Deamidated (NQ); Phospho (ST)	0.00000000050000000030000000300000000000.0	Spectrum62229 scans: 62198,	|	10	96.0099	YQSSPAKPDS*SFYKGLDLNGGPDDPLQQTGQLFGGLVR	15.5543	1		YES	YQSSPAKPDS*SFYKGLDLNGGPDDPLQQTGQLFGGLVR	OTPf-IMAC(DT)2010Mar10-01_CID	S356
PFL1410c	PF3D7_1229100	ABC transporter, (CT family) (MRP2)	183	248144	11682	1	1	1153.55	2305.09	2	2305.1	-0.01619	2	84.0276	4e-09	K	KKSFIDLTNSISLSDECIR	Y	Carbamidomethyl (C); Phospho (ST)	0.0050000000000000200.0	Spectrum38944 scans: 41806,	|	2	183.703	KKS*FIDLTNSISLSDECIR	59.9161	1	Site determining ions in 2nd hit (b6)	YES	KKS*FIDLTNSISLSDECIR	OTPf-IMAC(DT)2010Mar10-01_CID	S1985
PFC0530w	PF3D7_0312500	transporter, putative	174	67725	21435	1	1	1025.48	3073.41	3	3073.43	-0.016438	0	83.9949	4e-09	K	INYINSVDDINNSSNNSINIQHIQHK	L	Phospho (ST)	0.00000500000000000000000000.0	Spectrum30524 scans: 40327,	|	10	100.497	INYINS*VDDINNSSNNSINIQHIQHK	54.2821	1	Site determining ions in 2nd hit (b12, b6_2+, b8_2+)	YES	INYINS*VDDINNSSNNSINIQHIQHK	OTPf-IMAC(DT)2010Mar11-02_CID	S286
PFL0210c	PF3D7_1204300	eukaryotic translation initiation factor 5A (EIF5A)	481	17620	18334	1	1	963.759	2888.25	3	2888.27	-0.013866	1	83.9907	4e-09	M	SDHEMYDNIDAGASQTYPVQAGAIKK	N	Phospho (ST)	0.50000000000000000000000000.0	Spectrum27916 scans: 38254,	|	10	79.7286	S*DHEMYDNIDAGASQTYPVQAGAIKK	44.3902	1	Site determining ions in 2nd hit (y25_2+)	YES	S*DHEMYDNIDAGASQTYPVQAGAIKK	OTPf-IMAC(DT)2010Mar11-02_CID	S2
PFA0160c	PF3D7_0103200	nucleoside transporter, putative	408	49977	9004	1	1	1081	2159.99	2	2159.99	-3.1e-05	2	83.9658	4e-09	K	GKNKSSENIQSNNVSMISK	C	Oxidation (M); Phospho (ST)	0.0000500000000004000.0	Spectrum6149 scans: 15513,	|	4	146.662	GKNKS*SENIQSNNVSMISK	31.1271	1		YES	GKNKS*SENIQSNNVSMISK	OTPf-IMAC(DT)2010Mar11-01_CID	S231
PFE1150w	PF3D7_0523000	multidrug resistance protein (MDR1)	347	162150	13067	1	1	1233.51	2465.01	2	2465.03	-0.018302	0	83.9565	4e-09	K	NDMTNFQDYQNNNNNSLVLK	N	Phospho (ST)	0.00000000000000050000.0	Spectrum38150 scans: 46519,	|	4	183.501	NDMTNFQDYQNNNNNS*LVLK	193.465	1	Site determining ions in 2nd hit (b4, y15, y11)	YES	NDMTNFQDYQNNNNNS*LVLK	OTPf-IMAC(DT)2010Mar11-02_CID	S1204
MAL8P1.69	PF3D7_0818200	14-3-3 protein, putative	910	30174	26216	1	1	1158.2	3471.57	3	3471.59	-0.018328	2	83.9442	4e-09	K	RAFDDAITEFDNVSEDSYKDSTLIMQLLR	D	Phospho (ST)	0.00000000000005000000000000000.0	Spectrum64312 scans: 64189,	|	3	94.7614	RAFDDAITEFDNVS*EDSYKDSTLIMQLLR	27.2674	1		YES	RAFDDAITEFDNVS*EDSYKDSTLIMQLLR	OTPf-IMAC(DT)2010Mar10-01_CID	S222
PFL0340w	PF3D7_1206800	conserved Plasmodium protein, unknown function	191	86260	20181	1	1	990.754	2969.24	3	2969.23	0.007752	0	83.9399	4e-09	R	YCDESDDEDIYTDNIIFSQIHGLK	D	Carbamidomethyl (C); Phospho (ST)	0.020050000000000000000000.0	Spectrum56888 scans: 57947,	|	6	145.36	YCDES*DDEDIYTDNIIFSQIHGLK	89.5016	1	Site determining ions in 2nd hit (y17_2+, y13_2+)	YES	YCDES*DDEDIYTDNIIFSQIHGLK	OTPf-IMAC(DT)2010Mar11-01_CID	S410
PFE0040c	PF3D7_0500800	mature parasite-infected erythrocyte surface antigen,erythrocyte membrane protein 2 (MESA)	1486	168186	9226	1	1	1071.96	2141.91	2	2141.93	-0.016505	1	83.8556	4.1e-09	K	NIETDDEEETLVVKDDAK	K	Phospho (ST)	0.000500000000000000.0	Spectrum28717 scans: 33274,	|	3	129.504	NIET*DDEEETLVVKDDAK	89.7091	1	Site determining ions in 2nd hit at 10 peaks per window (b4, y13)	YES	NIET*DDEEETLVVKDDAK	OTPf-IMAC(DT)2010Mar10-01_CID	T448
PFE0545c	PF3D7_0511000	translationally controlled tumor protein homolog, putative	245	19967	34114	1	1	1199.56	4794.19	4	4794.19	0.002551	2	83.8444	4.1e-09	R	IKGNEDYGIADNSEDAVEGMGADVEHVIDIVDSFQLTSTAFSKK	E	Phospho (ST)	0.00000000000050000000000000000000000000000000.0	Spectrum66093 scans: 71621,	|	9	108.888	IKGNEDYGIADNS*EDAVEGMGADVEHVIDIVDSFQLTSTAFSKK	100.29	1		YES	IKGNEDYGIADNS*EDAVEGMGADVEHVIDIVDSFQLTSTAFSKK	OTPf-IMAC(DT)2010Mar11-02_CID	S54
PF14_0495	PF3D7_1452000	rhoptry neck protein 2 (RON2)	84	249331	22781	1	1	1032.73	3095.17	3	3095.19	-0.013446	1	83.8339	4.1e-09	K	NQDNNSNKYNNEQNGGYESDGNSPNSR	V	Phospho (ST)	0.000000000000000000500000000.0	Spectrum3774 scans: 13322,	|	9	115.597	NQDNNSNKYNNEQNGGYES*DGNSPNSR	35.3306	1		YES	NQDNNSNKYNNEQNGGYES*DGNSPNSR	OTPf-IMAC(DT)2010Mar10-01_CID	S248
MAL13P1.308	PF3D7_1361800	conserved Plasmodium protein, unknown function	237	288729	2446	1	1	762.887	1523.76	2	1523.76	-0.000455	1	83.8045	4.2e-09	K	KINSLVAEENLSK	Y	Phospho (ST)	0.0005000000000.0	Spectrum21397 scans: 27956,	|	4	148.479	KINS*LVAEENLSK	149.698	1	Site determining ions in 2nd hit at 10 peaks per window (b8, b9)	YES	KINS*LVAEENLSK	OTPf-IMAC(DT)2010Mar11-01_CID	S1496
PF14_0191	PF3D7_1419700	conserved Plasmodium protein, unknown function	298	59656	13078	1	1	1226.53	2451.04	2	2451.04	-0.002683	0	83.8036	4.2e-09	K	IVHDNPDTNDEDINMQNLFK	N	Phospho (ST)	0.00000005000000000000.0	Spectrum39673 scans: 42934,	|			IVHDNPDT*NDEDINMQNLFK	1000	1	Only one possibility	YES	IVHDNPDT*NDEDINMQNLFK	OTPf-IMAC(DT)2010Mar11-01_CID	T453
PFF0250w	PF3D7_0605100	RNA binding protein, putative	312	85577	17990	1	1	939.113	2814.32	3	2814.32	-0.002644	2	83.7966	4.2e-09	K	RSYALVDNEVGNSNISDEENIIKR	Q	Phospho (ST)	0.000000000000000500000000.0	Spectrum31752 scans: 36236,	|	3	65.7942	RSYALVDNEVGNSNIS*DEENIIKR	16.1519	1		YES	RSYALVDNEVGNSNIS*DEENIIKR	OTPf-IMAC(DT)2010Mar11-01_CID	S22
IPI00783228		SPTB Isoform 1 of Spectrin beta chain, erythrocyte	4813	246316	2773	1	1	788.847	1575.68	2	1575.68	-0.002095	0	83.777	4.2e-09	K	LLTSQDVSYDEAR	N	Phospho (ST)	0.0000000500000.0	Spectrum23717 scans: 29765,	|	10	169.477	LLTSQDVS*YDEAR	79.7466	1		YES	LLTSQDVS*YDEAR	OTPf-IMAC(DT)2010Mar11-01_CID	S1301
IPI00783228		SPTB Isoform 1 of Spectrin beta chain, erythrocyte	4813	246316	22162	1	1	1038.82	3113.43	3	3113.43	0.000276	2	83.7749	4.2e-09	R	KEELGELFAQVPSMGEEGGDADLSIEKR	F	Phospho (ST)	0.0000000000005000000000000000.0	Spectrum46593 scans: 48994,	|	9	106	KEELGELFAQVPS*MGEEGGDADLSIEKR	72.7055	1	Site determining ions in 2nd hit (b13, b19_2+, b22_2+, y15, y9)	YES	KEELGELFAQVPS*MGEEGGDADLSIEKR	OTPf-IMAC(DT)2010Mar11-01_CID	S1444
IPI00216697		ANK1 Isoform Er1 of Ankyrin-1	3034	206137	16250	1	1	879.377	2635.11	3	2635.13	-0.016775	1	83.7204	4.2e-09	K	RQDDATGAGQDSENEVSLVSGHQR	G	Phospho (ST)	0.000000000005000000000000.0	Spectrum14051 scans: 21712,	|	4	139.062	RQDDATGAGQDS*ENEVSLVSGHQR	44.7312	1	Site determining ions in 2nd hit at 10 peaks per window (y14_2+)	YES	RQDDATGAGQDS*ENEVSLVSGHQR	OTPf-IMAC(DT)2010Mar10-01_CID	S1666
PF10_0039	PF3D7_1003600	membrane skeletal protein IMC1-related (ALV5)	735	32634	32347	1	1	1388.61	4162.82	3	4162.83	-0.011191	1	83.7096	4.3e-09	K	GLQRYSLDQNNIYQQANSFNQFNENAYNQNAFNR	S	Phospho (ST)	0.0000050000000000000000000000000000.0	Spectrum46609 scans: 49011,	|	9	97.9978	GLQRYS*LDQNNIYQQANSFNQFNENAYNQNAFNR	43.3606	1		YES	GLQRYS*LDQNNIYQQANSFNQFNENAYNQNAFNR	OTPf-IMAC(DT)2010Mar11-01_CID	S179
PFL0210c	PF3D7_1204300	eukaryotic translation initiation factor 5A (EIF5A)	481	17620	18945	1	1	977.762	2930.26	3	2930.28	-0.014915	1	83.7015	4.3e-09	M	SDHEMYDNIDAGASQTYPVQAGAIKK	N	Acetyl (Protein N-term); Phospho (ST)	1.50000000000000000000000000.0	Spectrum33609 scans: 42929,	|	7	70.3131	S*DHEMYDNIDAGASQTYPVQAGAIKK	70.0071	1	Site determining ions in 2nd hit (b12, b13)	YES	S*DHEMYDNIDAGASQTYPVQAGAIKK	OTPf-IMAC(DT)2010Mar11-02_CID	S2
PFF0250w	PF3D7_0605100	RNA binding protein, putative	318	85577	17588	1	1	939.107	2814.3	3	2814.32	-0.018574	2	83.6925	4.3e-09	K	RSYALVDNEVGNSNISDEENIIKR	Q	Phospho (ST)	0.000000000000000500000000.0	Spectrum31606 scans: 41090,	|	10	132.292	RSYALVDNEVGNSNIS*DEENIIKR	41.9768	1		YES	RSYALVDNEVGNSNIS*DEENIIKR	OTPf-IMAC(DT)2010Mar11-02_CID	S22
PF08_0012	PF3D7_0827800	SET domain protein, putative (SET3)	185	283369	27339	1	1	1203.18	3606.53	3	3606.56	-0.025439	1	83.6614	4.3e-09	K	VNNTNDIYNNENLNSGDDAFKDCIQAINVDK	S	Carbamidomethyl (C); Phospho (ST)	0.0000000000000050000000200000000.0	Spectrum43788 scans: 45857,	|	4	87.8677	VNNTNDIYNNENLNS*GDDAFKDCIQAINVDK	53.2076	1	Site determining ions in 2nd hit (b5)	YES	VNNTNDIYNNENLNS*GDDAFKDCIQAINVDK	OTPf-IMAC(DT)2010Mar10-01_CID	S1954
PF11_0506	PF3D7_1149000	antigen 332, DBL-like protein (Pf332)	2581	688870	9856	1	1	739.004	2213.99	3	2213.98	0.008539	0	83.6493	4.3e-09	K	QGSVIEEVVEEEISTTEEK	L	Phospho (ST)	0.0050000000000000000.0	Spectrum61008 scans: 61831,	|	6	121.643	QGS*VIEEVVEEEISTTEEK	129.003	1	Site determining ions in 2nd hit (y15_2+)	YES	QGS*VIEEVVEEEISTTEEK	OTPf-IMAC(DT)2010Mar11-01_CID	S3087
PF10_0075	PF3D7_1007700	transcription factor with AP2 domain(s) (ApiAP2)	465	182551	13013	1	1	1203.52	2405.02	2	2405.03	-0.014649	1	83.6423	4.3e-09	R	KLSEESQMLLDDMEQTLCR	N	Carbamidomethyl (C); Phospho (ST)	0.0050000000000000020.0	Spectrum58187 scans: 58450,	|	8	144.475	KLS*EESQMLLDDMEQTLCR	38.5718	1	Site determining ions in 2nd hit at 10 peaks per window (b5)	YES	KLS*EESQMLLDDMEQTLCR	OTPf-IMAC(DT)2010Mar10-01_CID	S735
PFB0100c	PF3D7_0202000	knob-associated histidine-rich protein (KAHRP)	1292	71259	6876	1	1	1009.95	2017.88	2	2017.9	-0.010762	0	83.6313	4.3e-09	K	GASTTAGSTTGATTGANAVQSK	D	Phospho (ST)	0.0000000500000000000000.0	Spectrum8359 scans: 22263,	|	3	99.8151	GASTTAGS*TTGATTGANAVQSK	13.8855	1		YES	GASTTAGS*TTGATTGANAVQSK	OTPf-IMAC(DT)2010Mar11-02_CID	S603
IPI00791534		SLC4A1 Band 3 anion transport protein	1449	103812	31250	1	1	1378.65	4132.93	3	4132.94	-0.007453	1	83.6067	4.4e-09	R	YQSSPAKPDSSFYKGLDLNGGPDDPLQQTGQLFGGLVR	D	Deamidated (NQ); Phospho (ST)	0.00000000050000000030000000000000000000.0	Spectrum58911 scans: 64710,	|	7	140.008	YQSSPAKPDS*SFYKGLDLNGGPDDPLQQTGQLFGGLVR	18.3911	1		YES	YQSSPAKPDS*SFYKGLDLNGGPDDPLQQTGQLFGGLVR	OTPf-IMAC(DT)2010Mar11-02_CID	S356
PFL0210c	PF3D7_1204300	eukaryotic translation initiation factor 5A (EIF5A)	547	17620	19403	1	1	977.767	2930.28	3	2930.28	0.000835	1	83.5849	4.4e-09	M	SDHEMYDNIDAGASQTYPVQAGAIKK	N	Acetyl (Protein N-term); Phospho (ST)	1.50000000000000000000000000.0	Spectrum34261 scans: 38246,	|	6	50.2182	S*DHEMYDNIDAGASQTYPVQAGAIKK	36.1028	1	Site determining ions in 2nd hit (b12)	YES	S*DHEMYDNIDAGASQTYPVQAGAIKK	OTPf-IMAC(DT)2010Mar11-01_CID	S2
PFL0280c	PF3D7_1205600	conserved Plasmodium protein, unknown function	260	38994	27589	1	1	1238.87	3713.58	3	3713.56	0.016798	1	83.554	4.4e-09	K	QVEVSDNEEAADKEEEVTDEQLAFEMFEFAR	K	Phospho (ST)	0.0000500000000000000000000000000.0	Spectrum64095 scans: 64767,	|	8	66.4613	QVEVS*DNEEAADKEEEVTDEQLAFEMFEFAR	20.8813	1	Site determining ions in 2nd hit at 10 peaks per window (y20_2+, y14)	YES	QVEVS*DNEEAADKEEEVTDEQLAFEMFEFAR	OTPf-IMAC(DT)2010Mar11-01_CID	S111
PF11_0062	PF3D7_1105100	histone H2B (H2B)	307	13117	5661	1	1	928.4	1854.78	2	1854.79	-0.008536	0	83.5486	4.4e-09	K	SMNIMNSFLVDTFEK	I	Phospho (ST)	0.000000500000000.0	Spectrum66945 scans: 66842,	|	3	208.916	SMNIMNS*FLVDTFEK	66.8701	1	Site determining ions in 2nd hit (y12)	YES	SMNIMNS*FLVDTFEK	OTPf-IMAC(DT)2010Mar10-01_CID	S57
PF10_0323	PF3D7_1033200	early transcribed membrane protein 10.2 (ETRAMP10.2)	361	38902	8889	1	1	1076	2149.99	2	2149.99	-0.007037	1	83.5392	4.4e-09	R	KLASFSLYDALADASEQNK	N	Phospho (ST)	0.0005000000000000000.0	Spectrum51808 scans: 58451,	|	1	205.042	KLAS*FSLYDALADASEQNK	35.4044	1		YES	KLAS*FSLYDALADASEQNK	OTPf-IMAC(DT)2010Mar11-02_CID	S193
MAL13P1.233	PF3D7_1346300	DNA/RNA-binding protein Alba 2 (ALBA2)	508	24969	20527	1	1	998.033	2991.08	3	2991.08	-0.000719	2	83.5062	4.5e-09	K	NEDKKSGDEEEEEEEEEEDEENNK	N	Phospho (ST)	0.000005000000000000000000.0	Spectrum5183 scans: 14805,	|			NEDKKS*GDEEEEEEEEEEDEENNK	1000	1	Only one possibility	YES	NEDKKS*GDEEEEEEEEEEDEENNK	OTPf-IMAC(DT)2010Mar11-01_CID	S98
PFL0280c	PF3D7_1205600	conserved Plasmodium protein, unknown function	208	38994	28681	1	1	1281.55	3841.64	3	3841.66	-0.013827	2	83.4706	4.5e-09	K	KQVEVSDNEEAADKEEEVTDEQLAFEMFEFAR	K	Phospho (ST)	0.00000500000000000000000000000000.0	Spectrum56770 scans: 62730,	|	7	77.4032	KQVEVS*DNEEAADKEEEVTDEQLAFEMFEFAR	35.4609	1	Site determining ions in 2nd hit (b11_2+, y15_2+)	YES	KQVEVS*DNEEAADKEEEVTDEQLAFEMFEFAR	OTPf-IMAC(DT)2010Mar11-02_CID	S111
PFC0530w	PF3D7_0312500	transporter, putative	174	67725	21433	1	1	1025.48	3073.41	3	3073.43	-0.017548	0	83.4688	4.5e-09	K	INYINSVDDINNSSNNSINIQHIQHK	L	Phospho (ST)	0.00000500000000000000000000.0	Spectrum30507 scans: 40308,	|	9	76.1665	INYINS*VDDINNSSNNSINIQHIQHK	30.3039	1	Site determining ions in 2nd hit (b12, b8_2+, y18_2+)	YES	INYINS*VDDINNSSNNSINIQHIQHK	OTPf-IMAC(DT)2010Mar11-02_CID	S286
PF11_0488	PF3D7_1148000	serine/threonine protein kinase, putative	302	170598	4790	1	1	915.908	1829.8	2	1829.8	-0.00243	0	83.4684	4.5e-09	R	SLNTSTISDANNTDLGK	N	Phospho (ST)	0.50000000000000000.0	Spectrum26449 scans: 31972,	|	4	146.825	S*LNTSTISDANNTDLGK	20.4048	1		YES	S*LNTSTISDANNTDLGK	OTPf-IMAC(DT)2010Mar11-01_CID	S283
PFL0210c	PF3D7_1204300	eukaryotic translation initiation factor 5A (EIF5A)	547	17620	19293	1	1	977.766	2930.28	3	2930.28	-0.003905	1	83.4597	4.5e-09	M	SDHEMYDNIDAGASQTYPVQAGAIKK	N	Acetyl (Protein N-term); Phospho (ST)	1.50000000000000000000000000.0	Spectrum34501 scans: 38510,	|	7	50.5043	S*DHEMYDNIDAGASQTYPVQAGAIKK	52.4821	1	Site determining ions in 2nd hit (b12, b15)	YES	S*DHEMYDNIDAGASQTYPVQAGAIKK	OTPf-IMAC(DT)2010Mar11-01_CID	S2
PFA0160c	PF3D7_0103200	nucleoside transporter, putative	408	49977	8715	1	1	1073	2143.99	2	2143.99	-0.002672	2	83.4484	4.5e-09	K	GKNKSSENIQSNNVSMISK	C	Phospho (ST)	0.0000500000000000000.0	Spectrum9858 scans: 18589,	|	1	146.988	GKNKS*SENIQSNNVSMISK	18.6915	1		YES	GKNKS*SENIQSNNVSMISK	OTPf-IMAC(DT)2010Mar11-01_CID	S231
MAL8P1.69	PF3D7_0818200	14-3-3 protein, putative	889	30174	24747	1	1	1158.2	3471.59	3	3471.59	-0.002218	2	83.4475	4.5e-09	K	RAFDDAITEFDNVSEDSYKDSTLIMQLLR	D	Phospho (ST)	0.00000000000005000000000000000.0	Spectrum63463 scans: 69032,	|	7	87.6324	RAFDDAITEFDNVS*EDSYKDSTLIMQLLR	37.5657	1	Site determining ions in 2nd hit at 10 peaks per window (b16_2+)	YES	RAFDDAITEFDNVS*EDSYKDSTLIMQLLR	OTPf-IMAC(DT)2010Mar11-02_CID	S222
PFE0545c	PF3D7_0511000	translationally controlled tumor protein homolog, putative	241	19967	36078	1	1	1199.55	4794.16	4	4794.19	-0.025289	2	83.4089	4.6e-09	R	IKGNEDYGIADNSEDAVEGMGADVEHVIDIVDSFQLTSTAFSKK	E	Phospho (ST)	0.00000000000050000000000000000000000000000000.0	Spectrum68122 scans: 67995,	|	9	102.062	IKGNEDYGIADNS*EDAVEGMGADVEHVIDIVDSFQLTSTAFSKK	91.8402	1	Site determining ions in 2nd hit (b19, y17_2+, y17)	YES	IKGNEDYGIADNS*EDAVEGMGADVEHVIDIVDSFQLTSTAFSKK	OTPf-IMAC(DT)2010Mar10-01_CID	S54
PFE0040c	PF3D7_0500800	mature parasite-infected erythrocyte surface antigen,erythrocyte membrane protein 2 (MESA)	1486	168186	9234	1	1	1071.96	2141.91	2	2141.93	-0.015285	1	83.3903	4.6e-09	K	NIETDDEEETLVVKDDAK	K	Phospho (ST)	0.000500000000000000.0	Spectrum27599 scans: 32393,	|	4	156.858	NIET*DDEEETLVVKDDAK	75.6673	1	Site determining ions in 2nd hit (b4)	YES	NIET*DDEEETLVVKDDAK	OTPf-IMAC(DT)2010Mar10-01_CID	T448
PF10_0075	PF3D7_1007700	transcription factor with AP2 domain(s) (ApiAP2)	461	182551	12264	1	1	1203.52	2405.03	2	2405.03	-0.005629	1	83.377	4.6e-09	R	KLSEESQMLLDDMEQTLCR	N	Carbamidomethyl (C); Phospho (ST)	0.0050000000000000020.0	Spectrum57517 scans: 63351,	|	9	183.515	KLS*EESQMLLDDMEQTLCR	52.0867	1		YES	KLS*EESQMLLDDMEQTLCR	OTPf-IMAC(DT)2010Mar11-02_CID	S735
PFL1410c	PF3D7_1229100	ABC transporter, (CT family) (MRP2)	134	248144	10997	1	1	1153.55	2305.09	2	2305.1	-0.01595	2	83.3684	4.6e-09	K	KKSFIDLTNSISLSDECIR	Y	Carbamidomethyl (C); Phospho (ST)	0.0050000000000000200.0	Spectrum38318 scans: 46704,	|	3	148.484	KKS*FIDLTNSISLSDECIR	79.714	1	Site determining ions in 2nd hit (b6, y13)	YES	KKS*FIDLTNSISLSDECIR	OTPf-IMAC(DT)2010Mar11-02_CID	S1985
IPI00783228		SPTB Isoform 1 of Spectrin beta chain, erythrocyte	4813	246316	18158	1	1	1415.63	2829.24	2	2829.23	0.006832	0	83.322	4.7e-09	K	EELGELFAQVPSMGEEGGDADLSIEK	R	Phospho (ST)	0.00000000000500000000000000.0	Spectrum60688 scans: 61479,	|	10	154.759	EELGELFAQVPS*MGEEGGDADLSIEK	106.144	1	Site determining ions in 2nd hit (b15, y8)	YES	EELGELFAQVPS*MGEEGGDADLSIEK	OTPf-IMAC(DT)2010Mar11-01_CID	S1444
MAL7P1.12	PF3D7_0703500	erythrocyte membrane-associated antigen	350	263015	14044	1	1	850.365	2548.07	3	2548.09	-0.014166	0	83.3105	4.7e-09	K	HNSFHNNNNNDLNQINNFGIK	K	Deamidated (NQ); Phospho (ST)	0.005000030000000000000.0	Spectrum26748 scans: 37298,	|			HNS*FHNNNNNDLNQINNFGIK	1000	1	Only one possibility	YES	HNS*FHNNNNNDLNQINNFGIK	OTPf-IMAC(DT)2010Mar11-02_CID	S727
PF13_0120	PF3D7_1320700	conserved Plasmodium protein, unknown function	83	170566	6308	1	1	962.898	1923.78	2	1923.8	-0.014221	0	83.2766	4.7e-09	K	NINDQISNDGNIENER	I	Phospho (ST)	0.0000005000000000.0	Spectrum19707 scans: 26109,	|			NINDQIS*NDGNIENER	1000	1	Only one possibility	YES	NINDQIS*NDGNIENER	OTPf-IMAC(DT)2010Mar10-01_CID	S872
PFE1150w	PF3D7_0523000	multidrug resistance protein (MDR1)	438	162150	8564	1	1	1069.48	2136.95	2	2136.95	0.002843	0	83.2344	4.7e-09	K	NFSLISNSMTSNELLEMK	K	Phospho (ST)	0.000000000500000000.0	Spectrum57352 scans: 58292,	|	10	191.175	NFSLISNSMT*SNELLEMK	23.1818	1		YES	NFSLISNSMT*SNELLEMK	OTPf-IMAC(DT)2010Mar11-01_CID	T513
PFL0340w	PF3D7_1206800	conserved Plasmodium protein, unknown function	157	86260	20996	1	1	990.747	2969.22	3	2969.23	-0.013128	0	83.2134	4.8e-09	R	YCDESDDEDIYTDNIIFSQIHGLK	D	Carbamidomethyl (C); Phospho (ST)	0.020050000000000000000000.0	Spectrum57524 scans: 57721,	|	7	133.615	YCDES*DDEDIYTDNIIFSQIHGLK	59.929	1	Site determining ions in 2nd hit (y17_2+, y13_2+)	YES	YCDES*DDEDIYTDNIIFSQIHGLK	OTPf-IMAC(DT)2010Mar10-01_CID	S410
PF11_0342	PF3D7_1133200	conserved Plasmodium protein, unknown function	304	244889	11517	1	1	1147.46	2292.9	2	2292.92	-0.016384	1	83.1531	4.8e-09	K	NNMINSEDDIKTDQEYER	D	Phospho (ST)	0.000005000000000000.0	Spectrum20879 scans: 26996,	|	8	189.347	NNMINS*EDDIKTDQEYER	124.498	1	Site determining ions in 2nd hit (y9)	YES	NNMINS*EDDIKTDQEYER	OTPf-IMAC(DT)2010Mar10-01_CID	S682
PFC0165w	PF3D7_0303500	spindle pole body protein, putative	135	267810	27318	1	1	1230.86	3689.56	3	3689.54	0.016319	0	83.1449	4.8e-09	K	NYSNNNHNNNNDNNILSNDLYSYFNNYLTK	K	Phospho (ST)	0.005000000000000000000000000000.0	Spectrum60717 scans: 61511,	|	6	118.075	NYS*NNNHNNNNDNNILSNDLYSYFNNYLTK	72.3435	1	Site determining ions in 2nd hit (b10)	YES	NYS*NNNHNNNNDNNILSNDLYSYFNNYLTK	OTPf-IMAC(DT)2010Mar11-01_CID	S601
IPI00186903		APOL1 Isoform 2 of Apolipoprotein L1	83	45890	3824	1	1	855.883	1709.75	2	1709.75	-7.2e-05	0	83.1178	4.9e-09	R	VTEPISAESGEQVER	V	Phospho (ST)	0.000000005000000.0	Spectrum17309 scans: 24783,	|	5	136.262	VTEPISAES*GEQVER	68.6248	1		YES	VTEPISAES*GEQVER	OTPf-IMAC(DT)2010Mar11-01_CID	S330
PF11_0506	PF3D7_1149000	antigen 332, DBL-like protein (Pf332)	2260	688870	14114	1	1	1277.54	2553.07	2	2553.09	-0.017064	0	83.1019	4.9e-09	K	VQEEDESVTEELPEEDIINEK	V	Phospho (ST)	0.000000500000000000000.0	Spectrum41399 scans: 49545,	|	1	183.796	VQEEDES*VTEELPEEDIINEK	35.3137	1		YES	VQEEDES*VTEELPEEDIINEK	OTPf-IMAC(DT)2010Mar11-02_CID	S969
PFE0440w	PF3D7_0508900	conserved Plasmodium protein, unknown function	127	369953	9919	1	1	1111.94	2221.87	2	2221.88	-0.01469	0	83.0996	4.9e-09	R	QSNVLNDSYDDNSGMINEK	K	Phospho (ST)	0.0000000500000000000.0	Spectrum28631 scans: 38635,	|	2	127.818	QSNVLNDS*YDDNSGMINEK	64.0189	1	Site determining ions in 2nd hit at 10 peaks per window (b6)	YES	QSNVLNDS*YDDNSGMINEK	OTPf-IMAC(DT)2010Mar11-02_CID	S741
PFL1005c	PF3D7_1220900	heterochromatin protein 1 (HP1)	772	30999	20086	1	1	997.442	2989.31	3	2989.32	-0.011616	1	83.0639	4.9e-09	K	WKGYSDDENTWEPESNLIHLTTFK	K	Phospho (ST)	0.000050000000000000000000.0	Spectrum49781 scans: 56514,	|	10	96.817	WKGYS*DDENTWEPESNLIHLTTFK	13.6374	1		YES	WKGYS*DDENTWEPESNLIHLTTFK	OTPf-IMAC(DT)2010Mar11-02_CID	S33
IPI00783228		SPTB Isoform 1 of Spectrin beta chain, erythrocyte	4206	246316	21736	1	1	1038.81	3113.41	3	3113.43	-0.014364	2	83.0509	5e-09	R	KEELGELFAQVPSMGEEGGDADLSIEKR	F	Phospho (ST)	0.0000000000005000000000000000.0	Spectrum46438 scans: 53756,	|	8	115.565	KEELGELFAQVPS*MGEEGGDADLSIEKR	53.6033	1	Site determining ions in 2nd hit (b16, b22_2+, y13)	YES	KEELGELFAQVPS*MGEEGGDADLSIEKR	OTPf-IMAC(DT)2010Mar11-02_CID	S1444
PFL1170w	PF3D7_1224300	polyadenylate-binding protein, putative (PABP)	643	97169	16630	1	1	909.065	2724.17	3	2724.19	-0.012967	1	83.0504	5e-09	K	KDETAASDCADTPNILYVGPHQSR	A	Carbamidomethyl (C); Phospho (ST)	0.000000502000000000000000.0	Spectrum25564 scans: 36362,	|	3	120.393	KDETAAS*DCADTPNILYVGPHQSR	16.4057	1		YES	KDETAAS*DCADTPNILYVGPHQSR	OTPf-IMAC(DT)2010Mar11-02_CID	S408
PFL0280c	PF3D7_1205600	conserved Plasmodium protein, unknown function	208	38994	26881	1	1	1238.86	3713.56	3	3713.56	-0.005162	1	83.0463	5e-09	K	QVEVSDNEEAADKEEEVTDEQLAFEMFEFAR	K	Phospho (ST)	0.0000500000000000000000000000000.0	Spectrum63134 scans: 68670,	|	10	83.4403	QVEVS*DNEEAADKEEEVTDEQLAFEMFEFAR	30.0362	1	Site determining ions in 2nd hit (b10_2+, b12_2+)	YES	QVEVS*DNEEAADKEEEVTDEQLAFEMFEFAR	OTPf-IMAC(DT)2010Mar11-02_CID	S111
IPI00024650		SLC16A1 Monocarboxylate transporter 1	159	53923	12187	1	1	800.375	2398.1	3	2398.12	-0.011837	2	83.0246	5e-09	K	KESKEEETSIDVAGKPNEVTK	A	Deamidated (NQ); Phospho (ST)	0.005000000000000030000.0	Spectrum10891 scans: 24318,	|	9	97.8164	KES*KEEETSIDVAGKPNEVTK	14.2369	1	Site determining ions in 2nd hit (y18_2+)	YES	KES*KEEETSIDVAGKPNEVTK	OTPf-IMAC(DT)2010Mar11-02_CID	S461
MAL8P1.69	PF3D7_0818200	14-3-3 protein, putative	910	30174	26225	1	1	1158.2	3471.57	3	3471.59	-0.016498	2	82.9692	5e-09	K	RAFDDAITEFDNVSEDSYKDSTLIMQLLR	D	Phospho (ST)	0.00000000000005000000000000000.0	Spectrum64382 scans: 64266,	|	9	128.211	RAFDDAITEFDNVS*EDSYKDSTLIMQLLR	32.5283	1		YES	RAFDDAITEFDNVS*EDSYKDSTLIMQLLR	OTPf-IMAC(DT)2010Mar10-01_CID	S222
PF10_0323	PF3D7_1033200	early transcribed membrane protein 10.2 (ETRAMP10.2)	361	38902	8875	1	1	1076	2149.98	2	2149.99	-0.008257	1	82.9426	5.1e-09	R	KLASFSLYDALADASEQNK	N	Phospho (ST)	0.0005000000000000000.0	Spectrum51407 scans: 58010,	|	10	220.342	KLAS*FSLYDALADASEQNK	28.8917	1		YES	KLAS*FSLYDALADASEQNK	OTPf-IMAC(DT)2010Mar11-02_CID	S193
PFI1280c	PF3D7_0926100	protein kinase, putative	321	366731	6057	1	1	977.426	1952.84	2	1952.84	-0.001075	0	82.9361	5.1e-09	K	HSNSLENNYINVENAR	I	Phospho (ST)	0.0005000000000000.0	Spectrum22035 scans: 28288,	|	3	204.063	HSNS*LENNYINVENAR	26.3764	1		YES	HSNS*LENNYINVENAR	OTPf-IMAC(DT)2010Mar11-01_CID	S900
PF11_0506	PF3D7_1149000	antigen 332, DBL-like protein (Pf332)	2500	688870	10479	1	1	1107.99	2213.97	2	2213.98	-0.009315	0	82.9211	5.1e-09	K	QGSVIEEVVEEEISTTEEK	L	Phospho (ST)	0.0050000000000000000.0	Spectrum61586 scans: 61653,	|	2	148.706	QGS*VIEEVVEEEISTTEEK	185.147	1	Site determining ions in 2nd hit at 10 peaks per window (b11, b12, b13)	YES	QGS*VIEEVVEEEISTTEEK	OTPf-IMAC(DT)2010Mar10-01_CID	S3087
PF14_0407	PF3D7_1442900	guanine nucleotide exchange factor, putative	195	404330	23366	1	1	1055.1	3162.28	3	3162.27	0.003004	0	82.8819	5.2e-09	K	MQMNNSNIDMNLSNISYNHDELENNK	S	Deamidated (NQ); Phospho (ST)	0.00030500000000000000000000.0	Spectrum39180 scans: 42065,	|	10	36.5078	MQMNNS*NIDMNLSNISYNHDELENNK	19.6947	1		YES	MQMNNS*NIDMNLSNISYNHDELENNK	OTPf-IMAC(DT)2010Mar10-01_CID	S1002
PF11_0108	PF3D7_1110200	pre-mRNA-processing factor 6, putative (PRPF6)	161	152055	6488	1	1	974.421	1946.83	2	1946.84	-0.012346	1	82.8726	5.2e-09	K	NMDGSKSVNNTTASNISK	S	Phospho (ST)	0.000000500000000000.0	Spectrum7008 scans: 15834,	|	2	195.245	NMDGSKS*VNNTTASNISK	50.0151	1	Site determining ions in 2nd hit at 10 peaks per window (y12)	YES	NMDGSKS*VNNTTASNISK	OTPf-IMAC(DT)2010Mar10-01_CID	S1028
MAL8P1.122	PF3D7_0808300	ubiquitin regulatory protein, putative	140	27473	9029	1	1	1067.97	2133.92	2	2133.93	-0.00949	0	82.8541	5.2e-09	K	SGLEVQNSDDDFVQNLFK	S	Phospho (ST)	0.000000050000000000.0	Spectrum62061 scans: 62013,	|	5	222.674	SGLEVQNS*DDDFVQNLFK	82.7606	1		YES	SGLEVQNS*DDDFVQNLFK	OTPf-IMAC(DT)2010Mar10-01_CID	S37
PFL0280c	PF3D7_1205600	conserved Plasmodium protein, unknown function	162	38994	30575	1	1	1281.55	3841.63	3	3841.66	-0.024447	2	82.8412	5.2e-09	K	KQVEVSDNEEAADKEEEVTDEQLAFEMFEFAR	K	Phospho (ST)	0.00000500000000000000000000000000.0	Spectrum58034 scans: 58282,	|	8	64.0013	KQVEVS*DNEEAADKEEEVTDEQLAFEMFEFAR	43.2413	1	Site determining ions in 2nd hit (b12, b16, b11_2+)	YES	KQVEVS*DNEEAADKEEEVTDEQLAFEMFEFAR	OTPf-IMAC(DT)2010Mar10-01_CID	S111
PF13_0024	PF3D7_1305000	conserved Plasmodium protein, unknown function	342	174364	19405	1	1	964.06	2889.16	3	2889.18	-0.018558	1	82.833	5.2e-09	K	NDITSNDIHSQKDDNEDYINSNMK	N	Phospho (ST)	0.000000000500000000000000.0	Spectrum19281 scans: 25640,	|	5	78.6355	NDITSNDIHS*QKDDNEDYINSNMK	33.1253	1		YES	NDITSNDIHS*QKDDNEDYINSNMK	OTPf-IMAC(DT)2010Mar10-01_CID	S1072
IPI00019901		ADD1 Isoform 1 of Alpha-adducin	670	80905	2143	1	1	717.314	1432.61	2	1432.62	-0.010182	0	82.7145	5.4e-09	R	SPGSPVGEGTGSPPK	W	Phospho (ST)	0.000500000000000.0	Spectrum7328 scans: 16186,	|	1	130.561	SPGS*PVGEGTGSPPK	34.0928	1		YES	SPGS*PVGEGTGSPPK	OTPf-IMAC(DT)2010Mar10-01_CID	S358
MAL8P1.69	PF3D7_0818200	14-3-3 protein, putative	889	30174	8795	1	1	1073.43	2144.84	2	2144.85	-0.008101	0	82.5978	5.5e-09	R	AFDDAITEFDNVSEDSYK	D	Phospho (ST)	0.000000000000500000.0	Spectrum46551 scans: 53880,	|	5	199.114	AFDDAITEFDNVS*EDSYK	46.718	1		YES	AFDDAITEFDNVS*EDSYK	OTPf-IMAC(DT)2010Mar11-02_CID	S222
PFL0590c	PF3D7_1211900	non-SERCA-type Ca2 -transporting P-ATPase (ATP4)	360	133789	11197	1	1	1156.98	2311.95	2	2311.96	-0.00333	1	82.5667	5.5e-09	K	KNEVLNNSNNVEDGDNENSK	F	Phospho (ST)	0.00000005000000000000.0	Spectrum7823 scans: 17022,	|	8	210.527	KNEVLNNS*NNVEDGDNENSK	152.109	1	Site determining ions in 2nd hit (b12)	YES	KNEVLNNS*NNVEDGDNENSK	OTPf-IMAC(DT)2010Mar11-01_CID	S69
PF10_0075	PF3D7_1007700	transcription factor with AP2 domain(s) (ApiAP2)	453	182551	9473	1	1	1094.48	2186.95	2	2186.95	-0.001462	1	82.5308	5.6e-09	K	LLNSDAGQDSENEFSPTKR	T	Phospho (ST)	0.0000000005000000000.0	Spectrum20697 scans: 27186,	|	7	97.3419	LLNSDAGQDS*ENEFSPTKR	42.5767	1		YES	LLNSDAGQDS*ENEFSPTKR	OTPf-IMAC(DT)2010Mar11-01_CID	S913
PF14_0390	PF3D7_1441100	conserved Plasmodium protein, unknown function	583	26291	13333	1	1	1245.03	2488.04	2	2488.05	-0.009108	0	82.4112	5.7e-09	K	NSNTVDSSENVEEVVDNLTSEK	N	Phospho (ST)	0.0000005000000000000000.0	Spectrum51230 scans: 57815,	|	2	143.331	NSNTVDS*SENVEEVVDNLTSEK	15.438	1		YES	NSNTVDS*SENVEEVVDNLTSEK	OTPf-IMAC(DT)2010Mar11-02_CID	S12
PFE0410w	PF3D7_0508300	triose phosphate transporter (oTPT)	148	39015	18810	1	1	966.117	2895.33	3	2895.33	-0.002826	2	82.4107	5.7e-09	K	KNEYGTFPITINEGYSDNVGDNKLK	S	Phospho (ST)	0.0000000000000005000000000.0	Spectrum35510 scans: 39269,	|	9	45.7417	KNEYGTFPITINEGYS*DNVGDNKLK	33.2865	1	Site determining ions in 2nd hit at 10 peaks per window (b13)	YES	KNEYGTFPITINEGYS*DNVGDNKLK	OTPf-IMAC(DT)2010Mar11-01_CID	S22
IPI00216697		ANK1 Isoform Er1 of Ankyrin-1	3034	206137	16261	1	1	879.705	2636.09	3	2636.11	-0.016033	1	82.406	5.7e-09	K	RQDDATGAGQDSENEVSLVSGHQR	G	Deamidated (NQ); Phospho (ST)	0.000000000005030000000000.0	Spectrum15429 scans: 22774,	|	8	114.983	RQDDATGAGQDS*ENEVSLVSGHQR	42.755	1		YES	RQDDATGAGQDS*ENEVSLVSGHQR	OTPf-IMAC(DT)2010Mar10-01_CID	S1666
PFF0445w	PF3D7_0609000	conserved Plasmodium protein, unknown function	311	720062	17144	1	1	914.094	2739.26	3	2739.26	-0.002395	1	82.3581	5.8e-09	K	SVHFLLRGESNQMNNTNIMNVNK	K	Phospho (ST)	0.00000000050000000000000.0	Spectrum33159 scans: 37415,	|	4	122.605	SVHFLLRGES*NQMNNTNIMNVNK	56.9294	1	Site determining ions in 2nd hit at 10 peaks per window (b11, b15_2+, y10, y9)	YES	SVHFLLRGES*NQMNNTNIMNVNK	OTPf-IMAC(DT)2010Mar11-01_CID	S5144
PFF0920c	PF3D7_0619000.1	conserved Plasmodium protein, unknown function	82	213598	23657	1	1	1104.81	3311.41	3	3311.41	-0.001952	2	82.2888	5.9e-09	K	NNNMIDQYNSDSNFIKENDLKDYYFK	K	Phospho (ST)	0.00000000050000000000000000.0	Spectrum43719 scans: 46390,	|	3	71.4784	NNNMIDQYNS*DSNFIKENDLKDYYFK	19.6103	1	Site determining ions in 2nd hit at 10 peaks per window (y16_2+)	YES	NNNMIDQYNS*DSNFIKENDLKDYYFK	OTPf-IMAC(DT)2010Mar11-01_CID	S671
PF14_0354	PF3D7_1437400	pantothenate kinase, putative	275	90984	6460	1	1	994.403	1986.79	2	1986.79	-0.001243	0	82.255	5.9e-09	K	HSLSDNEINMYEYHR	K	Phospho (ST)	0.000500000000000.0	Spectrum21481 scans: 28049,	|	9	121.264	HSLS*DNEINMYEYHR	30.7838	1		YES	HSLS*DNEINMYEYHR	OTPf-IMAC(DT)2010Mar11-01_CID	S571
PFF1155w	PF3D7_0624000	hexokinase (HK)	239	55226	20310	1	1	1502.68	3003.35	2	3003.36	-0.009006	1	82.2503	6e-09	K	NDVTYTKLDTIECDIPINEELSWR	I	Carbamidomethyl (C); Phospho (ST)	0.000000000500200000000000.0	Spectrum55437 scans: 61519,	|	2	133.61	NDVTYTKLDT*IECDIPINEELSWR	46.9777	1	Site determining ions in 2nd hit at 10 peaks per window (y16, y15)	YES	NDVTYTKLDT*IECDIPINEELSWR	OTPf-IMAC(DT)2010Mar11-02_CID	T18
IPI00024650		SLC16A1 Monocarboxylate transporter 1	159	53923	12188	1	1	800.375	2398.1	3	2398.12	-0.011837	2	82.248	6e-09	K	KESKEEETSIDVAGKPNEVTK	A	Deamidated (NQ); Phospho (ST)	0.005000000000000030000.0	Spectrum10890 scans: 24317,	|	9	94.1914	KES*KEEETSIDVAGKPNEVTK	17.8521	1	Site determining ions in 2nd hit (b7, y18_2+)	YES	KES*KEEETSIDVAGKPNEVTK	OTPf-IMAC(DT)2010Mar11-02_CID	S461
PF10_0075	PF3D7_1007700	transcription factor with AP2 domain(s) (ApiAP2)	453	182551	12466	1	1	1203.53	2405.04	2	2405.03	0.008051	1	82.2414	6e-09	R	KLSEESQMLLDDMEQTLCR	N	Carbamidomethyl (C); Phospho (ST)	0.0050000000000000020.0	Spectrum57645 scans: 58614,	|	2	191.224	KLS*EESQMLLDDMEQTLCR	61.7244	1		YES	KLS*EESQMLLDDMEQTLCR	OTPf-IMAC(DT)2010Mar11-01_CID	S735
IPI00884361		EPB49 erythrocyte membrane protein band 4.9 isoform 3	408	40655	16221	1	1	878.34	2632	3	2632.01	-0.01364	2	82.2258	6e-09	R	RGAEEEEEEEDDDSGEEMKALR	E	Phospho (ST)	0.0000000000000500000000.0	Spectrum13824 scans: 21462,	|			RGAEEEEEEEDDDS*GEEMKALR	1000	1	Only one possibility	YES	RGAEEEEEEEDDDS*GEEMKALR	OTPf-IMAC(DT)2010Mar10-01_CID	S201
IPI00216697		ANK1 Isoform Er1 of Ankyrin-1	3073	206137	15353	1	1	879.705	2636.09	3	2636.11	-0.015493	1	82.222	6e-09	K	RQDDATGAGQDSENEVSLVSGHQR	G	Deamidated (NQ); Phospho (ST)	0.000000000005030000000000.0	Spectrum15031 scans: 27615,	|	10	148.011	RQDDATGAGQDS*ENEVSLVSGHQR	38.5269	1	Site determining ions in 2nd hit (y14)	YES	RQDDATGAGQDS*ENEVSLVSGHQR	OTPf-IMAC(DT)2010Mar11-02_CID	S1666
PFF0560c	PF3D7_0611400	SWI/SNF-related matrix-associated actin-dependent regulator of chromatin	176	97728	14075	1	1	1243.02	2484.03	2	2484.05	-0.021494	0	82.221	6e-09	K	ESNNLTDVENDNEVIDENITK	Q	Phospho (ST)	0.000005000000000000000.0	Spectrum38971 scans: 41835,	|	2	136.875	ESNNLT*DVENDNEVIDENITK	22.5377	1		YES	ESNNLT*DVENDNEVIDENITK	OTPf-IMAC(DT)2010Mar10-01_CID	T470
PFL1005c	PF3D7_1220900	heterochromatin protein 1 (HP1)	867	30999	20477	1	1	997.448	2989.32	3	2989.32	0.003954	1	82.1943	6e-09	K	WKGYSDDENTWEPESNLIHLTTFK	K	Phospho (ST)	0.000050000000000000000000.0	Spectrum50336 scans: 52175,	|	9	85.7024	WKGYS*DDENTWEPESNLIHLTTFK	13.6746	1	Site determining ions in 2nd hit (y15_2+)	YES	WKGYS*DDENTWEPESNLIHLTTFK	OTPf-IMAC(DT)2010Mar11-01_CID	S33
MAL8P1.69	PF3D7_0818200	14-3-3 protein, putative	889	30174	24758	1	1	1158.2	3471.59	3	3471.59	0.000332	2	82.1925	6e-09	K	RAFDDAITEFDNVSEDSYKDSTLIMQLLR	D	Phospho (ST)	0.00000000000005000000000000000.0	Spectrum63485 scans: 69056,	|	6	142.104	RAFDDAITEFDNVS*EDSYKDSTLIMQLLR	68.348	1		YES	RAFDDAITEFDNVS*EDSYKDSTLIMQLLR	OTPf-IMAC(DT)2010Mar11-02_CID	S222
PFL0210c	PF3D7_1204300	eukaryotic translation initiation factor 5A (EIF5A)	536	17620	20192	1	1	977.762	2930.26	3	2930.28	-0.015275	1	82.1905	6e-09	M	SDHEMYDNIDAGASQTYPVQAGAIKK	N	Acetyl (Protein N-term); Phospho (ST)	1.50000000000000000000000000.0	Spectrum33573 scans: 37404,	|	8	89.1736	S*DHEMYDNIDAGASQTYPVQAGAIKK	72.0656	1	Site determining ions in 2nd hit (b12, y14)	YES	S*DHEMYDNIDAGASQTYPVQAGAIKK	OTPf-IMAC(DT)2010Mar10-01_CID	S2
PFL1410c	PF3D7_1229100	ABC transporter, (CT family) (MRP2)	128	248144	11072	1	1	1153.56	2305.1	2	2305.1	-9e-05	2	82.1769	6.1e-09	K	KKSFIDLTNSISLSDECIR	Y	Carbamidomethyl (C); Phospho (ST)	0.0050000000000000200.0	Spectrum38523 scans: 41949,	|	3	130.555	KKS*FIDLTNSISLSDECIR	89.5975	1	Site determining ions in 2nd hit (b6)	YES	KKS*FIDLTNSISLSDECIR	OTPf-IMAC(DT)2010Mar11-01_CID	S1985
PFL0340w	PF3D7_1206800	conserved Plasmodium protein, unknown function	104	86260	19812	1	1	990.75	2969.23	3	2969.23	-0.004518	0	82.1733	6.1e-09	R	YCDESDDEDIYTDNIIFSQIHGLK	D	Carbamidomethyl (C); Phospho (ST)	0.020050000000000000000000.0	Spectrum57643 scans: 63490,	|	8	142.65	YCDES*DDEDIYTDNIIFSQIHGLK	61.7764	1	Site determining ions in 2nd hit (b9_2+, y17_2+, y13_2+)	YES	YCDES*DDEDIYTDNIIFSQIHGLK	OTPf-IMAC(DT)2010Mar11-02_CID	S410
PF07_0101	PF3D7_0723800	conserved Plasmodium protein, unknown function	362	260606	5515	1	1	919.458	1836.9	2	1836.91	-0.011277	1	82.1641	6.1e-09	K	KLSIDLLDEELDNLK	K	Phospho (ST)	0.005000000000000.0	Spectrum55481 scans: 55975,	|			KLS*IDLLDEELDNLK	1000	1	Only one possibility	YES	KLS*IDLLDEELDNLK	OTPf-IMAC(DT)2010Mar10-01_CID	S343
PFE0040c	PF3D7_0500800	mature parasite-infected erythrocyte surface antigen,erythrocyte membrane protein 2 (MESA)	1632	168186	8673	1	1	1071.97	2141.92	2	2141.93	-0.002105	1	82.1634	6.1e-09	K	NIETDDEEETLVVKDDAK	K	Phospho (ST)	0.000500000000000000.0	Spectrum26322 scans: 31833,	|	7	184.642	NIET*DDEEETLVVKDDAK	134.982	1	Site determining ions in 2nd hit at 10 peaks per window (b4)	YES	NIET*DDEEETLVVKDDAK	OTPf-IMAC(DT)2010Mar11-01_CID	T448
PF10_0039	PF3D7_1003600	membrane skeletal protein IMC1-related (ALV5)	757	32634	33833	1	1	1546.66	4636.96	3	4636.96	-0.00036	1	82.1618	6.1e-09	R	YSLDQNNIYQQANSFNQFNENAYNQNAFNRSYELLNK	Q	Deamidated (NQ); 2 Phospho (ST)	0.0000000000000500000000003000005000000.0	Spectrum53597 scans: 59876,	|	9	31.9753	YSLDQNNIYQQANS*FNQFNENAYNQNAFNRS*YELLNK	20.2113	2	Site determining ions in 2nd hit (b9, b10_2+, y27_2+, y24_2+)	YES	YSLDQNNIYQQANS*FNQFNENAYNQNAFNRS*YELLNK	OTPf-IMAC(DT)2010Mar11-02_CID	S191|S208
IPI00186903		APOL1 Isoform 2 of Apolipoprotein L1	83	45890	3825	1	1	855.883	1709.75	2	1709.75	-7.2e-05	0	82.152	6.1e-09	R	VTEPISAESGEQVER	V	Phospho (ST)	0.000000005000000.0	Spectrum17308 scans: 24782,	|	3	138.968	VTEPISAES*GEQVER	58.3001	1		YES	VTEPISAES*GEQVER	OTPf-IMAC(DT)2010Mar11-01_CID	S330
PF14_0354	PF3D7_1437400	pantothenate kinase, putative	268	90984	6953	1	1	663.268	1986.78	3	1986.79	-0.012179	0	82.1514	6.1e-09	K	HSLSDNEINMYEYHR	K	Phospho (ST)	0.000500000000000.0	Spectrum21952 scans: 27805,	|	7	81.2056	HSLS*DNEINMYEYHR	23.7154	1	Site determining ions in 2nd hit at 10 peaks per window (b3)	YES	HSLS*DNEINMYEYHR	OTPf-IMAC(DT)2010Mar10-01_CID	S571
MAL13P1.233	PF3D7_1346300	DNA/RNA-binding protein Alba 2 (ALBA2)	508	24969	20532	1	1	998.033	2991.08	3	2991.08	-0.000719	2	82.1415	6.1e-09	K	NEDKKSGDEEEEEEEEEEDEENNK	N	Phospho (ST)	0.000005000000000000000000.0	Spectrum4815 scans: 14400,	|			NEDKKS*GDEEEEEEEEEEDEENNK	1000	1	Only one possibility	YES	NEDKKS*GDEEEEEEEEEEDEENNK	OTPf-IMAC(DT)2010Mar11-01_CID	S98
PF07_0008	PF3D7_0702500	Plasmodium exported protein, unknown function	617	27656	25042	1	1	1115.15	3342.43	3	3342.45	-0.020577	1	82.1297	6.1e-09	R	SFSGSKYNTSNLASSSTTESSVSGLNTNEAHV	-	Phospho (ST)	0.00000000050000000000000000000000.0	Spectrum32119 scans: 36197,	|	8	104.812	SFSGSKYNTS*NLASSSTTESSVSGLNTNEAHV	22.4419	1	Site determining ions in 2nd hit (b14, b11_2+)	YES	SFSGSKYNTS*NLASSSTTESSVSGLNTNEAHV	OTPf-IMAC(DT)2010Mar10-01_CID	S231
MAL13P1.214	PF3D7_1343000	phosphoethanolamine N-methyltransferase (PMT)	1569	31024	2853	1	1	791.889	1581.76	2	1581.77	-0.001052	1	82.0992	6.2e-09	K	KILSDIELNENSK	V	Phospho (ST)	0.0005000000000.0	Spectrum29429 scans: 34487,	|	5	139.557	KILS*DIELNENSK	156.93	1		YES	KILS*DIELNENSK	OTPf-IMAC(DT)2010Mar11-01_CID	S49
MAL8P1.69	PF3D7_0818200	14-3-3 protein, putative	889	30174	24750	1	1	1158.2	3471.59	3	3471.59	-0.001498	2	82.0733	6.2e-09	K	RAFDDAITEFDNVSEDSYKDSTLIMQLLR	D	Phospho (ST)	0.00000000000005000000000000000.0	Spectrum63103 scans: 68636,	|	7	104.427	RAFDDAITEFDNVS*EDSYKDSTLIMQLLR	37.6014	1	Site determining ions in 2nd hit at 10 peaks per window (b14_2+)	YES	RAFDDAITEFDNVS*EDSYKDSTLIMQLLR	OTPf-IMAC(DT)2010Mar11-02_CID	S222
PFE0040c	PF3D7_0500800	mature parasite-infected erythrocyte surface antigen,erythrocyte membrane protein 2 (MESA)	1486	168186	9232	1	1	1071.96	2141.91	2	2141.93	-0.015765	1	82.0554	6.2e-09	K	NIETDDEEETLVVKDDAK	K	Phospho (ST)	0.000500000000000000.0	Spectrum26038 scans: 31065,	|	5	110.786	NIET*DDEEETLVVKDDAK	69.8401	1	Site determining ions in 2nd hit (b4)	YES	NIET*DDEEETLVVKDDAK	OTPf-IMAC(DT)2010Mar10-01_CID	T448
PF14_0354	PF3D7_1437400	pantothenate kinase, putative	275	90984	12892	1	1	1221.01	2440	2	2439.99	0.008134	0	82.0436	6.2e-09	K	IPIFNFNSDSYCNYMNSFK	S	Carbamidomethyl (C); Phospho (ST)	0.0000000500020000000.0	Spectrum63026 scans: 63744,	|	2	145.216	IPIFNFNS*DSYCNYMNSFK	49.532	1		YES	IPIFNFNS*DSYCNYMNSFK	OTPf-IMAC(DT)2010Mar11-01_CID	S516
MAL13P1.266	PF3D7_1352400	conserved Plasmodium protein, unknown function	265	190171	18564	1	1	1433.09	2864.16	2	2864.17	-0.004784	0	82.0366	6.3e-09	K	TLGNNLYMNNESGDEHMLEYDPTK	A	Phospho (ST)	0.000000000005000000000000.0	Spectrum40037 scans: 43334,	|	6	71.8855	TLGNNLYMNNES*GDEHMLEYDPTK	24.4052	1	Site determining ions in 2nd hit (y14)	YES	TLGNNLYMNNES*GDEHMLEYDPTK	OTPf-IMAC(DT)2010Mar11-01_CID	S951
PF11_0037	PF3D7_1102500	Plasmodium exported protein (PHISTb), unknown function (GEXP02)	109	73842	28980	1	1	1267.89	3800.64	3	3800.62	0.020561	0	82.0332	6.3e-09	K	HIMEYDNSENTIDDLSEEENYNQLFNLLYR	A	Phospho (ST)	0.000000000000000500000000000000.0	Spectrum63190 scans: 63924,	|	7	103.263	HIMEYDNSENTIDDLS*EEENYNQLFNLLYR	33.0615	1	Site determining ions in 2nd hit (b14)	YES	HIMEYDNSENTIDDLS*EEENYNQLFNLLYR	OTPf-IMAC(DT)2010Mar11-01_CID	S376
PFF1155w	PF3D7_0624000	hexokinase (HK)	487	55226	30729	1	1	1284.92	3851.74	3	3851.75	-0.012363	2	81.9918	6.3e-09	M	SEYDIAKNDVTYTKLDTIECDIPINEELSWR	I	Acetyl (Protein N-term); Carbamidomethyl (C); Phospho (ST)	1.0000000000000000500200000000000.0	Spectrum61148 scans: 61171,	|	10	83.0701	SEYDIAKNDVTYTKLDT*IECDIPINEELSWR	30.6515	1	Site determining ions in 2nd hit (y16)	YES	SEYDIAKNDVTYTKLDT*IECDIPINEELSWR	OTPf-IMAC(DT)2010Mar10-01_CID	T18
PF11_0506	PF3D7_1149000	antigen 332, DBL-like protein (Pf332)	2500	688870	10469	1	1	1107.99	2213.97	2	2213.98	-0.013215	0	81.9852	6.3e-09	K	QGSVIEEVVEEEISTTEEK	L	Phospho (ST)	0.0050000000000000000.0	Spectrum61591 scans: 61659,	|	3	128.446	QGS*VIEEVVEEEISTTEEK	163.169	1	Site determining ions in 2nd hit at 10 peaks per window (b10)	YES	QGS*VIEEVVEEEISTTEEK	OTPf-IMAC(DT)2010Mar10-01_CID	S3087
PFL0210c	PF3D7_1204300	eukaryotic translation initiation factor 5A (EIF5A)	481	17620	19088	1	1	977.766	2930.28	3	2930.28	-0.003725	1	81.9772	6.3e-09	M	SDHEMYDNIDAGASQTYPVQAGAIKK	N	Acetyl (Protein N-term); Phospho (ST)	1.50000000000000000000000000.0	Spectrum68892 scans: 74224,	|	10	32.5958	S*DHEMYDNIDAGASQTYPVQAGAIKK	20.0843	1	Site determining ions in 2nd hit (b12, b12_2+)	YES	S*DHEMYDNIDAGASQTYPVQAGAIKK	OTPf-IMAC(DT)2010Mar11-02_CID	S2
PF13_0362	PF3D7_1369700	U1 small nuclear ribonucleoprotein a, putative	95	20406	21446	1	1	1000.05	2997.13	3	2997.15	-0.019495	2	81.9202	6.4e-09	K	TKDRELANSTMENFNENDDENEESS	-	Phospho (ST)	0.0000000000000000000000005.0	Spectrum22644 scans: 28566,	|	6	153.563	TKDRELANSTMENFNENDDENEES*S	31.0384	1	Site determining ions in 2nd hit (b24_2+)	YES	TKDRELANSTMENFNENDDENEES*S	OTPf-IMAC(DT)2010Mar10-01_CID	S174
PFL1005c	PF3D7_1220900	heterochromatin protein 1 (HP1)	867	30999	16303	1	1	1338.58	2675.14	2	2675.14	-0.00383	0	81.9037	6.5e-09	K	GYSDDENTWEPESNLIHLTTFK	K	Phospho (ST)	0.0050000000000000000000.0	Spectrum53954 scans: 55345,	|	1	104.26	GYS*DDENTWEPESNLIHLTTFK	26.3149	1	Site determining ions in 2nd hit at 10 peaks per window (y15)	YES	GYS*DDENTWEPESNLIHLTTFK	OTPf-IMAC(DT)2010Mar11-01_CID	S33
IPI00216697		ANK1 Isoform Er1 of Ankyrin-1	3034	206137	16259	1	1	879.705	2636.09	3	2636.11	-0.018223	1	81.8844	6.5e-09	K	RQDDATGAGQDSENEVSLVSGHQR	G	Deamidated (NQ); Phospho (ST)	0.000000000005030000000000.0	Spectrum15420 scans: 22764,	|	4	123.454	RQDDATGAGQDS*ENEVSLVSGHQR	34.1105	1	Site determining ions in 2nd hit at 10 peaks per window (y14_2+, y14)	YES	RQDDATGAGQDS*ENEVSLVSGHQR	OTPf-IMAC(DT)2010Mar10-01_CID	S1666
PF11_0408	PF3D7_1139800	conserved Plasmodium protein, unknown function	82	265097	7715	1	1	1038.89	2075.76	2	2075.77	-0.013725	0	81.8811	6.5e-09	K	NISDDETYSNCSAMHPR	R	Carbamidomethyl (C); Phospho (ST)	0.00500000002000000.0	Spectrum15930 scans: 28604,	|	7	120.896	NIS*DDETYSNCSAMHPR	64.8807	1	Site determining ions in 2nd hit at 10 peaks per window (y14)	YES	NIS*DDETYSNCSAMHPR	OTPf-IMAC(DT)2010Mar11-02_CID	S518
MAL8P1.69	PF3D7_0818200	14-3-3 protein, putative	889	30174	24746	1	1	1158.2	3471.59	3	3471.59	-0.002938	2	81.8636	6.5e-09	K	RAFDDAITEFDNVSEDSYKDSTLIMQLLR	D	Phospho (ST)	0.00000000000005000000000000000.0	Spectrum63794 scans: 69396,	|	10	98.2425	RAFDDAITEFDNVS*EDSYKDSTLIMQLLR	13.1027	1		YES	RAFDDAITEFDNVS*EDSYKDSTLIMQLLR	OTPf-IMAC(DT)2010Mar11-02_CID	S222
PFL0210c	PF3D7_1204300	eukaryotic translation initiation factor 5A (EIF5A)	536	17620	18321	1	1	1402.09	2802.16	2	2802.18	-0.021184	0	81.8504	6.5e-09	M	SDHEMYDNIDAGASQTYPVQAGAIK	K	Acetyl (Protein N-term); Phospho (ST)	1.5000000000000000000000000.0	Spectrum42617 scans: 44996,	|	6	115.416	S*DHEMYDNIDAGASQTYPVQAGAIK	86.6949	1	Site determining ions in 2nd hit (b10, b13, y15, y13, y12)	YES	S*DHEMYDNIDAGASQTYPVQAGAIK	OTPf-IMAC(DT)2010Mar10-01_CID	S2
PFC0325c	PF3D7_0307700	conserved Plasmodium protein, unknown function	405	216125	6723	1	1	1005.98	2009.94	2	2009.94	-0.002796	0	81.8499	6.5e-09	R	LNSSQLLNENLDNTLSR	I	Phospho (ST)	0.00500000000000000.0	Spectrum40549 scans: 43639,	|	1	173.907	LNS*SQLLNENLDNTLSR	18.53	1		YES	LNS*SQLLNENLDNTLSR	OTPf-IMAC(DT)2010Mar11-01_CID	S89
PFL1395c	PF3D7_1228800	conserved Plasmodium protein, unknown function	295	378674	5778	1	1	960.431	1918.85	2	1918.85	0.001332	0	81.8309	6.6e-09	K	NIFNDNNYSPSNSLLK	T	Phospho (ST)	0.0000000050000000.0	Spectrum43795 scans: 46474,	|	1	135.23	NIFNDNNYS*PSNSLLK	35.6211	1	Site determining ions in 2nd hit at 10 peaks per window (y7)	YES	NIFNDNNYS*PSNSLLK	OTPf-IMAC(DT)2010Mar11-01_CID	S2357
PF11_0037	PF3D7_1102500	Plasmodium exported protein (PHISTb), unknown function (GEXP02)	101	73842	30037	1	1	1267.87	3800.6	3	3800.62	-0.017149	0	81.8216	6.6e-09	K	HIMEYDNSENTIDDLSEEENYNQLFNLLYR	A	Phospho (ST)	0.000000000000000500000000000000.0	Spectrum63819 scans: 63794,	|	6	91.5925	HIMEYDNSENTIDDLS*EEENYNQLFNLLYR	20.234	1	Site determining ions in 2nd hit at 10 peaks per window (b15)	YES	HIMEYDNSENTIDDLS*EEENYNQLFNLLYR	OTPf-IMAC(DT)2010Mar10-01_CID	S376
PF10_0039	PF3D7_1003600	membrane skeletal protein IMC1-related (ALV5)	757	32634	33642	1	1	1519.67	4555.99	3	4556.01	-0.017057	1	81.8065	6.6e-09	R	YSLDQNNIYQQANSFNQFNENAYNQNAFNRSYELLNK	Q	Phospho (ST)	0.0000000000000000000000000000005000000.0	Spectrum51058 scans: 57626,	|	5	55.5903	YSLDQNNIYQQANSFNQFNENAYNQNAFNRS*YELLNK	37.0841	1	Site determining ions in 2nd hit at 10 peaks per window (b26_2+, y18_2+)	YES	YSLDQNNIYQQANSFNQFNENAYNQNAFNRS*YELLNK	OTPf-IMAC(DT)2010Mar11-02_CID	S208
PF11_0342	PF3D7_1133200	conserved Plasmodium protein, unknown function	411	244889	10899	1	1	1147.47	2292.92	2	2292.92	-0.004424	1	81.8057	6.6e-09	K	NNMINSEDDIKTDQEYER	D	Phospho (ST)	0.000005000000000000.0	Spectrum20835 scans: 27338,	|	10	150.037	NNMINS*EDDIKTDQEYER	97.7749	1		YES	NNMINS*EDDIKTDQEYER	OTPf-IMAC(DT)2010Mar11-01_CID	S682
IPI00783228		SPTB Isoform 1 of Spectrin beta chain, erythrocyte	4351	246316	22998	1	1	1038.81	3113.41	3	3113.43	-0.017664	2	81.755	6.7e-09	R	KEELGELFAQVPSMGEEGGDADLSIEKR	F	Phospho (ST)	0.0000000000005000000000000000.0	Spectrum47736 scans: 49186,	|	7	82.2645	KEELGELFAQVPS*MGEEGGDADLSIEKR	68.1899	1	Site determining ions in 2nd hit (b19, b22_2+, y13_2+)	YES	KEELGELFAQVPS*MGEEGGDADLSIEKR	OTPf-IMAC(DT)2010Mar10-01_CID	S1444
MAL8P1.122	PF3D7_0808300	ubiquitin regulatory protein, putative	140	27473	9032	1	1	1067.97	2133.92	2	2133.93	-0.00925	0	81.7457	6.7e-09	K	SGLEVQNSDDDFVQNLFK	S	Phospho (ST)	0.000000050000000000.0	Spectrum60489 scans: 60647,	|	3	155.877	SGLEVQNS*DDDFVQNLFK	66.2296	1	Site determining ions in 2nd hit at 10 peaks per window (y16)	YES	SGLEVQNS*DDDFVQNLFK	OTPf-IMAC(DT)2010Mar10-01_CID	S37
PFC0285c	PF3D7_0306800	T-complex protein beta subunit, putative	268	59030	8623	1	1	1069.95	2137.88	2	2137.9	-0.014632	0	81.7143	6.7e-09	K	VNVHSFEDVQDLENEER	L	Phospho (ST)	0.00005000000000000.0	Spectrum33217 scans: 42497,	|			VNVHS*FEDVQDLENEER	1000	1	Only one possibility	YES	VNVHS*FEDVQDLENEER	OTPf-IMAC(DT)2010Mar11-02_CID	S262
MAL13P1.233	PF3D7_1346300	DNA/RNA-binding protein Alba 2 (ALBA2)	448	24969	15979	1	1	873.973	2618.9	3	2618.91	-0.016589	1	81.7093	6.7e-09	K	SGDEEEEEEEEEEDEENNKNK	E	Phospho (ST)	0.500000000000000000000.0	Spectrum6402 scans: 15522,	|			S*GDEEEEEEEEEEDEENNKNK	1000	1	Only one possibility	YES	S*GDEEEEEEEEEEDEENNKNK	OTPf-IMAC(DT)2010Mar10-01_CID	S98
PF11_0447	PF3D7_1143400	translation initiation factor eIF-1A, putative	115	17856	30827	1	1	1328.53	3982.56	3	3982.55	0.012932	0	81.681	6.8e-09	K	INETDIFDDDGQNGVEFLDDESDEEAQEEMNNAR	R	Phospho (ST)	0.0000000000000000000005000000000000.0	Spectrum56508 scans: 57529,	|	9	176.469	INETDIFDDDGQNGVEFLDDES*DEEAQEEMNNAR	146.033	1	Site determining ions in 2nd hit (b4, y26_2+, y24_2+, y17)	YES	INETDIFDDDGQNGVEFLDDES*DEEAQEEMNNAR	OTPf-IMAC(DT)2010Mar11-01_CID	S136
PFF0250w	PF3D7_0605100	RNA binding protein, putative	336	85577	18630	1	1	939.107	2814.3	3	2814.32	-0.020584	2	81.6779	6.8e-09	K	RSYALVDNEVGNSNISDEENIIKR	Q	Phospho (ST)	0.000000000000000500000000.0	Spectrum31993 scans: 36058,	|	8	79.8428	RSYALVDNEVGNSNIS*DEENIIKR	44.221	1	Site determining ions in 2nd hit (y11)	YES	RSYALVDNEVGNSNIS*DEENIIKR	OTPf-IMAC(DT)2010Mar10-01_CID	S22
PF11_0086	PF3D7_1107300	polyadenylate-binding protein-interacting protein 1, putative (PAIP1)	747	381639	8823	1	1	1073.91	2145.81	2	2145.82	-0.010883	0	81.6775	6.8e-09	R	EGYNSEDNDNTAGNYYLK	N	Phospho (ST)	0.000050000000000000.0	Spectrum25368 scans: 36146,	|	9	94.5173	EGYNS*EDNDNTAGNYYLK	70.4158	1		YES	EGYNS*EDNDNTAGNYYLK	OTPf-IMAC(DT)2010Mar11-02_CID	S1069
PFD1115c	PF3D7_0423600	conserved Plasmodium protein, unknown function	137	190828	4648	1	1	903.371	1804.73	2	1804.74	-0.013734	0	81.6507	6.8e-09	K	NVISDEQDGEDTLYK	K	Phospho (ST)	0.000500000000000.0	Spectrum30104 scans: 39865,	|	7	134.959	NVIS*DEQDGEDTLYK	133.747	1		YES	NVIS*DEQDGEDTLYK	OTPf-IMAC(DT)2010Mar11-02_CID	S677
MAL8P1.63	PF3D7_0819500	conserved protein, unknown function	82	45653	28247	1	1	1253.2	3756.57	3	3756.56	0.009601	0	81.6446	6.8e-09	K	DYLSEAHTENNNELDSMFYIMNVQNELSDNK	S	Phospho (ST)	0.0000000000000000000000000005000.0	Spectrum62854 scans: 63554,	|	8	64.781	DYLSEAHTENNNELDSMFYIMNVQNELS*DNK	90.267	1	Site determining ions in 2nd hit (b27_2+, y13_2+, y7_2+)	YES	DYLSEAHTENNNELDSMFYIMNVQNELS*DNK	OTPf-IMAC(DT)2010Mar11-01_CID	S201
PFD0385w	PF3D7_0407800	conserved Plasmodium protein, unknown function	544	229981	10195	1	1	749.319	2244.93	3	2244.94	-0.00189	1	81.5425	7e-09	K	KYYSVDYSNENNEYIHK	N	Phospho (ST)	0.00050000000000000.0	Spectrum19897 scans: 26716,	|	9	65.9343	KYYS*VDYSNENNEYIHK	36.7214	1	Site determining ions in 2nd hit at 10 peaks per window (b7_2+)	YES	KYYS*VDYSNENNEYIHK	OTPf-IMAC(DT)2010Mar11-01_CID	S1788
MAL7P1.174	PF3D7_0731300	Plasmodium exported protein (PHISTb), unknown function (PfG174)	132	37699	11233	1	1	1157.49	2312.96	2	2312.96	-0.001071	0	81.5109	7.1e-09	K	DGNDSSSEELDNTNVPTSKPK	K	Phospho (ST)	0.000050000000000000000.0	Spectrum14113 scans: 22137,	|	1	127.996	DGNDS*SSEELDNTNVPTSKPK	18.5971	1		YES	DGNDS*SSEELDNTNVPTSKPK	OTPf-IMAC(DT)2010Mar11-01_CID	S78
PF10_0039	PF3D7_1003600	membrane skeletal protein IMC1-related (ALV5)	710	32634	34165	1	1	1415.27	4242.77	3	4242.8	-0.022685	1	81.5065	7.1e-09	K	GLQRYSLDQNNIYQQANSFNQFNENAYNQNAFNR	S	2 Phospho (ST)	0.0000050000000000050000000000000000.0	Spectrum48889 scans: 50204,	|			GLQRYS*LDQNNIYQQANS*FNQFNENAYNQNAFNR	1000	2	Only one possibility	YES	GLQRYS*LDQNNIYQQANS*FNQFNENAYNQNAFNR	OTPf-IMAC(DT)2010Mar10-01_CID	S179|S191
PF11_0086	PF3D7_1107300	polyadenylate-binding protein-interacting protein 1, putative (PAIP1)	930	381639	17098	1	1	912.383	2734.13	3	2734.13	7.2e-05	1	81.4709	7.1e-09	K	SIDALTENENNKNDAECSDSTTVK	N	Carbamidomethyl (C); Phospho (ST)	0.000000000000000025000000.0	Spectrum17139 scans: 24596,	|	7	89.6373	SIDALTENENNKNDAECS*DSTTVK	14.1111	1		YES	SIDALTENENNKNDAECS*DSTTVK	OTPf-IMAC(DT)2010Mar11-01_CID	S1715
PFI1525w	PF3D7_0931400	conserved Plasmodium protein, unknown function	170	37138	8112	1	1	1053.91	2105.82	2	2105.83	-0.012929	1	81.4341	7.2e-09	K	LKSENDMDENNITSCEK	M	Carbamidomethyl (C); Phospho (ST)	0.00500000000000200.0	Spectrum12328 scans: 25532,	|	6	242.079	LKS*ENDMDENNITSCEK	227.381	1	Site determining ions in 2nd hit at 10 peaks per window (b5, b6, b12)	YES	LKS*ENDMDENNITSCEK	OTPf-IMAC(DT)2010Mar11-02_CID	S76
PFL0210c	PF3D7_1204300	eukaryotic translation initiation factor 5A (EIF5A)	547	17620	17766	1	1	935.069	2802.19	3	2802.18	0.00089	0	81.4337	7.2e-09	M	SDHEMYDNIDAGASQTYPVQAGAIK	K	Acetyl (Protein N-term); Phospho (ST)	1.5000000000000000000000000.0	Spectrum41347 scans: 44517,	|	10	90.7757	S*DHEMYDNIDAGASQTYPVQAGAIK	19.7345	1	Site determining ions in 2nd hit (y23_2+, y15_2+, y14_2+, y15, y14, y13, y12)	YES	S*DHEMYDNIDAGASQTYPVQAGAIK	OTPf-IMAC(DT)2010Mar11-01_CID	S2
PF07_0012	PF3D7_0703200	conserved Plasmodium protein, unknown function	120	182425	9519	1	1	1078.93	2155.85	2	2155.87	-0.013994	0	81.4292	7.2e-09	K	NMSTYEGDELEGEYVNVK	N	Phospho (ST)	0.005000000000000000.0	Spectrum38608 scans: 41436,	|	1	121.229	NMS*TYEGDELEGEYVNVK	18.5134	1		YES	NMS*TYEGDELEGEYVNVK	OTPf-IMAC(DT)2010Mar10-01_CID	S115
MAL13P1.75	PF3D7_1314700	conserved Plasmodium protein, unknown function	106	65630	9846	1	1	1109.46	2216.91	2	2216.92	-0.011268	1	81.4082	7.2e-09	K	NKSDDDQNNIYENDIVNK	S	Phospho (ST)	0.005000000000000000.0	Spectrum20734 scans: 32120,	|			NKS*DDDQNNIYENDIVNK	1000	1	Only one possibility	YES	NKS*DDDQNNIYENDIVNK	OTPf-IMAC(DT)2010Mar11-02_CID	S258
PFF1155w	PF3D7_0624000	hexokinase (HK)	456	55226	29598	1	1	1284.93	3851.76	3	3851.75	0.009627	2	81.4067	7.2e-09	M	SEYDIAKNDVTYTKLDTIECDIPINEELSWR	I	Acetyl (Protein N-term); Carbamidomethyl (C); Phospho (ST)	1.5000000000000000000200000000000.0	Spectrum60967 scans: 61786,	|	7	82.9625	S*EYDIAKNDVTYTKLDTIECDIPINEELSWR	22.5073	1	Site determining ions in 2nd hit (b4, b6, b12_2+)	YES	S*EYDIAKNDVTYTKLDTIECDIPINEELSWR	OTPf-IMAC(DT)2010Mar11-01_CID	S2
PF08_0074	PF3D7_0814200	DNA/RNA-binding protein Alba 1 (ALBA1)	296	27242	17919	1	1	1380.58	2759.15	2	2759.17	-0.020923	0	81.4011	7.2e-09	R	CGSTVITDQYVSGQDNSEHVVQEK	T	Carbamidomethyl (C); Phospho (ST)	0.200000000005000000000000.0	Spectrum22511 scans: 28420,	|	5	106.945	CGSTVITDQYVS*GQDNSEHVVQEK	48.9713	1	Site determining ions in 2nd hit at 10 peaks per window (y12)	YES	CGSTVITDQYVS*GQDNSEHVVQEK	OTPf-IMAC(DT)2010Mar10-01_CID	S83
IPI00024689		AQP1 Aquaporin-1	237	28508	22020	1	1	1035.47	3103.38	3	3103.38	-0.002665	1	81.3766	7.3e-09	K	VWTSGQVEEYDLDADDINSRVEMKPK	-	Phospho (ST)	0.00000000000000000050000000.0	Spectrum35930 scans: 39731,	|	10	84.8164	VWTSGQVEEYDLDADDINS*RVEMKPK	62.7871	1	Site determining ions in 2nd hit (b14, y12, y11)	YES	VWTSGQVEEYDLDADDINS*RVEMKPK	OTPf-IMAC(DT)2010Mar11-01_CID	S262
PFF1430c	PF3D7_0629500	amino acid transporter, putative	188	68815	25289	1	1	1121.79	3362.36	3	3362.38	-0.023326	0	81.3671	7.3e-09	K	NSSNNNNNNTIVDISDGDYTNDEEGTNKPK	R	Phospho (ST)	0.000000000000005000000000000000.0	Spectrum23733 scans: 29388,	|	10	81.4727	NSSNNNNNNTIVDIS*DGDYTNDEEGTNKPK	41.1842	1	Site determining ions in 2nd hit (b10, b13)	YES	NSSNNNNNNTIVDIS*DGDYTNDEEGTNKPK	OTPf-IMAC(DT)2010Mar10-01_CID	S140
PF11_0408	PF3D7_1139800	conserved Plasmodium protein, unknown function	81	265097	7659	1	1	1038.89	2075.77	2	2075.77	-0.001525	0	81.3368	7.4e-09	K	NISDDETYSNCSAMHPR	R	Carbamidomethyl (C); Phospho (ST)	0.00500000002000000.0	Spectrum16448 scans: 23836,	|	4	114.99	NIS*DDETYSNCSAMHPR	79.3208	1		YES	NIS*DDETYSNCSAMHPR	OTPf-IMAC(DT)2010Mar11-01_CID	S518
PF14_0354	PF3D7_1437400	pantothenate kinase, putative	275	90984	12888	1	1	1221.01	2440	2	2439.99	0.007154	0	81.3267	7.4e-09	K	IPIFNFNSDSYCNYMNSFK	S	Carbamidomethyl (C); Phospho (ST)	0.0000000500020000000.0	Spectrum62498 scans: 63309,	|	1	132.324	IPIFNFNS*DSYCNYMNSFK	35.35	1	Site determining ions in 2nd hit at 10 peaks per window (y10)	YES	IPIFNFNS*DSYCNYMNSFK	OTPf-IMAC(DT)2010Mar11-01_CID	S516
PFE0545c	PF3D7_0511000	translationally controlled tumor protein homolog, putative	245	19967	34110	1	1	1199.55	4794.18	4	4794.19	-0.004769	2	81.3188	7.4e-09	R	IKGNEDYGIADNSEDAVEGMGADVEHVIDIVDSFQLTSTAFSKK	E	Phospho (ST)	0.00000000000050000000000000000000000000000000.0	Spectrum66124 scans: 71655,	|	10	109.239	IKGNEDYGIADNS*EDAVEGMGADVEHVIDIVDSFQLTSTAFSKK	83.4063	1	Site determining ions in 2nd hit (b28_2+, y17_2+)	YES	IKGNEDYGIADNS*EDAVEGMGADVEHVIDIVDSFQLTSTAFSKK	OTPf-IMAC(DT)2010Mar11-02_CID	S54
PF14_0431	PF3D7_1445400	protein serine/threonine kinase-1 (CLK1)	254	106687	17581	1	1	930.707	2789.1	3	2789.1	-0.000555	0	81.3084	7.4e-09	R	NNSNNNNNGYYYHNYNNGYQIR	N	Phospho (ST)	0.0050000000000000000000.0	Spectrum22000 scans: 28250,	|			NNS*NNNNNGYYYHNYNNGYQIR	1000	1	Only one possibility	YES	NNS*NNNNNGYYYHNYNNGYQIR	OTPf-IMAC(DT)2010Mar11-01_CID	S57
PF11_0310	PF3D7_1129900	transporter, putative	238	70094	5189	1	1	910.901	1819.79	2	1819.8	-0.011201	1	81.305	7.4e-09	K	KDEYAASTNNSSNLVK	S	Phospho (ST)	0.0000000000500000.0	Spectrum9708 scans: 18095,	|	10	151.431	KDEYAASTNNS*SNLVK	23.6664	1		YES	KDEYAASTNNS*SNLVK	OTPf-IMAC(DT)2010Mar10-01_CID	S395
IPI00791534		SLC4A1 Band 3 anion transport protein	1576	103812	32753	1	1	1405.32	4212.92	3	4212.91	0.015103	1	81.301	7.4e-09	R	YQSSPAKPDSSFYKGLDLNGGPDDPLQQTGQLFGGLVR	D	Deamidated (NQ); 2 Phospho (ST)	0.00000000055000000000000000030000000000.0	Spectrum64605 scans: 65328,	|	7	71.3218	YQSSPAKPDS*S*FYKGLDLNGGPDDPLQQTGQLFGGLVR	15.8788	2	Site determining ions in 2nd hit (y33_2+, y28_2+)	YES	YQSSPAKPDS*S*FYKGLDLNGGPDDPLQQTGQLFGGLVR	OTPf-IMAC(DT)2010Mar11-01_CID	S356|S357
PFF0870w	PF3D7_0618000	conserved Plasmodium membrane protein, unknown function	555	92697	12055	1	1	1189.07	2376.13	2	2376.13	-0.000484	2	81.2485	7.5e-09	K	KKNSEQNTIYNNSSITNTIK	T	Phospho (ST)	0.00050000000000000000.0	Spectrum18140 scans: 25220,	|	3	129.381	KKNS*EQNTIYNNSSITNTIK	66.5606	1	Site determining ions in 2nd hit (b5, b6)	YES	KKNS*EQNTIYNNSSITNTIK	OTPf-IMAC(DT)2010Mar11-01_CID	S374
PFC0105w	PF3D7_0302100	serine/threonine protein kinase (SRPK1)	218	157274	6541	1	1	996.393	1990.77	2	1990.78	-0.009656	0	81.2099	7.6e-09	K	NNSNSNNFIYDGHNSSK	N	Phospho (ST)	0.00500000000000000.0	Spectrum12704 scans: 25946,	|	2	136.56	NNS*NSNNFIYDGHNSSK	49.9596	1	Site determining ions in 2nd hit at 10 peaks per window (b3)	YES	NNS*NSNNFIYDGHNSSK	OTPf-IMAC(DT)2010Mar11-02_CID	S880
PFE0040c	PF3D7_0500800	mature parasite-infected erythrocyte surface antigen,erythrocyte membrane protein 2 (MESA)	1486	168186	9262	1	1	1071.96	2141.91	2	2141.93	-0.012605	1	81.1852	7.6e-09	K	NIETDDEEETLVVKDDAK	K	Phospho (ST)	0.000500000000000000.0	Spectrum26850 scans: 31959,	|	5	137.612	NIET*DDEEETLVVKDDAK	85.5196	1	Site determining ions in 2nd hit (b5)	YES	NIET*DDEEETLVVKDDAK	OTPf-IMAC(DT)2010Mar10-01_CID	T448
PF11_0465	PF3D7_1145400	dynamin-like protein (DYN1)	249	96313	7002	1	1	1012.39	2022.76	2	2022.77	-0.013034	0	81.1713	7.6e-09	K	YYSNMMSDQEYNITGK	A	Phospho (ST)	0.0000005000000000.0	Spectrum34281 scans: 43256,	|	5	136.513	YYSNMMS*DQEYNITGK	73.5477	1		YES	YYSNMMS*DQEYNITGK	OTPf-IMAC(DT)2010Mar11-02_CID	S580
IPI00783228		SPTB Isoform 1 of Spectrin beta chain, erythrocyte	4813	246316	22160	1	1	1038.82	3113.43	3	3113.43	-8.4e-05	2	81.154	7.7e-09	R	KEELGELFAQVPSMGEEGGDADLSIEKR	F	Phospho (ST)	0.0000000000005000000000000000.0	Spectrum47336 scans: 49424,	|	3	66.4431	KEELGELFAQVPS*MGEEGGDADLSIEKR	26.9818	1	Site determining ions in 2nd hit at 10 peaks per window (b18, b19_2+, b22_2+, y13, y11, y9)	YES	KEELGELFAQVPS*MGEEGGDADLSIEKR	OTPf-IMAC(DT)2010Mar11-01_CID	S1444
PF10_0063	PF3D7_1006200	DNA/RNA-binding protein Alba 3 (ALBA3)	438	11969	13196	1	1	1210.53	2419.04	2	2419.06	-0.017485	1	81.1185	7.7e-09	M	ASTEEVSQERSENSIQVSMTK	K	Phospho (ST)	0.000000500000000000000.0	Spectrum18766 scans: 25524,	|	5	119.306	ASTEEVS*QERSENSIQVSMTK	23.5598	1	Site determining ions in 2nd hit at 10 peaks per window (y16)	YES	ASTEEVS*QERSENSIQVSMTK	OTPf-IMAC(DT)2010Mar10-01_CID	S8
PF11_0408	PF3D7_1139800	conserved Plasmodium protein, unknown function	82	265097	7716	1	1	1038.89	2075.76	2	2075.77	-0.013725	0	81.1113	7.7e-09	K	NISDDETYSNCSAMHPR	R	Carbamidomethyl (C); Phospho (ST)	0.00500000002000000.0	Spectrum15924 scans: 28598,	|	4	123.691	NIS*DDETYSNCSAMHPR	79.4985	1		YES	NIS*DDETYSNCSAMHPR	OTPf-IMAC(DT)2010Mar11-02_CID	S518
PF14_0354	PF3D7_1437400	pantothenate kinase, putative	304	90984	6498	1	1	994.398	1986.78	2	1986.79	-0.011743	0	81.0825	7.8e-09	K	HSLSDNEINMYEYHR	K	Phospho (ST)	0.000500000000000.0	Spectrum21394 scans: 32846,	|	3	143.193	HSLS*DNEINMYEYHR	26.0951	1		YES	HSLS*DNEINMYEYHR	OTPf-IMAC(DT)2010Mar11-02_CID	S571
PF11_0506	PF3D7_1149000	antigen 332, DBL-like protein (Pf332)	2500	688870	26517	1	1	1167.53	3499.56	3	3499.58	-0.01909	2	81.0758	7.8e-09	K	KTMDEEIGDQGSVAEKVEEEELVTEEVIER	E	Phospho (ST)	0.000000000005000000000000000000.0	Spectrum51227 scans: 52180,	|	7	95.5932	KTMDEEIGDQGS*VAEKVEEEELVTEEVIER	24.3485	1	Site determining ions in 2nd hit (b3)	YES	KTMDEEIGDQGS*VAEKVEEEELVTEEVIER	OTPf-IMAC(DT)2010Mar10-01_CID	S1358
PFL1900w	PF3D7_1239200	transcription factor with AP2 domain(s) (ApiAP2)	592	299197	3961	1	1	862.356	1722.7	2	1722.7	-0.001163	1	81.0698	7.8e-09	K	MMNSYDEQQLKEK	I	Phospho (ST)	0.0005000000000.0	Spectrum13952 scans: 21960,	|			MMNS*YDEQQLKEK	1000	1	Only one possibility	YES	MMNS*YDEQQLKEK	OTPf-IMAC(DT)2010Mar11-01_CID	S1890
PF11_0397	PF3D7_1138600	beta-catenin-like protein 1, putative	81	62379	30271	1	1	1335.92	4004.73	3	4004.71	0.021015	2	81.0647	7.8e-09	M	ADEEFSDEEEVDVEEILKQAENIECVDENSIKK	I	Acetyl (Protein N-term); Carbamidomethyl (C); Deamidated (NQ); Phospho (ST)	1.000005000000000000300000200000000.0	Spectrum65717 scans: 71207,	|	8	94.0153	ADEEFS*DEEEVDVEEILKQAENIECVDENSIKK	91.7163	1	Site determining ions in 2nd hit (b13, b12_2+, b16_2+)	YES	ADEEFS*DEEEVDVEEILKQAENIECVDENSIKK	OTPf-IMAC(DT)2010Mar11-02_CID	S7
MAL8P1.69	PF3D7_0818200	14-3-3 protein, putative	910	30174	24592	1	1	1106.17	3315.48	3	3315.49	-0.010973	1	81.041	7.9e-09	R	AFDDAITEFDNVSEDSYKDSTLIMQLLR	D	Phospho (ST)	0.0000000000005000000000000000.0	Spectrum69622 scans: 69483,	|	5	107.689	AFDDAITEFDNVS*EDSYKDSTLIMQLLR	36.1356	1	Site determining ions in 2nd hit (y18_2+)	YES	AFDDAITEFDNVS*EDSYKDSTLIMQLLR	OTPf-IMAC(DT)2010Mar10-01_CID	S222
PFL0210c	PF3D7_1204300	eukaryotic translation initiation factor 5A (EIF5A)	481	17620	17354	1	1	935.065	2802.17	3	2802.18	-0.0121	0	81.0335	7.9e-09	M	SDHEMYDNIDAGASQTYPVQAGAIK	K	Acetyl (Protein N-term); Phospho (ST)	1.5000000000000000000000000.0	Spectrum41805 scans: 49672,	|	8	92.2213	S*DHEMYDNIDAGASQTYPVQAGAIK	20.3513	1	Site determining ions in 2nd hit (b10, b12, b10_2+, y15_2+, y14_2+, y15, y14, y13, y12)	YES	S*DHEMYDNIDAGASQTYPVQAGAIK	OTPf-IMAC(DT)2010Mar11-02_CID	S2
PF14_0390	PF3D7_1441100	conserved Plasmodium protein, unknown function	615	26291	15363	1	1	1309.08	2616.14	2	2616.14	-0.004203	1	81.0285	7.9e-09	K	KNSNTVDSSENVEEVVDNLTSEK	N	Phospho (ST)	0.00000005000000000000000.0	Spectrum42070 scans: 45008,	|	1	166.041	KNSNTVDS*SENVEEVVDNLTSEK	18.3267	1		YES	KNSNTVDS*SENVEEVVDNLTSEK	OTPf-IMAC(DT)2010Mar11-01_CID	S12
PFL0170w	PF3D7_1203400	transporter, putative	187	149101	17667	1	1	1366.56	2731.11	2	2731.14	-0.022649	1	81.0193	7.9e-09	K	NSSDDYMKDLSFDELLENNFQK	S	Phospho (ST)	0.0000000000500000000000.0	Spectrum56932 scans: 57278,	|	4	121.819	NSSDDYMKDLS*FDELLENNFQK	51.1709	1	Site determining ions in 2nd hit at 10 peaks per window (b10, y13, y12)	YES	NSSDDYMKDLS*FDELLENNFQK	OTPf-IMAC(DT)2010Mar10-01_CID	S929
PF10_0115	PF3D7_1011800	QF122 antigen	595	131545	23379	1	1	1095.42	3283.24	3	3283.25	-0.008097	1	81.0108	7.9e-09	R	SKEEMSNNNNNNNSSSNGGAFNNSYHESR	Y	Deamidated (NQ); Phospho (ST)	0.00000000000005003000000000000.0	Spectrum7896 scans: 17102,	|	1	75.8886	SKEEMSNNNNNNNS*SSNGGAFNNSYHESR	15.5648	1	Site determining ions in 2nd hit at 10 peaks per window (y15)	YES	SKEEMSNNNNNNNS*SSNGGAFNNSYHESR	OTPf-IMAC(DT)2010Mar11-01_CID	S955
PFF1300w	PF3D7_0626800	pyruvate kinase (PyrK)	1577	55625	7603	1	1	1017.47	2032.93	2	2032.94	-0.011631	1	81.0014	7.9e-09	K	YKNSAAGASMQSAANITLR	Q	Phospho (ST)	0.0005000000000000000.0	Spectrum25056 scans: 30410,	|	5	211.085	YKNS*AAGASMQSAANITLR	82.1811	1	Site determining ions in 2nd hit at 10 peaks per window (b5, b8)	YES	YKNS*AAGASMQSAANITLR	OTPf-IMAC(DT)2010Mar10-01_CID	S9
PF10_0361	PF3D7_1036900	conserved Plasmodium protein, unknown function	431	192514	9642	1	1	1082.45	2162.88	2	2162.89	-0.014479	0	80.9979	7.9e-09	K	SSTVATHGSQENSSAAFMSGK	N	Phospho (ST)	0.000000005000000000000.0	Spectrum13970 scans: 21623,	|	7	162.463	SSTVATHGS*QENSSAAFMSGK	41.3495	1	Site determining ions in 2nd hit at 10 peaks per window (y15)	YES	SSTVATHGS*QENSSAAFMSGK	OTPf-IMAC(DT)2010Mar10-01_CID	S1086
MAL8P1.69	PF3D7_0818200	14-3-3 protein, putative	1099	30174	23719	1	1	1106.18	3315.51	3	3315.49	0.020887	1	80.9548	8e-09	R	AFDDAITEFDNVSEDSYKDSTLIMQLLR	D	Phospho (ST)	0.0000000000005000000000000000.0	Spectrum68011 scans: 68617,	|	9	115.072	AFDDAITEFDNVS*EDSYKDSTLIMQLLR	59.7578	1	Site determining ions in 2nd hit (b11_2+, y18_2+)	YES	AFDDAITEFDNVS*EDSYKDSTLIMQLLR	OTPf-IMAC(DT)2010Mar11-01_CID	S222
PFC0240c	PF3D7_0305300	conserved Plasmodium membrane protein, unknown function	445	114431	9051	1	1	1068.47	2134.92	2	2134.93	-0.015644	2	80.9442	8e-09	R	KKNSEENNAYNLFNNEK	L	Phospho (ST)	0.00050000000000000.0	Spectrum18237 scans: 24942,	|			KKNS*EENNAYNLFNNEK	1000	1	Only one possibility	YES	KKNS*EENNAYNLFNNEK	OTPf-IMAC(DT)2010Mar10-01_CID	S275
PFL0280c	PF3D7_1205600	conserved Plasmodium protein, unknown function	260	38994	29449	1	1	1281.56	3841.66	3	3841.66	0.000453	2	80.9174	8.1e-09	K	KQVEVSDNEEAADKEEEVTDEQLAFEMFEFAR	K	Phospho (ST)	0.00000500000000000000000000000000.0	Spectrum56870 scans: 57927,	|	4	75.6339	KQVEVS*DNEEAADKEEEVTDEQLAFEMFEFAR	24.7211	1	Site determining ions in 2nd hit at 10 peaks per window (b12, b18_2+, y15)	YES	KQVEVS*DNEEAADKEEEVTDEQLAFEMFEFAR	OTPf-IMAC(DT)2010Mar11-01_CID	S111
IPI00019901		ADD1 Isoform 1 of Alpha-adducin	775	80905	22109	1	1	1036.83	3107.46	3	3107.45	0.011328	2	80.8942	8.1e-09	K	RVSMILQSPAFCEELESMIQEQFKK	G	Carbamidomethyl (C); Phospho (ST)	0.0050000000020000000000000.0	Spectrum62833 scans: 63531,	|	9	101.218	RVS*MILQSPAFCEELESMIQEQFKK	29.7971	1		YES	RVS*MILQSPAFCEELESMIQEQFKK	OTPf-IMAC(DT)2010Mar11-01_CID	S59
PFB0115w	PF3D7_0202400	conserved Plasmodium protein, unknown function	144	141763	14578	1	1	854.693	2561.06	3	2561.05	0.00269	3	80.8839	8.2e-09	K	KTERDEEETEEDEKETEVEK	K	Phospho (ST)	0.00000000500000000000.0	Spectrum3181 scans: 12927,	|	10	78.8839	KTERDEEET*EEDEKETEVEK	34.0072	1	Site determining ions in 2nd hit (y14_2+, y12_2+)	YES	KTERDEEET*EEDEKETEVEK	OTPf-IMAC(DT)2010Mar11-01_CID	T563
MAL8P1.69	PF3D7_0818200	14-3-3 protein, putative	1099	30174	25279	1	1	1158.21	3471.61	3	3471.59	0.016442	2	80.8834	8.2e-09	K	RAFDDAITEFDNVSEDSYKDSTLIMQLLR	D	Phospho (ST)	0.00000000000005000000000000000.0	Spectrum62631 scans: 63455,	|	5	107.915	RAFDDAITEFDNVS*EDSYKDSTLIMQLLR	32.1255	1	Site determining ions in 2nd hit at 10 peaks per window (b15, b16, b14_2+)	YES	RAFDDAITEFDNVS*EDSYKDSTLIMQLLR	OTPf-IMAC(DT)2010Mar11-01_CID	S222
PF13_0237	PF3D7_1343300	conserved Plasmodium protein, unknown function	138	114514	19554	1	1	986.493	2956.46	3	2956.47	-0.013316	1	80.8795	8.2e-09	K	VLAHLARTPQESNADDFIVIQDSPIK	C	Phospho (ST)	0.00000005000000000000000000.0	Spectrum40003 scans: 48289,	|	10	121.349	VLAHLART*PQESNADDFIVIQDSPIK	41.396	1	Site determining ions in 2nd hit (y17_2+)	YES	VLAHLART*PQESNADDFIVIQDSPIK	OTPf-IMAC(DT)2010Mar11-02_CID	T719
PF14_0028	PF3D7_1402700	pre-mRNA splicing factor, putative	81	77954	16107	1	1	1342.56	2683.11	2	2683.13	-0.015473	1	80.8737	8.2e-09	K	INYIDVNKSEEENDEENIDGHK	I	Phospho (ST)	0.0000000050000000000000.0	Spectrum21607 scans: 33080,	|			INYIDVNKS*EEENDEENIDGHK	1000	1	Only one possibility	YES	INYIDVNKS*EEENDEENIDGHK	OTPf-IMAC(DT)2010Mar11-02_CID	S546
PF10_0075	PF3D7_1007700	transcription factor with AP2 domain(s) (ApiAP2)	453	182551	12456	1	1	1203.52	2405.02	2	2405.03	-0.007569	1	80.8576	8.2e-09	R	KLSEESQMLLDDMEQTLCR	N	Carbamidomethyl (C); Phospho (ST)	0.0050000000000000020.0	Spectrum58237 scans: 59095,	|	6	103.782	KLS*EESQMLLDDMEQTLCR	28.5534	1		YES	KLS*EESQMLLDDMEQTLCR	OTPf-IMAC(DT)2010Mar11-01_CID	S735
MAL7P1.19	PF3D7_0704600	ubiquitin transferase, putative	304	460131	16371	1	1	902.457	2704.35	3	2704.34	0.004561	0	80.8542	8.2e-09	K	NVNNNSPINLSESVTQNIINSLLK	E	Phospho (ST)	0.000005000000000000000000.0	Spectrum69041 scans: 74387,	|	9	98.5696	NVNNNS*PINLSESVTQNIINSLLK	47.6307	1	Site determining ions in 2nd hit (b8)	YES	NVNNNS*PINLSESVTQNIINSLLK	OTPf-IMAC(DT)2010Mar11-02_CID	S3530
PF10_0314	PF3D7_1032100	mRNA-decapping enzyme subunit 1, putative (DCP1)	224	137901	8212	1	1	706.292	2115.85	3	2115.85	-0.000126	1	80.8459	8.2e-09	K	LKNENESMNSDGNNDVTR	I	Phospho (ST)	0.000000000500000000.0	Spectrum5094 scans: 14707,	|	4	104.979	LKNENESMNS*DGNNDVTR	52.9679	1	Site determining ions in 2nd hit at 10 peaks per window (b9)	YES	LKNENESMNS*DGNNDVTR	OTPf-IMAC(DT)2010Mar11-01_CID	S158
PF10_0244	PF3D7_1025000	formin 2, putative	224	116275	24514	1	1	1147.9	3440.67	3	3440.69	-0.01839	1	80.831	8.3e-09	K	VLQNNDILLNNLPIDNYVLCNAPSNQHKK	Y	Carbamidomethyl (C); Phospho (ST)	0.00000000000000000002000500000.0	Spectrum49077 scans: 56037,	|			VLQNNDILLNNLPIDNYVLCNAPS*NQHKK	1000	1	Only one possibility	YES	VLQNNDILLNNLPIDNYVLCNAPS*NQHKK	OTPf-IMAC(DT)2010Mar11-02_CID	S900
PFL0280c	PF3D7_1205600	conserved Plasmodium protein, unknown function	260	38994	27573	1	1	1238.87	3713.57	3	3713.56	0.013138	1	80.8298	8.3e-09	K	QVEVSDNEEAADKEEEVTDEQLAFEMFEFAR	K	Phospho (ST)	0.0000500000000000000000000000000.0	Spectrum63546 scans: 64316,	|	9	82.9441	QVEVS*DNEEAADKEEEVTDEQLAFEMFEFAR	34.6438	1	Site determining ions in 2nd hit (b12_2+)	YES	QVEVS*DNEEAADKEEEVTDEQLAFEMFEFAR	OTPf-IMAC(DT)2010Mar11-01_CID	S111
PF08_0113	PF3D7_0806800	vacuolar proton translocating ATPase subunit A, putative	437	122920	10570	1	1	1111.48	2220.95	2	2220.96	-0.015769	1	80.8054	8.3e-09	K	NVEELESLKSAGDTNNMYK	N	Phospho (ST)	0.0000000005000000000.0	Spectrum29375 scans: 33998,	|	10	127.658	NVEELESLKS*AGDTNNMYK	50.0987	1		YES	NVEELESLKS*AGDTNNMYK	OTPf-IMAC(DT)2010Mar10-01_CID	S256
PFF0870w	PF3D7_0618000	conserved Plasmodium membrane protein, unknown function	571	92697	10201	1	1	1125.02	2248.02	2	2248.04	-0.015148	1	80.7243	8.5e-09	K	KNSEQNTIYNNSSITNTIK	T	Phospho (ST)	0.0050000000000000000.0	Spectrum23415 scans: 34386,	|	3	182.461	KNS*EQNTIYNNSSITNTIK	86.1409	1	Site determining ions in 2nd hit at 10 peaks per window (b4)	YES	KNS*EQNTIYNNSSITNTIK	OTPf-IMAC(DT)2010Mar11-02_CID	S374
PFE0040c	PF3D7_0500800	mature parasite-infected erythrocyte surface antigen,erythrocyte membrane protein 2 (MESA)	1497	168186	8700	1	1	1071.96	2141.91	2	2141.93	-0.016025	1	80.6817	8.5e-09	K	NIETDDEEETLVVKDDAK	K	Phospho (ST)	0.000500000000000000.0	Spectrum27901 scans: 38237,	|	6	126.414	NIET*DDEEETLVVKDDAK	83.8993	1		YES	NIET*DDEEETLVVKDDAK	OTPf-IMAC(DT)2010Mar11-02_CID	T448
MAL8P1.69	PF3D7_0818200	14-3-3 protein, putative	1099	30174	23686	1	1	1106.17	3315.5	3	3315.49	0.010627	1	80.6815	8.5e-09	R	AFDDAITEFDNVSEDSYKDSTLIMQLLR	D	Phospho (ST)	0.0000000000005000000000000000.0	Spectrum68781 scans: 69333,	|	7	102.273	AFDDAITEFDNVS*EDSYKDSTLIMQLLR	26.9484	1		YES	AFDDAITEFDNVS*EDSYKDSTLIMQLLR	OTPf-IMAC(DT)2010Mar11-01_CID	S222
PFE0040c	PF3D7_0500800	mature parasite-infected erythrocyte surface antigen,erythrocyte membrane protein 2 (MESA)	1486	168186	9225	1	1	1071.96	2141.91	2	2141.93	-0.016745	1	80.6804	8.5e-09	K	NIETDDEEETLVVKDDAK	K	Phospho (ST)	0.000500000000000000.0	Spectrum26127 scans: 31163,	|	9	122.445	NIET*DDEEETLVVKDDAK	77.8036	1	Site determining ions in 2nd hit (b4, y13)	YES	NIET*DDEEETLVVKDDAK	OTPf-IMAC(DT)2010Mar10-01_CID	T448
IPI00791534		SLC4A1 Band 3 anion transport protein	1576	103812	32774	1	1	1405.32	4212.93	3	4212.91	0.017323	1	80.6613	8.6e-09	R	YQSSPAKPDSSFYKGLDLNGGPDDPLQQTGQLFGGLVR	D	Deamidated (NQ); 2 Phospho (ST)	0.00000000055000000030000000000000000000.0	Spectrum63477 scans: 64240,	|	5	139.129	YQSSPAKPDS*S*FYKGLDLNGGPDDPLQQTGQLFGGLVR	19.543	2	Site determining ions in 2nd hit (b7, y28_2+)	YES	YQSSPAKPDS*S*FYKGLDLNGGPDDPLQQTGQLFGGLVR	OTPf-IMAC(DT)2010Mar11-01_CID	S356|S357
PF11_0111	PF3D7_1110400	asparagine-rich antigen	543	173819	33120	1	1	1422.22	4263.64	3	4263.65	-0.005846	3	80.6088	8.7e-09	K	EKDMNDTNSNNNNNNNNNNSDDDAEKKNENIEDMEK	K	Phospho (ST)	0.000000000000000000050000000000000000.0	Spectrum8934 scans: 17892,	|	8	80.2852	EKDMNDTNSNNNNNNNNNNS*DDDAEKKNENIEDMEK	18.927	1	Site determining ions in 2nd hit (y17_2+)	YES	EKDMNDTNSNNNNNNNNNNS*DDDAEKKNENIEDMEK	OTPf-IMAC(DT)2010Mar11-01_CID	S490
PFL0210c	PF3D7_1204300	eukaryotic translation initiation factor 5A (EIF5A)	547	17620	18753	1	1	963.762	2888.27	3	2888.27	-0.003426	1	80.5874	8.7e-09	M	SDHEMYDNIDAGASQTYPVQAGAIKK	N	Phospho (ST)	0.50000000000000000000000000.0	Spectrum28182 scans: 33527,	|	10	116.351	S*DHEMYDNIDAGASQTYPVQAGAIKK	64.9571	1	Site determining ions in 2nd hit (b3, b6_2+, y25_2+)	YES	S*DHEMYDNIDAGASQTYPVQAGAIKK	OTPf-IMAC(DT)2010Mar11-01_CID	S2
IPI00783228		SPTB Isoform 1 of Spectrin beta chain, erythrocyte	4206	246316	21730	1	1	1038.81	3113.41	3	3113.43	-0.014724	2	80.5674	8.8e-09	R	KEELGELFAQVPSMGEEGGDADLSIEKR	F	Phospho (ST)	0.0000000000005000000000000000.0	Spectrum47175 scans: 54189,	|	7	95.7071	KEELGELFAQVPS*MGEEGGDADLSIEKR	43.6837	1	Site determining ions in 2nd hit (b22_2+, y13)	YES	KEELGELFAQVPS*MGEEGGDADLSIEKR	OTPf-IMAC(DT)2010Mar11-02_CID	S1444
PFE0040c	PF3D7_0500800	mature parasite-infected erythrocyte surface antigen,erythrocyte membrane protein 2 (MESA)	1497	168186	8709	1	1	1071.96	2141.91	2	2141.93	-0.013085	1	80.5358	8.8e-09	K	NIETDDEEETLVVKDDAK	K	Phospho (ST)	0.000500000000000000.0	Spectrum26654 scans: 37194,	|	9	129.254	NIET*DDEEETLVVKDDAK	100.17	1	Site determining ions in 2nd hit (b4)	YES	NIET*DDEEETLVVKDDAK	OTPf-IMAC(DT)2010Mar11-02_CID	T448
IPI00220459		KEL Kell blood group glycoprotein	127	82771	8945	1	1	1065.94	2129.86	2	2129.87	-0.01425	0	80.5068	8.9e-09	R	SQAGGMGTLWSQESTPEER	L	Phospho (ST)	0.5000000000000000000.0	Spectrum35849 scans: 39087,	|	2	129.975	S*QAGGMGTLWSQESTPEER	60.7914	1	Site determining ions in 2nd hit at 10 peaks per window (b6, y14)	YES	S*QAGGMGTLWSQESTPEER	OTPf-IMAC(DT)2010Mar10-01_CID	S15
PFI1475w	PF3D7_0930300	merozoite surface protein 1 (MSP1)	977	195605	5828	1	1	963.013	1924.01	2	1924.01	0.005243	0	80.506	8.9e-09	K	LLSTGLVQNFPNTIISK	L	Phospho (ST)	0.00500000000000000.0	Spectrum58626 scans: 59523,	|	1	102.65	LLS*TGLVQNFPNTIISK	18.684	1		YES	LLS*TGLVQNFPNTIISK	OTPf-IMAC(DT)2010Mar11-01_CID	S1582
PF14_0649	PF3D7_1468100	conserved Plasmodium protein, unknown function	1049	295648	7076	1	1	1000.98	1999.95	2	1999.96	-0.012502	1	80.4799	9e-09	K	RASGTSNLQDTTTTNLIK	N	Phospho (ST)	0.005000000000000000.0	Spectrum21222 scans: 27374,	|	5	130.756	RAS*GTSNLQDTTTTNLIK	38.3772	1		YES	RAS*GTSNLQDTTTTNLIK	OTPf-IMAC(DT)2010Mar10-01_CID	S222
PFL0340w	PF3D7_1206800	conserved Plasmodium protein, unknown function	191	86260	20169	1	1	990.753	2969.24	3	2969.23	0.005202	0	80.4542	9e-09	R	YCDESDDEDIYTDNIIFSQIHGLK	D	Carbamidomethyl (C); Phospho (ST)	0.020050000000000000000000.0	Spectrum59334 scans: 60166,	|	6	108.373	YCDES*DDEDIYTDNIIFSQIHGLK	49.451	1	Site determining ions in 2nd hit (y19_2+, y17_2+, y13_2+)	YES	YCDES*DDEDIYTDNIIFSQIHGLK	OTPf-IMAC(DT)2010Mar11-01_CID	S410
PF14_0354	PF3D7_1437400	pantothenate kinase, putative	275	90984	12887	1	1	1221.01	2440	2	2439.99	0.006914	0	80.4464	9e-09	K	IPIFNFNSDSYCNYMNSFK	S	Carbamidomethyl (C); Phospho (ST)	0.0000000500020000000.0	Spectrum63036 scans: 63755,	|	7	142.168	IPIFNFNS*DSYCNYMNSFK	33.4531	1		YES	IPIFNFNS*DSYCNYMNSFK	OTPf-IMAC(DT)2010Mar11-01_CID	S516
IPI00216697		ANK1 Isoform Er1 of Ankyrin-1	3262	206137	15687	1	1	879.71	2636.11	3	2636.11	-0.002293	1	80.4368	9e-09	K	RQDDATGAGQDSENEVSLVSGHQR	G	Deamidated (NQ); Phospho (ST)	0.000000000005030000000000.0	Spectrum15120 scans: 22818,	|	10	117.634	RQDDATGAGQDS*ENEVSLVSGHQR	22.7165	1	Site determining ions in 2nd hit (y14)	YES	RQDDATGAGQDS*ENEVSLVSGHQR	OTPf-IMAC(DT)2010Mar11-01_CID	S1666
PFI1085w	PF3D7_0922100	ubiquitin-like protein, putative	831	181976	19586	1	1	1452.65	2903.29	2	2903.31	-0.020436	0	80.4107	9.1e-09	K	NIYNNNTVDLNNSNNIYNPNIATSK	N	Phospho (ST)	0.0000000000005000000000000.0	Spectrum38890 scans: 41746,	|	3	136.375	NIYNNNTVDLNNS*NNIYNPNIATSK	106.932	1	Site determining ions in 2nd hit at 10 peaks per window (b9, b10, y18)	YES	NIYNNNTVDLNNS*NNIYNPNIATSK	OTPf-IMAC(DT)2010Mar10-01_CID	S686
PFA0160c	PF3D7_0103200	nucleoside transporter, putative	427	49977	6198	1	1	955.364	1908.71	2	1908.73	-0.012858	0	80.4078	9.1e-09	K	CIEYNGSNDLCEVEK	G	2 Carbamidomethyl (C); Phospho (ST)	0.200000500020000.0	Spectrum26749 scans: 31847,	|			CIEYNGS*NDLCEVEK	1000	1	Only one possibility	YES	CIEYNGS*NDLCEVEK	OTPf-IMAC(DT)2010Mar10-01_CID	S218
PF11_0037	PF3D7_1102500	Plasmodium exported protein (PHISTb), unknown function (GEXP02)	102	73842	28234	1	1	1267.88	3800.61	3	3800.62	-0.012019	0	80.3869	9.1e-09	K	HIMEYDNSENTIDDLSEEENYNQLFNLLYR	A	Phospho (ST)	0.000000000000000500000000000000.0	Spectrum62641 scans: 68288,	|	9	90.668	HIMEYDNSENTIDDLS*EEENYNQLFNLLYR	36.6684	1	Site determining ions in 2nd hit (b14)	YES	HIMEYDNSENTIDDLS*EEENYNQLFNLLYR	OTPf-IMAC(DT)2010Mar11-02_CID	S376
PFL0210c	PF3D7_1204300	eukaryotic translation initiation factor 5A (EIF5A)	547	17620	17746	1	1	935.068	2802.18	3	2802.18	-0.00076	0	80.3741	9.2e-09	M	SDHEMYDNIDAGASQTYPVQAGAIK	K	Acetyl (Protein N-term); Phospho (ST)	1.5000000000000000000000000.0	Spectrum42282 scans: 45242,	|	10	78.7605	S*DHEMYDNIDAGASQTYPVQAGAIK	28.8764	1	Site determining ions in 2nd hit (b10, b12, y15_2+, y13_2+, y15, y14, y13, y12)	YES	S*DHEMYDNIDAGASQTYPVQAGAIK	OTPf-IMAC(DT)2010Mar11-01_CID	S2
PFI0580c	PF3D7_0911900	falstatin (ICP)	80	46929	29473	1	1	1258.53	3772.57	3	3772.56	0.013415	0	80.3723	9.2e-09	R	IFSEEENTEVESAENNHTNSLNPNESCDQIIK	L	Carbamidomethyl (C); 2 Deamidated (NQ); Phospho (ST)	0.00500030000000300000000000200000.0	Spectrum39532 scans: 42176,	|	8	96.9527	IFS*EEENTEVESAENNHTNSLNPNESCDQIIK	39.5121	1	Site determining ions in 2nd hit (b5)	YES	IFS*EEENTEVESAENNHTNSLNPNESCDQIIK	OTPf-IMAC(DT)2010Mar10-01_CID	S228
MAL8P1.122	PF3D7_0808300	ubiquitin regulatory protein, putative	140	27473	9018	1	1	1067.96	2133.92	2	2133.93	-0.01047	0	80.3715	9.2e-09	K	SGLEVQNSDDDFVQNLFK	S	Phospho (ST)	0.000000050000000000.0	Spectrum61491 scans: 61549,	|	8	223.947	SGLEVQNS*DDDFVQNLFK	66.7538	1		YES	SGLEVQNS*DDDFVQNLFK	OTPf-IMAC(DT)2010Mar10-01_CID	S37
MAL8P1.69	PF3D7_0818200	14-3-3 protein, putative	889	30174	24757	1	1	1158.2	3471.59	3	3471.59	0.000332	2	80.3509	9.2e-09	K	RAFDDAITEFDNVSEDSYKDSTLIMQLLR	D	Phospho (ST)	0.00000000000005000000000000000.0	Spectrum63205 scans: 68748,	|	6	90.2093	RAFDDAITEFDNVS*EDSYKDSTLIMQLLR	18.9718	1		YES	RAFDDAITEFDNVS*EDSYKDSTLIMQLLR	OTPf-IMAC(DT)2010Mar11-02_CID	S222
PFC0760c	PF3D7_0317300	conserved Plasmodium protein, unknown function	435	402704	7840	1	1	1045.43	2088.85	2	2088.85	-0.003858	0	80.3418	9.2e-09	R	SHFSGDNEYIQDQLSNR	E	Phospho (ST)	0.00050000000000000.0	Spectrum26402 scans: 31921,	|	6	220.565	SHFS*GDNEYIQDQLSNR	16.3679	1	Site determining ions in 2nd hit at 10 peaks per window (y14)	YES	SHFS*GDNEYIQDQLSNR	OTPf-IMAC(DT)2010Mar11-01_CID	S568
MAL8P1.69	PF3D7_0818200	14-3-3 protein, putative	910	30174	24593	1	1	1106.17	3315.48	3	3315.49	-0.010973	1	80.3276	9.3e-09	R	AFDDAITEFDNVSEDSYKDSTLIMQLLR	D	Phospho (ST)	0.0000000000005000000000000000.0	Spectrum69620 scans: 69481,	|	6	121.349	AFDDAITEFDNVS*EDSYKDSTLIMQLLR	34.2347	1	Site determining ions in 2nd hit at 10 peaks per window (b10, b11_2+, y18_2+)	YES	AFDDAITEFDNVS*EDSYKDSTLIMQLLR	OTPf-IMAC(DT)2010Mar10-01_CID	S222
MAL7P1.19	PF3D7_0704600	ubiquitin transferase, putative	324	460131	16720	1	1	902.461	2704.36	3	2704.34	0.017191	0	80.2973	9.3e-09	K	NVNNNSPINLSESVTQNIINSLLK	E	Phospho (ST)	0.000005000000000000000000.0	Spectrum70002 scans: 70567,	|	7	138.618	NVNNNS*PINLSESVTQNIINSLLK	46.2561	1		YES	NVNNNS*PINLSESVTQNIINSLLK	OTPf-IMAC(DT)2010Mar11-01_CID	S3530
PFE0820c	PF3D7_0516400	conserved Plasmodium protein, unknown function	160	39773	6675	1	1	1004.38	2006.74	2	2006.74	-0.002	1	80.2954	9.3e-09	K	DNNSDNYDDEDELNKK	N	Phospho (ST)	0.0005000000000000.0	Spectrum10186 scans: 18949,	|			DNNS*DNYDDEDELNKK	1000	1	Only one possibility	YES	DNNS*DNYDDEDELNKK	OTPf-IMAC(DT)2010Mar11-01_CID	S267
PFL0590c	PF3D7_1211900	non-SERCA-type Ca2 -transporting P-ATPase (ATP4)	435	133789	11809	1	1	1156.98	2311.94	2	2311.96	-0.01383	1	80.2726	9.4e-09	K	KNEVLNNSNNVEDGDNENSK	F	Phospho (ST)	0.00000005000000000000.0	Spectrum7566 scans: 16447,	|	4	182.469	KNEVLNNS*NNVEDGDNENSK	129.765	1	Site determining ions in 2nd hit at 10 peaks per window (b11, b12, b13, b16, y4)	YES	KNEVLNNS*NNVEDGDNENSK	OTPf-IMAC(DT)2010Mar10-01_CID	S69
PF11_0397	PF3D7_1138600	beta-catenin-like protein 1, putative	91	62379	31059	1	1	1335.92	4004.75	3	4004.71	0.033105	2	80.2643	9.4e-09	M	ADEEFSDEEEVDVEEILKQAENIECVDENSIKK	I	Acetyl (Protein N-term); Carbamidomethyl (C); Deamidated (NQ); Phospho (ST)	1.000005000000000000000300200000000.0	Spectrum66473 scans: 67115,	|	10	63.1157	ADEEFS*DEEEVDVEEILKQAENIECVDENSIKK	57.6397	1	Site determining ions in 2nd hit (b13, b12_2+, b14_2+, b19_2+, b22_2+, y16)	YES	ADEEFS*DEEEVDVEEILKQAENIECVDENSIKK	OTPf-IMAC(DT)2010Mar11-01_CID	S7
PF11_0465	PF3D7_1145400	dynamin-like protein (DYN1)	228	96313	8955	1	1	1066.47	2130.93	2	2130.94	-0.01664	0	80.2557	9.4e-09	R	QQSNISNSNQDTLLSTSSK	Y	Phospho (ST)	0.0000050000000000000.0	Spectrum20746 scans: 26850,	|	1	88.9613	QQSNIS*NSNQDTLLSTSSK	13.8848	1	Site determining ions in 2nd hit at 10 peaks per window (y15)	YES	QQSNIS*NSNQDTLLSTSSK	OTPf-IMAC(DT)2010Mar10-01_CID	S560
PF11_0037	PF3D7_1102500	Plasmodium exported protein (PHISTb), unknown function (GEXP02)	102	73842	28236	1	1	1267.88	3800.61	3	3800.62	-0.005779	0	80.2434	9.5e-09	K	HIMEYDNSENTIDDLSEEENYNQLFNLLYR	A	Phospho (ST)	0.000000000000000500000000000000.0	Spectrum62662 scans: 68311,	|	7	106.133	HIMEYDNSENTIDDLS*EEENYNQLFNLLYR	35.0492	1		YES	HIMEYDNSENTIDDLS*EEENYNQLFNLLYR	OTPf-IMAC(DT)2010Mar11-02_CID	S376
PF10_0070	PF3D7_1007000	conserved Plasmodium membrane protein, unknown function	145	30130	4488	1	1	870.356	1738.7	2	1738.71	-0.011086	0	80.2271	9.5e-09	K	NATYSDDEIYQVNK	D	Phospho (ST)	0.00005000000000.0	Spectrum24874 scans: 30210,	|	7	144.58	NATYS*DDEIYQVNK	35.4771	1		YES	NATYS*DDEIYQVNK	OTPf-IMAC(DT)2010Mar10-01_CID	S239
PFF1350c	PF3D7_0627800	acetyl-CoA synthetase, putative	342	113808	20418	1	1	980.725	2939.15	3	2939.17	-0.020365	0	80.2189	9.5e-09	K	STHSHQSDHQNDFSLQQEDNNYTK	N	Phospho (ST)	0.000000500000000000000000.0	Spectrum12132 scans: 20024,	|	4	109.946	STHSHQS*DHQNDFSLQQEDNNYTK	13.8743	1		YES	STHSHQS*DHQNDFSLQQEDNNYTK	OTPf-IMAC(DT)2010Mar10-01_CID	S306
PFF0560c	PF3D7_0611400	SWI/SNF-related matrix-associated actin-dependent regulator of chromatin	176	97728	5950	1	1	942.911	1883.81	2	1883.81	-0.008438	0	80.2105	9.5e-09	K	ENLDNNSEDISLSNIK	E	Phospho (ST)	0.0000005000000000.0	Spectrum33299 scans: 37102,	|	6	147.684	ENLDNNS*EDISLSNIK	70.3664	1		YES	ENLDNNS*EDISLSNIK	OTPf-IMAC(DT)2010Mar10-01_CID	S455
PFL0340w	PF3D7_1206800	conserved Plasmodium protein, unknown function	157	86260	20966	1	1	990.746	2969.22	3	2969.23	-0.015678	0	80.2078	9.5e-09	R	YCDESDDEDIYTDNIIFSQIHGLK	D	Carbamidomethyl (C); Phospho (ST)	0.020050000000000000000000.0	Spectrum58907 scans: 59075,	|	9	96.4288	YCDES*DDEDIYTDNIIFSQIHGLK	30.5386	1	Site determining ions in 2nd hit (y17_2+, y13_2+, y15)	YES	YCDES*DDEDIYTDNIIFSQIHGLK	OTPf-IMAC(DT)2010Mar10-01_CID	S410
MAL8P1.69	PF3D7_0818200	14-3-3 protein, putative	910	30174	11622	1	1	1151.47	2300.93	2	2300.95	-0.014225	1	80.2055	9.5e-09	K	RAFDDAITEFDNVSEDSYK	D	Phospho (ST)	0.0000000000000500000.0	Spectrum39466 scans: 42104,	|	3	193.193	RAFDDAITEFDNVS*EDSYK	37.5747	1	Site determining ions in 2nd hit at 10 peaks per window (b14, y3)	YES	RAFDDAITEFDNVS*EDSYK	OTPf-IMAC(DT)2010Mar10-01_CID	S222
PFF1155w	PF3D7_0624000	hexokinase (HK)	239	55226	28828	1	1	1284.92	3851.74	3	3851.75	-0.005013	2	80.2001	9.5e-09	M	SEYDIAKNDVTYTKLDTIECDIPINEELSWR	I	Acetyl (Protein N-term); Carbamidomethyl (C); Phospho (ST)	1.0000000000000000500200000000000.0	Spectrum60226 scans: 65982,	|	9	138.953	SEYDIAKNDVTYTKLDT*IECDIPINEELSWR	43.2593	1	Site determining ions in 2nd hit (y16)	YES	SEYDIAKNDVTYTKLDT*IECDIPINEELSWR	OTPf-IMAC(DT)2010Mar11-02_CID	T18
PFL0340w	PF3D7_1206800	conserved Plasmodium protein, unknown function	104	86260	19773	1	1	990.748	2969.22	3	2969.23	-0.010548	0	80.1887	9.6e-09	R	YCDESDDEDIYTDNIIFSQIHGLK	D	Carbamidomethyl (C); Phospho (ST)	0.020050000000000000000000.0	Spectrum55291 scans: 61358,	|	4	119.674	YCDES*DDEDIYTDNIIFSQIHGLK	47.9365	1	Site determining ions in 2nd hit (y17_2+)	YES	YCDES*DDEDIYTDNIIFSQIHGLK	OTPf-IMAC(DT)2010Mar11-02_CID	S410
PFL1125w	PF3D7_1223400	phospholipid-transporting ATPase, putative	249	190326	8747	1	1	1073.43	2144.85	2	2144.85	-0.006355	0	80.1767	9.6e-09	K	SNHHHNNISDNELYDEK	N	Phospho (ST)	0.00000000500000000.0	Spectrum7459 scans: 16622,	|	7	131.971	SNHHHNNIS*DNELYDEK	53.6686	1	Site determining ions in 2nd hit at 10 peaks per window (y12, y10)	YES	SNHHHNNIS*DNELYDEK	OTPf-IMAC(DT)2010Mar11-01_CID	S854
IPI00791534		SLC4A1 Band 3 anion transport protein	1576	103812	32752	1	1	1405.31	4212.92	3	4212.91	0.014743	1	80.1583	9.6e-09	R	YQSSPAKPDSSFYKGLDLNGGPDDPLQQTGQLFGGLVR	D	Deamidated (NQ); 2 Phospho (ST)	0.00000000055000000030000000000000000000.0	Spectrum63308 scans: 64054,	|	7	118.951	YQSSPAKPDS*S*FYKGLDLNGGPDDPLQQTGQLFGGLVR	22.2514	2	Site determining ions in 2nd hit (y33_2+, y28_2+)	YES	YQSSPAKPDS*S*FYKGLDLNGGPDDPLQQTGQLFGGLVR	OTPf-IMAC(DT)2010Mar11-01_CID	S356|S357
MAL7P1.147	PF3D7_0726500	ubiquitin carboxyl-terminal hydrolase, putative	494	372938	15023	1	1	853.012	2556.01	3	2556.03	-0.015718	1	80.1273	9.7e-09	R	GYESDNCMGLENNQDAQYLKK	E	Carbamidomethyl (C); Phospho (ST)	0.000500200000000000000.0	Spectrum26971 scans: 32092,	|			GYES*DNCMGLENNQDAQYLKK	1000	1	Only one possibility	YES	GYES*DNCMGLENNQDAQYLKK	OTPf-IMAC(DT)2010Mar10-01_CID	S373
MAL8P1.150	PF3D7_0802600	adenylyl cyclase beta, putative (ACbeta)	79	269373	27036	1	1	1221.86	3662.57	3	3662.57	0.001644	1	80.1078	9.8e-09	K	SIDYVYDNTSNDNNYFTDEELLVNNQNNKK	N	Phospho (ST)	0.000000000000000050000000000000.0	Spectrum44156 scans: 46871,	|	3	80.6015	SIDYVYDNTSNDNNYFT*DEELLVNNQNNKK	16.6097	1	Site determining ions in 2nd hit at 10 peaks per window (y16)	YES	SIDYVYDNTSNDNNYFT*DEELLVNNQNNKK	OTPf-IMAC(DT)2010Mar11-01_CID	T802
PFF1155w	PF3D7_0624000	hexokinase (HK)	487	55226	21527	1	1	1502.68	3003.34	2	3003.36	-0.016586	1	80.0782	9.8e-09	K	NDVTYTKLDTIECDIPINEELSWR	I	Carbamidomethyl (C); Phospho (ST)	0.000000000500200000000000.0	Spectrum56686 scans: 57008,	|	2	125.562	NDVTYTKLDT*IECDIPINEELSWR	55.2628	1		YES	NDVTYTKLDT*IECDIPINEELSWR	OTPf-IMAC(DT)2010Mar10-01_CID	T18
PFL0210c	PF3D7_1204300	eukaryotic translation initiation factor 5A (EIF5A)	536	17620	18399	1	1	1402.09	2802.17	2	2802.18	-0.016544	0	80.0527	9.9e-09	M	SDHEMYDNIDAGASQTYPVQAGAIK	K	Acetyl (Protein N-term); Phospho (ST)	1.5000000000000000000000000.0	Spectrum41226 scans: 43774,	|	4	94.1855	S*DHEMYDNIDAGASQTYPVQAGAIK	66.1734	1	Site determining ions in 2nd hit (b10, b11, b13, y12)	YES	S*DHEMYDNIDAGASQTYPVQAGAIK	OTPf-IMAC(DT)2010Mar10-01_CID	S2
PF14_0649	PF3D7_1468100	conserved Plasmodium protein, unknown function	913	295648	21479	1	1	1028.08	3081.21	3	3081.23	-0.018952	1	80.0303	9.9e-09	K	NAQSPNNDNDQNEVVGANEREDDSTNR	N	Phospho (ST)	0.000500000000000000000000000.0	Spectrum9080 scans: 23056,	|	7	50.4636	NAQS*PNNDNDQNEVVGANEREDDSTNR	61.7702	1	Site determining ions in 2nd hit (b9_2+, y22_2+, y15_2+)	YES	NAQS*PNNDNDQNEVVGANEREDDSTNR	OTPf-IMAC(DT)2010Mar11-02_CID	S2432
PFI1525w	PF3D7_0931400	conserved Plasmodium protein, unknown function	225	37138	8069	1	1	1053.92	2105.83	2	2105.83	-0.000729	1	80.0242	9.9e-09	K	LKSENDMDENNITSCEK	M	Carbamidomethyl (C); Phospho (ST)	0.00500000000000200.0	Spectrum12466 scans: 20732,	|	5	213.067	LKS*ENDMDENNITSCEK	218.751	1	Site determining ions in 2nd hit at 10 peaks per window (b5, b12)	YES	LKS*ENDMDENNITSCEK	OTPf-IMAC(DT)2010Mar11-01_CID	S76
PF11_0506	PF3D7_1149000	antigen 332, DBL-like protein (Pf332)	2260	688870	25002	1	1	1167.53	3499.56	3	3499.58	-0.0169	2	79.9919	1e-08	K	KTMDEEIGDQGSVAEKVEEEELVTEEVIER	E	Phospho (ST)	0.000000000005000000000000000000.0	Spectrum50375 scans: 57167,	|	7	90.0289	KTMDEEIGDQGS*VAEKVEEEELVTEEVIER	32.3077	1		YES	KTMDEEIGDQGS*VAEKVEEEELVTEEVIER	OTPf-IMAC(DT)2010Mar11-02_CID	S1358
MAL8P1.69	PF3D7_0818200	14-3-3 protein, putative	889	30174	23273	1	1	1106.17	3315.5	3	3315.49	0.009517	1	79.9752	1e-08	R	AFDDAITEFDNVSEDSYKDSTLIMQLLR	D	Phospho (ST)	0.0000000000005000000000000000.0	Spectrum67550 scans: 72882,	|	7	139.5	AFDDAITEFDNVS*EDSYKDSTLIMQLLR	63.6418	1		YES	AFDDAITEFDNVS*EDSYKDSTLIMQLLR	OTPf-IMAC(DT)2010Mar11-02_CID	S222
IPI00220194		SLC2A1 Solute carrier family 2, facilitated glucose transporter member 1	533	54049	7480	1	1	1013.43	2024.84	2	2024.85	-0.01352	1	79.9591	1e-08	R	GTADVTHDLQEMKEESR	Q	Phospho (ST)	0.00000500000000000.0	Spectrum22830 scans: 28771,	|	9	149.236	GTADVT*HDLQEMKEESR	20.1762	1		YES	GTADVT*HDLQEMKEESR	OTPf-IMAC(DT)2010Mar10-01_CID	T238
PF14_0387	PF3D7_1440800	major facilitator superfamily, putative	117	68047	10759	1	1	1122.47	2242.92	2	2242.93	-0.01372	0	79.9498	1e-08	K	YYSEEFSEISSYQQYLK	T	Phospho (ST)	0.00500000000000000.0	Spectrum58215 scans: 58481,	|	10	141.936	YYS*EEFSEISSYQQYLK	62.4219	1	Site determining ions in 2nd hit (b3, y12)	YES	YYS*EEFSEISSYQQYLK	OTPf-IMAC(DT)2010Mar10-01_CID	S343
PFI1280c	PF3D7_0926100	protein kinase, putative	326	366731	6548	1	1	977.42	1952.83	2	1952.84	-0.012195	0	79.9457	1e-08	K	HSNSLENNYINVENAR	I	Phospho (ST)	0.0005000000000000.0	Spectrum22119 scans: 27989,	|	3	178.077	HSNS*LENNYINVENAR	26.4734	1	Site determining ions in 2nd hit at 10 peaks per window (y14)	YES	HSNS*LENNYINVENAR	OTPf-IMAC(DT)2010Mar10-01_CID	S900
PFC0240c	PF3D7_0305300	conserved Plasmodium membrane protein, unknown function	445	114431	7176	1	1	1004.42	2006.83	2	2006.84	-0.011748	1	79.9349	1e-08	K	KNSEENNAYNLFNNEK	L	Phospho (ST)	0.0050000000000000.0	Spectrum24809 scans: 30138,	|			KNS*EENNAYNLFNNEK	1000	1	Only one possibility	YES	KNS*EENNAYNLFNNEK	OTPf-IMAC(DT)2010Mar10-01_CID	S275
PF10_0232	PF3D7_1023900	chromodomain-helicase-DNA-binding protein 1 homolog, putative (CHD1)	490	381018	12756	1	1	1194.97	2387.93	2	2387.95	-0.016606	1	79.9327	1e-08	K	TTSDVTTTNSYEKDENMMNK	S	Phospho (ST)	0.00000000050000000000.0	Spectrum17901 scans: 24572,	|	6	97.6935	TTSDVTTTNS*YEKDENMMNK	19.9675	1		YES	TTSDVTTTNS*YEKDENMMNK	OTPf-IMAC(DT)2010Mar10-01_CID	S3107
PF11_0506	PF3D7_1149000	antigen 332, DBL-like protein (Pf332)	2500	688870	10481	1	1	739	2213.98	3	2213.98	-0.003521	0	79.9311	1e-08	K	QGSVIEEVVEEEISTTEEK	L	Phospho (ST)	0.0050000000000000000.0	Spectrum61564 scans: 61629,	|	10	150.405	QGS*VIEEVVEEEISTTEEK	108.137	1	Site determining ions in 2nd hit (y15_2+)	YES	QGS*VIEEVVEEEISTTEEK	OTPf-IMAC(DT)2010Mar10-01_CID	S3087
PFL0210c	PF3D7_1204300	eukaryotic translation initiation factor 5A (EIF5A)	547	17620	17735	1	1	1402.1	2802.18	2	2802.18	-0.001664	0	79.8996	1e-08	M	SDHEMYDNIDAGASQTYPVQAGAIK	K	Acetyl (Protein N-term); Phospho (ST)	1.5000000000000000000000000.0	Spectrum41386 scans: 44560,	|	7	78.652	S*DHEMYDNIDAGASQTYPVQAGAIK	56.3051	1	Site determining ions in 2nd hit (b8, b10, b13, y15, y12)	YES	S*DHEMYDNIDAGASQTYPVQAGAIK	OTPf-IMAC(DT)2010Mar11-01_CID	S2
PF14_0390	PF3D7_1441100	conserved Plasmodium protein, unknown function	583	26291	13323	1	1	1245.03	2488.04	2	2488.05	-0.011548	0	79.8918	1e-08	K	NSNTVDSSENVEEVVDNLTSEK	N	Phospho (ST)	0.0000005000000000000000.0	Spectrum50268 scans: 57049,	|	6	118.943	NSNTVDS*SENVEEVVDNLTSEK	27.4378	1		YES	NSNTVDS*SENVEEVVDNLTSEK	OTPf-IMAC(DT)2010Mar11-02_CID	S12
PFI1475w	PF3D7_0930300	merozoite surface protein 1 (MSP1)	977	195605	5831	1	1	963.014	1924.01	2	1924.01	0.005843	0	79.8889	1e-08	K	LLSTGLVQNFPNTIISK	L	Phospho (ST)	0.00500000000000000.0	Spectrum59035 scans: 59973,	|	3	148.191	LLS*TGLVQNFPNTIISK	14.0657	1		YES	LLS*TGLVQNFPNTIISK	OTPf-IMAC(DT)2010Mar11-01_CID	S1582
PFA0160c	PF3D7_0103200	nucleoside transporter, putative	373	49977	8766	1	1	1073	2143.98	2	2143.99	-0.014392	2	79.8274	1e-08	K	GKNKSSENIQSNNVSMISK	C	Phospho (ST)	0.0000500000000000000.0	Spectrum9727 scans: 23415,	|	1	177.336	GKNKS*SENIQSNNVSMISK	18.6936	1	Site determining ions in 2nd hit at 10 peaks per window (y14)	YES	GKNKS*SENIQSNNVSMISK	OTPf-IMAC(DT)2010Mar11-02_CID	S231
PFC0105w	PF3D7_0302100	serine/threonine protein kinase (SRPK1)	250	157274	6501	1	1	996.397	1990.78	2	1990.78	-0.000996	0	79.8271	1e-08	K	NNSNSNNFIYDGHNSSK	N	Phospho (ST)	0.00500000000000000.0	Spectrum12827 scans: 21130,	|	4	148.522	NNS*NSNNFIYDGHNSSK	41.2274	1		YES	NNS*NSNNFIYDGHNSSK	OTPf-IMAC(DT)2010Mar11-01_CID	S880
PFI1085w	PF3D7_0922100	ubiquitin-like protein, putative	831	181976	31467	1	1	1314.21	3939.6	3	3939.63	-0.029421	2	79.8013	1e-08	K	GNVNDDFVNDNFIYYDSNIDDIYDKSDEEKER	Q	Phospho (ST)	0.00000000000000000000000005000000.0	Spectrum48998 scans: 50324,	|	3	69.2121	GNVNDDFVNDNFIYYDSNIDDIYDKS*DEEKER	13.6538	1	Site determining ions in 2nd hit at 10 peaks per window (b21_2+, y9_2+, y7)	YES	GNVNDDFVNDNFIYYDSNIDDIYDKS*DEEKER	OTPf-IMAC(DT)2010Mar10-01_CID	S1299
PFE0545c	PF3D7_0511000	translationally controlled tumor protein homolog, putative	284	19967	34991	1	1	959.853	4794.23	5	4794.19	0.038925	2	79.7967	1e-08	R	IKGNEDYGIADNSEDAVEGMGADVEHVIDIVDSFQLTSTAFSKK	E	Phospho (ST)	0.00000000000050000000000000000000000000000000.0	Spectrum66931 scans: 67619,	|	8	105.191	IKGNEDYGIADNS*EDAVEGMGADVEHVIDIVDSFQLTSTAFSKK	88.0507	1	Site determining ions in 2nd hit (b23_2+, b25_2+, y29_2+, y17_2+)	YES	IKGNEDYGIADNS*EDAVEGMGADVEHVIDIVDSFQLTSTAFSKK	OTPf-IMAC(DT)2010Mar11-01_CID	S54
MAL8P1.69	PF3D7_0818200	14-3-3 protein, putative	889	30174	23252	1	1	1106.17	3315.49	3	3315.49	0.004027	1	79.7602	1.1e-08	R	AFDDAITEFDNVSEDSYKDSTLIMQLLR	D	Phospho (ST)	0.0000000000005000000000000000.0	Spectrum67138 scans: 72574,	|	9	95.5347	AFDDAITEFDNVS*EDSYKDSTLIMQLLR	31.9655	1	Site determining ions in 2nd hit (b10_2+, b11_2+)	YES	AFDDAITEFDNVS*EDSYKDSTLIMQLLR	OTPf-IMAC(DT)2010Mar11-02_CID	S222
PF14_0649	PF3D7_1468100	conserved Plasmodium protein, unknown function	1049	295648	24116	1	1	1089.78	3266.32	3	3266.35	-0.020856	2	79.7181	1.1e-08	K	GKNAQSPNNDNDQNEVVGANEREDDSTNR	N	Phospho (ST)	0.00000500000000000000000000000.0	Spectrum6209 scans: 15310,	|	5	44.1855	GKNAQS*PNNDNDQNEVVGANEREDDSTNR	68.5714	1	Site determining ions in 2nd hit (y22_2+, y13)	YES	GKNAQS*PNNDNDQNEVVGANEREDDSTNR	OTPf-IMAC(DT)2010Mar10-01_CID	S2432
PFC0355c	PF3D7_0308300	conserved Plasmodium protein, unknown function	80	38920	10286	1	1	735.332	2202.98	3	2202.99	-0.012607	0	79.7123	1.1e-08	K	FHVDNVSLCGIEDVLHNR	D	Carbamidomethyl (C); Phospho (ST)	0.000000502000000000.0	Spectrum46582 scans: 48310,	|			FHVDNVS*LCGIEDVLHNR	1000	1	Only one possibility	YES	FHVDNVS*LCGIEDVLHNR	OTPf-IMAC(DT)2010Mar10-01_CID	S33
MAL7P1.27	PF3D7_0709000	chloroquine resistance transporter (CRT)	253	48643	11260	1	1	1158.47	2314.93	2	2314.93	0.001632	0	79.6961	1.1e-08	R	NEENEDSEGELTNVDSIITQ	-	Phospho (ST)	0.00000050000000000000.0	Spectrum54818 scans: 55927,	|	7	164.27	NEENEDS*EGELTNVDSIITQ	42.5422	1		YES	NEENEDS*EGELTNVDSIITQ	OTPf-IMAC(DT)2010Mar11-01_CID	S411
MAL8P1.122	PF3D7_0808300	ubiquitin regulatory protein, putative	140	27473	9012	1	1	1067.96	2133.91	2	2133.93	-0.01071	0	79.6907	1.1e-08	K	SGLEVQNSDDDFVQNLFK	S	Phospho (ST)	0.000000050000000000.0	Spectrum61482 scans: 61539,	|	6	209.276	SGLEVQNS*DDDFVQNLFK	76.619	1		YES	SGLEVQNS*DDDFVQNLFK	OTPf-IMAC(DT)2010Mar10-01_CID	S37
MAL8P1.69	PF3D7_0818200	14-3-3 protein, putative	910	30174	19881	1	1	1466.13	2930.25	2	2930.27	-0.019547	2	79.6654	1.1e-08	R	DNLTLWTSDLQGDQTEEKSKDEGLE	-	Phospho (ST)	0.0000000000000000005000000.0	Spectrum46917 scans: 48679,	|	3	98.9379	DNLTLWTSDLQGDQTEEKS*KDEGLE	65.8856	1	Site determining ions in 2nd hit at 10 peaks per window (y7)	YES	DNLTLWTSDLQGDQTEEKS*KDEGLE	OTPf-IMAC(DT)2010Mar10-01_CID	S256
PF10_0314	PF3D7_1032100	mRNA-decapping enzyme subunit 1, putative (DCP1)	224	137901	8210	1	1	1058.93	2115.85	2	2115.85	-0.00041	1	79.6524	1.1e-08	K	LKNENESMNSDGNNDVTR	I	Phospho (ST)	0.000000000500000000.0	Spectrum5098 scans: 14711,	|	6	185.825	LKNENESMNS*DGNNDVTR	43.864	1	Site determining ions in 2nd hit at 10 peaks per window (y11)	YES	LKNENESMNS*DGNNDVTR	OTPf-IMAC(DT)2010Mar11-01_CID	S158
IPI00791534		SLC4A1 Band 3 anion transport protein	1576	103812	32028	1	1	1378.66	4132.95	3	4132.94	0.006107	1	79.6498	1.1e-08	R	YQSSPAKPDSSFYKGLDLNGGPDDPLQQTGQLFGGLVR	D	Deamidated (NQ); Phospho (ST)	0.00000000050000000030000000000000000000.0	Spectrum61434 scans: 62299,	|	7	97.148	YQSSPAKPDS*SFYKGLDLNGGPDDPLQQTGQLFGGLVR	18.4412	1	Site determining ions in 2nd hit at 10 peaks per window (b10)	YES	YQSSPAKPDS*SFYKGLDLNGGPDDPLQQTGQLFGGLVR	OTPf-IMAC(DT)2010Mar11-01_CID	S356
MAL8P1.122	PF3D7_0808300	ubiquitin regulatory protein, putative	140	27473	9028	1	1	1067.97	2133.92	2	2133.93	-0.00949	0	79.6163	1.1e-08	K	SGLEVQNSDDDFVQNLFK	S	Phospho (ST)	0.000000050000000000.0	Spectrum62063 scans: 62015,	|	4	215.138	SGLEVQNS*DDDFVQNLFK	73.9617	1		YES	SGLEVQNS*DDDFVQNLFK	OTPf-IMAC(DT)2010Mar10-01_CID	S37
PFC0755c	PF3D7_0317200	cdc2-related protein kinase 4 (CRK4)	215	182105	30083	1	1	1268.58	3802.7	3	3802.72	-0.017057	1	79.614	1.1e-08	K	NCITIEDLEKDLVMHSIDKPENVEQNFSSYR	D	Carbamidomethyl (C); Phospho (ST)	0.0200000000000005000000000000000.0	Spectrum52827 scans: 53631,	|	8	36.9446	NCITIEDLEKDLVMHS*IDKPENVEQNFSSYR	28.4852	1	Site determining ions in 2nd hit at 10 peaks per window (b9, y23_2+, y16_2+)	YES	NCITIEDLEKDLVMHS*IDKPENVEQNFSSYR	OTPf-IMAC(DT)2010Mar10-01_CID	S1031
PFE0410w	PF3D7_0508300	triose phosphate transporter (oTPT)	175	39015	19467	1	1	966.112	2895.31	3	2895.33	-0.018036	2	79.564	1.1e-08	K	KNEYGTFPITINEGYSDNVGDNKLK	S	Phospho (ST)	0.0000000000000005000000000.0	Spectrum35899 scans: 39142,	|	9	101.762	KNEYGTFPITINEGYS*DNVGDNKLK	61.5549	1		YES	KNEYGTFPITINEGYS*DNVGDNKLK	OTPf-IMAC(DT)2010Mar10-01_CID	S22
PF13_0277	PF3D7_1353300	conserved Plasmodium protein, unknown function	175	248104	12985	1	1	1201.55	2401.09	2	2401.1	-0.011843	1	79.5616	1.1e-08	K	KNSLNTIEYFENNLSFFNK	I	Phospho (ST)	0.0050000000000000000.0	Spectrum59365 scans: 59578,	|	2	162.206	KNS*LNTIEYFENNLSFFNK	42.431	1	Site determining ions in 2nd hit at 10 peaks per window (y15)	YES	KNS*LNTIEYFENNLSFFNK	OTPf-IMAC(DT)2010Mar10-01_CID	S1772
PF11_0086	PF3D7_1107300	polyadenylate-binding protein-interacting protein 1, putative (PAIP1)	857	381639	11292	1	1	1138.47	2274.92	2	2274.93	-0.015399	1	79.5528	1.1e-08	K	NLDNYTYNEKVSDYSNEK	N	Phospho (ST)	0.000000000005000000.0	Spectrum22382 scans: 28278,	|	6	93.3001	NLDNYTYNEKVS*DYSNEK	30.3905	1	Site determining ions in 2nd hit (b9, y10)	YES	NLDNYTYNEKVS*DYSNEK	OTPf-IMAC(DT)2010Mar10-01_CID	S2060
MAL8P1.122	PF3D7_0808300	ubiquitin regulatory protein, putative	140	27473	9038	1	1	1067.97	2133.92	2	2133.93	-0.00631	0	79.5079	1.1e-08	K	SGLEVQNSDDDFVQNLFK	S	Phospho (ST)	0.000000050000000000.0	Spectrum63168 scans: 63078,	|	3	172.926	SGLEVQNS*DDDFVQNLFK	66.2422	1	Site determining ions in 2nd hit at 10 peaks per window (y16, y15)	YES	SGLEVQNS*DDDFVQNLFK	OTPf-IMAC(DT)2010Mar10-01_CID	S37
MAL13P1.293	PF3D7_1359000	conserved Plasmodium protein, unknown function	96	394340	27061	1	1	1222.2	3663.57	3	3663.57	-0.004768	1	79.4739	1.1e-08	K	GNHIHDNNDDVSIVKENDDNSDHLDTPVEQAK	K	Phospho (ST)	0.00000000000000000000500000000000.0	Spectrum18104 scans: 25181,	|	8	84.0926	GNHIHDNNDDVSIVKENDDNS*DHLDTPVEQAK	31.9017	1		YES	GNHIHDNNDDVSIVKENDDNS*DHLDTPVEQAK	OTPf-IMAC(DT)2010Mar11-01_CID	S1905
IPI00216697		ANK1 Isoform Er1 of Ankyrin-1	3262	206137	15677	1	1	879.382	2635.12	3	2635.13	-0.001925	1	79.4718	1.1e-08	K	RQDDATGAGQDSENEVSLVSGHQR	G	Phospho (ST)	0.000000000005000000000000.0	Spectrum14133 scans: 22159,	|	5	72.1962	RQDDATGAGQDS*ENEVSLVSGHQR	18.5773	1	Site determining ions in 2nd hit (y14)	YES	RQDDATGAGQDS*ENEVSLVSGHQR	OTPf-IMAC(DT)2010Mar11-01_CID	S1666
PF10_0129	PF3D7_1013200	conserved Plasmodium protein, unknown function	79	123663	22399	1	1	1047.78	3140.31	3	3140.31	0.002622	1	79.4527	1.1e-08	K	KPNNIENNEESNCDNNSVNKENSNGVK	D	Carbamidomethyl (C); Phospho (ST)	0.000000000000200050000000000.0	Spectrum3840 scans: 13652,	|	5	82.5487	KPNNIENNEESNCDNNS*VNKENSNGVK	49.2192	1	Site determining ions in 2nd hit at 10 peaks per window (b17_2+, y8_2+)	YES	KPNNIENNEESNCDNNS*VNKENSNGVK	OTPf-IMAC(DT)2010Mar11-01_CID	S321
PF14_0176	PF3D7_1417700	conserved Plasmodium protein, unknown function	168	26725	15672	1	1	879.364	2635.07	3	2635.07	-0.001554	2	79.4479	1.1e-08	K	KDNNSDDQTVCSQTDAVDKNSSK	K	Carbamidomethyl (C); Phospho (ST)	0.00005000002000000000000.0	Spectrum5205 scans: 14829,	|	7	92.878	KDNNS*DDQTVCSQTDAVDKNSSK	22.4252	1	Site determining ions in 2nd hit at 10 peaks per window (b5)	YES	KDNNS*DDQTVCSQTDAVDKNSSK	OTPf-IMAC(DT)2010Mar11-01_CID	S125
PF08_0086	PF3D7_0812500	RNA binding protein, putative	387	117009	8969	1	1	711.647	2131.92	3	2131.93	-0.011588	2	79.4478	1.1e-08	K	AKSVEDNLDEEYDVGKNK	T	Phospho (ST)	0.005000000000000000.0	Spectrum15268 scans: 22596,	|			AKS*VEDNLDEEYDVGKNK	1000	1	Only one possibility	YES	AKS*VEDNLDEEYDVGKNK	OTPf-IMAC(DT)2010Mar10-01_CID	S50
PFL1005c	PF3D7_1220900	heterochromatin protein 1 (HP1)	867	30999	16310	1	1	892.724	2675.15	3	2675.14	0.006224	0	79.4336	1.1e-08	K	GYSDDENTWEPESNLIHLTTFK	K	Phospho (ST)	0.0050000000000000000000.0	Spectrum53849 scans: 55230,	|	6	58.7176	GYS*DDENTWEPESNLIHLTTFK	27.1717	1	Site determining ions in 2nd hit (y15)	YES	GYS*DDENTWEPESNLIHLTTFK	OTPf-IMAC(DT)2010Mar11-01_CID	S33
PF11_0471	PF3D7_1146000	nucleolar preribosomal assembly protein, putative	78	73083	13874	1	1	1256.53	2511.04	2	2511.05	-0.003801	0	79.415	1.1e-08	R	NISPNNTQNNTTSTNCSYFVR	S	Carbamidomethyl (C); Phospho (ST)	0.005000000000000200000.0	Spectrum26615 scans: 32155,	|	4	130.422	NIS*PNNTQNNTTSTNCSYFVR	36.8215	1	Site determining ions in 2nd hit (y16)	YES	NIS*PNNTQNNTTSTNCSYFVR	OTPf-IMAC(DT)2010Mar11-01_CID	S304
PFF0445w	PF3D7_0609000	conserved Plasmodium protein, unknown function	360	720062	17750	1	1	914.088	2739.24	3	2739.26	-0.020155	1	79.4014	1.1e-08	K	SVHFLLRGESNQMNNTNIMNVNK	K	Phospho (ST)	0.00000000050000000000000.0	Spectrum33482 scans: 37303,	|	7	106.09	SVHFLLRGES*NQMNNTNIMNVNK	45.0465	1		YES	SVHFLLRGES*NQMNNTNIMNVNK	OTPf-IMAC(DT)2010Mar10-01_CID	S5144
PFF1155w	PF3D7_0624000	hexokinase (HK)	487	55226	21520	1	1	1502.68	3003.34	2	3003.36	-0.017566	1	79.3921	1.2e-08	K	NDVTYTKLDTIECDIPINEELSWR	I	Carbamidomethyl (C); Phospho (ST)	0.000000000500200000000000.0	Spectrum56293 scans: 56575,	|	2	129.924	NDVTYTKLDT*IECDIPINEELSWR	32.1421	1	Site determining ions in 2nd hit at 10 peaks per window (b5, y16, y15)	YES	NDVTYTKLDT*IECDIPINEELSWR	OTPf-IMAC(DT)2010Mar10-01_CID	T18
PF14_0191	PF3D7_1419700	conserved Plasmodium protein, unknown function	297	59656	13617	1	1	1226.52	2451.02	2	2451.04	-0.018803	0	79.3812	1.2e-08	K	IVHDNPDTNDEDINMQNLFK	N	Phospho (ST)	0.00000005000000000000.0	Spectrum40405 scans: 43137,	|			IVHDNPDT*NDEDINMQNLFK	1000	1	Only one possibility	YES	IVHDNPDT*NDEDINMQNLFK	OTPf-IMAC(DT)2010Mar10-01_CID	T453
MAL8P1.69	PF3D7_0818200	14-3-3 protein, putative	1099	30174	23732	1	1	1106.18	3315.51	3	3315.49	0.023797	1	79.3744	1.2e-08	R	AFDDAITEFDNVSEDSYKDSTLIMQLLR	D	Phospho (ST)	0.0000000000005000000000000000.0	Spectrum67343 scans: 67882,	|	8	109.059	AFDDAITEFDNVS*EDSYKDSTLIMQLLR	46.7262	1		YES	AFDDAITEFDNVS*EDSYKDSTLIMQLLR	OTPf-IMAC(DT)2010Mar11-01_CID	S222
MAL8P1.69	PF3D7_0818200	14-3-3 protein, putative	1099	30174	25261	1	1	1158.21	3471.6	3	3471.59	0.012422	2	79.3645	1.2e-08	K	RAFDDAITEFDNVSEDSYKDSTLIMQLLR	D	Phospho (ST)	0.00000000000005000000000000000.0	Spectrum63266 scans: 64008,	|	9	98.3945	RAFDDAITEFDNVS*EDSYKDSTLIMQLLR	23.9383	1	Site determining ions in 2nd hit (y19_2+)	YES	RAFDDAITEFDNVS*EDSYKDSTLIMQLLR	OTPf-IMAC(DT)2010Mar11-01_CID	S222
PFI0175w-a		|location=Pf3D7_09:168491-172885(+)|length=182	114	21484	23967	1	1	1084.15	3249.42	3	3249.45	-0.023111	2	79.3643	1.2e-08	K	YIHNVVEHLDKEESDNEEKGLSEQNSK	G	Phospho (ST)	0.000000000000050000000000000.0	Spectrum16517 scans: 23551,	|	7	106.027	YIHNVVEHLDKEES*DNEEKGLSEQNSK	28.423	1	Site determining ions in 2nd hit (b14, b15)	YES	YIHNVVEHLDKEES*DNEEKGLSEQNSK	OTPf-IMAC(DT)2010Mar10-01_CID	S166
PFI0720w	PF3D7_0914700	transporter, putative	480	58383	12199	1	1	1173	2343.99	2	2344.01	-0.016461	1	79.327	1.2e-08	K	STNNKSTMQGQDNIQINSER	A	Phospho (ST)	0.00000500000000000000.0	Spectrum12339 scans: 20251,	|	1	144.894	STNNKS*TMQGQDNIQINSER	18.489	1		YES	STNNKS*TMQGQDNIQINSER	OTPf-IMAC(DT)2010Mar10-01_CID	S243
PFD1115c	PF3D7_0423600	conserved Plasmodium protein, unknown function	114	190828	5062	1	1	903.372	1804.73	2	1804.74	-0.011294	0	79.3184	1.2e-08	K	NVISDEQDGEDTLYK	K	Phospho (ST)	0.000500000000000.0	Spectrum30358 scans: 34673,	|	10	150.441	NVIS*DEQDGEDTLYK	113.141	1		YES	NVIS*DEQDGEDTLYK	OTPf-IMAC(DT)2010Mar10-01_CID	S677
PF10_0323	PF3D7_1033200	early transcribed membrane protein 10.2 (ETRAMP10.2)	426	38902	8836	1	1	1076.01	2150	2	2149.99	0.002223	1	79.3062	1.2e-08	R	KLASFSLYDALADASEQNK	N	Phospho (ST)	0.0005000000000000000.0	Spectrum52275 scans: 53734,	|	1	186.267	KLAS*FSLYDALADASEQNK	35.455	1	Site determining ions in 2nd hit at 10 peaks per window (b5)	YES	KLAS*FSLYDALADASEQNK	OTPf-IMAC(DT)2010Mar11-01_CID	S193
PFA0440w	PF3D7_0109000	photosensitized INA-labeled protein 1, PhIL1, putative	131	25461	5722	1	1	931.901	1861.79	2	1861.8	-0.012248	1	79.2883	1.2e-08	R	SKGEANSEWSNAFVTR	V	Phospho (ST)	0.5000000000000000.0	Spectrum26476 scans: 31547,	|	2	125.782	S*KGEANSEWSNAFVTR	66.5408	1	Site determining ions in 2nd hit at 10 peaks per window (y13, y11)	YES	S*KGEANSEWSNAFVTR	OTPf-IMAC(DT)2010Mar10-01_CID	S167
PFC0760c	PF3D7_0317300	conserved Plasmodium protein, unknown function	528	402704	8379	1	1	1045.43	2088.84	2	2088.85	-0.012898	0	79.2669	1.2e-08	R	SHFSGDNEYIQDQLSNR	E	Phospho (ST)	0.00050000000000000.0	Spectrum26586 scans: 31668,	|	5	197.917	SHFS*GDNEYIQDQLSNR	17.9584	1		YES	SHFS*GDNEYIQDQLSNR	OTPf-IMAC(DT)2010Mar10-01_CID	S568
MAL13P1.295	PF3D7_1359600	conserved Plasmodium protein, unknown function	432	234992	26543	1	1	1168.53	3502.55	3	3502.58	-0.025763	1	79.262	1.2e-08	K	NNLNNDYILGSQEYINDLKNEFPTHTNSR	F	Phospho (ST)	0.00000000005000000000000000000.0	Spectrum46034 scans: 47707,	|	10	73.165	NNLNNDYILGS*QEYINDLKNEFPTHTNSR	50.3881	1	Site determining ions in 2nd hit (b13, y11)	YES	NNLNNDYILGS*QEYINDLKNEFPTHTNSR	OTPf-IMAC(DT)2010Mar10-01_CID	S1537
IPI00791534		SLC4A1 Band 3 anion transport protein	1578	103812	34491	1	1	1431.01	4290.02	3	4290.03	-0.010767	2	79.261	1.2e-08	R	RYQSSPAKPDSSFYKGLDLNGGPDDPLQQTGQLFGGLVR	D	2 Deamidated (NQ); Phospho (ST)	0.000000000005000000030000000300000000000.0	Spectrum54179 scans: 54885,	|	8	100.036	RYQSSPAKPDS*SFYKGLDLNGGPDDPLQQTGQLFGGLVR	17.3443	1		YES	RYQSSPAKPDS*SFYKGLDLNGGPDDPLQQTGQLFGGLVR	OTPf-IMAC(DT)2010Mar10-01_CID	S356
PFL1705w	PF3D7_1235300	CCR4-NOT transcription complex subunit 4, putative (NOT4)	102	194556	6332	1	1	988.889	1975.76	2	1975.77	-0.00146	1	79.2594	1.2e-08	K	AVCDMNSSDIEERNEK	K	Carbamidomethyl (C); Phospho (ST)	0.0020000500000000.0	Spectrum12418 scans: 20680,	|	3	173.898	AVCDMNSS*DIEERNEK	14.1388	1		YES	AVCDMNSS*DIEERNEK	OTPf-IMAC(DT)2010Mar11-01_CID	S74
PFD0385w	PF3D7_0407800	conserved Plasmodium protein, unknown function	349	229981	10795	1	1	749.315	2244.92	3	2244.94	-0.01416	1	79.2518	1.2e-08	K	KYYSVDYSNENNEYIHK	N	Phospho (ST)	0.00050000000000000.0	Spectrum19966 scans: 26394,	|	3	85.1412	KYYS*VDYSNENNEYIHK	30.6503	1	Site determining ions in 2nd hit (y10_2+)	YES	KYYS*VDYSNENNEYIHK	OTPf-IMAC(DT)2010Mar10-01_CID	S1788
PFB0445c	PF3D7_0209800	ATP-dependent RNA helicase UAP56 (UAP56)	470	52191	18737	1	1	1444.58	2887.14	2	2887.14	0.005545	0	79.2456	1.2e-08	M	ASMDHNAQDELVDYEDDENILDSK	D	Acetyl (Protein N-term); Phospho (ST)	1.050000000000000000000000.0	Spectrum50900 scans: 52509,	|	5	164.228	AS*MDHNAQDELVDYEDDENILDSK	217.711	1	Site determining ions in 2nd hit at 10 peaks per window (b9, b14, b16, y15, y7)	YES	AS*MDHNAQDELVDYEDDENILDSK	OTPf-IMAC(DT)2010Mar11-01_CID	S3
PFD1060w	PF3D7_0422500	pre-mRNA-splicing helicase BRR2, putative (BRR2)	206	337696	11335	1	1	1164.91	2327.81	2	2327.83	-0.015323	0	79.2429	1.2e-08	K	YYDEENVSDDDNYYESTK	L	Phospho (ST)	0.000000050000000000.0	Spectrum24840 scans: 35565,	|	9	162.329	YYDEENVS*DDDNYYESTK	83.8566	1	Site determining ions in 2nd hit (y10, y8)	YES	YYDEENVS*DDDNYYESTK	OTPf-IMAC(DT)2010Mar11-02_CID	S556
PFL0340w	PF3D7_1206800	conserved Plasmodium protein, unknown function	191	86260	20203	1	1	990.754	2969.24	3	2969.23	0.009402	0	79.2376	1.2e-08	R	YCDESDDEDIYTDNIIFSQIHGLK	D	Carbamidomethyl (C); Phospho (ST)	0.020050000000000000000000.0	Spectrum57863 scans: 58854,	|	9	106.336	YCDES*DDEDIYTDNIIFSQIHGLK	33.7522	1	Site determining ions in 2nd hit (y17_2+, y13_2+)	YES	YCDES*DDEDIYTDNIIFSQIHGLK	OTPf-IMAC(DT)2010Mar11-01_CID	S410
PFA0440w	PF3D7_0109000	photosensitized INA-labeled protein 1, PhIL1, putative	98	25461	5321	1	1	931.901	1861.79	2	1861.8	-0.011388	1	79.2355	1.2e-08	R	SKGEANSEWSNAFVTR	V	Phospho (ST)	0.5000000000000000.0	Spectrum26132 scans: 36620,	|	2	146.728	S*KGEANSEWSNAFVTR	66.1295	1	Site determining ions in 2nd hit at 10 peaks per window (y13, y11)	YES	S*KGEANSEWSNAFVTR	OTPf-IMAC(DT)2010Mar11-02_CID	S167
PF10_0212a	PF3D7_1021800	conserved Plasmodium protein, unknown function	151	244756	5764	1	1	958.979	1915.94	2	1915.94	-0.000255	0	79.2343	1.2e-08	K	NLQDLSPHIIGPIEYK	K	Phospho (ST)	0.0000050000000000.0	Spectrum42367 scans: 45335,	|			NLQDLS*PHIIGPIEYK	1000	1	Only one possibility	YES	NLQDLS*PHIIGPIEYK	OTPf-IMAC(DT)2010Mar11-01_CID	S1151
MAL8P1.69	PF3D7_0818200	14-3-3 protein, putative	889	30174	24765	1	1	1158.21	3471.6	3	3471.59	0.007682	2	79.1835	1.2e-08	K	RAFDDAITEFDNVSEDSYKDSTLIMQLLR	D	Phospho (ST)	0.00000000000005000000000000000.0	Spectrum63811 scans: 69414,	|	6	108.567	RAFDDAITEFDNVS*EDSYKDSTLIMQLLR	53.824	1	Site determining ions in 2nd hit at 10 peaks per window (b16_2+, y13_2+)	YES	RAFDDAITEFDNVS*EDSYKDSTLIMQLLR	OTPf-IMAC(DT)2010Mar11-02_CID	S222
MAL8P1.69	PF3D7_0818200	14-3-3 protein, putative	910	30174	19891	1	1	1466.13	2930.25	2	2930.27	-0.018087	2	79.1778	1.2e-08	R	DNLTLWTSDLQGDQTEEKSKDEGLE	-	Phospho (ST)	0.0000000000000000005000000.0	Spectrum48055 scans: 49537,	|	10	76.5252	DNLTLWTSDLQGDQTEEKS*KDEGLE	36.9427	1	Site determining ions in 2nd hit (y7)	YES	DNLTLWTSDLQGDQTEEKS*KDEGLE	OTPf-IMAC(DT)2010Mar10-01_CID	S256
PFE0785c	PF3D7_0515700	glideosome-associated protein 40, putative (GAP40)	401	51766	19772	1	1	982.74	2945.2	3	2945.2	-0.001821	1	79.1733	1.2e-08	K	SYQGSQDYDDKESVNSSSQQYSVHK	G	Phospho (ST)	0.0000000000000005000000000.0	Spectrum11505 scans: 20046,	|	2	77.0693	SYQGSQDYDDKESVNS*SSQQYSVHK	19.203	1	Site determining ions in 2nd hit at 10 peaks per window (b13)	YES	SYQGSQDYDDKESVNS*SSQQYSVHK	OTPf-IMAC(DT)2010Mar11-01_CID	S393
PFA0160c	PF3D7_0103200	nucleoside transporter, putative	427	49977	6654	1	1	980.931	1959.85	2	1959.86	-0.013797	1	79.1666	1.2e-08	K	NKSSENIQSNNVSMISK	C	Deamidated (NQ); Phospho (ST)	0.00500000030000000.0	Spectrum16396 scans: 23418,	|	1	145.901	NKS*SENIQSNNVSMISK	18.6418	1		YES	NKS*SENIQSNNVSMISK	OTPf-IMAC(DT)2010Mar10-01_CID	S231
IPI00028120		EPB42 Isoform Long of Erythrocyte membrane protein band 4.2	549	79877	24589	1	1	1155.54	3463.59	3	3463.61	-0.019592	0	79.1612	1.2e-08	R	LTAMATHSESNLSCFAQEDIAICRPHLAIK	M	2 Carbamidomethyl (C); Phospho (ST)	0.000000000500020000000020000000.0	Spectrum38255 scans: 46634,	|	8	116.734	LTAMATHS*ESNLSCFAQEDIAICRPHLAIK	20.823	1		YES	LTAMATHS*ESNLSCFAQEDIAICRPHLAIK	OTPf-IMAC(DT)2010Mar11-02_CID	S601
PFF1300w	PF3D7_0626800	pyruvate kinase (PyrK)	1499	55625	7126	1	1	1017.47	2032.93	2	2032.94	-0.010411	1	79.1078	1.2e-08	K	YKNSAAGASMQSAANITLR	Q	Phospho (ST)	0.0005000000000000000.0	Spectrum24732 scans: 35446,	|	7	191.762	YKNS*AAGASMQSAANITLR	127.427	1	Site determining ions in 2nd hit (b5)	YES	YKNS*AAGASMQSAANITLR	OTPf-IMAC(DT)2010Mar11-02_CID	S9
MAL8P1.122	PF3D7_0808300	ubiquitin regulatory protein, putative	135	27473	8452	1	1	1067.97	2133.93	2	2133.93	0.00735	0	79.077	1.2e-08	K	SGLEVQNSDDDFVQNLFK	S	Phospho (ST)	0.000000050000000000.0	Spectrum61330 scans: 62185,	|	4	200.415	SGLEVQNS*DDDFVQNLFK	74.0576	1		YES	SGLEVQNS*DDDFVQNLFK	OTPf-IMAC(DT)2010Mar11-01_CID	S37
PFE1465w	PF3D7_0529400.1	conserved Plasmodium protein, unknown function	909	187990	3759	1	1	851.409	1700.8	2	1700.81	-0.001165	2	79.0603	1.2e-08	K	NVLTEKTDSVEKMK	E	Phospho (ST)	0.00000000500000.0	Spectrum15476 scans: 23210,	|	1	55.2788	NVLTEKTDS*VEKMK	16.2839	1	Site determining ions in 2nd hit at 10 peaks per window (y6)	YES	NVLTEKTDS*VEKMK	OTPf-IMAC(DT)2010Mar11-01_CID	S1107
PFI1385c	PF3D7_0928200	conserved Plasmodium protein, unknown function	90	82971	11734	1	1	1176.5	2350.98	2	2350.98	0.000323	0	79.0425	1.2e-08	R	GGSFENTNYTNDCLLYIYK	E	Carbamidomethyl (C); Phospho (ST)	0.0050000000002000000.0	Spectrum49730 scans: 51508,	|	4	83.0215	GGS*FENTNYTNDCLLYIYK	29.5925	1		YES	GGS*FENTNYTNDCLLYIYK	OTPf-IMAC(DT)2010Mar11-01_CID	S218
MAL8P1.69	PF3D7_0818200	14-3-3 protein, putative	1099	30174	19214	1	1	1466.14	2930.27	2	2930.27	-0.002687	2	79.0242	1.3e-08	R	DNLTLWTSDLQGDQTEEKSKDEGLE	-	Phospho (ST)	0.0000000000000000005000000.0	Spectrum46582 scans: 48982,	|	6	76.7891	DNLTLWTSDLQGDQTEEKS*KDEGLE	36.6197	1	Site determining ions in 2nd hit at 10 peaks per window (y7)	YES	DNLTLWTSDLQGDQTEEKS*KDEGLE	OTPf-IMAC(DT)2010Mar11-01_CID	S256
PFL0210c	PF3D7_1204300	eukaryotic translation initiation factor 5A (EIF5A)	536	17620	20141	1	1	977.761	2930.26	3	2930.28	-0.017285	1	78.9936	1.3e-08	M	SDHEMYDNIDAGASQTYPVQAGAIKK	N	Acetyl (Protein N-term); Phospho (ST)	1.50000000000000000000000000.0	Spectrum35780 scans: 39011,	|	8	62.1962	S*DHEMYDNIDAGASQTYPVQAGAIKK	40.1069	1	Site determining ions in 2nd hit (b12)	YES	S*DHEMYDNIDAGASQTYPVQAGAIKK	OTPf-IMAC(DT)2010Mar10-01_CID	S2
MAL8P1.69	PF3D7_0818200	14-3-3 protein, putative	1099	30174	23727	1	1	1106.18	3315.51	3	3315.49	0.022717	1	78.9827	1.3e-08	R	AFDDAITEFDNVSEDSYKDSTLIMQLLR	D	Phospho (ST)	0.0000000000005000000000000000.0	Spectrum69851 scans: 70401,	|	7	107.938	AFDDAITEFDNVS*EDSYKDSTLIMQLLR	13.9341	1	Site determining ions in 2nd hit (y14)	YES	AFDDAITEFDNVS*EDSYKDSTLIMQLLR	OTPf-IMAC(DT)2010Mar11-01_CID	S222
PFI1525w	PF3D7_0931400	conserved Plasmodium protein, unknown function	225	37138	8070	1	1	1053.92	2105.83	2	2105.83	-0.000729	1	78.977	1.3e-08	K	LKSENDMDENNITSCEK	M	Carbamidomethyl (C); Phospho (ST)	0.00500000000000200.0	Spectrum12460 scans: 20726,	|	6	168.741	LKS*ENDMDENNITSCEK	183.396	1	Site determining ions in 2nd hit (b12)	YES	LKS*ENDMDENNITSCEK	OTPf-IMAC(DT)2010Mar11-01_CID	S76
PF08_0019	PF3D7_0826700	receptor for activated c kinase (RACK)	448	35664	9203	1	1	1070.99	2139.96	2	2139.97	-0.012486	0	78.9433	1.3e-08	K	LIVWNINTDDDSGEIGTAK	K	Phospho (ST)	0.0000000500000000000.0	Spectrum47982 scans: 49456,	|	5	179.087	LIVWNINT*DDDSGEIGTAK	55.8004	1		YES	LIVWNINT*DDDSGEIGTAK	OTPf-IMAC(DT)2010Mar10-01_CID	T54
PFF0560c	PF3D7_0611400	SWI/SNF-related matrix-associated actin-dependent regulator of chromatin	189	97728	13555	1	1	1243.03	2484.05	2	2484.05	-0.000254	0	78.9079	1.3e-08	K	ESNNLTDVENDNEVIDENITK	Q	Phospho (ST)	0.000005000000000000000.0	Spectrum38655 scans: 42094,	|	3	145.019	ESNNLT*DVENDNEVIDENITK	19.1956	1		YES	ESNNLT*DVENDNEVIDENITK	OTPf-IMAC(DT)2010Mar11-01_CID	T470
PF13_0214	PF3D7_1338300	elongation factor 1-gamma, putative	967	47747	24565	1	1	1153.82	3458.44	3	3458.46	-0.023452	2	78.8965	1.3e-08	K	DDNNNNNNNDADNQHADLLSDDLAEKKQPK	K	Phospho (ST)	0.000000000000000000050000000000.0	Spectrum16869 scans: 29161,	|			DDNNNNNNNDADNQHADLLS*DDLAEKKQPK	1000	1	Only one possibility	YES	DDNNNNNNNDADNQHADLLS*DDLAEKKQPK	OTPf-IMAC(DT)2010Mar11-02_CID	S240
MAL8P1.122	PF3D7_0808300	ubiquitin regulatory protein, putative	135	27473	8453	1	1	1067.97	2133.93	2	2133.93	0.00735	0	78.8962	1.3e-08	K	SGLEVQNSDDDFVQNLFK	S	Phospho (ST)	0.000000050000000000.0	Spectrum59930 scans: 60822,	|	8	203.58	SGLEVQNS*DDDFVQNLFK	67.1639	1	Site determining ions in 2nd hit at 10 peaks per window (y16)	YES	SGLEVQNS*DDDFVQNLFK	OTPf-IMAC(DT)2010Mar11-01_CID	S37
PFF1345w	PF3D7_0627700	transportin	156	132754	8302	1	1	1042.44	2082.86	2	2082.88	-0.013917	1	78.8917	1.3e-08	K	SDINKSDSNYIDENVYK	N	Phospho (ST)	0.00000005000000000.0	Spectrum22693 scans: 28620,	|	9	137.076	SDINKSDS*NYIDENVYK	48.2729	1		YES	SDINKSDS*NYIDENVYK	OTPf-IMAC(DT)2010Mar10-01_CID	S326
PF14_0655	PF3D7_1468700	eukaryotic initiation factor 4A (eIF4A)	1216	45281	2421	1	1	761.854	1521.69	2	1521.69	-0.001612	1	78.8882	1.3e-08	K	VKCHACVGGTVVR	E	2 Carbamidomethyl (C); Phospho (ST)	0.0020020005000.0	Spectrum4397 scans: 13940,	|			VKCHACVGGT*VVR	1000	1	Only one possibility	YES	VKCHACVGGT*VVR	OTPf-IMAC(DT)2010Mar11-01_CID	T129
PFL1010c	PF3D7_1221000	histone-lysine N-methyltransferase, H3 lysine-4 specific (SET10)	138	270901	11600	1	1	1171.52	2341.03	2	2341.03	-0.004013	1	78.8833	1.3e-08	K	LSEKSDDEILSEINQGNENK	V	Phospho (ST)	0.00005000000000000000.0	Spectrum31995 scans: 36503,	|	1	160.167	LSEKS*DDEILSEINQGNENK	13.6983	1		YES	LSEKS*DDEILSEINQGNENK	OTPf-IMAC(DT)2010Mar11-01_CID	S26
PFL0210c	PF3D7_1204300	eukaryotic translation initiation factor 5A (EIF5A)	536	17620	18339	1	1	1402.09	2802.16	2	2802.18	-0.019724	0	78.8795	1.3e-08	M	SDHEMYDNIDAGASQTYPVQAGAIK	K	Acetyl (Protein N-term); Phospho (ST)	1.5000000000000000000000000.0	Spectrum41595 scans: 44180,	|	6	96.6239	S*DHEMYDNIDAGASQTYPVQAGAIK	64.8302	1	Site determining ions in 2nd hit (b9, b10, b13, y15, y13, y12)	YES	S*DHEMYDNIDAGASQTYPVQAGAIK	OTPf-IMAC(DT)2010Mar10-01_CID	S2
IPI00783228		SPTB Isoform 1 of Spectrin beta chain, erythrocyte	4351	246316	22984	1	1	1038.81	3113.41	3	3113.43	-0.020604	2	78.8228	1.3e-08	R	KEELGELFAQVPSMGEEGGDADLSIEKR	F	Phospho (ST)	0.0000000000005000000000000000.0	Spectrum46630 scans: 48363,	|	4	38.942	KEELGELFAQVPS*MGEEGGDADLSIEKR	28.9718	1	Site determining ions in 2nd hit at 10 peaks per window (b15, b22_2+, y9)	YES	KEELGELFAQVPS*MGEEGGDADLSIEKR	OTPf-IMAC(DT)2010Mar10-01_CID	S1444
PFE0235c	PF3D7_0504800	conserved Plasmodium protein, unknown function	650	671597	12528	1	1	1184.08	2366.14	2	2366.16	-0.011996	0	78.8109	1.3e-08	R	LLFSNLLAYDLTSFNSLNNK	L	Phospho (ST)	0.00000000000000050000.0	Spectrum69703 scans: 69572,	|	9	172.593	LLFSNLLAYDLTSFNS*LNNK	36.5123	1	Site determining ions in 2nd hit at 10 peaks per window (b15, y6, y5)	YES	LLFSNLLAYDLTSFNS*LNNK	OTPf-IMAC(DT)2010Mar10-01_CID	S2449
PFL0280c	PF3D7_1205600	conserved Plasmodium protein, unknown function	260	38994	27609	1	1	1238.87	3713.58	3	3713.56	0.021568	1	78.8063	1.3e-08	K	QVEVSDNEEAADKEEEVTDEQLAFEMFEFAR	K	Phospho (ST)	0.0000500000000000000000000000000.0	Spectrum64487 scans: 65198,	|	8	62.7858	QVEVS*DNEEAADKEEEVTDEQLAFEMFEFAR	15.9947	1		YES	QVEVS*DNEEAADKEEEVTDEQLAFEMFEFAR	OTPf-IMAC(DT)2010Mar11-01_CID	S111
PF13_0044	PF3D7_1308200	carbamoyl phosphate synthetase (cpsSII)	334	273265	21319	1	1	997.451	2989.33	3	2989.35	-0.01959	2	78.7709	1.3e-08	K	QKSISNKNPGNSYYVVDSVYNNEYK	I	Phospho (ST)	0.0050000000000000000000000.0	Spectrum26990 scans: 32113,	|	3	110.494	QKS*ISNKNPGNSYYVVDSVYNNEYK	19.5465	1		YES	QKS*ISNKNPGNSYYVVDSVYNNEYK	OTPf-IMAC(DT)2010Mar10-01_CID	S1544
PF08_0032	PF3D7_0823800	DnaJ protein, putative	269	76634	5655	1	1	950.428	1898.84	2	1898.84	-0.002459	2	78.7529	1.3e-08	K	SKGKDDINDIMNDLNK	K	Phospho (ST)	0.5000000000000000.0	Spectrum30051 scans: 34775,	|			S*KGKDDINDIMNDLNK	1000	1	Only one possibility	YES	S*KGKDDINDIMNDLNK	OTPf-IMAC(DT)2010Mar11-01_CID	S24
PF07_0012	PF3D7_0703200	conserved Plasmodium protein, unknown function	112	182425	8965	1	1	1078.94	2155.86	2	2155.87	-0.009854	0	78.7507	1.3e-08	K	NMSTYEGDELEGEYVNVK	N	Phospho (ST)	0.005000000000000000.0	Spectrum38215 scans: 46590,	|	2	124.05	NMS*TYEGDELEGEYVNVK	15.6677	1		YES	NMS*TYEGDELEGEYVNVK	OTPf-IMAC(DT)2010Mar11-02_CID	S115
PF14_0346	PF3D7_1436600	cGMP-dependent protein kinase (PKG)	87	97632	8616	1	1	1070.53	2139.05	2	2139.05	0.004562	0	78.7483	1.3e-08	R	AYTLVGTPHYMAPEVILGK	G	Phospho (ST)	0.0050000000000000000.0	Spectrum47706 scans: 49831,	|	9	91.5052	AYT*LVGTPHYMAPEVILGK	30.6105	1		YES	AYT*LVGTPHYMAPEVILGK	OTPf-IMAC(DT)2010Mar11-01_CID	T695
PF11_0127	PF3D7_1112100	conserved Plasmodium protein, unknown function	108	296439	12978	1	1	1231.5	2460.99	2	2461.01	-0.017702	0	78.6975	1.3e-08	R	YNSNEEVLNNNSDDDLYVHK	L	Phospho (ST)	0.00000000000500000000.0	Spectrum24867 scans: 35595,	|	6	175.405	YNSNEEVLNNNS*DDDLYVHK	123.356	1	Site determining ions in 2nd hit at 10 peaks per window (y11)	YES	YNSNEEVLNNNS*DDDLYVHK	OTPf-IMAC(DT)2010Mar11-02_CID	S2168
PFF1300w	PF3D7_0626800	pyruvate kinase (PyrK)	1507	55625	1503	1	1	686.337	1370.66	2	1370.66	-0.000878	0	78.6917	1.4e-08	K	VGSFQGTDIVIR	N	Phospho (ST)	0.005000000000.0	Spectrum37275 scans: 40864,	|	4	140.08	VGS*FQGTDIVIR	68.9749	1		YES	VGS*FQGTDIVIR	OTPf-IMAC(DT)2010Mar11-01_CID	S461
PFD0080c	PF3D7_0401800	Plasmodium exported protein (PHISTb), unknown function (PfD80)	513	60233	16594	1	1	1330.53	2659.05	2	2659.07	-0.019987	1	78.6793	1.4e-08	K	EGSNVDITEEEEKEAESVDDNNK	E	Phospho (ST)	0.00500000000000000000000.0	Spectrum26829 scans: 31935,	|	1	95.6923	EGS*NVDITEEEEKEAESVDDNNK	26.381	1		YES	EGS*NVDITEEEEKEAESVDDNNK	OTPf-IMAC(DT)2010Mar10-01_CID	S302
PFB0445c	PF3D7_0209800	ATP-dependent RNA helicase UAP56 (UAP56)	412	52191	19379	1	1	1444.56	2887.12	2	2887.14	-0.022775	0	78.6772	1.4e-08	M	ASMDHNAQDELVDYEDDENILDSK	D	Acetyl (Protein N-term); Phospho (ST)	1.050000000000000000000000.0	Spectrum51191 scans: 52140,	|	6	148.676	AS*MDHNAQDELVDYEDDENILDSK	184.206	1	Site determining ions in 2nd hit (b15)	YES	AS*MDHNAQDELVDYEDDENILDSK	OTPf-IMAC(DT)2010Mar10-01_CID	S3
MAL13P1.336	PF3D7_1366900	conserved Plasmodium protein, unknown function	85	78525	11954	1	1	790.337	2367.99	3	2367.99	0.001292	1	78.6649	1.4e-08	R	NNVNNSEHMREHSNHTVNR	F	Phospho (ST)	0.0000000000005000000.0	Spectrum379 scans: 10685,	|	7	46.9146	NNVNNSEHMREHS*NHTVNR	17.9533	1		YES	NNVNNSEHMREHS*NHTVNR	OTPf-IMAC(DT)2010Mar11-01_CID	S338
MAL7P1.147	PF3D7_0726500	ubiquitin carboxyl-terminal hydrolase, putative	494	372938	13340	1	1	1214.97	2427.92	2	2427.93	-0.012106	0	78.6641	1.4e-08	R	GYESDNCMGLENNQDAQYLK	K	Carbamidomethyl (C); Phospho (ST)	0.00050020000000000000.0	Spectrum35066 scans: 38630,	|			GYES*DNCMGLENNQDAQYLK	1000	1	Only one possibility	YES	GYES*DNCMGLENNQDAQYLK	OTPf-IMAC(DT)2010Mar10-01_CID	S373
PF11_0037	PF3D7_1102500	Plasmodium exported protein (PHISTb), unknown function (GEXP02)	109	73842	28981	1	1	1267.89	3800.64	3	3800.62	0.020561	0	78.6157	1.4e-08	K	HIMEYDNSENTIDDLSEEENYNQLFNLLYR	A	Phospho (ST)	0.000000000000000500000000000000.0	Spectrum63189 scans: 63923,	|	10	127.444	HIMEYDNSENTIDDLS*EEENYNQLFNLLYR	35.1845	1		YES	HIMEYDNSENTIDDLS*EEENYNQLFNLLYR	OTPf-IMAC(DT)2010Mar11-01_CID	S376
PFF0250w	PF3D7_0605100	RNA binding protein, putative	312	85577	16471	1	1	1344.01	2686.02	2	2686.02	-0.004776	1	78.6085	1.4e-08	K	KNDNYMDDNMSIDDNDNYSVPK	E	Phospho (ST)	0.0000000000500000000000.0	Spectrum30373 scans: 35129,	|	5	188.417	KNDNYMDDNMS*IDDNDNYSVPK	141.08	1	Site determining ions in 2nd hit at 10 peaks per window (b13, y8)	YES	KNDNYMDDNMS*IDDNDNYSVPK	OTPf-IMAC(DT)2010Mar11-01_CID	S354
PFF0445w	PF3D7_0609000	conserved Plasmodium protein, unknown function	360	720062	7771	1	1	1022.46	2042.9	2	2042.91	-0.010209	0	78.606	1.4e-08	K	YIYDYLSDNDLIDTIK	S	Phospho (ST)	0.0000005000000000.0	Spectrum61542 scans: 61605,	|	7	159.083	YIYDYLS*DNDLIDTIK	116.791	1	Site determining ions in 2nd hit (y4)	YES	YIYDYLS*DNDLIDTIK	OTPf-IMAC(DT)2010Mar10-01_CID	S3505
MAL8P1.69	PF3D7_0818200	14-3-3 protein, putative	910	30174	24608	1	1	1106.17	3315.48	3	3315.49	-0.008423	1	78.5896	1.4e-08	R	AFDDAITEFDNVSEDSYKDSTLIMQLLR	D	Phospho (ST)	0.0000000000005000000000000000.0	Spectrum71397 scans: 71177,	|	5	109.345	AFDDAITEFDNVS*EDSYKDSTLIMQLLR	21.3748	1	Site determining ions in 2nd hit at 10 peaks per window (b13, y15_2+)	YES	AFDDAITEFDNVS*EDSYKDSTLIMQLLR	OTPf-IMAC(DT)2010Mar10-01_CID	S222
PF11_0342	PF3D7_1133200	conserved Plasmodium protein, unknown function	412	244889	10821	1	1	1147.46	2292.91	2	2292.92	-0.012964	1	78.5714	1.4e-08	K	NNMINSEDDIKTDQEYER	D	Phospho (ST)	0.000005000000000000.0	Spectrum20698 scans: 32080,	|	9	139.859	NNMINS*EDDIKTDQEYER	82.9935	1	Site determining ions in 2nd hit (y11)	YES	NNMINS*EDDIKTDQEYER	OTPf-IMAC(DT)2010Mar11-02_CID	S682
PF10_0314	PF3D7_1032100	mRNA-decapping enzyme subunit 1, putative (DCP1)	206	137901	8760	1	1	706.288	2115.84	3	2115.85	-0.010566	1	78.5328	1.4e-08	K	LKNENESMNSDGNNDVTR	I	Phospho (ST)	0.000000000500000000.0	Spectrum4882 scans: 14222,	|	5	139.32	LKNENESMNS*DGNNDVTR	62.754	1		YES	LKNENESMNS*DGNNDVTR	OTPf-IMAC(DT)2010Mar10-01_CID	S158
PF13_0214	PF3D7_1338300	elongation factor 1-gamma, putative	968	47747	21111	1	1	1489.58	2977.14	2	2977.16	-0.023142	0	78.4882	1.4e-08	K	DDNNNNNNNDADNQHADLLSDDLAEK	K	Phospho (ST)	0.00000000000000000005000000.0	Spectrum28743 scans: 33303,	|			DDNNNNNNNDADNQHADLLS*DDLAEK	1000	1	Only one possibility	YES	DDNNNNNNNDADNQHADLLS*DDLAEK	OTPf-IMAC(DT)2010Mar10-01_CID	S240
MAL8P1.122	PF3D7_0808300	ubiquitin regulatory protein, putative	140	27473	9013	1	1	1067.96	2133.91	2	2133.93	-0.01071	0	78.4685	1.4e-08	K	SGLEVQNSDDDFVQNLFK	S	Phospho (ST)	0.000000050000000000.0	Spectrum61481 scans: 61538,	|	4	238.14	SGLEVQNS*DDDFVQNLFK	90.1084	1	Site determining ions in 2nd hit at 10 peaks per window (y12)	YES	SGLEVQNS*DDDFVQNLFK	OTPf-IMAC(DT)2010Mar10-01_CID	S37
PF14_0608	PF3D7_1464000	YL1 nuclear protein, putative	78	84561	9611	1	1	1101	2199.98	2	2199.98	-0.00194	3	78.4658	1.4e-08	K	SKKSEDDAEEEQKEEVIK	T	Phospho (ST)	0.000500000000000000.0	Spectrum4880 scans: 14471,	|	3	152.703	SKKS*EDDAEEEQKEEVIK	22.0896	1	Site determining ions in 2nd hit at 10 peaks per window (y15)	YES	SKKS*EDDAEEEQKEEVIK	OTPf-IMAC(DT)2010Mar11-01_CID	S232
PFL1005c	PF3D7_1220900	heterochromatin protein 1 (HP1)	772	30999	20104	1	1	997.443	2989.31	3	2989.32	-0.008676	1	78.4563	1.4e-08	K	WKGYSDDENTWEPESNLIHLTTFK	K	Phospho (ST)	0.000050000000000000000000.0	Spectrum50171 scans: 56943,	|	8	84.4065	WKGYS*DDENTWEPESNLIHLTTFK	22.785	1	Site determining ions in 2nd hit (b5)	YES	WKGYS*DDENTWEPESNLIHLTTFK	OTPf-IMAC(DT)2010Mar11-02_CID	S33
PF11_0408	PF3D7_1139800	conserved Plasmodium protein, unknown function	81	265097	7660	1	1	1038.89	2075.77	2	2075.77	-0.000545	0	78.4477	1.4e-08	K	NISDDETYSNCSAMHPR	R	Carbamidomethyl (C); Phospho (ST)	0.00500000002000000.0	Spectrum16446 scans: 23833,	|	8	123.629	NIS*DDETYSNCSAMHPR	61.8019	1		YES	NIS*DDETYSNCSAMHPR	OTPf-IMAC(DT)2010Mar11-01_CID	S518
IPI00783228		SPTB Isoform 1 of Spectrin beta chain, erythrocyte	4351	246316	18816	1	1	1415.62	2829.22	2	2829.23	-0.013668	0	78.4167	1.4e-08	K	EELGELFAQVPSMGEEGGDADLSIEK	R	Phospho (ST)	0.00000000000500000000000000.0	Spectrum61173 scans: 61199,	|	9	135.399	EELGELFAQVPS*MGEEGGDADLSIEK	126.404	1	Site determining ions in 2nd hit (b15, y8)	YES	EELGELFAQVPS*MGEEGGDADLSIEK	OTPf-IMAC(DT)2010Mar10-01_CID	S1444
PF11_0052	PF3D7_1104100	syntaxin, Qa-SNARE family (SYN13)	132	41363	8129	1	1	1035.92	2069.83	2	2069.85	-0.015981	0	78.3081	1.5e-08	K	YNNSTEFQSVDSTIEEK	T	Phospho (ST)	0.00050000000000000.0	Spectrum31717 scans: 35755,	|	2	177.145	YNNS*TEFQSVDSTIEEK	15.6188	1		YES	YNNS*TEFQSVDSTIEEK	OTPf-IMAC(DT)2010Mar10-01_CID	S186
PFL0280c	PF3D7_1205600	conserved Plasmodium protein, unknown function	208	38994	26880	1	1	1238.86	3713.56	3	3713.56	-0.005162	1	78.2948	1.5e-08	K	QVEVSDNEEAADKEEEVTDEQLAFEMFEFAR	K	Phospho (ST)	0.0000500000000000000000000000000.0	Spectrum63133 scans: 68669,	|	6	100.509	QVEVS*DNEEAADKEEEVTDEQLAFEMFEFAR	67.0636	1	Site determining ions in 2nd hit (b12_2+)	YES	QVEVS*DNEEAADKEEEVTDEQLAFEMFEFAR	OTPf-IMAC(DT)2010Mar11-02_CID	S111
IPI00783228		SPTB Isoform 1 of Spectrin beta chain, erythrocyte	4813	246316	19978	1	1	986.784	2957.33	3	2957.33	0.00562	1	78.2664	1.5e-08	R	KEELGELFAQVPSMGEEGGDADLSIEK	R	Phospho (ST)	0.000000000000500000000000000.0	Spectrum52575 scans: 54064,	|	9	136.606	KEELGELFAQVPS*MGEEGGDADLSIEK	72.8455	1	Site determining ions in 2nd hit (b15, b17_2+, b22_2+, y12_2+)	YES	KEELGELFAQVPS*MGEEGGDADLSIEK	OTPf-IMAC(DT)2010Mar11-01_CID	S1444
PF07_0077	PF3D7_0719300	actin-like protein, putative	155	121053	31423	1	1	1311.22	3930.65	3	3930.66	-0.00807	2	78.2487	1.5e-08	K	KLGSMDKTNEENVNSMNSVNNVNNFIDDNSYESK	K	Deamidated (NQ); Phospho (ST)	0.0005000000000000300000000000000000.0	Spectrum36108 scans: 39371,	|	7	126.151	KLGS*MDKTNEENVNSMNSVNNVNNFIDDNSYESK	19.1066	1	Site determining ions in 2nd hit (y30_2+)	YES	KLGS*MDKTNEENVNSMNSVNNVNNFIDDNSYESK	OTPf-IMAC(DT)2010Mar10-01_CID	S224
PF10_0323	PF3D7_1033200	early transcribed membrane protein 10.2 (ETRAMP10.2)	426	38902	8834	1	1	1076	2149.99	2	2149.99	0.001503	1	78.2409	1.5e-08	R	KLASFSLYDALADASEQNK	N	Phospho (ST)	0.0005000000000000000.0	Spectrum52268 scans: 53726,	|	10	172.371	KLAS*FSLYDALADASEQNK	29.0412	1		YES	KLAS*FSLYDALADASEQNK	OTPf-IMAC(DT)2010Mar11-01_CID	S193
IPI00783228		SPTB Isoform 1 of Spectrin beta chain, erythrocyte	4206	246316	19584	1	1	986.78	2957.32	3	2957.33	-0.00848	1	78.2298	1.5e-08	R	KEELGELFAQVPSMGEEGGDADLSIEK	R	Phospho (ST)	0.000000000000500000000000000.0	Spectrum52384 scans: 58791,	|	10	144.338	KEELGELFAQVPS*MGEEGGDADLSIEK	87.3337	1	Site determining ions in 2nd hit (b15, b15_2+, b22_2+, y7)	YES	KEELGELFAQVPS*MGEEGGDADLSIEK	OTPf-IMAC(DT)2010Mar11-02_CID	S1444
PF13_0214	PF3D7_1338300	elongation factor 1-gamma, putative	1067	47747	20307	1	1	1489.59	2977.16	2	2977.16	-0.003602	0	78.2269	1.5e-08	K	DDNNNNNNNDADNQHADLLSDDLAEK	K	Phospho (ST)	0.00000000000000000005000000.0	Spectrum27938 scans: 33258,	|			DDNNNNNNNDADNQHADLLS*DDLAEK	1000	1	Only one possibility	YES	DDNNNNNNNDADNQHADLLS*DDLAEK	OTPf-IMAC(DT)2010Mar11-01_CID	S240
MAL13P1.233	PF3D7_1346300	DNA/RNA-binding protein Alba 2 (ALBA2)	508	24969	23576	1	1	1102.42	3304.25	3	3304.25	-0.000517	3	78.2237	1.5e-08	K	NAKNEDKKSGDEEEEEEEEEEDEENNK	N	Phospho (ST)	0.000000005000000000000000000.0	Spectrum3317 scans: 13076,	|			NAKNEDKKS*GDEEEEEEEEEEDEENNK	1000	1	Only one possibility	YES	NAKNEDKKS*GDEEEEEEEEEEDEENNK	OTPf-IMAC(DT)2010Mar11-01_CID	S98
PF10_0039	PF3D7_1003600	membrane skeletal protein IMC1-related (ALV5)	757	32634	31527	1	1	1388.61	4162.81	3	4162.83	-0.020341	1	78.1923	1.5e-08	K	GLQRYSLDQNNIYQQANSFNQFNENAYNQNAFNR	S	Phospho (ST)	0.0000050000000000000000000000000000.0	Spectrum46468 scans: 53789,	|	8	145.78	GLQRYS*LDQNNIYQQANSFNQFNENAYNQNAFNR	56.702	1	Site determining ions in 2nd hit at 10 peaks per window (b12, b8_2+, y28_2+)	YES	GLQRYS*LDQNNIYQQANSFNQFNENAYNQNAFNR	OTPf-IMAC(DT)2010Mar11-02_CID	S179
PFL0340w	PF3D7_1206800	conserved Plasmodium protein, unknown function	157	86260	20945	1	1	1485.61	2969.2	2	2969.23	-0.029652	0	78.1786	1.5e-08	R	YCDESDDEDIYTDNIIFSQIHGLK	D	Carbamidomethyl (C); Phospho (ST)	0.020050000000000000000000.0	Spectrum57053 scans: 57411,	|	7	101.759	YCDES*DDEDIYTDNIIFSQIHGLK	41.2717	1	Site determining ions in 2nd hit (b5)	YES	YCDES*DDEDIYTDNIIFSQIHGLK	OTPf-IMAC(DT)2010Mar10-01_CID	S410
PFL1395c	PF3D7_1228800	conserved Plasmodium protein, unknown function	363	378674	5823	1	1	960.426	1918.84	2	1918.85	-0.009528	0	78.17	1.5e-08	K	NIFNDNNYSPSNSLLK	T	Phospho (ST)	0.0000000050000000.0	Spectrum43649 scans: 51278,	|	1	170.255	NIFNDNNYS*PSNSLLK	35.7861	1	Site determining ions in 2nd hit at 10 peaks per window (b10)	YES	NIFNDNNYS*PSNSLLK	OTPf-IMAC(DT)2010Mar11-02_CID	S2357
PFL2355w	PF3D7_1249100	conserved Plasmodium protein, unknown function	153	44805	14632	1	1	856.713	2567.12	3	2567.11	0.002085	3	78.147	1.5e-08	K	IKEAATDDHDNDSDRKTSNVEK	Q	Phospho (ST)	0.0000000000005000000000.0	Spectrum594 scans: 10922,	|	8	87.6788	IKEAATDDHDNDS*DRKTSNVEK	32.0497	1	Site determining ions in 2nd hit (b14)	YES	IKEAATDDHDNDS*DRKTSNVEK	OTPf-IMAC(DT)2010Mar11-01_CID	S84
MAL13P1.233	PF3D7_1346300	DNA/RNA-binding protein Alba 2 (ALBA2)	448	24969	21373	1	1	998.355	2992.04	3	2992.06	-0.019028	2	78.1093	1.5e-08	K	NEDKKSGDEEEEEEEEEEDEENNK	N	Deamidated (NQ); Phospho (ST)	0.000005000000000000000300.0	Spectrum3777 scans: 13326,	|			NEDKKS*GDEEEEEEEEEEDEENNK	1000	1	Only one possibility	YES	NEDKKS*GDEEEEEEEEEEDEENNK	OTPf-IMAC(DT)2010Mar10-01_CID	S98
PF11_0506	PF3D7_1149000	antigen 332, DBL-like protein (Pf332)	2500	688870	10467	1	1	1107.99	2213.97	2	2213.98	-0.013715	0	78.1074	1.5e-08	K	QGSVIEEVVEEEISTTEEK	L	Phospho (ST)	0.0050000000000000000.0	Spectrum61569 scans: 61634,	|	3	117.731	QGS*VIEEVVEEEISTTEEK	158.648	1	Site determining ions in 2nd hit (b10)	YES	QGS*VIEEVVEEEISTTEEK	OTPf-IMAC(DT)2010Mar10-01_CID	S3087
PF11_0397	PF3D7_1138600	beta-catenin-like protein 1, putative	81	62379	30270	1	1	1335.92	4004.73	3	4004.71	0.013335	2	78.1004	1.5e-08	M	ADEEFSDEEEVDVEEILKQAENIECVDENSIKK	I	Acetyl (Protein N-term); Carbamidomethyl (C); Deamidated (NQ); Phospho (ST)	1.000005000000000000000000200030000.0	Spectrum65733 scans: 71225,	|	8	69.2171	ADEEFS*DEEEVDVEEILKQAENIECVDENSIKK	82.7087	1	Site determining ions in 2nd hit (b14_2+, b26_2+, y15_2+, y16, y10)	YES	ADEEFS*DEEEVDVEEILKQAENIECVDENSIKK	OTPf-IMAC(DT)2010Mar11-02_CID	S7
PFL0280c	PF3D7_1205600	conserved Plasmodium protein, unknown function	162	38994	28520	1	1	1238.85	3713.54	3	3713.56	-0.019442	1	78.074	1.6e-08	K	QVEVSDNEEAADKEEEVTDEQLAFEMFEFAR	K	Phospho (ST)	0.0000500000000000000000000000000.0	Spectrum64362 scans: 64244,	|	6	109.849	QVEVS*DNEEAADKEEEVTDEQLAFEMFEFAR	35.4912	1	Site determining ions in 2nd hit at 10 peaks per window (b13, b17, b12_2+)	YES	QVEVS*DNEEAADKEEEVTDEQLAFEMFEFAR	OTPf-IMAC(DT)2010Mar10-01_CID	S111
PFL1410c	PF3D7_1229100	ABC transporter, (CT family) (MRP2)	134	248144	10998	1	1	1153.55	2305.09	2	2305.1	-0.01497	2	78.0672	1.6e-08	K	KKSFIDLTNSISLSDECIR	Y	Carbamidomethyl (C); Phospho (ST)	0.0050000000000000200.0	Spectrum38335 scans: 46722,	|	4	135.025	KKS*FIDLTNSISLSDECIR	64.5937	1	Site determining ions in 2nd hit (b6)	YES	KKS*FIDLTNSISLSDECIR	OTPf-IMAC(DT)2010Mar11-02_CID	S1985
PFF1345w	PF3D7_0627700	transportin	102	132754	31450	1	1	1356.18	4065.51	3	4065.52	-0.00684	1	78.053	1.6e-08	K	NDDIMMTPNNNHNNNTEDFSDDDLDEKNDEMSSR	T	Phospho (ST)	0.0000000000000000000500000000000000.0	Spectrum28901 scans: 33906,	|	9	115.278	NDDIMMTPNNNHNNNTEDFS*DDDLDEKNDEMSSR	25.7817	1		YES	NDDIMMTPNNNHNNNTEDFS*DDDLDEKNDEMSSR	OTPf-IMAC(DT)2010Mar11-01_CID	S506
MAL8P1.69	PF3D7_0818200	14-3-3 protein, putative	1099	30174	23696	1	1	1106.18	3315.51	3	3315.49	0.016477	1	78.0442	1.6e-08	R	AFDDAITEFDNVSEDSYKDSTLIMQLLR	D	Phospho (ST)	0.0000000000005000000000000000.0	Spectrum67671 scans: 68243,	|	7	93.8681	AFDDAITEFDNVS*EDSYKDSTLIMQLLR	37.7596	1		YES	AFDDAITEFDNVS*EDSYKDSTLIMQLLR	OTPf-IMAC(DT)2010Mar11-01_CID	S222
PFE0040c	PF3D7_0500800	mature parasite-infected erythrocyte surface antigen,erythrocyte membrane protein 2 (MESA)	1497	168186	8722	1	1	1071.96	2141.91	2	2141.93	-0.011865	1	78.038	1.6e-08	K	NIETDDEEETLVVKDDAK	K	Phospho (ST)	0.000500000000000000.0	Spectrum25511 scans: 36303,	|	10	145.317	NIET*DDEEETLVVKDDAK	79.384	1	Site determining ions in 2nd hit (y13)	YES	NIET*DDEEETLVVKDDAK	OTPf-IMAC(DT)2010Mar11-02_CID	T448
PF14_0538	PF3D7_1456500	conserved Plasmodium protein, unknown function	214	283025	17537	1	1	1394.1	2786.19	2	2786.2	-0.007487	0	78.034	1.6e-08	R	NNQHNLNDNESNLENNIQNNNIK	I	Phospho (ST)	0.00000000005000000000000.0	Spectrum21307 scans: 27857,	|			NNQHNLNDNES*NLENNIQNNNIK	1000	1	Only one possibility	YES	NNQHNLNDNES*NLENNIQNNNIK	OTPf-IMAC(DT)2010Mar11-01_CID	S1626
PF14_0649	PF3D7_1468100	conserved Plasmodium protein, unknown function	1049	295648	7075	1	1	1000.98	1999.95	2	1999.96	-0.012502	1	78.0144	1.6e-08	K	RASGTSNLQDTTTTNLIK	N	Phospho (ST)	0.005000000000000000.0	Spectrum21225 scans: 27377,	|	3	118.522	RAS*GTSNLQDTTTTNLIK	26.2445	1	Site determining ions in 2nd hit at 10 peaks per window (b3)	YES	RAS*GTSNLQDTTTTNLIK	OTPf-IMAC(DT)2010Mar10-01_CID	S222
MAL13P1.19	PF3D7_1303800	conserved Plasmodium protein, unknown function	75	1111079	5632	1	1	926.396	1850.78	2	1850.79	-0.00946	0	78.0131	1.6e-08	K	YNVTHFLSDDEYIR	K	Phospho (ST)	0.00000005000000.0	Spectrum42710 scans: 45098,	|	3	179.4	YNVTHFLS*DDEYIR	111.513	1		YES	YNVTHFLS*DDEYIR	OTPf-IMAC(DT)2010Mar10-01_CID	S1885
PF14_0354	PF3D7_1437400	pantothenate kinase, putative	268	90984	13476	1	1	1221	2439.98	2	2439.99	-0.005526	0	77.9806	1.6e-08	K	IPIFNFNSDSYCNYMNSFK	S	Carbamidomethyl (C); Phospho (ST)	0.0000000500020000000.0	Spectrum64534 scans: 64433,	|	1	102.003	IPIFNFNS*DSYCNYMNSFK	35.3723	1		YES	IPIFNFNS*DSYCNYMNSFK	OTPf-IMAC(DT)2010Mar10-01_CID	S516
PF11_0471	PF3D7_1146000	nucleolar preribosomal assembly protein, putative	116	73083	14399	1	1	1256.52	2511.03	2	2511.05	-0.016001	0	77.9801	1.6e-08	R	NISPNNTQNNTTSTNCSYFVR	S	Carbamidomethyl (C); Phospho (ST)	0.005000000000000200000.0	Spectrum26747 scans: 31845,	|	5	117.57	NIS*PNNTQNNTTSTNCSYFVR	26.3321	1	Site determining ions in 2nd hit at 10 peaks per window (y16)	YES	NIS*PNNTQNNTTSTNCSYFVR	OTPf-IMAC(DT)2010Mar10-01_CID	S304
PFI1475w	PF3D7_0930300	merozoite surface protein 1 (MSP1)	977	195605	5830	1	1	963.013	1924.01	2	1924.01	0.005243	0	77.9715	1.6e-08	K	LLSTGLVQNFPNTIISK	L	Phospho (ST)	0.00500000000000000.0	Spectrum58624 scans: 59521,	|	3	117.745	LLS*TGLVQNFPNTIISK	14.0164	1	Site determining ions in 2nd hit at 10 peaks per window (y14)	YES	LLS*TGLVQNFPNTIISK	OTPf-IMAC(DT)2010Mar11-01_CID	S1582
MAL8P1.69	PF3D7_0818200	14-3-3 protein, putative	1099	30174	19252	1	1	1466.14	2930.27	2	2930.27	0.001693	2	77.9711	1.6e-08	R	DNLTLWTSDLQGDQTEEKSKDEGLE	-	Phospho (ST)	0.0000000000000000005000000.0	Spectrum48436 scans: 50369,	|	9	56.8326	DNLTLWTSDLQGDQTEEKS*KDEGLE	38.8389	1	Site determining ions in 2nd hit (y8)	YES	DNLTLWTSDLQGDQTEEKS*KDEGLE	OTPf-IMAC(DT)2010Mar11-01_CID	S256
PF14_0649	PF3D7_1468100	conserved Plasmodium protein, unknown function	1049	295648	11026	1	1	1132.95	2263.89	2	2263.91	-0.015665	0	77.9614	1.6e-08	K	NAQSPNNDNDQNEVVGANER	E	Phospho (ST)	0.00050000000000000000.0	Spectrum9529 scans: 17898,	|			NAQS*PNNDNDQNEVVGANER	1000	1	Only one possibility	YES	NAQS*PNNDNDQNEVVGANER	OTPf-IMAC(DT)2010Mar10-01_CID	S2432
PF14_0257	PF3D7_1427900	conserved protein, unknown function	298	32986	5225	1	1	914.905	1827.8	2	1827.81	-0.01149	2	77.9516	1.6e-08	R	KQDALDNTNDMDLKK	T	Phospho (ST)	0.000000050000000.0	Spectrum9835 scans: 18235,	|			KQDALDNT*NDMDLKK	1000	1	Only one possibility	YES	KQDALDNT*NDMDLKK	OTPf-IMAC(DT)2010Mar10-01_CID	T270
PFE0545c	PF3D7_0511000	translationally controlled tumor protein homolog, putative	284	19967	34985	1	1	1199.56	4794.22	4	4794.19	0.026951	2	77.9345	1.6e-08	R	IKGNEDYGIADNSEDAVEGMGADVEHVIDIVDSFQLTSTAFSKK	E	Phospho (ST)	0.00000000000050000000000000000000000000000000.0	Spectrum66936 scans: 67624,	|	7	91.4734	IKGNEDYGIADNS*EDAVEGMGADVEHVIDIVDSFQLTSTAFSKK	72.2224	1	Site determining ions in 2nd hit at 10 peaks per window (b17_2+, b25_2+, y17_2+, y13)	YES	IKGNEDYGIADNS*EDAVEGMGADVEHVIDIVDSFQLTSTAFSKK	OTPf-IMAC(DT)2010Mar11-01_CID	S54
PF07_0077	PF3D7_0719300	actin-like protein, putative	145	121053	30253	1	1	1310.9	3929.67	3	3929.67	0.002169	2	77.8469	1.6e-08	K	KLGSMDKTNEENVNSMNSVNNVNNFIDDNSYESK	K	Phospho (ST)	0.0005000000000000000000000000000000.0	Spectrum35797 scans: 39584,	|	7	83.2582	KLGS*MDKTNEENVNSMNSVNNVNNFIDDNSYESK	14.955	1	Site determining ions in 2nd hit (b6, b13, y30_2+)	YES	KLGS*MDKTNEENVNSMNSVNNVNNFIDDNSYESK	OTPf-IMAC(DT)2010Mar11-01_CID	S224
PFL0340w	PF3D7_1206800	conserved Plasmodium protein, unknown function	104	86260	19813	1	1	990.75	2969.23	3	2969.23	-0.004518	0	77.8349	1.6e-08	R	YCDESDDEDIYTDNIIFSQIHGLK	D	Carbamidomethyl (C); Phospho (ST)	0.020050000000000000000000.0	Spectrum57293 scans: 63105,	|	9	110.961	YCDES*DDEDIYTDNIIFSQIHGLK	30.9374	1	Site determining ions in 2nd hit (b11, y17_2+, y13_2+)	YES	YCDES*DDEDIYTDNIIFSQIHGLK	OTPf-IMAC(DT)2010Mar11-02_CID	S410
PF13_0165	PF3D7_1330800	conserved Plasmodium protein, unknown function	110	67969	10809	1	1	1123.96	2245.91	2	2245.92	-0.015505	1	77.8217	1.7e-08	K	ADDSNVDNKATESTAVDSEAK	M	Phospho (ST)	0.000500000000000000000.0	Spectrum9077 scans: 17730,	|	6	113.353	ADDS*NVDNKATESTAVDSEAK	76.5982	1		YES	ADDS*NVDNKATESTAVDSEAK	OTPf-IMAC(DT)2010Mar10-01_CID	S26
PFI1295c	PF3D7_0926400	monocarboxylate transporter, putative	215	60668	2992	1	1	796.331	1590.65	2	1590.66	-0.008717	0	77.818	1.7e-08	K	YNTNTDSNNIDIK	N	Phospho (ST)	0.0000005000000.0	Spectrum15707 scans: 28359,	|	5	192.904	YNTNTDS*NNIDIK	62.8591	1		YES	YNTNTDS*NNIDIK	OTPf-IMAC(DT)2010Mar11-02_CID	S275
PFL0210c	PF3D7_1204300	eukaryotic translation initiation factor 5A (EIF5A)	547	17620	17729	1	1	1402.1	2802.18	2	2802.18	-0.002144	0	77.8093	1.7e-08	M	SDHEMYDNIDAGASQTYPVQAGAIK	K	Acetyl (Protein N-term); Phospho (ST)	1.5000000000000000000000000.0	Spectrum42514 scans: 45497,	|	7	84.3962	S*DHEMYDNIDAGASQTYPVQAGAIK	46.7949	1	Site determining ions in 2nd hit (b10, b13, y19)	YES	S*DHEMYDNIDAGASQTYPVQAGAIK	OTPf-IMAC(DT)2010Mar11-01_CID	S2
PF07_0016	PF3D7_0704300	conserved Plasmodium membrane protein, unknown function	181	218243	2983	1	1	777.386	1552.76	2	1552.77	-0.010959	0	77.8066	1.7e-08	K	LINTSNINMLNVK	T	Phospho (ST)	0.0000500000000.0	Spectrum41982 scans: 44297,	|	4	170.264	LINTS*NINMLNVK	33.4521	1	Site determining ions in 2nd hit at 10 peaks per window (y9)	YES	LINTS*NINMLNVK	OTPf-IMAC(DT)2010Mar10-01_CID	S243
PF14_0354	PF3D7_1437400	pantothenate kinase, putative	268	90984	6946	1	1	994.397	1986.78	2	1986.79	-0.014303	0	77.8042	1.7e-08	K	HSLSDNEINMYEYHR	K	Phospho (ST)	0.000500000000000.0	Spectrum21959 scans: 27813,	|	4	157.587	HSLS*DNEINMYEYHR	23.637	1		YES	HSLS*DNEINMYEYHR	OTPf-IMAC(DT)2010Mar10-01_CID	S571
PF10_0129	PF3D7_1013200	conserved Plasmodium protein, unknown function	79	123663	22401	1	1	1047.78	3140.31	3	3140.31	0.002622	1	77.8005	1.7e-08	K	KPNNIENNEESNCDNNSVNKENSNGVK	D	Carbamidomethyl (C); Phospho (ST)	0.000000000000200050000000000.0	Spectrum3841 scans: 13653,	|	2	99.9091	KPNNIENNEESNCDNNS*VNKENSNGVK	23.8675	1	Site determining ions in 2nd hit at 10 peaks per window (b17_2+, b22_2+, y5)	YES	KPNNIENNEESNCDNNS*VNKENSNGVK	OTPf-IMAC(DT)2010Mar11-01_CID	S321
PFL0340w	PF3D7_1206800	conserved Plasmodium protein, unknown function	191	86260	20179	1	1	990.754	2969.24	3	2969.23	0.007752	0	77.787	1.7e-08	R	YCDESDDEDIYTDNIIFSQIHGLK	D	Carbamidomethyl (C); Phospho (ST)	0.020050000000000000000000.0	Spectrum58791 scans: 59704,	|	3	106.613	YCDES*DDEDIYTDNIIFSQIHGLK	55.2059	1	Site determining ions in 2nd hit (y17_2+)	YES	YCDES*DDEDIYTDNIIFSQIHGLK	OTPf-IMAC(DT)2010Mar11-01_CID	S410
PF11_0052	PF3D7_1104100	syntaxin, Qa-SNARE family (SYN13)	126	41363	7627	1	1	1035.92	2069.83	2	2069.85	-0.013061	0	77.777	1.7e-08	K	YNNSTEFQSVDSTIEEK	T	Phospho (ST)	0.00050000000000000.0	Spectrum31433 scans: 40900,	|	1	174.089	YNNS*TEFQSVDSTIEEK	18.5918	1		YES	YNNS*TEFQSVDSTIEEK	OTPf-IMAC(DT)2010Mar11-02_CID	S186
PF13_0214	PF3D7_1338300	elongation factor 1-gamma, putative	967	47747	19913	1	1	1489.58	2977.14	2	2977.16	-0.019002	0	77.7591	1.7e-08	K	DDNNNNNNNDADNQHADLLSDDLAEK	K	Phospho (ST)	0.00000000000000000005000000.0	Spectrum28136 scans: 38496,	|			DDNNNNNNNDADNQHADLLS*DDLAEK	1000	1	Only one possibility	YES	DDNNNNNNNDADNQHADLLS*DDLAEK	OTPf-IMAC(DT)2010Mar11-02_CID	S240
MAL13P1.86	PF3D7_1316600	choline-phosphate cytidylyltransferase (CCT)	260	104718	25350	1	1	1161.14	3480.39	3	3480.39	-0.001575	1	77.6547	1.7e-08	K	SLSSTFNNIDEYYYSADEEDTRDNSFYR	V	Phospho (ST)	0.0000000000000050000000000000.0	Spectrum46601 scans: 49002,	|	2	84.3463	SLSSTFNNIDEYYYS*ADEEDTRDNSFYR	47.2047	1	Site determining ions in 2nd hit at 10 peaks per window (b15_2+, y10)	YES	SLSSTFNNIDEYYYS*ADEEDTRDNSFYR	OTPf-IMAC(DT)2010Mar11-01_CID	S332
MAL8P1.69	PF3D7_0818200	14-3-3 protein, putative	889	30174	18820	1	1	1466.14	2930.26	2	2930.27	-0.011967	2	77.633	1.7e-08	R	DNLTLWTSDLQGDQTEEKSKDEGLE	-	Phospho (ST)	0.0000000000000000005000000.0	Spectrum48657 scans: 55575,	|	4	55.4863	DNLTLWTSDLQGDQTEEKS*KDEGLE	16.7937	1	Site determining ions in 2nd hit at 10 peaks per window (b15, b16, y10, y7)	YES	DNLTLWTSDLQGDQTEEKS*KDEGLE	OTPf-IMAC(DT)2010Mar11-02_CID	S256
IPI00216697		ANK1 Isoform Er1 of Ankyrin-1	3034	206137	16260	1	1	879.705	2636.09	3	2636.11	-0.016213	1	77.6183	1.7e-08	K	RQDDATGAGQDSENEVSLVSGHQR	G	Deamidated (NQ); Phospho (ST)	0.000000000005030000000000.0	Spectrum15409 scans: 22752,	|	8	119.928	RQDDATGAGQDS*ENEVSLVSGHQR	14.205	1		YES	RQDDATGAGQDS*ENEVSLVSGHQR	OTPf-IMAC(DT)2010Mar10-01_CID	S1666
PF11_0377-c		casein kinase 1, PfCK1|location=Pf3D7_11:1431796-1435580(-)|length=324	132	37765	1628	1	1	697.323	1392.63	2	1392.63	-0.000717	0	77.6108	1.7e-08	K	LGSGSFGDIYVAK	D	Phospho (ST)	0.0050000000000.0	Spectrum39498 scans: 42741,	|	1	122.218	LGS*GSFGDIYVAK	17.2171	1	Site determining ions in 2nd hit at 10 peaks per window (y9)	YES	LGS*GSFGDIYVAK	OTPf-IMAC(DT)2010Mar11-01_CID	S17
PFC0285c	PF3D7_0306800	T-complex protein beta subunit, putative	211	59030	8578	1	1	1069.95	2137.89	2	2137.9	-0.004372	0	77.5934	1.7e-08	K	VNVHSFEDVQDLENEER	L	Phospho (ST)	0.00005000000000000.0	Spectrum33412 scans: 37693,	|			VNVHS*FEDVQDLENEER	1000	1	Only one possibility	YES	VNVHS*FEDVQDLENEER	OTPf-IMAC(DT)2010Mar11-01_CID	S262
IPI00884361		EPB49 erythrocyte membrane protein band 4.9 isoform 3	372	40655	10860	1	1	1146.9	2291.79	2	2291.79	-0.003399	1	77.5714	1.7e-08	R	RGAEEEEEEEDDDSGEEMK	A	Phospho (ST)	0.0000000000000500000.0	Spectrum5746 scans: 15070,	|			RGAEEEEEEEDDDS*GEEMK	1000	1	Only one possibility	YES	RGAEEEEEEEDDDS*GEEMK	OTPf-IMAC(DT)2010Mar11-01_CID	S201
PFF0250w	PF3D7_0605100	RNA binding protein, putative	318	85577	16137	1	1	1344.01	2686.01	2	2686.02	-0.013076	1	77.5459	1.8e-08	K	KNDNYMDDNMSIDDNDNYSVPK	E	Phospho (ST)	0.0000000000500000000000.0	Spectrum30212 scans: 39984,	|	4	188.79	KNDNYMDDNMS*IDDNDNYSVPK	172.524	1	Site determining ions in 2nd hit at 10 peaks per window (b16)	YES	KNDNYMDDNMS*IDDNDNYSVPK	OTPf-IMAC(DT)2010Mar11-02_CID	S354
PF10_0099	PF3D7_1010200	DNA2/NAM7 helicase, putative	78	217023	4712	1	1	908.359	1814.7	2	1814.71	-0.010287	0	77.5438	1.8e-08	K	YMDMSGEELYEIQK	N	Phospho (ST)	0.00005000000000.0	Spectrum41161 scans: 49283,	|			YMDMS*GEELYEIQK	1000	1	Only one possibility	YES	YMDMS*GEELYEIQK	OTPf-IMAC(DT)2010Mar11-02_CID	S1622
PFL2355w	PF3D7_1249100	conserved Plasmodium protein, unknown function	78	44805	15165	1	1	856.71	2567.11	3	2567.11	-0.006705	3	77.542	1.8e-08	K	IKEAATDDHDNDSDRKTSNVEK	Q	Phospho (ST)	0.0000000000005000000000.0	Spectrum569 scans: 10576,	|	7	59.1276	IKEAATDDHDNDS*DRKTSNVEK	19.5052	1		YES	IKEAATDDHDNDS*DRKTSNVEK	OTPf-IMAC(DT)2010Mar10-01_CID	S84
MAL8P1.69	PF3D7_0818200	14-3-3 protein, putative	889	30174	24744	1	1	1158.2	3471.58	3	3471.59	-0.005518	2	77.5363	1.8e-08	K	RAFDDAITEFDNVSEDSYKDSTLIMQLLR	D	Phospho (ST)	0.00000000000005000000000000000.0	Spectrum63333 scans: 68889,	|	4	81.1017	RAFDDAITEFDNVS*EDSYKDSTLIMQLLR	13.5899	1	Site determining ions in 2nd hit at 10 peaks per window (b16, b14_2+)	YES	RAFDDAITEFDNVS*EDSYKDSTLIMQLLR	OTPf-IMAC(DT)2010Mar11-02_CID	S222
PFL0210c	PF3D7_1204300	eukaryotic translation initiation factor 5A (EIF5A)	547	17620	17751	1	1	935.069	2802.18	3	2802.18	-0.0004	0	77.5206	1.8e-08	M	SDHEMYDNIDAGASQTYPVQAGAIK	K	Acetyl (Protein N-term); Phospho (ST)	1.5000000000000000000000000.0	Spectrum41922 scans: 44846,	|	2	80.3285	S*DHEMYDNIDAGASQTYPVQAGAIK	36.8801	1	Site determining ions in 2nd hit (y15, y13, y12)	YES	S*DHEMYDNIDAGASQTYPVQAGAIK	OTPf-IMAC(DT)2010Mar11-01_CID	S2
PFL0210c	PF3D7_1204300	eukaryotic translation initiation factor 5A (EIF5A)	536	17620	18418	1	1	935.063	2802.17	3	2802.18	-0.01615	0	77.5087	1.8e-08	M	SDHEMYDNIDAGASQTYPVQAGAIK	K	Acetyl (Protein N-term); Phospho (ST)	1.5000000000000000000000000.0	Spectrum41985 scans: 44301,	|	9	127.195	S*DHEMYDNIDAGASQTYPVQAGAIK	43.7368	1	Site determining ions in 2nd hit (b10, b12, b10_2+, b13_2+, y23_2+, y15_2+, y14_2+, y15, y13, y12)	YES	S*DHEMYDNIDAGASQTYPVQAGAIK	OTPf-IMAC(DT)2010Mar10-01_CID	S2
PF11_0091	PF3D7_1107800	transcription factor with AP2 domain(s) (ApiAP2)	261	206747	18869	1	1	1419.61	2837.21	2	2837.22	-0.012123	0	77.5054	1.8e-08	K	LNENNNLYLNCLSDSYDENNVIK	K	Carbamidomethyl (C); Phospho (ST)	0.00000000002000500000000.0	Spectrum46179 scans: 47867,	|	3	136.025	LNENNNLYLNCLSDS*YDENNVIK	66.2494	1		YES	LNENNNLYLNCLSDS*YDENNVIK	OTPf-IMAC(DT)2010Mar10-01_CID	S270
PFF1345w	PF3D7_0627700	transportin	156	132754	32606	1	1	1356.17	4065.5	3	4065.52	-0.02295	1	77.4955	1.8e-08	K	NDDIMMTPNNNHNNNTEDFSDDDLDEKNDEMSSR	T	Phospho (ST)	0.0000000000000000000500000000000000.0	Spectrum29073 scans: 33666,	|	6	117.486	NDDIMMTPNNNHNNNTEDFS*DDDLDEKNDEMSSR	56.6408	1	Site determining ions in 2nd hit at 10 peaks per window (b16, y16_2+, y16)	YES	NDDIMMTPNNNHNNNTEDFS*DDDLDEKNDEMSSR	OTPf-IMAC(DT)2010Mar10-01_CID	S506
PFB0100c	PF3D7_0202000	knob-associated histidine-rich protein (KAHRP)	1566	71259	9262	1	1	1089.92	2177.83	2	2177.83	-0.00273	0	77.4799	1.8e-08	K	GASTTAGSTTGATTGANAVQSK	D	3 Phospho (ST)	0.0005500500000000000000.0	Spectrum17219 scans: 24684,	|	1	142.937	GAS*T*TAGS*TTGATTGANAVQSK	15.6378	3	Site determining ions in 2nd hit at 10 peaks per window (y18)	YES	GAS*T*TAGS*TTGATTGANAVQSK	OTPf-IMAC(DT)2010Mar11-01_CID	S598|T599|S603
PFL0210c	PF3D7_1204300	eukaryotic translation initiation factor 5A (EIF5A)	481	17620	18986	1	1	977.762	2930.27	3	2930.28	-0.013985	1	77.4543	1.8e-08	M	SDHEMYDNIDAGASQTYPVQAGAIKK	N	Acetyl (Protein N-term); Phospho (ST)	1.50000000000000000000000000.0	Spectrum33579 scans: 42896,	|	10	43.4241	S*DHEMYDNIDAGASQTYPVQAGAIKK	35.9635	1	Site determining ions in 2nd hit (b12, b12_2+, y14)	YES	S*DHEMYDNIDAGASQTYPVQAGAIKK	OTPf-IMAC(DT)2010Mar11-02_CID	S2
PFI0240c	PF3D7_0904900	Cu2 -transporting ATPase, putative (CUP)	230	298622	22380	1	1	1020.15	3057.42	3	3057.44	-0.022022	1	77.4527	1.8e-08	K	AFSKDNNSNSIIANSQINSNDILQSVGK	E	Phospho (ST)	0.0050000000000000000000000000.0	Spectrum44710 scans: 46557,	|	5	94.5717	AFS*KDNNSNSIIANSQINSNDILQSVGK	15.1885	1	Site determining ions in 2nd hit at 10 peaks per window (b7_2+)	YES	AFS*KDNNSNSIIANSQINSNDILQSVGK	OTPf-IMAC(DT)2010Mar10-01_CID	S1659
PFD0080c	PF3D7_0401800	Plasmodium exported protein (PHISTb), unknown function (PfD80)	565	60233	15683	1	1	1330.53	2659.05	2	2659.07	-0.013387	1	77.452	1.8e-08	K	EGSNVDITEEEEKEAESVDDNNK	E	Phospho (ST)	0.00500000000000000000000.0	Spectrum26596 scans: 37130,	|	8	91.4094	EGS*NVDITEEEEKEAESVDDNNK	17.8695	1		YES	EGS*NVDITEEEEKEAESVDDNNK	OTPf-IMAC(DT)2010Mar11-02_CID	S302
PFA0160c	PF3D7_0103200	nucleoside transporter, putative	373	49977	8808	1	1	1073.49	2144.96	2	2144.98	-0.014021	2	77.4431	1.8e-08	K	GKNKSSENIQSNNVSMISK	C	Deamidated (NQ); Phospho (ST)	0.0000500000030000000.0	Spectrum10906 scans: 24334,	|	1	130.806	GKNKS*SENIQSNNVSMISK	18.6118	1		YES	GKNKS*SENIQSNNVSMISK	OTPf-IMAC(DT)2010Mar11-02_CID	S231
MAL13P1.266	PF3D7_1352400	conserved Plasmodium protein, unknown function	205	190171	18151	1	1	1433.08	2864.15	2	2864.17	-0.018944	0	77.4405	1.8e-08	K	TLGNNLYMNNESGDEHMLEYDPTK	A	Phospho (ST)	0.000000000005000000000000.0	Spectrum39878 scans: 48151,	|	6	86.2449	TLGNNLYMNNES*GDEHMLEYDPTK	35.5723	1	Site determining ions in 2nd hit at 10 peaks per window (b8, b9)	YES	TLGNNLYMNNES*GDEHMLEYDPTK	OTPf-IMAC(DT)2010Mar11-02_CID	S951
PFE0545c	PF3D7_0511000	translationally controlled tumor protein homolog, putative	241	19967	36084	1	1	1199.55	4794.18	4	4794.19	-0.012089	2	77.4331	1.8e-08	R	IKGNEDYGIADNSEDAVEGMGADVEHVIDIVDSFQLTSTAFSKK	E	Phospho (ST)	0.00000000000050000000000000000000000000000000.0	Spectrum68110 scans: 67981,	|	9	103.606	IKGNEDYGIADNS*EDAVEGMGADVEHVIDIVDSFQLTSTAFSKK	92.2795	1		YES	IKGNEDYGIADNS*EDAVEGMGADVEHVIDIVDSFQLTSTAFSKK	OTPf-IMAC(DT)2010Mar10-01_CID	S54
PFA0420w	PF3D7_0108500	conserved Plasmodium protein, unknown function	77	19723	28085	1	1	1249.58	3745.73	3	3745.73	0.000728	2	77.4252	1.8e-08	K	IPDLVTDENEKTNVEETQPVENVNNVNDDVRK	N	Phospho (ST)	0.00000500000000000000000000000000.0	Spectrum30581 scans: 35358,	|	6	61.3291	IPDLVT*DENEKTNVEETQPVENVNNVNDDVRK	25.1211	1	Site determining ions in 2nd hit at 10 peaks per window (y25_2+)	YES	IPDLVT*DENEKTNVEETQPVENVNNVNDDVRK	OTPf-IMAC(DT)2010Mar11-01_CID	T29
PF10_0041	PF3D7_1003800	U5 small nuclear ribonuclear protein, putative	148	142854	26331	1	1	1201.13	3600.36	3	3600.37	-0.004396	2	77.4188	1.8e-08	R	NIYDEKDDSHDDNDDGDNMENHMNGIENKK	N	Phospho (ST)	0.000000005000000000000000000000.0	Spectrum15746 scans: 23507,	|			NIYDEKDDS*HDDNDDGDNMENHMNGIENKK	1000	1	Only one possibility	YES	NIYDEKDDS*HDDNDDGDNMENHMNGIENKK	OTPf-IMAC(DT)2010Mar11-01_CID	S925
PFI0165c	PF3D7_0903400	DEAD/DEAH box helicase, putative	143	300735	20635	1	1	1000.11	2997.3	3	2997.29	0.001011	2	77.3953	1.8e-08	K	RGDATNDDNEDNIINSNDDRLEVVSK	K	Phospho (ST)	0.00000000000000050000000000.0	Spectrum26685 scans: 32232,	|	8	82.5787	RGDATNDDNEDNIINS*NDDRLEVVSK	31.9101	1		YES	RGDATNDDNEDNIINS*NDDRLEVVSK	OTPf-IMAC(DT)2010Mar11-01_CID	S628
PFL0210c	PF3D7_1204300	eukaryotic translation initiation factor 5A (EIF5A)	481	17620	18985	1	1	977.762	2930.27	3	2930.28	-0.013985	1	77.3676	1.8e-08	M	SDHEMYDNIDAGASQTYPVQAGAIKK	N	Acetyl (Protein N-term); Phospho (ST)	1.50000000000000000000000000.0	Spectrum33580 scans: 42897,	|	10	44.9569	S*DHEMYDNIDAGASQTYPVQAGAIKK	50.3257	1	Site determining ions in 2nd hit (b7, b12)	YES	S*DHEMYDNIDAGASQTYPVQAGAIKK	OTPf-IMAC(DT)2010Mar11-02_CID	S2
PF10_0361	PF3D7_1036900	conserved Plasmodium protein, unknown function	584	192514	9208	1	1	1088.49	2174.97	2	2174.96	0.011802	0	77.3633	1.8e-08	K	GLSSPVSNVEQFVIDDMMK	T	Phospho (ST)	0.0050000000000000000.0	Spectrum68863 scans: 69423,	|	3	138.725	GLSS*PVSNVEQFVIDDMMK	13.7412	1		YES	GLSS*PVSNVEQFVIDDMMK	OTPf-IMAC(DT)2010Mar11-01_CID	S824
PFB0815w	PF3D7_0217500	calcium dependent protein kinase 1 (CDPK1)	275	60761	8978	1	1	1079.98	2157.95	2	2157.95	-0.002797	1	77.3558	1.8e-08	K	SGNNKNSEDLAINPGMYVR	K	Phospho (ST)	0.0000005000000000000.0	Spectrum30965 scans: 35780,	|	3	204.864	SGNNKNS*EDLAINPGMYVR	27.4693	1	Site determining ions in 2nd hit at 10 peaks per window (b5, y16, y15)	YES	SGNNKNS*EDLAINPGMYVR	OTPf-IMAC(DT)2010Mar11-01_CID	S34
PFC0105w	PF3D7_0302100	serine/threonine protein kinase (SRPK1)	220	157274	6994	1	1	996.391	1990.77	2	1990.78	-0.012456	0	77.3451	1.8e-08	K	NNSNSNNFIYDGHNSSK	N	Phospho (ST)	0.00500000000000000.0	Spectrum12725 scans: 20676,	|	1	129.526	NNS*NSNNFIYDGHNSSK	35.4998	1		YES	NNS*NSNNFIYDGHNSSK	OTPf-IMAC(DT)2010Mar10-01_CID	S880
PFE0040c	PF3D7_0500800	mature parasite-infected erythrocyte surface antigen,erythrocyte membrane protein 2 (MESA)	1632	168186	8668	1	1	1071.97	2141.92	2	2141.93	-0.002345	1	77.3395	1.8e-08	K	NIETDDEEETLVVKDDAK	K	Phospho (ST)	0.000500000000000000.0	Spectrum27725 scans: 33024,	|	10	107.656	NIET*DDEEETLVVKDDAK	95.7051	1	Site determining ions in 2nd hit (b4)	YES	NIET*DDEEETLVVKDDAK	OTPf-IMAC(DT)2010Mar11-01_CID	T448
PFA0510w	PF3D7_0110500	bromodomain protein, putative	211	268042	10016	1	1	1113.99	2225.96	2	2225.96	-0.002596	2	77.328	1.9e-08	R	NLHEFIDDKSTEGNDEKR	S	Phospho (ST)	0.000000000500000000.0	Spectrum11178 scans: 19686,	|	2	172.034	NLHEFIDDKS*TEGNDEKR	15.5238	1		YES	NLHEFIDDKS*TEGNDEKR	OTPf-IMAC(DT)2010Mar11-01_CID	S1626
PFL1680w	PF3D7_1234800	Splicing factor 3B subunit 3, putative (SF3B3)	108	151716	26720	1	1	1233.84	3698.51	3	3698.53	-0.022369	3	77.3256	1.9e-08	K	QINEELENENDDEDKSDEERKDNNDIINDK	N	Phospho (ST)	0.000000000000000500000000000000.0	Spectrum16988 scans: 29292,	|			QINEELENENDDEDKS*DEERKDNNDIINDK	1000	1	Only one possibility	YES	QINEELENENDDEDKS*DEERKDNNDIINDK	OTPf-IMAC(DT)2010Mar11-02_CID	S210
PFF0220w	PF3D7_0604500	conserved Plasmodium protein, unknown function	476	334204	28666	1	1	1261.21	3780.6	3	3780.6	0.001967	1	77.3223	1.9e-08	K	YNLKEDNIMDPDNSDNPNINDNLNINDNPNSR	D	Phospho (ST)	0.00000000000005000000000000000000.0	Spectrum39679 scans: 42940,	|	10	158.975	YNLKEDNIMDPDNS*DNPNINDNLNINDNPNSR	130.627	1	Site determining ions in 2nd hit (b17, b22_2+, b23_2+, b26_2+, y16_2+, y15_2+, y15)	YES	YNLKEDNIMDPDNS*DNPNINDNLNINDNPNSR	OTPf-IMAC(DT)2010Mar11-01_CID	S17
PF10_0323	PF3D7_1033200	early transcribed membrane protein 10.2 (ETRAMP10.2)	361	38902	6974	1	1	1011.96	2021.9	2	2021.9	-0.002422	0	77.3194	1.9e-08	K	LASFSLYDALADASEQNK	N	Phospho (ST)	0.005000000000000000.0	Spectrum60068 scans: 65809,	|	1	161.729	LAS*FSLYDALADASEQNK	35.5068	1	Site determining ions in 2nd hit at 10 peaks per window (y15)	YES	LAS*FSLYDALADASEQNK	OTPf-IMAC(DT)2010Mar11-02_CID	S193
PF08_0074	PF3D7_0814200	DNA/RNA-binding protein Alba 1 (ALBA1)	341	27242	17346	1	1	921.059	2760.16	3	2760.16	-0.002828	0	77.3173	1.9e-08	R	CGSTVITDQYVSGQDNSEHVVQEK	T	Carbamidomethyl (C); Deamidated (NQ); Phospho (ST)	0.200000000005000300000000.0	Spectrum23900 scans: 29966,	|	10	97.4078	CGSTVITDQYVS*GQDNSEHVVQEK	13.7046	1		YES	CGSTVITDQYVS*GQDNSEHVVQEK	OTPf-IMAC(DT)2010Mar11-01_CID	S83
MAL13P1.86	PF3D7_1316600	choline-phosphate cytidylyltransferase (CCT)	154	104718	26318	1	1	1161.13	3480.37	3	3480.39	-0.026835	1	77.299	1.9e-08	K	SLSSTFNNIDEYYYSADEEDTRDNSFYR	V	Phospho (ST)	0.0000000000000050000000000000.0	Spectrum47343 scans: 48753,	|	5	61.9033	SLSSTFNNIDEYYYS*ADEEDTRDNSFYR	20.2478	1	Site determining ions in 2nd hit at 10 peaks per window (b15_2+, y8_2+)	YES	SLSSTFNNIDEYYYS*ADEEDTRDNSFYR	OTPf-IMAC(DT)2010Mar10-01_CID	S332
PF10_0323	PF3D7_1033200	early transcribed membrane protein 10.2 (ETRAMP10.2)	387	38902	12859	1	1	798.38	2392.12	3	2392.13	-0.014372	2	77.2909	1.9e-08	R	KLASFSLYDALADASEQNKNK	D	Phospho (ST)	0.000500000000000000000.0	Spectrum44899 scans: 46765,	|	4	52.1968	KLAS*FSLYDALADASEQNKNK	17.642	1		YES	KLAS*FSLYDALADASEQNKNK	OTPf-IMAC(DT)2010Mar10-01_CID	S193
PF11_0052	PF3D7_1104100	syntaxin, Qa-SNARE family (SYN13)	126	41363	7628	1	1	1035.92	2069.83	2	2069.85	-0.013061	0	77.288	1.9e-08	K	YNNSTEFQSVDSTIEEK	T	Phospho (ST)	0.00050000000000000.0	Spectrum31432 scans: 40899,	|	1	198.821	YNNS*TEFQSVDSTIEEK	18.5935	1		YES	YNNS*TEFQSVDSTIEEK	OTPf-IMAC(DT)2010Mar11-02_CID	S186
PFE0155w	PF3D7_0503200	conserved Plasmodium protein, unknown function	138	115017	8177	1	1	705.664	2113.97	3	2113.97	-0.00048	2	77.2873	1.9e-08	K	FTDLKNESSFGYETLRK	E	Phospho (ST)	0.00000000000005000.0	Spectrum23775 scans: 29828,	|	8	76.5233	FTDLKNESSFGYET*LRK	48.7779	1		YES	FTDLKNESSFGYET*LRK	OTPf-IMAC(DT)2010Mar11-01_CID	T664
PFB0365w	PF3D7_0208100.1	conserved Plasmodium protein, unknown function	325	211755	12411	1	1	1179.52	2357.03	2	2357.04	-0.014824	1	77.2648	1.9e-08	K	HGDFYNIKSDDLNNSNIGVR	Q	Phospho (ST)	0.00000000500000000000.0	Spectrum28282 scans: 33144,	|	7	146.928	HGDFYNIKS*DDLNNSNIGVR	112.608	1		YES	HGDFYNIKS*DDLNNSNIGVR	OTPf-IMAC(DT)2010Mar10-01_CID	S792
PFE0545c	PF3D7_0511000	translationally controlled tumor protein homolog, putative	245	19967	34116	1	1	1199.56	4794.19	4	4794.19	0.002551	2	77.2569	1.9e-08	R	IKGNEDYGIADNSEDAVEGMGADVEHVIDIVDSFQLTSTAFSKK	E	Phospho (ST)	0.00000000000050000000000000000000000000000000.0	Spectrum66094 scans: 71622,	|	6	106.798	IKGNEDYGIADNS*EDAVEGMGADVEHVIDIVDSFQLTSTAFSKK	82.5406	1	Site determining ions in 2nd hit at 10 peaks per window (b17_2+, b25_2+, b28_2+, y17_2+, y17)	YES	IKGNEDYGIADNS*EDAVEGMGADVEHVIDIVDSFQLTSTAFSKK	OTPf-IMAC(DT)2010Mar11-02_CID	S54
PF14_0148	PF3D7_1415000	uracil-DNA glycosylase, putative	118	37437	17649	1	1	941.15	2820.43	3	2820.44	-0.011515	2	77.2562	1.9e-08	K	VILEEVEEKSLEGSLKEENVNILK	T	Phospho (ST)	0.000000000500000000000000.0	Spectrum42288 scans: 50203,	|	10	85.6923	VILEEVEEKS*LEGSLKEENVNILK	24.3952	1		YES	VILEEVEEKS*LEGSLKEENVNILK	OTPf-IMAC(DT)2010Mar11-02_CID	S43
PFL1555w	PF3D7_1232300	cytochrome b5, putative	128	18233	22166	1	1	1011.81	3032.41	3	3032.43	-0.020294	3	77.2501	1.9e-08	K	IEYINYSDEEIKKEEKEPQESKPK	E	Phospho (ST)	0.000000500000000000000000.0	Spectrum17826 scans: 24490,	|	10	63.8329	IEYINYS*DEEIKKEEKEPQESKPK	37.2902	1	Site determining ions in 2nd hit (b9, b13, b13_2+, b17_2+, b18_2+, y6)	YES	IEYINYS*DEEIKKEEKEPQESKPK	OTPf-IMAC(DT)2010Mar10-01_CID	S105
PF14_0390	PF3D7_1441100	conserved Plasmodium protein, unknown function	615	26291	15362	1	1	1309.08	2616.14	2	2616.14	-0.004203	1	77.2497	1.9e-08	K	KNSNTVDSSENVEEVVDNLTSEK	N	Phospho (ST)	0.00000005000000000000000.0	Spectrum42069 scans: 45007,	|	1	166.261	KNSNTVDS*SENVEEVVDNLTSEK	18.3621	1		YES	KNSNTVDS*SENVEEVVDNLTSEK	OTPf-IMAC(DT)2010Mar11-01_CID	S12
PF14_0354	PF3D7_1437400	pantothenate kinase, putative	304	90984	12670	1	1	1221	2439.99	2	2439.99	-0.002126	0	77.2395	1.9e-08	K	IPIFNFNSDSYCNYMNSFK	S	Carbamidomethyl (C); Phospho (ST)	0.0000000500020000000.0	Spectrum62158 scans: 67757,	|	3	153.141	IPIFNFNS*DSYCNYMNSFK	44.3931	1	Site determining ions in 2nd hit at 10 peaks per window (y11)	YES	IPIFNFNS*DSYCNYMNSFK	OTPf-IMAC(DT)2010Mar11-02_CID	S516
PF14_0700	PF3D7_1473200	DnaJ protein, putative	565	52422	19039	1	1	974.057	2919.15	3	2919.15	0.002694	1	77.2383	1.9e-08	K	MENQNTGNDVNSGNSENAEKSEQSEK	V	Phospho (ST)	0.00000000000000500000000000.0	Spectrum3080 scans: 12816,	|	9	55.7861	MENQNTGNDVNSGNS*ENAEKSEQSEK	22.9909	1		YES	MENQNTGNDVNSGNS*ENAEKSEQSEK	OTPf-IMAC(DT)2010Mar11-01_CID	S94
IPI00791534		SLC4A1 Band 3 anion transport protein	1449	103812	31228	1	1	1378.65	4132.93	3	4132.94	-0.011113	1	77.2292	1.9e-08	R	YQSSPAKPDSSFYKGLDLNGGPDDPLQQTGQLFGGLVR	D	Deamidated (NQ); Phospho (ST)	0.00000000050000000030000000000000000000.0	Spectrum59440 scans: 65118,	|	7	136.753	YQSSPAKPDS*SFYKGLDLNGGPDDPLQQTGQLFGGLVR	18.4409	1	Site determining ions in 2nd hit at 10 peaks per window (b10)	YES	YQSSPAKPDS*SFYKGLDLNGGPDDPLQQTGQLFGGLVR	OTPf-IMAC(DT)2010Mar11-02_CID	S356
IPI00216697		ANK1 Isoform Er1 of Ankyrin-1	3262	206137	15686	1	1	879.71	2636.11	3	2636.11	-0.002473	1	77.2081	1.9e-08	K	RQDDATGAGQDSENEVSLVSGHQR	G	Deamidated (NQ); Phospho (ST)	0.000000000005030000000000.0	Spectrum15439 scans: 23169,	|	10	81.0596	RQDDATGAGQDS*ENEVSLVSGHQR	30.0657	1	Site determining ions in 2nd hit (y14)	YES	RQDDATGAGQDS*ENEVSLVSGHQR	OTPf-IMAC(DT)2010Mar11-01_CID	S1666
MAL8P1.69	PF3D7_0818200	14-3-3 protein, putative	910	30174	11621	1	1	1151.47	2300.93	2	2300.95	-0.014225	1	77.1983	1.9e-08	K	RAFDDAITEFDNVSEDSYK	D	Phospho (ST)	0.0000000000000500000.0	Spectrum39469 scans: 42107,	|	9	165.901	RAFDDAITEFDNVS*EDSYK	52.4045	1		YES	RAFDDAITEFDNVS*EDSYK	OTPf-IMAC(DT)2010Mar10-01_CID	S222
PF14_0028	PF3D7_1402700	pre-mRNA splicing factor, putative	95	77954	16443	1	1	895.383	2683.13	3	2683.13	-0.001819	1	77.1609	1.9e-08	K	INYIDVNKSEEENDEENIDGHK	I	Phospho (ST)	0.0000000050000000000000.0	Spectrum21973 scans: 28220,	|			INYIDVNKS*EEENDEENIDGHK	1000	1	Only one possibility	YES	INYIDVNKS*EEENDEENIDGHK	OTPf-IMAC(DT)2010Mar11-01_CID	S546
PFA0375c	PF3D7_0107500	lipid/sterol:H symporter	373	170193	5421	1	1	939.445	1876.88	2	1876.88	-0.000554	0	77.1545	1.9e-08	K	NIYLLSSHDNALFYK	Y	Phospho (ST)	0.000000500000000.0	Spectrum44813 scans: 47288,	|	9	185.419	NIYLLSS*HDNALFYK	24.7025	1		YES	NIYLLSS*HDNALFYK	OTPf-IMAC(DT)2010Mar11-01_CID	S1038
MAL7P1.12	PF3D7_0703500	erythrocyte membrane-associated antigen	390	263015	14374	1	1	850.368	2548.08	3	2548.09	-0.004986	0	77.1451	1.9e-08	K	HNSFHNNNNNDLNQINNFGIK	K	Deamidated (NQ); Phospho (ST)	0.005003000000000000000.0	Spectrum26846 scans: 32409,	|			HNS*FHNNNNNDLNQINNFGIK	1000	1	Only one possibility	YES	HNS*FHNNNNNDLNQINNFGIK	OTPf-IMAC(DT)2010Mar11-01_CID	S727
PF11_0111	PF3D7_1110400	asparagine-rich antigen	543	173819	24182	1	1	1117.77	3350.29	3	3350.3	-0.003736	2	77.1316	1.9e-08	K	KYDDENGDEENKDDNNSNNIVNGETGNEK	H	Deamidated (NQ); Phospho (ST)	0.00000000000000005000030000000.0	Spectrum8694 scans: 17628,	|	8	137.911	KYDDENGDEENKDDNNS*NNIVNGETGNEK	32.4804	1	Site determining ions in 2nd hit (b17, y12_2+)	YES	KYDDENGDEENKDDNNS*NNIVNGETGNEK	OTPf-IMAC(DT)2010Mar11-01_CID	S938
PF11_0111	PF3D7_1110400	asparagine-rich antigen	354	173819	34252	1	1	1422.21	4263.62	3	4263.65	-0.028556	3	77.1217	1.9e-08	K	EKDMNDTNSNNNNNNNNNNSDDDAEKKNENIEDMEK	K	Phospho (ST)	0.000000000000000000050000000000000000.0	Spectrum8744 scans: 17364,	|	8	74.5029	EKDMNDTNSNNNNNNNNNNS*DDDAEKKNENIEDMEK	15.7843	1	Site determining ions in 2nd hit (b14, b16, y23_2+)	YES	EKDMNDTNSNNNNNNNNNNS*DDDAEKKNENIEDMEK	OTPf-IMAC(DT)2010Mar10-01_CID	S490
IPI00884361		EPB49 erythrocyte membrane protein band 4.9 isoform 3	372	40655	10866	1	1	1146.9	2291.79	2	2291.79	-0.001939	1	77.1148	1.9e-08	R	RGAEEEEEEEDDDSGEEMK	A	Phospho (ST)	0.0000000000000500000.0	Spectrum6333 scans: 15715,	|			RGAEEEEEEEDDDS*GEEMK	1000	1	Only one possibility	YES	RGAEEEEEEEDDDS*GEEMK	OTPf-IMAC(DT)2010Mar11-01_CID	S201
PFF1155w	PF3D7_0624000	hexokinase (HK)	456	55226	20718	1	1	1502.69	3003.37	2	3003.36	0.009534	1	77.1146	1.9e-08	K	NDVTYTKLDTIECDIPINEELSWR	I	Carbamidomethyl (C); Phospho (ST)	0.000000000500200000000000.0	Spectrum55607 scans: 56795,	|	2	138.462	NDVTYTKLDT*IECDIPINEELSWR	63.2814	1	Site determining ions in 2nd hit at 10 peaks per window (b7, b8, y16, y15)	YES	NDVTYTKLDT*IECDIPINEELSWR	OTPf-IMAC(DT)2010Mar11-01_CID	T18
PFL0210c	PF3D7_1204300	eukaryotic translation initiation factor 5A (EIF5A)	536	17620	18440	1	1	935.064	2802.17	3	2802.18	-0.0154	0	77.1133	1.9e-08	M	SDHEMYDNIDAGASQTYPVQAGAIK	K	Acetyl (Protein N-term); Phospho (ST)	1.5000000000000000000000000.0	Spectrum42995 scans: 45412,	|	5	72.9327	S*DHEMYDNIDAGASQTYPVQAGAIK	21.7791	1	Site determining ions in 2nd hit (b10, y14_2+, y15, y14, y13, y12)	YES	S*DHEMYDNIDAGASQTYPVQAGAIK	OTPf-IMAC(DT)2010Mar10-01_CID	S2
PFL0280c	PF3D7_1205600	conserved Plasmodium protein, unknown function	260	38994	27569	1	1	1238.86	3713.57	3	3713.56	0.012418	1	77.1045	1.9e-08	K	QVEVSDNEEAADKEEEVTDEQLAFEMFEFAR	K	Phospho (ST)	0.0000500000000000000000000000000.0	Spectrum63567 scans: 64339,	|	10	121.419	QVEVS*DNEEAADKEEEVTDEQLAFEMFEFAR	42.6113	1	Site determining ions in 2nd hit (b6, y14)	YES	QVEVS*DNEEAADKEEEVTDEQLAFEMFEFAR	OTPf-IMAC(DT)2010Mar11-01_CID	S111
PFD1115c	PF3D7_0423600	conserved Plasmodium protein, unknown function	180	190828	4609	1	1	903.377	1804.74	2	1804.74	-0.000434	0	77.1002	1.9e-08	K	NVISDEQDGEDTLYK	K	Phospho (ST)	0.000500000000000.0	Spectrum30312 scans: 35062,	|	8	130.971	NVIS*DEQDGEDTLYK	124.571	1		YES	NVIS*DEQDGEDTLYK	OTPf-IMAC(DT)2010Mar11-01_CID	S677
PF11_0111	PF3D7_1110400	asparagine-rich antigen	543	173819	24177	1	1	1117.44	3349.31	3	3349.31	-0.003007	2	77.0947	2e-08	K	KYDDENGDEENKDDNNSNNIVNGETGNEK	H	Phospho (ST)	0.00000000000000005000000000000.0	Spectrum8960 scans: 17921,	|	4	120.351	KYDDENGDEENKDDNNS*NNIVNGETGNEK	56.0821	1		YES	KYDDENGDEENKDDNNS*NNIVNGETGNEK	OTPf-IMAC(DT)2010Mar11-01_CID	S938
PFB0115w	PF3D7_0202400	conserved Plasmodium protein, unknown function	144	141763	14581	1	1	854.694	2561.06	3	2561.05	0.00545	3	77.0797	2e-08	K	KTERDEEETEEDEKETEVEK	K	Phospho (ST)	0.00000000500000000000.0	Spectrum3196 scans: 12943,	|	10	103.998	KTERDEEET*EEDEKETEVEK	27.0597	1		YES	KTERDEEET*EEDEKETEVEK	OTPf-IMAC(DT)2010Mar11-01_CID	T563
PFL0210c	PF3D7_1204300	eukaryotic translation initiation factor 5A (EIF5A)	536	17620	19402	1	1	963.757	2888.25	3	2888.27	-0.018246	1	77.0731	2e-08	M	SDHEMYDNIDAGASQTYPVQAGAIKK	N	Phospho (ST)	0.50000000000000000000000000.0	Spectrum28741 scans: 33301,	|	6	90.4223	S*DHEMYDNIDAGASQTYPVQAGAIKK	59.8733	1	Site determining ions in 2nd hit (y25_2+)	YES	S*DHEMYDNIDAGASQTYPVQAGAIKK	OTPf-IMAC(DT)2010Mar10-01_CID	S2
PFL1005c	PF3D7_1220900	heterochromatin protein 1 (HP1)	867	30999	20483	1	1	997.448	2989.32	3	2989.32	0.005424	1	77.072	2e-08	K	WKGYSDDENTWEPESNLIHLTTFK	K	Phospho (ST)	0.000050000000000000000000.0	Spectrum49933 scans: 51732,	|	8	80.3595	WKGYS*DDENTWEPESNLIHLTTFK	40.4838	1	Site determining ions in 2nd hit (y15)	YES	WKGYS*DDENTWEPESNLIHLTTFK	OTPf-IMAC(DT)2010Mar11-01_CID	S33
PFF1430c	PF3D7_0629500	amino acid transporter, putative	162	68815	23872	1	1	1121.79	3362.36	3	3362.38	-0.022606	0	77.063	2e-08	K	NSSNNNNNNTIVDISDGDYTNDEEGTNKPK	R	Phospho (ST)	0.000000000000005000000000000000.0	Spectrum23560 scans: 34545,	|	10	29.3143	NSSNNNNNNTIVDIS*DGDYTNDEEGTNKPK	27.436	1		YES	NSSNNNNNNTIVDIS*DGDYTNDEEGTNKPK	OTPf-IMAC(DT)2010Mar11-02_CID	S140
PF10_0039	PF3D7_1003600	membrane skeletal protein IMC1-related (ALV5)	757	32634	31526	1	1	1388.61	4162.81	3	4162.83	-0.025111	1	77.0584	2e-08	K	GLQRYSLDQNNIYQQANSFNQFNENAYNQNAFNR	S	Phospho (ST)	0.0000050000000000000000000000000000.0	Spectrum46478 scans: 53800,	|	10	141.317	GLQRYS*LDQNNIYQQANSFNQFNENAYNQNAFNR	51.3886	1	Site determining ions in 2nd hit (b7, y23_2+, y17_2+)	YES	GLQRYS*LDQNNIYQQANSFNQFNENAYNQNAFNR	OTPf-IMAC(DT)2010Mar11-02_CID	S179
PF08_0048	PF3D7_0820000	Snf2-related CBP activator, putative (SRCAP)	249	246594	6877	1	1	991.405	1980.79	2	1980.81	-0.01128	1	77.0434	2e-08	K	NDIENDSDETSEHIKR	D	Phospho (ST)	0.0000005000000000.0	Spectrum5855 scans: 14921,	|	4	104.003	NDIENDS*DETSEHIKR	50.8223	1		YES	NDIENDS*DETSEHIKR	OTPf-IMAC(DT)2010Mar10-01_CID	S533
PF08_0060	PF3D7_0817300	asparagine-rich antigen	77	254593	15376	1	1	880.345	2638.01	3	2638.03	-0.015677	0	77.04	2e-08	K	NNSSNSSNENNNNDENVSLHAER	N	Phospho (ST)	0.00000050000000000000000.0	Spectrum7489 scans: 21678,	|	1	39.2039	NNSSNS*SNENNNNDENVSLHAER	15.7223	1		YES	NNSSNS*SNENNNNDENVSLHAER	OTPf-IMAC(DT)2010Mar11-02_CID	S17
PF11_0310	PF3D7_1129900	transporter, putative	337	70094	4730	1	1	910.905	1819.8	2	1819.8	-0.002901	1	77.0386	2e-08	K	KDEYAASTNNSSNLVK	S	Phospho (ST)	0.0000000000500000.0	Spectrum9905 scans: 18640,	|	2	161.81	KDEYAASTNNS*SNLVK	15.9777	1		YES	KDEYAASTNNS*SNLVK	OTPf-IMAC(DT)2010Mar11-01_CID	S395
PFD0090c	PF3D7_0402000	Plasmodium exported protein (PHISTa), unknown function	143	49713	10363	1	1	1130.51	2259	2	2259	-0.003793	0	77.0326	2e-08	R	FGSYEQVLISQPHEFNER	L	Phospho (ST)	0.005000000000000000.0	Spectrum39848 scans: 43126,	|	4	113.032	FGS*YEQVLISQPHEFNER	58.5986	1		YES	FGS*YEQVLISQPHEFNER	OTPf-IMAC(DT)2010Mar11-01_CID	S224
MAL8P1.69	PF3D7_0818200	14-3-3 protein, putative	910	30174	24572	1	1	1106.17	3315.48	3	3315.49	-0.012443	1	77.0288	2e-08	R	AFDDAITEFDNVSEDSYKDSTLIMQLLR	D	Phospho (ST)	0.0000000000005000000000000000.0	Spectrum69240 scans: 69063,	|	6	91.2655	AFDDAITEFDNVS*EDSYKDSTLIMQLLR	40.5814	1	Site determining ions in 2nd hit at 10 peaks per window (b13)	YES	AFDDAITEFDNVS*EDSYKDSTLIMQLLR	OTPf-IMAC(DT)2010Mar10-01_CID	S222
PF14_0387	PF3D7_1440800	major facilitator superfamily, putative	117	68047	10758	1	1	1122.47	2242.92	2	2242.93	-0.01372	0	77.0195	2e-08	K	YYSEEFSEISSYQQYLK	T	Phospho (ST)	0.00500000000000000.0	Spectrum58217 scans: 58483,	|	9	166.846	YYS*EEFSEISSYQQYLK	75.3284	1		YES	YYS*EEFSEISSYQQYLK	OTPf-IMAC(DT)2010Mar10-01_CID	S343
MAL13P1.233	PF3D7_1346300	DNA/RNA-binding protein Alba 2 (ALBA2)	448	24969	21341	1	1	998.027	2991.06	3	2991.08	-0.018119	2	76.996	2e-08	K	NEDKKSGDEEEEEEEEEEDEENNK	N	Phospho (ST)	0.000005000000000000000000.0	Spectrum4549 scans: 13856,	|			NEDKKS*GDEEEEEEEEEEDEENNK	1000	1	Only one possibility	YES	NEDKKS*GDEEEEEEEEEEDEENNK	OTPf-IMAC(DT)2010Mar10-01_CID	S98
MAL8P1.69	PF3D7_0818200	14-3-3 protein, putative	1099	30174	25380	1	1	1163.54	3487.6	3	3487.59	0.011763	2	76.9812	2e-08	K	RAFDDAITEFDNVSEDSYKDSTLIMQLLR	D	Oxidation (M); Phospho (ST)	0.00000000000005000000000040000.0	Spectrum60801 scans: 61603,	|	4	86.149	RAFDDAITEFDNVS*EDSYKDSTLIMQLLR	13.5298	1	Site determining ions in 2nd hit at 10 peaks per window (b15, b14_2+, y15)	YES	RAFDDAITEFDNVS*EDSYKDSTLIMQLLR	OTPf-IMAC(DT)2010Mar11-01_CID	S222
PF11_0037	PF3D7_1102500	Plasmodium exported protein (PHISTb), unknown function (GEXP02)	101	73842	30035	1	1	1267.87	3800.59	3	3800.62	-0.025939	0	76.9794	2e-08	K	HIMEYDNSENTIDDLSEEENYNQLFNLLYR	A	Phospho (ST)	0.000000000000000500000000000000.0	Spectrum63809 scans: 63783,	|	7	91.412	HIMEYDNSENTIDDLS*EEENYNQLFNLLYR	34.8542	1		YES	HIMEYDNSENTIDDLS*EEENYNQLFNLLYR	OTPf-IMAC(DT)2010Mar10-01_CID	S376
MAL13P1.233	PF3D7_1346300	DNA/RNA-binding protein Alba 2 (ALBA2)	508	24969	20530	1	1	998.033	2991.08	3	2991.08	-0.000719	2	76.9794	2e-08	K	NEDKKSGDEEEEEEEEEEDEENNK	N	Phospho (ST)	0.000005000000000000000000.0	Spectrum4818 scans: 14403,	|			NEDKKS*GDEEEEEEEEEEDEENNK	1000	1	Only one possibility	YES	NEDKKS*GDEEEEEEEEEEDEENNK	OTPf-IMAC(DT)2010Mar11-01_CID	S98
PF11_0465	PF3D7_1145400	dynamin-like protein (DYN1)	249	96313	8434	1	1	1066.47	2130.93	2	2130.94	-0.01372	0	76.9718	2e-08	R	QQSNISNSNQDTLLSTSSK	Y	Phospho (ST)	0.0000050000000000000.0	Spectrum20670 scans: 32050,	|	8	103.041	QQSNIS*NSNQDTLLSTSSK	31.815	1	Site determining ions in 2nd hit at 10 peaks per window (y12)	YES	QQSNIS*NSNQDTLLSTSSK	OTPf-IMAC(DT)2010Mar11-02_CID	S560
MAL8P1.69	PF3D7_0818200	14-3-3 protein, putative	1099	30174	19243	1	1	1466.14	2930.27	2	2930.27	0.000713	2	76.9601	2e-08	R	DNLTLWTSDLQGDQTEEKSKDEGLE	-	Phospho (ST)	0.0000000000000000005000000.0	Spectrum47736 scans: 49864,	|	7	57.5586	DNLTLWTSDLQGDQTEEKS*KDEGLE	58.906	1	Site determining ions in 2nd hit (y7)	YES	DNLTLWTSDLQGDQTEEKS*KDEGLE	OTPf-IMAC(DT)2010Mar11-01_CID	S256
PF14_0431	PF3D7_1445400	protein serine/threonine kinase-1 (CLK1)	254	106687	17582	1	1	930.707	2789.1	3	2789.1	-0.000555	0	76.9198	2e-08	R	NNSNNNNNGYYYHNYNNGYQIR	N	Phospho (ST)	0.0050000000000000000000.0	Spectrum21999 scans: 28249,	|			NNS*NNNNNGYYYHNYNNGYQIR	1000	1	Only one possibility	YES	NNS*NNNNNGYYYHNYNNGYQIR	OTPf-IMAC(DT)2010Mar11-01_CID	S57
PFL0210c	PF3D7_1204300	eukaryotic translation initiation factor 5A (EIF5A)	536	17620	18338	1	1	1402.09	2802.16	2	2802.18	-0.019724	0	76.9133	2e-08	M	SDHEMYDNIDAGASQTYPVQAGAIK	K	Acetyl (Protein N-term); Phospho (ST)	1.5000000000000000000000000.0	Spectrum43394 scans: 45424,	|	3	81.9639	S*DHEMYDNIDAGASQTYPVQAGAIK	30.2846	1	Site determining ions in 2nd hit (b10, b13, y19)	YES	S*DHEMYDNIDAGASQTYPVQAGAIK	OTPf-IMAC(DT)2010Mar10-01_CID	S2
PFA0440w	PF3D7_0109000	photosensitized INA-labeled protein 1, PhIL1, putative	98	25461	5322	1	1	931.901	1861.79	2	1861.8	-0.011388	1	76.91	2e-08	R	SKGEANSEWSNAFVTR	V	Phospho (ST)	0.5000000000000000.0	Spectrum26133 scans: 36621,	|	1	125.688	S*KGEANSEWSNAFVTR	81.4578	1	Site determining ions in 2nd hit at 10 peaks per window (y13)	YES	S*KGEANSEWSNAFVTR	OTPf-IMAC(DT)2010Mar11-02_CID	S167
PFL0280c	PF3D7_1205600	conserved Plasmodium protein, unknown function	260	38994	29524	1	1	1281.9	3842.68	3	3842.64	0.035994	2	76.9096	2e-08	K	KQVEVSDNEEAADKEEEVTDEQLAFEMFEFAR	K	Deamidated (NQ); Phospho (ST)	0.00000503000000000000000000000000.0	Spectrum57829 scans: 58817,	|	6	120.034	KQVEVS*DNEEAADKEEEVTDEQLAFEMFEFAR	50.01	1	Site determining ions in 2nd hit at 10 peaks per window (b12_2+)	YES	KQVEVS*DNEEAADKEEEVTDEQLAFEMFEFAR	OTPf-IMAC(DT)2010Mar11-01_CID	S111
PFE0810c	PF3D7_0516200	40S ribosomal protein S14, putative	338	16067	6437	1	1	662.354	1984.04	3	1984.04	-0.000697	2	76.9081	2e-08	K	KVKTPQPETAIVSGPQPK	E	Phospho (ST)	0.000500000000000000.0	Spectrum13762 scans: 21751,	|	3	98.7098	KVKT*PQPETAIVSGPQPK	60.7293	1	Site determining ions in 2nd hit at 10 peaks per window (y11)	YES	KVKT*PQPETAIVSGPQPK	OTPf-IMAC(DT)2010Mar11-01_CID	T8
PF14_0191	PF3D7_1419700	conserved Plasmodium protein, unknown function	298	59656	13079	1	1	1226.53	2451.04	2	2451.04	-0.002683	0	76.8967	2e-08	K	IVHDNPDTNDEDINMQNLFK	N	Phospho (ST)	0.00000005000000000000.0	Spectrum39671 scans: 42932,	|			IVHDNPDT*NDEDINMQNLFK	1000	1	Only one possibility	YES	IVHDNPDT*NDEDINMQNLFK	OTPf-IMAC(DT)2010Mar11-01_CID	T453
IPI00024689		AQP1 Aquaporin-1	237	28508	12245	1	1	1196.5	2390.99	2	2390.99	-0.003224	0	76.8941	2e-08	K	VWTSGQVEEYDLDADDINSR	V	Phospho (ST)	0.00000000000000000050.0	Spectrum40139 scans: 43446,	|	9	159.874	VWTSGQVEEYDLDADDINS*R	172.898	1	Site determining ions in 2nd hit (b12)	YES	VWTSGQVEEYDLDADDINS*R	OTPf-IMAC(DT)2010Mar11-01_CID	S262
IPI00783228		SPTB Isoform 1 of Spectrin beta chain, erythrocyte	4813	246316	19966	1	1	986.783	2957.33	3	2957.33	0.00307	1	76.8901	2e-08	R	KEELGELFAQVPSMGEEGGDADLSIEK	R	Phospho (ST)	0.000000000000500000000000000.0	Spectrum53967 scans: 55359,	|	6	73.6999	KEELGELFAQVPS*MGEEGGDADLSIEK	49.548	1	Site determining ions in 2nd hit (b15, b22_2+)	YES	KEELGELFAQVPS*MGEEGGDADLSIEK	OTPf-IMAC(DT)2010Mar11-01_CID	S1444
PF14_0183b	PF3D7_1418900	DEAD/DEAH box ATP-dependent RNA helicase, putative	121	103680	12631	1	1	1210.55	2419.08	2	2419.08	-0.002655	1	76.8764	2.1e-08	K	TLSNSILYDDSGNEIKDDNVK	F	Phospho (ST)	0.000000000050000000000.0	Spectrum29504 scans: 34569,	|	9	126.153	TLSNSILYDDS*GNEIKDDNVK	69.9932	1		YES	TLSNSILYDDS*GNEIKDDNVK	OTPf-IMAC(DT)2010Mar11-01_CID	S725
PFE1465w	PF3D7_0529400.1	conserved Plasmodium protein, unknown function	909	187990	25619	1	1	1170.11	3507.31	3	3507.32	-0.003312	0	76.85	2.1e-08	K	YDNTNEEVHGMFQSDEEYDNNNLYDNMK	G	Phospho (ST)	0.0000000000000500000000000000.0	Spectrum38979 scans: 42451,	|	8	84.1229	YDNTNEEVHGMFQS*DEEYDNNNLYDNMK	18.0029	1	Site determining ions in 2nd hit (b11, y18_2+, y15)	YES	YDNTNEEVHGMFQS*DEEYDNNNLYDNMK	OTPf-IMAC(DT)2010Mar11-01_CID	S790
PFB0445c	PF3D7_0209800	ATP-dependent RNA helicase UAP56 (UAP56)	427	52191	18314	1	1	1444.57	2887.13	2	2887.14	-0.012275	0	76.8465	2.1e-08	M	ASMDHNAQDELVDYEDDENILDSK	D	Acetyl (Protein N-term); Phospho (ST)	1.050000000000000000000000.0	Spectrum50448 scans: 57247,	|	4	162.021	AS*MDHNAQDELVDYEDDENILDSK	207.431	1	Site determining ions in 2nd hit at 10 peaks per window (b9, b10, b13, b15, y16, y14, y3)	YES	AS*MDHNAQDELVDYEDDENILDSK	OTPf-IMAC(DT)2010Mar11-02_CID	S3
PF08_0032	PF3D7_0823800	DnaJ protein, putative	269	76634	5656	1	1	950.428	1898.84	2	1898.84	-0.002459	2	76.8465	2.1e-08	K	SKGKDDINDIMNDLNK	K	Phospho (ST)	0.5000000000000000.0	Spectrum30046 scans: 34770,	|			S*KGKDDINDIMNDLNK	1000	1	Only one possibility	YES	S*KGKDDINDIMNDLNK	OTPf-IMAC(DT)2010Mar11-01_CID	S24
IPI00019901		ADD1 Isoform 1 of Alpha-adducin	775	80905	1877	1	1	717.319	1432.62	2	1432.62	-0.000282	0	76.8455	2.1e-08	R	SPGSPVGEGTGSPPK	W	Phospho (ST)	0.000500000000000.0	Spectrum8278 scans: 17171,	|	10	77.1006	SPGS*PVGEGTGSPPK	26.7359	1		YES	SPGS*PVGEGTGSPPK	OTPf-IMAC(DT)2010Mar11-01_CID	S358
MAL13P1.105	PF3D7_1319700	ser/thr protein phosphatase 2A regulatory subunit A, putative	77	102292	12520	1	1	805.335	2412.98	3	2412.98	0.000624	2	76.8429	2.1e-08	K	NVDIHDEENKSEDDKNYNR	Q	Phospho (ST)	0.0000000000500000000.0	Spectrum5083 scans: 14695,	|			NVDIHDEENKS*EDDKNYNR	1000	1	Only one possibility	YES	NVDIHDEENKS*EDDKNYNR	OTPf-IMAC(DT)2010Mar11-01_CID	S245
IPI00024650		SLC16A1 Monocarboxylate transporter 1	183	53923	20120	1	1	990.142	2967.4	3	2967.41	-0.003071	3	76.8246	2.1e-08	K	ANEQKKESKEEETSIDVAGKPNEVTK	A	Phospho (ST)	0.00000005000000000000000000.0	Spectrum7703 scans: 16890,	|	4	49.2207	ANEQKKES*KEEETSIDVAGKPNEVTK	17.6583	1	Site determining ions in 2nd hit at 10 peaks per window (b9, b11_2+)	YES	ANEQKKES*KEEETSIDVAGKPNEVTK	OTPf-IMAC(DT)2010Mar11-01_CID	S461
PFL0340w	PF3D7_1206800	conserved Plasmodium protein, unknown function	157	86260	20981	1	1	990.746	2969.22	3	2969.23	-0.014568	0	76.8166	2.1e-08	R	YCDESDDEDIYTDNIIFSQIHGLK	D	Carbamidomethyl (C); Phospho (ST)	0.020050000000000000000000.0	Spectrum56924 scans: 57270,	|	7	121.234	YCDES*DDEDIYTDNIIFSQIHGLK	31.1973	1	Site determining ions in 2nd hit (y17_2+, y13_2+)	YES	YCDES*DDEDIYTDNIIFSQIHGLK	OTPf-IMAC(DT)2010Mar10-01_CID	S410
PFF1185w	PF3D7_0624600	SNF2 helicase, putative (ISWI)	886	315423	4055	1	1	869.834	1737.65	2	1737.65	0.000502	0	76.8064	2.1e-08	K	SYYMSNTSFSQMGR	D	Phospho (ST)	0.00000050000000.0	Spectrum32993 scans: 37232,	|	1	138.33	SYYMSNTS*FSQMGR	19.3073	1		YES	SYYMSNTS*FSQMGR	OTPf-IMAC(DT)2010Mar11-01_CID	S1737
PFF0870w	PF3D7_0618000	conserved Plasmodium membrane protein, unknown function	571	92697	11914	1	1	1189.07	2376.12	2	2376.13	-0.014644	2	76.7952	2.1e-08	K	KKNSEQNTIYNNSSITNTIK	T	Phospho (ST)	0.00050000000000000000.0	Spectrum18035 scans: 29972,	|	2	117.778	KKNS*EQNTIYNNSSITNTIK	55.8291	1	Site determining ions in 2nd hit at 10 peaks per window (b4, b5, b7)	YES	KKNS*EQNTIYNNSSITNTIK	OTPf-IMAC(DT)2010Mar11-02_CID	S374
PFB0815w	PF3D7_0217500	calcium dependent protein kinase 1 (CDPK1)	307	60761	9562	1	1	1079.97	2157.94	2	2157.95	-0.016237	1	76.79	2.1e-08	K	SGNNKNSEDLAINPGMYVR	K	Phospho (ST)	0.0000005000000000000.0	Spectrum31572 scans: 35595,	|	2	198.355	SGNNKNS*EDLAINPGMYVR	32.5442	1	Site determining ions in 2nd hit at 10 peaks per window (b5)	YES	SGNNKNS*EDLAINPGMYVR	OTPf-IMAC(DT)2010Mar10-01_CID	S34
PF13_0214	PF3D7_1338300	elongation factor 1-gamma, putative	968	47747	21117	1	1	1489.58	2977.14	2	2977.16	-0.022902	0	76.7793	2.1e-08	K	DDNNNNNNNDADNQHADLLSDDLAEK	K	Phospho (ST)	0.00000000000000000005000000.0	Spectrum28059 scans: 32899,	|			DDNNNNNNNDADNQHADLLS*DDLAEK	1000	1	Only one possibility	YES	DDNNNNNNNDADNQHADLLS*DDLAEK	OTPf-IMAC(DT)2010Mar10-01_CID	S240
MAL8P1.122	PF3D7_0808300	ubiquitin regulatory protein, putative	147	27473	8513	1	1	1067.97	2133.93	2	2133.93	0.00027	0	76.7487	2.1e-08	K	SGLEVQNSDDDFVQNLFK	S	Phospho (ST)	0.000000050000000000.0	Spectrum59758 scans: 65468,	|	5	187.571	SGLEVQNS*DDDFVQNLFK	67.5054	1	Site determining ions in 2nd hit at 10 peaks per window (b7, y16, y12)	YES	SGLEVQNS*DDDFVQNLFK	OTPf-IMAC(DT)2010Mar11-02_CID	S37
MAL8P1.122	PF3D7_0808300	ubiquitin regulatory protein, putative	135	27473	8454	1	1	1067.97	2133.93	2	2133.93	0.00761	0	76.7293	2.1e-08	K	SGLEVQNSDDDFVQNLFK	S	Phospho (ST)	0.000000050000000000.0	Spectrum60326 scans: 61258,	|	5	198.84	SGLEVQNS*DDDFVQNLFK	53.842	1	Site determining ions in 2nd hit at 10 peaks per window (y17)	YES	SGLEVQNS*DDDFVQNLFK	OTPf-IMAC(DT)2010Mar11-01_CID	S37
PF10_0039	PF3D7_1003600	membrane skeletal protein IMC1-related (ALV5)	735	32634	32346	1	1	1388.61	4162.82	3	4162.83	-0.013021	1	76.7252	2.1e-08	K	GLQRYSLDQNNIYQQANSFNQFNENAYNQNAFNR	S	Phospho (ST)	0.0000050000000000000000000000000000.0	Spectrum46619 scans: 49022,	|	8	86.0775	GLQRYS*LDQNNIYQQANSFNQFNENAYNQNAFNR	16.0046	1	Site determining ions in 2nd hit (y28_2+, y23_2+)	YES	GLQRYS*LDQNNIYQQANSFNQFNENAYNQNAFNR	OTPf-IMAC(DT)2010Mar11-01_CID	S179
PF07_0029	PF3D7_0708400	heat shock protein 90 (HSP90)	2345	86112	23451	1	1	1097.1	3288.29	3	3288.29	-0.001856	2	76.717	2.1e-08	R	QNEKEITASEEEEGEGEGEREGEEEEEK	K	Phospho (ST)	0.0000005000000000000000000000.0	Spectrum11268 scans: 19785,	|	2	63.6129	QNEKEIT*ASEEEEGEGEGEREGEEEEEK	22.9417	1		YES	QNEKEIT*ASEEEEGEGEGEREGEEEEEK	OTPf-IMAC(DT)2010Mar11-01_CID	T218
IPI00220194		SLC2A1 Solute carrier family 2, facilitated glucose transporter member 1	589	54049	6977	1	1	675.957	2024.85	3	2024.85	-0.001406	1	76.7131	2.1e-08	R	GTADVTHDLQEMKEESR	Q	Phospho (ST)	0.00000500000000000.0	Spectrum22668 scans: 28985,	|	8	127.893	GTADVT*HDLQEMKEESR	23.7823	1		YES	GTADVT*HDLQEMKEESR	OTPf-IMAC(DT)2010Mar11-01_CID	T238
PF11_0086	PF3D7_1107300	polyadenylate-binding protein-interacting protein 1, putative (PAIP1)	747	381639	15107	1	1	1311.54	2621.06	2	2621.07	-0.017639	0	76.7124	2.1e-08	K	LYNNEHVDSYDSGVDCVSVQNK	K	Carbamidomethyl (C); Phospho (ST)	0.0000000000050002000000.0	Spectrum23262 scans: 34218,	|	4	200.753	LYNNEHVDSYDS*GVDCVSVQNK	92.7789	1		YES	LYNNEHVDSYDS*GVDCVSVQNK	OTPf-IMAC(DT)2010Mar11-02_CID	S2006
MAL8P1.122	PF3D7_0808300	ubiquitin regulatory protein, putative	147	27473	8498	1	1	1067.97	2133.92	2	2133.93	-0.00265	0	76.6774	2.1e-08	K	SGLEVQNSDDDFVQNLFK	S	Phospho (ST)	0.000000050000000000.0	Spectrum60140 scans: 65888,	|	4	179.724	SGLEVQNS*DDDFVQNLFK	74.0966	1		YES	SGLEVQNS*DDDFVQNLFK	OTPf-IMAC(DT)2010Mar11-02_CID	S37
MAL8P1.122	PF3D7_0808300	ubiquitin regulatory protein, putative	135	27473	8448	1	1	1067.97	2133.93	2	2133.93	0.00711	0	76.6617	2.2e-08	K	SGLEVQNSDDDFVQNLFK	S	Phospho (ST)	0.000000050000000000.0	Spectrum61292 scans: 62143,	|	8	204.678	SGLEVQNS*DDDFVQNLFK	53.7938	1		YES	SGLEVQNS*DDDFVQNLFK	OTPf-IMAC(DT)2010Mar11-01_CID	S37
PFE0500c	PF3D7_0510100	conserved Plasmodium protein, unknown function	736	297387	8192	1	1	1058.48	2114.95	2	2114.95	0.002648	0	76.6363	2.2e-08	R	NNSNIVHMLIEENSFFK	D	Phospho (ST)	0.00500000000000000.0	Spectrum58804 scans: 59719,	|	5	154.997	NNS*NIVHMLIEENSFFK	143.335	1	Site determining ions in 2nd hit (b6, b12)	YES	NNS*NIVHMLIEENSFFK	OTPf-IMAC(DT)2010Mar11-01_CID	S820
MAL8P1.122	PF3D7_0808300	ubiquitin regulatory protein, putative	147	27473	8502	1	1	1067.97	2133.92	2	2133.93	-0.00217	0	76.6261	2.2e-08	K	SGLEVQNSDDDFVQNLFK	S	Phospho (ST)	0.000000050000000000.0	Spectrum61063 scans: 66715,	|	8	226.376	SGLEVQNS*DDDFVQNLFK	66.9648	1		YES	SGLEVQNS*DDDFVQNLFK	OTPf-IMAC(DT)2010Mar11-02_CID	S37
PF14_0315	PF3D7_1433400	conserved Plasmodium membrane protein, unknown function	421	682022	14789	1	1	1299.03	2596.05	2	2596.06	-0.014076	0	76.6231	2.2e-08	K	HYESDTELQYLNVEYNQDEK	Q	Phospho (ST)	0.00050000000000000000.0	Spectrum35733 scans: 44509,	|	2	180.669	HYES*DTELQYLNVEYNQDEK	29.2278	1	Site determining ions in 2nd hit at 10 peaks per window (y15)	YES	HYES*DTELQYLNVEYNQDEK	OTPf-IMAC(DT)2010Mar11-02_CID	S5051
PFL1010c	PF3D7_1221000	histone-lysine N-methyltransferase, H3 lysine-4 specific (SET10)	244	270901	12174	1	1	1171.51	2341.02	2	2341.03	-0.016953	1	76.5952	2.2e-08	K	LSEKSDDEILSEINQGNENK	V	Phospho (ST)	0.00005000000000000000.0	Spectrum32221 scans: 36309,	|	4	169.791	LSEKS*DDEILSEINQGNENK	19.6615	1		YES	LSEKS*DDEILSEINQGNENK	OTPf-IMAC(DT)2010Mar10-01_CID	S26
MAL7P1.38	PF3D7_0711500	regulator of chromosome condensation, putative	290	78986	7203	1	1	1005.44	2008.87	2	2008.89	-0.011563	1	76.5847	2.2e-08	K	INEQSEGSNLPSEQNKR	R	Phospho (ST)	0.00005000000000000.0	Spectrum7462 scans: 16333,	|	3	85.8818	INEQS*EGSNLPSEQNKR	38.2987	1		YES	INEQS*EGSNLPSEQNKR	OTPf-IMAC(DT)2010Mar10-01_CID	S577
MAL8P1.57	PF3D7_0820500	C-13 antigen	93	98499	9869	1	1	1089.97	2177.93	2	2177.94	-0.015287	0	76.5636	2.2e-08	R	HNSNDINYVDYSNVGIFK	A	Phospho (ST)	0.005000000000000000.0	Spectrum41176 scans: 43719,	|	5	192.128	HNS*NDINYVDYSNVGIFK	209.842	1	Site determining ions in 2nd hit (b9)	YES	HNS*NDINYVDYSNVGIFK	OTPf-IMAC(DT)2010Mar10-01_CID	S613
PFF0250w	PF3D7_0605100	RNA binding protein, putative	336	85577	16572	1	1	1330.11	2658.2	2	2658.22	-0.020253	1	76.5574	2.2e-08	R	SYALVDNEVGNSNISDEENIIKR	Q	Phospho (ST)	0.00000000000000500000000.0	Spectrum37857 scans: 40928,	|	7	118.888	SYALVDNEVGNSNIS*DEENIIKR	77.7452	1		YES	SYALVDNEVGNSNIS*DEENIIKR	OTPf-IMAC(DT)2010Mar10-01_CID	S22
PFL1005c	PF3D7_1220900	heterochromatin protein 1 (HP1)	867	30999	25955	1	1	1179.18	3534.51	3	3534.52	-0.00327	1	76.5567	2.2e-08	K	SDEEDNESVKHENHVNDGNLLNVEDVYSVR	I	Phospho (ST)	0.000000050000000000000000000000.0	Spectrum31722 scans: 36203,	|	7	120.182	SDEEDNES*VKHENHVNDGNLLNVEDVYSVR	33.689	1	Site determining ions in 2nd hit (b3)	YES	SDEEDNES*VKHENHVNDGNLLNVEDVYSVR	OTPf-IMAC(DT)2010Mar11-01_CID	S136
IPI00297532		ANK1 Isoform Er2 of Ankyrin-1	2940	188882	9717	1	1	737.304	2208.89	3	2208.9	-0.01054	1	76.5552	2.2e-08	R	HTDRDYSLSPSQMNGHQR	G	Deamidated (NQ); Phospho (ST)	0.000000500000030000.0	Spectrum11328 scans: 24798,	|	1	124.033	HTDRDYSLS*PSQMNGHQR	29.9931	1	Site determining ions in 2nd hit at 10 peaks per window (y10)	YES	HTDRDYSLS*PSQMNGHQR	OTPf-IMAC(DT)2010Mar11-02_CID	S1507
PF14_0567	PF3D7_1459400	conserved Plasmodium protein, unknown function	77	40043	3132	1	1	812.893	1623.77	2	1623.77	-0.00242	1	76.5527	2.2e-08	K	KASFINYICTSLK	N	Carbamidomethyl (C); Phospho (ST)	0.0050000020000.0	Spectrum40908 scans: 44034,	|	6	107.55	KAS*FINYICTSLK	92.8059	1		YES	KAS*FINYICTSLK	OTPf-IMAC(DT)2010Mar11-01_CID	S28
PFA0160c	PF3D7_0103200	nucleoside transporter, putative	427	49977	6197	1	1	955.364	1908.71	2	1908.73	-0.013338	0	76.5171	2.2e-08	K	CIEYNGSNDLCEVEK	G	2 Carbamidomethyl (C); Phospho (ST)	0.200000500020000.0	Spectrum26750 scans: 31849,	|			CIEYNGS*NDLCEVEK	1000	1	Only one possibility	YES	CIEYNGS*NDLCEVEK	OTPf-IMAC(DT)2010Mar10-01_CID	S218
PF10_0323	PF3D7_1033200	early transcribed membrane protein 10.2 (ETRAMP10.2)	361	38902	8887	1	1	1076	2149.99	2	2149.99	-0.007037	1	76.5014	2.2e-08	R	KLASFSLYDALADASEQNK	N	Phospho (ST)	0.0005000000000000000.0	Spectrum51814 scans: 58457,	|	2	181.156	KLAS*FSLYDALADASEQNK	29.465	1		YES	KLAS*FSLYDALADASEQNK	OTPf-IMAC(DT)2010Mar11-02_CID	S193
IPI00220459		KEL Kell blood group glycoprotein	171	82771	8425	1	1	1065.94	2129.86	2	2129.87	-0.01035	0	76.4999	2.2e-08	R	SQAGGMGTLWSQESTPEER	L	Phospho (ST)	0.5000000000000000000.0	Spectrum35476 scans: 44227,	|	3	144.025	S*QAGGMGTLWSQESTPEER	52.178	1	Site determining ions in 2nd hit at 10 peaks per window (b7)	YES	S*QAGGMGTLWSQESTPEER	OTPf-IMAC(DT)2010Mar11-02_CID	S15
PFI1685w	PF3D7_0934800	cAMP-dependent protein kinase catalytic subunit (PKAc)	105	40171	16112	1	1	876.088	2625.24	3	2625.25	-0.013852	0	76.4853	2.2e-08	R	TYTLCGTPEYIAPEILLNVGHGK	A	Carbamidomethyl (C); Phospho (ST)	0.00502000000000000000000.0	Spectrum58115 scans: 58371,	|	3	99.4729	TYT*LCGTPEYIAPEILLNVGHGK	19.8267	1		YES	TYT*LCGTPEYIAPEILLNVGHGK	OTPf-IMAC(DT)2010Mar10-01_CID	T189
PF11_0465	PF3D7_1145400	dynamin-like protein (DYN1)	199	96313	6948	1	1	1012.39	2022.77	2	2022.77	-0.002174	0	76.4676	2.3e-08	K	YYSNMMSDQEYNITGK	A	Phospho (ST)	0.0000005000000000.0	Spectrum34434 scans: 38436,	|	10	169.947	YYSNMMS*DQEYNITGK	72.704	1		YES	YYSNMMS*DQEYNITGK	OTPf-IMAC(DT)2010Mar11-01_CID	S580
PFL0340w	PF3D7_1206800	conserved Plasmodium protein, unknown function	157	86260	20977	1	1	990.746	2969.22	3	2969.23	-0.014958	0	76.463	2.3e-08	R	YCDESDDEDIYTDNIIFSQIHGLK	D	Carbamidomethyl (C); Phospho (ST)	0.020050000000000000000000.0	Spectrum57954 scans: 58194,	|	2	89.1788	YCDES*DDEDIYTDNIIFSQIHGLK	44.0447	1	Site determining ions in 2nd hit at 10 peaks per window (y17_2+, y13_2+)	YES	YCDES*DDEDIYTDNIIFSQIHGLK	OTPf-IMAC(DT)2010Mar10-01_CID	S410
PF14_0390	PF3D7_1441100	conserved Plasmodium protein, unknown function	583	26291	15035	1	1	1309.07	2616.13	2	2616.14	-0.016423	1	76.4509	2.3e-08	K	KNSNTVDSSENVEEVVDNLTSEK	N	Phospho (ST)	0.00000005000000000000000.0	Spectrum41949 scans: 49830,	|	3	153.194	KNSNTVDS*SENVEEVVDNLTSEK	13.7116	1		YES	KNSNTVDS*SENVEEVVDNLTSEK	OTPf-IMAC(DT)2010Mar11-02_CID	S12
MAL8P1.69	PF3D7_0818200	14-3-3 protein, putative	910	30174	26208	1	1	1158.2	3471.57	3	3471.59	-0.022738	2	76.4474	2.3e-08	K	RAFDDAITEFDNVSEDSYKDSTLIMQLLR	D	Phospho (ST)	0.00000000000005000000000000000.0	Spectrum64742 scans: 64662,	|	6	63.7179	RAFDDAITEFDNVS*EDSYKDSTLIMQLLR	25.1809	1	Site determining ions in 2nd hit (y13_2+)	YES	RAFDDAITEFDNVS*EDSYKDSTLIMQLLR	OTPf-IMAC(DT)2010Mar10-01_CID	S222
PFL1005c	PF3D7_1220900	heterochromatin protein 1 (HP1)	749	30999	21308	1	1	997.442	2989.3	3	2989.32	-0.013266	1	76.4458	2.3e-08	K	WKGYSDDENTWEPESNLIHLTTFK	K	Phospho (ST)	0.000050000000000000000000.0	Spectrum51859 scans: 52875,	|	10	82.2593	WKGYS*DDENTWEPESNLIHLTTFK	26.427	1	Site determining ions in 2nd hit (y15_2+)	YES	WKGYS*DDENTWEPESNLIHLTTFK	OTPf-IMAC(DT)2010Mar10-01_CID	S33
MAL8P1.69	PF3D7_0818200	14-3-3 protein, putative	1099	30174	19209	1	1	1466.14	2930.27	2	2930.27	-0.003187	2	76.4305	2.3e-08	R	DNLTLWTSDLQGDQTEEKSKDEGLE	-	Phospho (ST)	0.0000000000000000005000000.0	Spectrum46602 scans: 49004,	|	8	83.6683	DNLTLWTSDLQGDQTEEKS*KDEGLE	60.3406	1		YES	DNLTLWTSDLQGDQTEEKS*KDEGLE	OTPf-IMAC(DT)2010Mar11-01_CID	S256
IPI00024650		SLC16A1 Monocarboxylate transporter 1	159	53923	19718	1	1	990.136	2967.39	3	2967.41	-0.020831	3	76.4284	2.3e-08	K	ANEQKKESKEEETSIDVAGKPNEVTK	A	Phospho (ST)	0.00000005000000000000000000.0	Spectrum7542 scans: 21736,	|	8	71.3859	ANEQKKES*KEEETSIDVAGKPNEVTK	15.0907	1	Site determining ions in 2nd hit (b9)	YES	ANEQKKES*KEEETSIDVAGKPNEVTK	OTPf-IMAC(DT)2010Mar11-02_CID	S461
PF08_0086	PF3D7_0812500	RNA binding protein, putative	349	117009	8409	1	1	711.651	2131.93	3	2131.93	0.000322	2	76.4225	2.3e-08	K	AKSVEDNLDEEYDVGKNK	T	Phospho (ST)	0.005000000000000000.0	Spectrum15268 scans: 22981,	|			AKS*VEDNLDEEYDVGKNK	1000	1	Only one possibility	YES	AKS*VEDNLDEEYDVGKNK	OTPf-IMAC(DT)2010Mar11-01_CID	S50
PFL0590c	PF3D7_1211900	non-SERCA-type Ca2 -transporting P-ATPase (ATP4)	354	133789	11110	1	1	1156.98	2311.94	2	2311.96	-0.01603	1	76.4035	2.3e-08	K	KNEVLNNSNNVEDGDNENSK	F	Phospho (ST)	0.00000005000000000000.0	Spectrum7667 scans: 21873,	|	7	198.613	KNEVLNNS*NNVEDGDNENSK	140.533	1	Site determining ions in 2nd hit (b11, y7)	YES	KNEVLNNS*NNVEDGDNENSK	OTPf-IMAC(DT)2010Mar11-02_CID	S69
PFL1005c	PF3D7_1220900	heterochromatin protein 1 (HP1)	772	30999	8475	1	1	711.991	2132.95	3	2132.96	-0.00739	1	76.3958	2.3e-08	-	MTGSDEEFEIGDILEIKK	K	Phospho (ST)	0.000500000000000000.0	Spectrum51506 scans: 58118,	|	10	72.9816	MTGS*DEEFEIGDILEIKK	19.7705	1		YES	MTGS*DEEFEIGDILEIKK	OTPf-IMAC(DT)2010Mar11-02_CID	S4
PFF0445w	PF3D7_0609000	conserved Plasmodium protein, unknown function	311	720062	7221	1	1	1022.47	2042.92	2	2042.91	0.007491	0	76.3855	2.3e-08	K	YIYDYLSDNDLIDTIK	S	Phospho (ST)	0.0000005000000000.0	Spectrum60610 scans: 61393,	|	6	239.943	YIYDYLS*DNDLIDTIK	147.026	1	Site determining ions in 2nd hit at 10 peaks per window (b9, y4)	YES	YIYDYLS*DNDLIDTIK	OTPf-IMAC(DT)2010Mar11-01_CID	S3505
PF10_0314	PF3D7_1032100	mRNA-decapping enzyme subunit 1, putative (DCP1)	206	137901	8756	1	1	1058.93	2115.84	2	2115.85	-0.01359	1	76.382	2.3e-08	K	LKNENESMNSDGNNDVTR	I	Phospho (ST)	0.000000000500000000.0	Spectrum4878 scans: 14218,	|	7	188.626	LKNENESMNS*DGNNDVTR	41.0011	1		YES	LKNENESMNS*DGNNDVTR	OTPf-IMAC(DT)2010Mar10-01_CID	S158
PFE1430c	PF3D7_0528700	peptidyl-prolyl cis-trans isomerase (CYP23)	303	23184	11344	1	1	1160.49	2318.97	2	2318.97	0.005383	1	76.3817	2.3e-08	K	GYSEDEDEEEVKDIIDNLK	E	Phospho (ST)	0.0050000000000000000.0	Spectrum54734 scans: 55835,	|			GYS*EDEDEEEVKDIIDNLK	1000	1	Only one possibility	YES	GYS*EDEDEEEVKDIIDNLK	OTPf-IMAC(DT)2010Mar11-01_CID	S9
PF14_0390	PF3D7_1441100	conserved Plasmodium protein, unknown function	583	26291	15036	1	1	1309.07	2616.13	2	2616.14	-0.016423	1	76.3725	2.3e-08	K	KNSNTVDSSENVEEVVDNLTSEK	N	Phospho (ST)	0.00000005000000000000000.0	Spectrum41946 scans: 49827,	|	3	185.692	KNSNTVDS*SENVEEVVDNLTSEK	13.7312	1		YES	KNSNTVDS*SENVEEVVDNLTSEK	OTPf-IMAC(DT)2010Mar11-02_CID	S12
MAL13P1.206	PF3D7_1340900	sodium-dependent phosphate transporter (PiT)	209	75247	12666	1	1	1211.08	2420.15	2	2420.15	-0.002879	3	76.372	2.3e-08	K	SMDKDIIQVDKDKSFTLTEK	I	Phospho (ST)	0.00000000000005000000.0	Spectrum26714 scans: 32264,	|	1	97.4721	SMDKDIIQVDKDKS*FTLTEK	35.3862	1		YES	SMDKDIIQVDKDKS*FTLTEK	OTPf-IMAC(DT)2010Mar11-01_CID	S625
PF11_0127	PF3D7_1112100	conserved Plasmodium protein, unknown function	108	296439	12977	1	1	1231.5	2460.99	2	2461.01	-0.017702	0	76.3271	2.3e-08	R	YNSNEEVLNNNSDDDLYVHK	L	Phospho (ST)	0.00000000000500000000.0	Spectrum24870 scans: 35598,	|	7	137.943	YNSNEEVLNNNS*DDDLYVHK	100.127	1	Site determining ions in 2nd hit at 10 peaks per window (b3, b8, y14)	YES	YNSNEEVLNNNS*DDDLYVHK	OTPf-IMAC(DT)2010Mar11-02_CID	S2168
PFC0530w	PF3D7_0312500	transporter, putative	164	67725	7881	1	1	1027.93	2053.85	2	2053.86	-0.01242	0	76.3205	2.3e-08	K	NDNQLVSEDNIQTNQDK	N	Phospho (ST)	0.00000050000000000.0	Spectrum18781 scans: 25540,	|	8	170.058	NDNQLVS*EDNIQTNQDK	90.077	1		YES	NDNQLVS*EDNIQTNQDK	OTPf-IMAC(DT)2010Mar10-01_CID	S268
PF14_0177	PF3D7_1417800	minchromosome maintenance (MCM) complex subunit (MCM2)	456	111427	28077	1	1	937.416	3745.64	4	3745.64	-0.000466	3	76.32	2.3e-08	K	KLEEDLESNKYDIDEEDLLEDEGRLNEEER	Q	Phospho (ST)	0.000000050000000000000000000000.0	Spectrum38619 scans: 42055,	|			KLEEDLES*NKYDIDEEDLLEDEGRLNEEER	1000	1	Only one possibility	YES	KLEEDLES*NKYDIDEEDLLEDEGRLNEEER	OTPf-IMAC(DT)2010Mar11-01_CID	S13
IPI00032328		KNG1 Isoform HMW of Kininogen-1	139	71912	11593	1	1	1171.45	2340.89	2	2340.9	-0.003282	1	76.3065	2.3e-08	R	ETTCSKESNEELTESCETK	K	2 Carbamidomethyl (C); Phospho (ST)	0.0502000000000002000.0	Spectrum6524 scans: 15925,	|	3	122.28	ETTCSKES*NEELTESCETK	34.1402	1	Site determining ions in 2nd hit (y15)	YES	ETTCSKES*NEELTESCETK	OTPf-IMAC(DT)2010Mar11-01_CID	S332
PF08_0012	PF3D7_0827800	SET domain protein, putative (SET3)	163	283369	4022	1	1	866.889	1731.76	2	1731.77	-0.000963	1	76.3055	2.3e-08	R	KYSNDNINVVNNMK	D	Phospho (ST)	0.00500000000000.0	Spectrum19539 scans: 26323,	|			KYS*NDNINVVNNMK	1000	1	Only one possibility	YES	KYS*NDNINVVNNMK	OTPf-IMAC(DT)2010Mar11-01_CID	S32
IPI00641363		SPTA1 Spectrin, alpha, erythrocytic 1	4768	279502	6103	1	1	949.46	1896.91	2	1896.91	-0.005777	0	76.2827	2.4e-08	R	LSEVASLWEELLEATK	Q	Phospho (ST)	0.0000050000000000.0	Spectrum71580 scans: 71378,	|	3	136.542	LSEVAS*LWEELLEATK	50.6865	1		YES	LSEVAS*LWEELLEATK	OTPf-IMAC(DT)2010Mar10-01_CID	S667
PFB0100c	PF3D7_0202000	knob-associated histidine-rich protein (KAHRP)	1305	71259	9861	1	1	1089.91	2177.81	2	2177.83	-0.01591	0	76.2786	2.4e-08	K	GASTTAGSTTGATTGANAVQSK	D	3 Phospho (ST)	0.0005500500000000000000.0	Spectrum16717 scans: 23771,	|	2	147.242	GAS*T*TAGS*TTGATTGANAVQSK	15.6058	3		YES	GAS*T*TAGS*TTGATTGANAVQSK	OTPf-IMAC(DT)2010Mar10-01_CID	S598|T599|S603
PF11_0091	PF3D7_1107800	transcription factor with AP2 domain(s) (ApiAP2)	261	206747	18865	1	1	1419.61	2837.2	2	2837.22	-0.020183	0	76.273	2.4e-08	K	LNENNNLYLNCLSDSYDENNVIK	K	Carbamidomethyl (C); Phospho (ST)	0.00000000002000500000000.0	Spectrum46140 scans: 47824,	|	5	121.716	LNENNNLYLNCLSDS*YDENNVIK	37.4955	1	Site determining ions in 2nd hit at 10 peaks per window (y10)	YES	LNENNNLYLNCLSDS*YDENNVIK	OTPf-IMAC(DT)2010Mar10-01_CID	S270
IPI00022431		AHSG Alpha-2-HS-glycoprotein	121	39300	9000	1	1	721.001	2159.98	3	2159.98	-0.001639	0	76.2712	2.4e-08	R	HTFMGVVSLGSPSGEVSHPR	K	Phospho (ST)	0.00000000000050000000.0	Spectrum30416 scans: 35177,	|	6	74.4847	HTFMGVVSLGSPS*GEVSHPR	26.6127	1		YES	HTFMGVVSLGSPS*GEVSHPR	OTPf-IMAC(DT)2010Mar11-01_CID	S396
[truncated: 31,489 more rows]

## Sheet: S3b ETD PEP <0.01
GeneDB Accession	Protein Name	Protein Name	prot score	prot mass	pep query	pep rank	pep isbold	pep exp mz	pep exp mr	pep exp z	pep calc mr	pep delta	pep miss	pep score	pep expect	pep res before	pep seq	pep res after	pep var mod	pep var mod pos (mascot)	pep scan title	|	Peaks Per Window (Slomo)	Peptide Score (Slomo)	Peptide Seq (Slomo)	Score (mod) (Slomo)	# P sites	Notes (Slomo)	Site lock significant	Site assigned	dataset	Phosphorylationsites	pY Vs pST (SLoMo score difference)
[truncated: 12,924 more rows]
