# Supplementary material for: Confident and sensitive phosphoproteomics using combinations of collision induced dissociation and electron transfer dissociation
Source: J Proteomics. 2014 May 30;103(100):1–14. doi: 10.1016/j.jprot.2014.03.010 (PMC4047622; doi:10.1016/j.jprot.2014.03.010)
Supplement: Table S4 — All localised phosphorylation sites. All phosphorylation sites on unique phosphopeptides identified with a 0.01 PEP threshold and localised with a false localisation rate of 5% are included. [file mmc5.xlsx]

## Sheet: Legend
Table S4. All localised phosphorylation sites. All phosphorylation sites on unique phosphopeptides identified with a 0.01 PEP threshold and localised with a false localisation rate of 5% are included.

## Sheet: S4
	Protein accession	GeneDB Accession	Protein Name	Site assigned	Phosphorylation sites
	PFA0110w	PF3D7_0102200	ring-infected erythrocyte surface antigen (RESA)	AS*ITNSAINYYDTVK	S382
	PFA0110w	PF3D7_0102200	ring-infected erythrocyte surface antigen (RESA)	SGS*TVFHNFR	S558
	PFA0110w	PF3D7_0102200	ring-infected erythrocyte surface antigen (RESA)	SGS*TVFHNFRK	S558
	PFA0110w	PF3D7_0102200	ring-infected erythrocyte surface antigen (RESA)	NIS*DLSYTDQKEILEK	S779
	PFA0110w	PF3D7_0102200	ring-infected erythrocyte surface antigen (RESA)	KMQT*LWDEIMDINKR	T194
	PFA0110w	PF3D7_0102200	ring-infected erythrocyte surface antigen (RESA)	MQT*LWDEIMDINKR	T194
	PFA0160c	PF3D7_0103200	nucleoside transporter, putative	CIEYNGS*NDLCEVEK	S218
	PFA0160c	PF3D7_0103200	nucleoside transporter, putative	CIEYNGS*NDLCEVEKGK	S218
	PFA0160c	PF3D7_0103200	nucleoside transporter, putative	CIEYNGSNDLCEVEKGKNKS*SENIQSNNVSMISK	S231
	PFA0160c	PF3D7_0103200	nucleoside transporter, putative	GKNKS*SENIQSNNVSMISK	S231
	PFA0160c	PF3D7_0103200	nucleoside transporter, putative	NKS*SENIQSNNVSMISK	S231
	PFA0160c	PF3D7_0103200	nucleoside transporter, putative	S*SENIQSNNVSMISK	S231
	PFA0220w	PF3D7_0104300	ubiquitin carboxyl-terminal hydrolase, putative	KDKYS*PSDHEKQNSFIK	S1103
	PFA0220w	PF3D7_0104300	ubiquitin carboxyl-terminal hydrolase, putative	FLPS*DQAFHYDNR	S1328
	PFA0220w	PF3D7_0104300	ubiquitin carboxyl-terminal hydrolase, putative	REDS*NMYADQSVMAENIKK	S1879
	PFA0220w	PF3D7_0104300	ubiquitin carboxyl-terminal hydrolase, putative	NHS*DSINNSINYNDIHR	S225
	PFA0220w	PF3D7_0104300	ubiquitin carboxyl-terminal hydrolase, putative	INS*NGPHTNEEFIEK	S2900
	PFA0220w	PF3D7_0104300	ubiquitin carboxyl-terminal hydrolase, putative	MNHANRVS*PNNIEDIR	S3130
	PFA0245w	PF3D7_0104800	novel putative transporter 1 (NPT1)	S*RSSNNIYTNEEDEFHFK	S259
	PFA0245w	PF3D7_0104800	novel putative transporter 1 (NPT1)	HTNAEGRS*RSS*NNIYTNEEDEFHFK	S259|S262
	PFA0245w	PF3D7_0104800	novel putative transporter 1 (NPT1)	SS*NNIYTNEEDEFHFK	S262
	PFA0245w	PF3D7_0104800	novel putative transporter 1 (NPT1)	DKS*IDS*NKNILHDEEDFHKK	S354|S357
	PFA0245w	PF3D7_0104800	novel putative transporter 1 (NPT1)	SIDS*NKNILHDEEDFHKK	S357
	PFA0280w	PF3D7_0105700	asparagine-rich antigen Pfa35-2	SSIQENNTCIS*PK	S583
	PFA0285c	PF3D7_0105800	conserved Plasmodium protein, unknown function	RHS*THVSSEYDKYNNSQSFLMNK	S308
	PFA0285c	PF3D7_0105800	conserved Plasmodium protein, unknown function	RYS*DTLELNMLNNNMGPNEK	S345
	PFA0285c	PF3D7_0105800	conserved Plasmodium protein, unknown function	NKSDS*YDCFTNEKNPFLHELDVK	S782
	PFA0285c	PF3D7_0105800	conserved Plasmodium protein, unknown function	KYS*PTIQTQLYK	S86
	PFA0285c	PF3D7_0105800	conserved Plasmodium protein, unknown function	KYS*PTIQTQLYKK	S86
	PFA0285c	PF3D7_0105800	conserved Plasmodium protein, unknown function	RKYS*PTIQTQLYK	S86
	PFA0310c	PF3D7_0106300	calcium-transporting ATPase (ATP6)	EMKS*NENTIISR	S482
	PFA0310c	PF3D7_0106300	calcium-transporting ATPase (ATP6)	NIPLKEMKS*NENTIISR	S482
	PFA0310c	PF3D7_0106300	calcium-transporting ATPase (ATP6)	RNIPLKEMKS*NENTIISR	S482
	PFA0310c	PF3D7_0106300	calcium-transporting ATPase (ATP6)	SNENTIISRGS*K	S482
	PFA0310c	PF3D7_0106300	calcium-transporting ATPase (ATP6)	EMKS*NENTIIS*RGSK	S482|S489
	PFA0310c	PF3D7_0106300	calcium-transporting ATPase (ATP6)	NIPLKEMKS*NENTIISRGS*K	S482|S492
	PFA0310c	PF3D7_0106300	calcium-transporting ATPase (ATP6)	GS*KILEDKINK	S492
	PFA0310c	PF3D7_0106300	calcium-transporting ATPase (ATP6)	SNENTIISRGS*KILEDK	S492
	PFA0310c	PF3D7_0106300	calcium-transporting ATPase (ATP6)	SNENTIISRGS*KILEDKINK	S492
	PFA0310c	PF3D7_0106300	calcium-transporting ATPase (ATP6)	FFSS*KNDNSHITSTLNENDKNLK	S592
	PFA0310c	PF3D7_0106300	calcium-transporting ATPase (ATP6)	NANHSNYTTAQATTNGYEAIGENTFEHGTSFENCFHS*K	S648
	PFA0375c	PF3D7_0107500	lipid/sterol:H symporter	DTQQFINGHDKNIYLLS*SHDNALFYK	S1037
	PFA0375c	PF3D7_0107500	lipid/sterol:H symporter	NIYLLSS*HDNALFYK	S1038
	PFA0375c	PF3D7_0107500	lipid/sterol:H symporter	NAALVYASNNGMS*SNLNNVNEDGFPNPSK	S755
	PFA0375c	PF3D7_0107500	lipid/sterol:H symporter	IVS*MEDVK	S774
	PFA0375c	PF3D7_0107500	lipid/sterol:H symporter	IVS*MEDVKKR	S774
	PFA0375c	PF3D7_0107500	lipid/sterol:H symporter	DGAIINNRPS*S*DEEYKEEKDK	S877|S878
	PFA0375c	PF3D7_0107500	lipid/sterol:H symporter	DGAIINNRPS*S*DEEYKEEKDKNK	S877|S878
	PFA0375c	PF3D7_0107500	lipid/sterol:H symporter	FNNNSTELATKDT*QQFINGHDK	T1022
	PFA0390w	PF3D7_0107800	DNA repair exonuclease Mre11, putative	AIS*EDEFCNMYNVQVK	S457
	PFA0410w	PF3D7_0108300	conserved Plasmodium protein, unknown function	KGS*EVVPNNQYYNLGEYNK	S1051
	PFA0410w	PF3D7_0108300	conserved Plasmodium protein, unknown function	DKS*GTPSDNKVSIYELLINAFNGK	S1236
	PFA0410w	PF3D7_0108300	conserved Plasmodium protein, unknown function	S*GTPSDNKVSIYELLINAFNGK	S1236
	PFA0410w	PF3D7_0108300	conserved Plasmodium protein, unknown function	KGGS*IMNFGDVDNNTTCAMNKNER	S1470
	PFA0410w	PF3D7_0108300	conserved Plasmodium protein, unknown function	KIDTENNAINILNFS*NDLEK	S2198
	PFA0410w	PF3D7_0108300	conserved Plasmodium protein, unknown function	KIDTENNAINILNFS*NDLEKK	S2198
	PFA0410w	PF3D7_0108300	conserved Plasmodium protein, unknown function	MKEEKNDFVS*LEGVLDKNEK	S256
	PFA0410w	PF3D7_0108300	conserved Plasmodium protein, unknown function	NDFVS*LEGVLDKNEK	S256
	PFA0410w	PF3D7_0108300	conserved Plasmodium protein, unknown function	SNFNNDKNADENMIKLDS*SKLGNK	S284
	PFA0410w	PF3D7_0108300	conserved Plasmodium protein, unknown function	SFS*NIASDMYNK	S520
	PFA0410w	PF3D7_0108300	conserved Plasmodium protein, unknown function	STLCNTKPLS*CDILEQVNEEQQMFNSIK	S888
	PFA0410w	PF3D7_0108300	conserved Plasmodium protein, unknown function	ISDDMLNNS*NDIKK	S945
	PFA0420w	PF3D7_0108500	conserved Plasmodium protein, unknown function	IPDLVT*DENEKTNVEETQPVENVNNVNDDVRK	T29
	PFA0430c	PF3D7_0108700	secreted ookinete protein, putative (PSOP24)	NTEAS*VNNNVEENYLR	S1040
	PFA0430c	PF3D7_0108700	secreted ookinete protein, putative (PSOP24)	SDLIINELTTNGFIDEDTS*NKMDK	S663
	PFA0430c	PF3D7_0108700	secreted ookinete protein, putative (PSOP24)	NFAS*INEYPYVDIKK	S674
	PFA0430c	PF3D7_0108700	secreted ookinete protein, putative (PSOP24)	SMYLNES*LEDDMKNNDYDNKINNK	S885
	PFA0430c	PF3D7_0108700	secreted ookinete protein, putative (PSOP24)	KNT*EAS*VNNNVEENYLR	T1037|S1040
	PFA0430c	PF3D7_0108700	secreted ookinete protein, putative (PSOP24)	SDLIINELTTNGFIDEDT*SNKMDKLK	T662
	PFA0440w	PF3D7_0109000	photosensitized INA-labeled protein 1, PhIL1, putative	S*KGEANSEWSNAFVTR	S167
	PFA0440w	PF3D7_0109000	photosensitized INA-labeled protein 1, PhIL1, putative	VDPYECT*DPEEEFKPYEVTK	T189
	PFA0510w	PF3D7_0110500	bromodomain protein, putative	FNLKDDTHHS*DDKKHSTDHENSK	S1503
	PFA0510w	PF3D7_0110500	bromodomain protein, putative	HNMDHINNS*PIQEEK	S1526
	PFA0510w	PF3D7_0110500	bromodomain protein, putative	HNMDHINNS*PIQEEKNNK	S1526
	PFA0510w	PF3D7_0110500	bromodomain protein, putative	KHNMDHINNS*PIQEEK	S1526
	PFA0510w	PF3D7_0110500	bromodomain protein, putative	NLHEFIDDKS*TEGNDEKR	S1626
	PFA0510w	PF3D7_0110500	bromodomain protein, putative	IHVFHYS*PNEDKNNTYITNDVNNVNENFK	S1752
	PFA0515w	PF3D7_0110600	phosphatidylinositol-4-phosphate 5-kinase (PIP5K)	SMNS*LKLNEINILLNR	S1279
	PFA0515w	PF3D7_0110600	phosphatidylinositol-4-phosphate 5-kinase (PIP5K)	IANHLIIKS*FSESTNTR	S404
	PFA0515w	PF3D7_0110600	phosphatidylinositol-4-phosphate 5-kinase (PIP5K)	VNKLSS*TELIPNECDHKPNEEVK	S491
	PFA0515w	PF3D7_0110600	phosphatidylinositol-4-phosphate 5-kinase (PIP5K)	NVTS*PRPSSKEYER	S794
	PFA0520c	PF3D7_0110700	chromatin assembly factor 1 protein WD40 domain, putative	RKS*NALDEACLELSEEVENDVSHEK	S12
	PFA0520c	PF3D7_0110700	chromatin assembly factor 1 protein WD40 domain, putative	SNALDEACLELS*EEVENDVSHEK	S23
	PFA0520c	PF3D7_0110700	chromatin assembly factor 1 protein WD40 domain, putative	IGEELDAIDLS*DGPSELIFSHGGHTQPVTDFNWNHHK	S381
	PFA0520c	PF3D7_0110700	chromatin assembly factor 1 protein WD40 domain, putative	IGEELDAIDLS*DGPSELIFSHGGHTQPVTDFNWNHHKK	S381
	PFA0560c	PF3D7_0111600	conserved Plasmodium protein, unknown function	NINIHS*DYQSIEK	S83
	PFA0570w	PF3D7_0111800	conserved Plasmodium protein, unknown function	NENDITKNENDEIIKEDKNS*NLGK	S123
	PFA0590w	PF3D7_0112200	multidrug resistance-associated protein 1 (MRP1)	DTHEEFNKSSS*MPFVK	S1121
	PFA0590w	PF3D7_0112200	multidrug resistance-associated protein 1 (MRP1)	SSS*MPFVK	S1121
	PFA0590w	PF3D7_0112200	multidrug resistance-associated protein 1 (MRP1)	SSS*NMINNPSNFK	S1129
	PFA0590w	PF3D7_0112200	multidrug resistance-associated protein 1 (MRP1)	SSS*NMINNPSNFKYEDNSSSFK	S1129
	PFA0590w	PF3D7_0112200	multidrug resistance-associated protein 1 (MRP1)	NVS*LSSIINSSQDDESKKK	S1523
	PFA0590w	PF3D7_0112200	multidrug resistance-associated protein 1 (MRP1)	NVSLS*SIINSSQDDESK	S1525
	PFA0590w	PF3D7_0112200	multidrug resistance-associated protein 1 (MRP1)	KFS*SQTEIDEISRDFLSIGK	S235
	PFA0590w	PF3D7_0112200	multidrug resistance-associated protein 1 (MRP1)	FSS*QTEIDEISR	S236
	PFA0590w	PF3D7_0112200	multidrug resistance-associated protein 1 (MRP1)	KFSS*QTEIDEISR	S236
	PFA0590w	PF3D7_0112200	multidrug resistance-associated protein 1 (MRP1)	TFLQNENITS*HDDGTSHNLK	S544
	PFA0590w	PF3D7_0112200	multidrug resistance-associated protein 1 (MRP1)	ICFQEHKS*NS*TYNYNSSHIHEK	S611|S613
	PFA0590w	PF3D7_0112200	multidrug resistance-associated protein 1 (MRP1)	KEEYENIHNSSNS*TMS*NEFK	S638|S641
	PFA0590w	PF3D7_0112200	multidrug resistance-associated protein 1 (MRP1)	KEEYENIHNSSNSTMS*NEFKEK	S641
	PFA0590w	PF3D7_0112200	multidrug resistance-associated protein 1 (MRP1)	NSSNEHVLHHCNS*NDASEK	S97
	PFA0590w	PF3D7_0112200	multidrug resistance-associated protein 1 (MRP1)	NSSNEHVLHHCNS*NDASEKK	S97
	PFA0620c	PF3D7_0113000	glutamic acid-rich protein (GARP)	KKEENS*EVMSLYK	S168
	PFA0630c	PF3D7_0113200	Plasmodium exported protein, unknown function	SENENDDES*DYDDDEELQGHSVVYNDK	S365
	PFA0630c	PF3D7_0113200	Plasmodium exported protein, unknown function	KSNNRHES*LHSYNIK	S393
	PFA0630c	PF3D7_0113200	Plasmodium exported protein, unknown function	SNNRHES*LHSYNIK	S393
	PFB0100c	PF3D7_0202000	knob-associated histidine-rich protein (KAHRP)	KDCDEKYEAANYAFS*EECPYTVNDYSQENGPNIFALR	S188
	PFB0100c	PF3D7_0202000	knob-associated histidine-rich protein (KAHRP)	DKLPGGLDEYQNQLYGICNETCTTCGPAAIDYVPADAPNGYAYGGSAHDGS*HGNLR	S282
	PFB0100c	PF3D7_0202000	knob-associated histidine-rich protein (KAHRP)	GHDNKGSEGYGYEAPYNPGFNGAPGS*NGMQNYVPPHGAGYSAPYGVPHGAAHGSR	S313
	PFB0100c	PF3D7_0202000	knob-associated histidine-rich protein (KAHRP)	YS*SFSSVNKYGK	S344
	PFB0100c	PF3D7_0202000	knob-associated histidine-rich protein (KAHRP)	YSS*FSSVNK	S345
	PFB0100c	PF3D7_0202000	knob-associated histidine-rich protein (KAHRP)	HKDNEDAES*VKS*KK	S403|S406
	PFB0100c	PF3D7_0202000	knob-associated histidine-rich protein (KAHRP)	VDS*TSADNKS*TNAATPGAK	S494|S501
	PFB0100c	PF3D7_0202000	knob-associated histidine-rich protein (KAHRP)	KVDSTSADNKS*TNAATPGAK	S501
	PFB0100c	PF3D7_0202000	knob-associated histidine-rich protein (KAHRP)	TDKTGAS*TNAATNKGQCAAEGATK	S524
	PFB0100c	PF3D7_0202000	knob-associated histidine-rich protein (KAHRP)	TGAS*TNAATNKGQCAAEGATK	S524
	PFB0100c	PF3D7_0202000	knob-associated histidine-rich protein (KAHRP)	EAS*TSKEATKEAS*TSK	S548|S558
	PFB0100c	PF3D7_0202000	knob-associated histidine-rich protein (KAHRP)	EAS*TSKEATKEAS*TSKEATK	S548|S558
	PFB0100c	PF3D7_0202000	knob-associated histidine-rich protein (KAHRP)	EAS*TSKEATKEAS*TSKGATK	S568|S578
	PFB0100c	PF3D7_0202000	knob-associated histidine-rich protein (KAHRP)	EAS*TSKGATKEAS*TTEGATK	S578|S588
	PFB0100c	PF3D7_0202000	knob-associated histidine-rich protein (KAHRP)	EATKEAS*TSKGATKEAS*TTEGATK	S578|S588
	PFB0100c	PF3D7_0202000	knob-associated histidine-rich protein (KAHRP)	EAS*TTEGATKGAS*TTAGSTTGATTGANAVQSK	S588|S598
	PFB0100c	PF3D7_0202000	knob-associated histidine-rich protein (KAHRP)	GATKEASTTEGAT*KGAS*TTAGSTTGATTGANAVQSK	S588|S598
	PFB0100c	PF3D7_0202000	knob-associated histidine-rich protein (KAHRP)	GAS*TTAGSTTGATTGANAVQSK	S598
	PFB0100c	PF3D7_0202000	knob-associated histidine-rich protein (KAHRP)	GAS*TTAGSTTGATTGANAVQSKDETADK	S598
	PFB0100c	PF3D7_0202000	knob-associated histidine-rich protein (KAHRP)	GAS*TTAGSTTGATTGANAVQSKDETADKNAANNGEQVMSR	S598
	PFB0100c	PF3D7_0202000	knob-associated histidine-rich protein (KAHRP)	DETADKNAANNGEQVMS*R	S634
	PFB0100c	PF3D7_0202000	knob-associated histidine-rich protein (KAHRP)	DETADKNAANNGEQVMS*RGQAQLQEAGK	S634
	PFB0100c	PF3D7_0202000	knob-associated histidine-rich protein (KAHRP)	NAANNGEQVMS*RGQAQLQEAGKK	S634
	PFB0100c	PF3D7_0202000	knob-associated histidine-rich protein (KAHRP)	DCDEKYEAANYAFSEECPYT*VNDYSQENGPNIFALR	T194
	PFB0100c	PF3D7_0202000	knob-associated histidine-rich protein (KAHRP)	YEAANYAFSEECPYT*VNDYSQENGPNIFALR	T194
	PFB0100c	PF3D7_0202000	knob-associated histidine-rich protein (KAHRP)	GQCAAEGATKGAT*KEAS*TSKEATK	T544|S548
	PFB0100c	PF3D7_0202000	knob-associated histidine-rich protein (KAHRP)	GSEGYGYEAPYNPGFNGAPGSNGMQNYVPPHGAGY*SAPYGVPHGAAHGSR	Y327
	PFB0106c	PF3D7_0202200	Plasmodium exported protein, unknown function	NHLPLPASITKGDS*EAEAGGNDSR	S142
	PFB0115w	PF3D7_0202400	conserved Plasmodium protein, unknown function	GEYGEGT*DDEEDKEKEEDDEETKVEEK	T505
	PFB0115w	PF3D7_0202400	conserved Plasmodium protein, unknown function	KTERDEEET*EEDEKETEVEK	T563
	PFB0120w	PF3D7_0202500	early transcribed membrane protein 2 (ETRAMP2)	AVNPSIS*STMYRA	S100
	PFB0145c	PF3D7_0203000	conserved Plasmodium protein, unknown function	ELDNFS*DGYNEQNEQHVMDPILLNNNK	S1807
	PFB0160w	PF3D7_0203300	ERCC1 nucleotide excision repair protein, putative	VS*DKEDQCNKINNNDNVTSLESINEEK	S3
	PFB0295w	PF3D7_0206700	adenylosuccinate lyase (ASL)	GKS*IDKQCMYQFIQQNCSHLPK	S416
	PFB0365w	PF3D7_0208100.1	conserved Plasmodium protein, unknown function	RQS*KNFVEEEFINGNR	S1319
	PFB0365w	PF3D7_0208100.1	conserved Plasmodium protein, unknown function	SELFNYTNMFS*NNIDK	S1502
	PFB0365w	PF3D7_0208100.1	conserved Plasmodium protein, unknown function	SELFNYTNMFS*NNIDKVILK	S1502
	PFB0365w	PF3D7_0208100.1	conserved Plasmodium protein, unknown function	LKEIYMKEES*DLLNENNDKNK	S772
	PFB0365w	PF3D7_0208100.1	conserved Plasmodium protein, unknown function	HGDFYNIKS*DDLNNSNIGVR	S792
	PFB0365w	PF3D7_0208100.1	conserved Plasmodium protein, unknown function	SSS*NNDYSFESTIR	S991
	PFB0365w	PF3D7_0208100.1	conserved Plasmodium protein, unknown function	FYYNT*DDDTDIINAIK	T1165
	PFB0365w	PF3D7_0208100.1	conserved Plasmodium protein, unknown function	RKT*KS*DISQFGYMTK	T1514|S1516
	PFB0410c	PF3D7_0209100	phospholipase A2, putative	NFS*DDEKDDSYER	S20
	PFB0445c	PF3D7_0209800	ATP-dependent RNA helicase UAP56 (UAP56)	AS*MDHNAQDELVDYEDDENILDSK	S3
	PFB0445c	PF3D7_0209800	ATP-dependent RNA helicase UAP56 (UAP56)	AS*MDHNAQDELVDYEDDENILDSKDVK	S3
	PFB0445c	PF3D7_0209800	ATP-dependent RNA helicase UAP56 (UAP56)	GGAMRGS*YATVHTGGFKDFFLKPELLR	S48
	PFB0445c	PF3D7_0209800	ATP-dependent RNA helicase UAP56 (UAP56)	AISESGFEHPS*EVQQETIPAAITGTDILCQAK	S79
	PFB0445c	PF3D7_0209800	ATP-dependent RNA helicase UAP56 (UAP56)	GSYATVHT*GGFKDFFLKPELLR	T54
	PFB0460c	PF3D7_0210200	conserved Plasmodium protein, unknown function	YMDEENDQES*DDEFFKVK	S18
	PFB0460c	PF3D7_0210200	conserved Plasmodium protein, unknown function	ISYS*KEYEHIHMDEK	S2394
	PFB0465c	PF3D7_0210300	monocarboxylate transporter, putative	NFINKPNGLS*NSLR	S256
	PFB0475c	PF3D7_0210600	conserved Plasmodium protein, unknown function	KKVEVLS*DMDNEENYMNSGDLGPVFK	S416
	PFB0475c	PF3D7_0210600	conserved Plasmodium protein, unknown function	KVEVLS*DMDNEENYMNSGDLGPVFK	S416
	PFB0490c	PF3D7_0210900	conserved Plasmodium protein, unknown function	IKIVTSLNKIPS*PLKEQK	S260
	PFB0490c	PF3D7_0210900	conserved Plasmodium protein, unknown function	IPS*PLKEQK	S260
	PFB0490c	PF3D7_0210900	conserved Plasmodium protein, unknown function	IVTSLNKIPS*PLK	S260
	PFB0490c	PF3D7_0210900	conserved Plasmodium protein, unknown function	IVTSLNKIPS*PLKEQK	S260
	PFB0540w	PF3D7_0212100	conserved Plasmodium protein, unknown function	NDNSITNMEKS*PNNITLVHK	S1752
	PFB0540w	PF3D7_0212100	conserved Plasmodium protein, unknown function	SDMYNYKNDNSITNMEKS*PNNITLVHK	S1752
	PFB0540w	PF3D7_0212100	conserved Plasmodium protein, unknown function	INS*ISHIPYMNNLK	S467
	PFB0540w	PF3D7_0212100	conserved Plasmodium protein, unknown function	RINS*ISHIPYMNNLK	S467
	PFB0540w	PF3D7_0212100	conserved Plasmodium protein, unknown function	NVS*NNNNNDIHDKGVLNTLNR	S781
	PFB0540w	PF3D7_0212100	conserved Plasmodium protein, unknown function	NLT*LPINMYMNNTYMYNSK	T813
	PFB0550w	PF3D7_0212300	peptide chain release factor subunit 1, putative	IDLNLYDEDVES*DVELF	S422
	PFB0550w	PF3D7_0212300	peptide chain release factor subunit 1, putative	YKIDLNLYDEDVES*DVELF	S422
	PFB0555c	PF3D7_0212400	conserved Plasmodium membrane protein, unknown function	NIDSIFPETFIDSDKQPAYNFDPIDSINLGSS*R	S2665
	PFB0560w	PF3D7_0212500	conserved Plasmodium protein, unknown function	GRTNTLDDIIVS*DHGNSYDKYNTSK	S2820
	PFB0560w	PF3D7_0212500	conserved Plasmodium protein, unknown function	TNTLDDIIVS*DHGNSYDKYNTSK	S2820
	PFB0560w	PF3D7_0212500	conserved Plasmodium protein, unknown function	EGGS*DNIYTSNIK	S3172
	PFB0560w	PF3D7_0212500	conserved Plasmodium protein, unknown function	EGGS*DNIYTSNIKR	S3172
	PFB0560w	PF3D7_0212500	conserved Plasmodium protein, unknown function	YDIKEGGS*DNIYTSNIK	S3172
	PFB0560w	PF3D7_0212500	conserved Plasmodium protein, unknown function	YDIKEGGS*DNIYTSNIKR	S3172
	PFB0560w	PF3D7_0212500	conserved Plasmodium protein, unknown function	SMNDDTKSVS*HYEETK	S3630
	PFB0560w	PF3D7_0212500	conserved Plasmodium protein, unknown function	SSINSYNISNTYPEYMDNKS*FIDEYNK	S984
	PFB0585w	PF3D7_0212900	Leu/Phe-tRNA protein transferase, putative	S*EQGNLSSHNMK	S2
	PFB0635w	PF3D7_0214000	T-complex protein 1, putative	MFS*NKLGVNSILK	S3
	PFB0640c	PF3D7_0214100	protein transport protein sec31 (SEC31)	NQS*ISSTANLNYQHDNQFNKR	S1243
	PFB0640c	PF3D7_0214100	protein transport protein sec31 (SEC31)	IKQNEEDIS*GNDEHLLNSSIK	S663
	PFB0640c	PF3D7_0214100	protein transport protein sec31 (SEC31)	IKQNEEDISGNDEHLLNS*SIKGKENK	S672
	PFB0640c	PF3D7_0214100	protein transport protein sec31 (SEC31)	IKQNEEDISGNDEHLLNSS*IKGK	S673
	PFB0640c	PF3D7_0214100	protein transport protein sec31 (SEC31)	QLT*SPMFSSNSYGNINK	T1178
	PFB0675w	PF3D7_0214800	conserved Plasmodium membrane protein, unknown function	WIPFKS*MILSK	S1098
	PFB0675w	PF3D7_0214800	conserved Plasmodium membrane protein, unknown function	WIPFKS*MILS*KLEK	S1098|S1102
	PFB0675w	PF3D7_0214800	conserved Plasmodium membrane protein, unknown function	SMILS*KLEK	S1102
	PFB0675w	PF3D7_0214800	conserved Plasmodium membrane protein, unknown function	RIS*MQNLEDDETQVEYINR	S905
	PFB0695c	PF3D7_0215300	acyl-CoA synthetase (ACS8)	NTLKS*TDASLKIPEK	S855
	PFB0760w	PF3D7_0216600	MtN3-like protein	SES*LEKNTAITF	S677
	PFB0815w	PF3D7_0217500	calcium dependent protein kinase 1 (CDPK1)	DIKPENILLENKHS*LLNIK	S204
	PFB0815w	PF3D7_0217500	calcium dependent protein kinase 1 (CDPK1)	IVDFGLSS*FFSK	S217
	PFB0815w	PF3D7_0217500	calcium dependent protein kinase 1 (CDPK1)	IVDFGLSS*FFSKDNK	S217
	PFB0815w	PF3D7_0217500	calcium dependent protein kinase 1 (CDPK1)	SGNNKNS*EDLAINPGMYVR	S34
	PFB0815w	PF3D7_0217500	calcium dependent protein kinase 1 (CDPK1)	ELIEGYNILRS*FKNELGELK	S406
	PFB0815w	PF3D7_0217500	calcium dependent protein kinase 1 (CDPK1)	KLGS*GAYGEVLLCR	S64
	PFB0815w	PF3D7_0217500	calcium dependent protein kinase 1 (CDPK1)	LGS*GAYGEVLLCR	S64
	PFB0820c	PF3D7_0217600	conserved Plasmodium protein, unknown function	AFS*QKNEYEDIIITK	S449
	PFB0850c	PF3D7_0218200	conserved Plasmodium protein, unknown function	VGINESGHMS*NDNINK	S51
	PFB0850c	PF3D7_0218200	conserved Plasmodium protein, unknown function	VGINESGHMS*NDNINKNQEK	S51
	PFB0870w	PF3D7_0218600	conserved Plasmodium protein, unknown function	TIERNES*AENKIEK	S1558
	PFB0870w	PF3D7_0218600	conserved Plasmodium protein, unknown function	QNIDYNNKKEDNVNS*DHIIK	S2235
	PFB0870w	PF3D7_0218600	conserved Plasmodium protein, unknown function	SIS*LPLNLK	S2263
	PFB0870w	PF3D7_0218600	conserved Plasmodium protein, unknown function	SIS*LPLNLKR	S2263
	PFB0875c	PF3D7_0218700	pre-mRNA-processing protein 45, putative (PRP45)	KLPNIKNS*PDYPILR	S233
	PFB0875c	PF3D7_0218700	pre-mRNA-processing protein 45, putative (PRP45)	LPNIKNS*PDYPILR	S233
	PFB0875c	PF3D7_0218700	pre-mRNA-processing protein 45, putative (PRP45)	KLPNIKNS*PDYPILRS*PTR	S233|S241
	PFB0875c	PF3D7_0218700	pre-mRNA-processing protein 45, putative (PRP45)	LPNIKNS*PDYPILRS*PTR	S233|S241
	PFB0888w-a	PF3D7_0219400.1	ribosome associated membrane protein RAMP4, putative	VEAFDS*NVTKR	S50
	PFB0895c	PF3D7_0219600	replication factor C subunit 1, putative	FYDITSFFKPSS*K	S104
	PFB0895c	PF3D7_0219600	replication factor C subunit 1, putative	S*NSKEDEKLVVNNLNDYFNILQNDNKVTK	S116
	PFB0895c	PF3D7_0219600	replication factor C subunit 1, putative	KSNS*KEDEKLVVNNLNDYFNILQNDNK	S118
	PFB0895c	PF3D7_0219600	replication factor C subunit 1, putative	SNS*KEDEKLVVNNLNDYFNILQNDNK	S118
	PFB0895c	PF3D7_0219600	replication factor C subunit 1, putative	EDTKS*NNVS*PKNEINK	S149|S153
	PFB0895c	PF3D7_0219600	replication factor C subunit 1, putative	VTKEDTKS*NNVS*PKNEINK	S149|S153
	PFB0895c	PF3D7_0219600	replication factor C subunit 1, putative	LLPQTDQTQENDKTYAS*DTIK	S313
	PFB0895c	PF3D7_0219600	replication factor C subunit 1, putative	LLPQTDQTQENDKTYAS*DTIKTENK	S313
	PFB0895c	PF3D7_0219600	replication factor C subunit 1, putative	LLPQTDQTQENDKTYAS*DTIKTENKDK	S313
	PFB0930w	PF3D7_0220600	Plasmodium exported protein (hyp9), unknown function	VNATSENMS*VGQWDYIMQYYGQSTPK	S130
	PFB0930w	PF3D7_0220600	Plasmodium exported protein (hyp9), unknown function	MVEVDSES*VCPGTNEVNLK	S99
	PFB0953w	PF3D7_0221200	Plasmodium exported protein (hyp15), unknown function	HTLTNSS*LRNETILNDK	S65
	PFC0085c	PF3D7_0301700	Plasmodium exported protein, unknown function	VTVLEPQTENS*EDEENYEK	S152
	PFC0105w	PF3D7_0302100	serine/threonine protein kinase (SRPK1)	INDCHS*PNENKNKDNHNQCEDNSINICNNK	S400
	PFC0105w	PF3D7_0302100	serine/threonine protein kinase (SRPK1)	LRPS*NSDPSLLTSYSNIHALQETLTR	S503
	PFC0105w	PF3D7_0302100	serine/threonine protein kinase (SRPK1)	NNS*NSNNFIYDGHNSSK	S880
	PFC0105w	PF3D7_0302100	serine/threonine protein kinase (SRPK1)	NFNDDVVEPS*PDQYMHANYNNDIVHAVLYEKPYNSNNVISYTNNK	S944
	PFC0120w	PF3D7_0302500	cytoadherence linked asexual protein 3.1 (CLAG3.1)	QIS*KDSNLLNNITK	S530
	PFC0135c	PF3D7_0302900	exportin 1, putative	LLNMLS*EEVFEFGNETLVK	S174
	PFC0150w	PF3D7_0303200	HAD superfamily protein, putative	TYEDVEEDLETS*PLSSPR	S106
	PFC0150w	PF3D7_0303200	HAD superfamily protein, putative	INS*LSFYEK	S1148
	PFC0150w	PF3D7_0303200	HAD superfamily protein, putative	THDAVS*DNNNSINSSVNK	S273
	PFC0150w	PF3D7_0303200	HAD superfamily protein, putative	KSES*VNEHATSKDDPVYIPK	S294
	PFC0150w	PF3D7_0303200	HAD superfamily protein, putative	SES*VNEHATSKDDPVYIPK	S294
	PFC0150w	PF3D7_0303200	HAD superfamily protein, putative	KFS*DPTGLSQVKPSNEPK	S391
	PFC0150w	PF3D7_0303200	HAD superfamily protein, putative	GIDKKPSSSLDDYTHKEIDS*NDDNNNHNDNNNKR	S671
	PFC0150w	PF3D7_0303200	HAD superfamily protein, putative	SHS*KGDQDAIFDDDIQNR	S688
	PFC0150w	PF3D7_0303200	HAD superfamily protein, putative	DTLHSLHNQSELS*KR	S881
	PFC0155c	PF3D7_0303300	DNA-directed RNA polymerase subunit I, putative	DNKS*DYENSEANEDNIR	S50
	PFC0155c	PF3D7_0303300	DNA-directed RNA polymerase subunit I, putative	KDNKS*DYENSEANEDNIR	S50
	PFC0165w	PF3D7_0303500	spindle pole body protein, putative	ENITSEIKNHS*PNEYR	S2025
	PFC0165w	PF3D7_0303500	spindle pole body protein, putative	NYS*NNNHNNNNDNNILSNDLYSYFNNYLTK	S601
	PFC0165w	PF3D7_0303500	spindle pole body protein, putative	KQS*NSIYSISSFSQK	S712
	PFC0190c	PF3D7_0304200	EH (Eps15 homology) protein (PAST1)	LTPFLELTS*GEIPLWVK	S432
	PFC0235w	PF3D7_0305200	conserved Plasmodium protein, unknown function	NKINNEKVT*QIK	T651
	PFC0240c	PF3D7_0305300	conserved Plasmodium membrane protein, unknown function	MDVYKEENS*DLLNHQEEEISR	S10
	PFC0240c	PF3D7_0305300	conserved Plasmodium membrane protein, unknown function	KKKS*NNYDNVVNSNMGNNK	S170
	PFC0240c	PF3D7_0305300	conserved Plasmodium membrane protein, unknown function	KKS*NNYDNVVNSNMGNNK	S170
	PFC0240c	PF3D7_0305300	conserved Plasmodium membrane protein, unknown function	KKNS*EENNAYNLFNNEK	S275
	PFC0240c	PF3D7_0305300	conserved Plasmodium membrane protein, unknown function	KNS*EENNAYNLFNNEK	S275
	PFC0240c	PF3D7_0305300	conserved Plasmodium membrane protein, unknown function	KKEFHS*S*HTNSITNGYTDTFNNTYPNIYNDQTKK	S683|S684
	PFC0240c	PF3D7_0305300	conserved Plasmodium membrane protein, unknown function	YLTERS*NLEYMEYVNENYSLQEQYKR	S717
	PFC0245c	PF3D7_0305500	conserved Plasmodium protein, unknown function	LNHMQHIQHDGIS*SMEHMNNK	S1051
	PFC0245c	PF3D7_0305500	conserved Plasmodium protein, unknown function	GHNINS*NENVNQNDLNNNSNYNYNR	S2195
	PFC0245c	PF3D7_0305500	conserved Plasmodium protein, unknown function	SMIVMNNS*DECIEK	S2818
	PFC0245c	PF3D7_0305500	conserved Plasmodium protein, unknown function	SMIVMNNS*DECIEKK	S2818
	PFC0245c	PF3D7_0305500	conserved Plasmodium protein, unknown function	YVS*SEELKNEK	S3616
	PFC0245c	PF3D7_0305500	conserved Plasmodium protein, unknown function	WIHFNS*LLNYDIHELSK	S3845
	PFC0245c	PF3D7_0305500	conserved Plasmodium protein, unknown function	GIKS*HEDIMGSNQNK	S406
	PFC0245c	PF3D7_0305500	conserved Plasmodium protein, unknown function	MNLS*NDEKDHWGGNLNSK	S421
	PFC0245c	PF3D7_0305500	conserved Plasmodium protein, unknown function	YQGS*VDYDEHDISMSTENDKYGK	S495
	PFC0245c	PF3D7_0305500	conserved Plasmodium protein, unknown function	YFIDS*NDVVSGR	S887
	PFC0250c	PF3D7_0305600	AP endonuclease (DNA-[apurinic or apyrimidinic site] lyase), putative	KEYS*KDDFVTDVK	S193
	PFC0250c	PF3D7_0305600	AP endonuclease (DNA-[apurinic or apyrimidinic site] lyase), putative	NRS*VDIHNELSNK	S250
	PFC0250c	PF3D7_0305600	AP endonuclease (DNA-[apurinic or apyrimidinic site] lyase), putative	NRS*VDIHNELSNKR	S250
	PFC0250c	PF3D7_0305600	AP endonuclease (DNA-[apurinic or apyrimidinic site] lyase), putative	RNRS*VDIHNELSNKR	S250
	PFC0250c	PF3D7_0305600	AP endonuclease (DNA-[apurinic or apyrimidinic site] lyase), putative	S*VDIHNELSNKR	S250
	PFC0250c	PF3D7_0305600	AP endonuclease (DNA-[apurinic or apyrimidinic site] lyase), putative	DNHALDTQES*QELVNK	S64
	PFC0255c	PF3D7_0305700	ubiquitin conjugating enzyme E2, putative	RLPQPNEGEVYS*NN	S140
	PFC0265c	PF3D7_0306100	conserved Plasmodium protein, unknown function	TLNFLNKEFDS*NDITNYNDR	S472
	PFC0285c	PF3D7_0306800	T-complex protein beta subunit, putative	VNVHS*FEDVQDLENEER	S262
	PFC0295c	PF3D7_0307100	40S ribosomal protein S12, putative	S*DVESADNNVVVEEK	S2
	PFC0295c	PF3D7_0307100	40S ribosomal protein S12, putative	NIPLFMVQNDS*KDLGHWAGLFK	S90
	PFC0300c	PF3D7_0307200	60S ribosomal protein L7, putative	ADRYENQVENELGKS*MTSLR	S16
	PFC0300c	PF3D7_0307200	60S ribosomal protein L7, putative	TLRYEEEYES*ERKK	S66
	PFC0325c	PF3D7_0307700	conserved Plasmodium protein, unknown function	SQNDDFS*YEDEEEMNR	S1630
	PFC0325c	PF3D7_0307700	conserved Plasmodium protein, unknown function	SQNDDFS*YEDEEEMNRNNKK	S1630
	PFC0325c	PF3D7_0307700	conserved Plasmodium protein, unknown function	EHINLLLEKNEEKKNS*PFIHNK	S178
	PFC0325c	PF3D7_0307700	conserved Plasmodium protein, unknown function	YSS*FDQKVDIK	S710
	PFC0325c	PF3D7_0307700	conserved Plasmodium protein, unknown function	RREESGEINNESMNLES*GEEEYR	S837
	PFC0325c	PF3D7_0307700	conserved Plasmodium protein, unknown function	LNS*SQLLNENLDNTLSR	S89
	PFC0325c	PF3D7_0307700	conserved Plasmodium protein, unknown function	NRIS*NEQNNKFNLNNNELEADEKK	S899
	PFC0345w	PF3D7_0308100	conserved Plasmodium protein, unknown function	NKIENYEHIDNASS*EIS*NKENCLIQK	S781|S784
	PFC0345w	PF3D7_0308100	conserved Plasmodium protein, unknown function	INMNNS*MFNYHENNISTIYK	S894
	PFC0345w	PF3D7_0308100	conserved Plasmodium protein, unknown function	NFSANLIEPS*YFINTSEHEKDERDGK	S918
	PFC0345w	PF3D7_0308100	conserved Plasmodium protein, unknown function	NFSANLIEPSYFINT*SEHEKDER	T923
	PFC0350c	PF3D7_0308200	TCP-1/cpn60 chaperonin family, putative	S*HLMSLPIVLLK	S2
	PFC0355c	PF3D7_0308300	conserved Plasmodium protein, unknown function	FHVDNVS*LCGIEDVLHNR	S33
	PFC0355c	PF3D7_0308300	conserved Plasmodium protein, unknown function	INTLMELYKNENIYES*YEEYDIDKYEK	S70
	PFC0375c	PF3D7_0308900	splicing factor 3B subunit 1, putative (SF3B1)	KYDYTLS*PQR	S135
	PFC0375c	PF3D7_0308900	splicing factor 3B subunit 1, putative (SF3B1)	ADPFADKS*PSPGER	S146
	PFC0380w	PF3D7_0309000	dual specificity phosphatase (YVH1)	S*VEISEKDKHPENSLLYEFVNKDK	S258
	PFC0390w	PF3D7_0309300	N2227-like protein, putative	DDYS*HEDNDQCHVCNTVDMLNLEEER	S132
	PFC0390w	PF3D7_0309300	N2227-like protein, putative	HLDNYCVKDDYS*HEDNDQCHVCNTVDMLNLEEER	S132
	PFC0390w	PF3D7_0309300	N2227-like protein, putative	CGDVIVDDKNGS*DKDSGNNDIHNK	S323
	PFC0395w	PF3D7_0309500	asparagine synthetase, putative	LRS*FSIGLK	S308
	PFC0395w	PF3D7_0309500	asparagine synthetase, putative	SVLGIHRHS*KQFDDVK	S591
	PFC0425w	PF3D7_0310200	phd finger protein, putative	KINNLSTHEHTHNMS*DHNKEPK	S1993
	PFC0430w	PF3D7_0310300	phosphoglycerate mutase, putative	AQYANNRIPS*NNTK	S92
	PFC0435w	PF3D7_0310400	parasite-infected erythrocyte surface protein (PIESP1)	IKDKNNNNNNNNNS*KFSK	S183
	PFC0455w	PF3D7_0310900	conserved Plasmodium protein, unknown function	SYVLNDEETYEHMS*NKNMNNVMK	S463
	PFC0455w	PF3D7_0310900	conserved Plasmodium protein, unknown function	NNNS*SNTLNSVLENIDKAEQQIVK	S516
	PFC0455w	PF3D7_0310900	conserved Plasmodium protein, unknown function	NHLKNS*LAHNEYVAK	S542
	PFC0475c	PF3D7_0311300	phosphatidylinositol 3- and 4-kinase, putative	NYTNCDDGDKINS*DDNGINKENEMINQVK	S815
	PFC0525c	PF3D7_0312400	glycogen synthase kinase 3 (GSK3)	TIDNEINRS*PNK	S62
	PFC0530w	PF3D7_0312500	transporter, putative	NDNQLVS*EDNIQTNQDK	S268
	PFC0530w	PF3D7_0312500	transporter, putative	INYINS*VDDINNSSNNSINIQHIQHK	S286
	PFC0530w	PF3D7_0312500	transporter, putative	NVQAAS*QNVVMDMGKDEIYEEHLK	S343
	PFC0530w	PF3D7_0312500	transporter, putative	YHMISLPS*SK	S577
	PFC0535w	PF3D7_0312800	60S ribosomal protein L26, putative	IMSSKLS*KELR	S35
	PFC0535w	PF3D7_0312800	60S ribosomal protein L26, putative	KIMSSKLS*KELR	S35
	PFC0545c	PF3D7_0313000	conserved Plasmodium protein, unknown function	KLTS*YNECPVDLYR	S153
	PFC0545c	PF3D7_0313000	conserved Plasmodium protein, unknown function	LTS*YNECPVDLYR	S153
	PFC0615w	PF3D7_0314800	conserved Plasmodium protein, unknown function	FHFLS*NNINYYGTLIK	S472
	PFC0680w	PF3D7_0315600	conserved Plasmodium protein, unknown function	RMYT*IDTSDLTNK	T66
	PFC0680w	PF3D7_0315600	conserved Plasmodium protein, unknown function	RMYT*IDTSDLTNKQHLCTLPK	T66
	PFC0690c	PF3D7_0315800	zinc finger protein, putative	KGS*NNSNINHDIYNNNINDTINYTIPDQK	S133
	PFC0720w	PF3D7_0316500	conserved Plasmodium protein, unknown function	QKKEDLEDQIVPS*PEK	S258
	PFC0725c	PF3D7_0316600	formate-nitrite transporter, putative	DNNDAQMKS*LSIELR	S302
	PFC0725c	PF3D7_0316600	formate-nitrite transporter, putative	DNNDAQMKS*LSIELRN	S302
	PFC0725c	PF3D7_0316600	formate-nitrite transporter, putative	SLS*IELRN	S304
	PFC0730w	PF3D7_0316700	HVA22/TB2/DP1 family protein, putative	EKEDRPNTSLNS*LKR	S22
	PFC0730w	PF3D7_0316700	HVA22/TB2/DP1 family protein, putative	ISS*NVFGEK	S28
	PFC0730w	PF3D7_0316700	HVA22/TB2/DP1 family protein, putative	ISS*NVFGEKLNNLDVSR	S28
	PFC0730w	PF3D7_0316700	HVA22/TB2/DP1 family protein, putative	RISS*NVFGEK	S28
	PFC0730w	PF3D7_0316700	HVA22/TB2/DP1 family protein, putative	RISS*NVFGEKLNNLDVSR	S28
	PFC0740c	PF3D7_0316900	RING zinc finger protein, putative	VFLQNDS*KILNHTSVDENIR	S397
	PFC0755c	PF3D7_0317200	cdc2-related protein kinase 4 (CRK4)	DLVMHS*IDKPENVEQNFSSYR	S1031
	PFC0755c	PF3D7_0317200	cdc2-related protein kinase 4 (CRK4)	NCITIEDLEKDLVMHS*IDKPENVEQNFSSYR	S1031
	PFC0755c	PF3D7_0317200	cdc2-related protein kinase 4 (CRK4)	NIS*NNRNNIHNKPNGYNLK	S181
	PFC0755c	PF3D7_0317200	cdc2-related protein kinase 4 (CRK4)	NIS*NNRNNIHNKPNGYNLKR	S181
	PFC0755c	PF3D7_0317200	cdc2-related protein kinase 4 (CRK4)	GMINDEDS*AAEYDFSFQR	S977
	PFC0755c	PF3D7_0317200	cdc2-related protein kinase 4 (CRK4)	NQYS*PSLETVQR	S997
	PFC0755c	PF3D7_0317200	cdc2-related protein kinase 4 (CRK4)	IKENT*RTIDKLK	T1217
	PFC0760c	PF3D7_0317300	conserved Plasmodium protein, unknown function	DSTDNIINNIHNTDNINNMNNINNNTLNSINSNHLYYPFPFHNNVNS*PK	S1555
	PFC0760c	PF3D7_0317300	conserved Plasmodium protein, unknown function	MNNKDSTDNIINNIHNTDNINNMNNINNNTLNSINSNHLYYPFPFHNNVNS*PK	S1555
	PFC0760c	PF3D7_0317300	conserved Plasmodium protein, unknown function	SNNFSTNLS*EYNYDAYVK	S2947
	PFC0760c	PF3D7_0317300	conserved Plasmodium protein, unknown function	KYFS*DSEITKENGYLGESNSIK	S2978
	PFC0760c	PF3D7_0317300	conserved Plasmodium protein, unknown function	YFS*DSEITK	S2978
	PFC0760c	PF3D7_0317300	conserved Plasmodium protein, unknown function	YFS*DSEITKENGYLGESNSIK	S2978
	PFC0760c	PF3D7_0317300	conserved Plasmodium protein, unknown function	SHFS*GDNEYIQDQLSNR	S568
	PFC0760c	PF3D7_0317300	conserved Plasmodium protein, unknown function	NDIHNLYYMEENVSHNNNKS*DYDEDGDAENNNYYIK	S619
	PFC0780w	PF3D7_0317700	CPSF (cleavage and polyadenylation specific factor), subunit A, putative	FLES*DNEINK	S1740
	PFC0780w	PF3D7_0317700	CPSF (cleavage and polyadenylation specific factor), subunit A, putative	IVYNTEGTIFDELHYGTLS*PPSLYIHK	S2058
	PFC0780w	PF3D7_0317700	CPSF (cleavage and polyadenylation specific factor), subunit A, putative	KAS*NDNMNVFNNTSNVNHNDIK	S2229
	PFC0780w	PF3D7_0317700	CPSF (cleavage and polyadenylation specific factor), subunit A, putative	KKAS*NDNMNVFNNTSNVNHNDIK	S2229
	PFC0780w	PF3D7_0317700	CPSF (cleavage and polyadenylation specific factor), subunit A, putative	KKS*YDFVGTMNYDNNDCRPNSINK	S356
	PFC0780w	PF3D7_0317700	CPSF (cleavage and polyadenylation specific factor), subunit A, putative	KNS*FVNNILDK	S589
	PFC0780w	PF3D7_0317700	CPSF (cleavage and polyadenylation specific factor), subunit A, putative	DKNDYYTSIINTSQGDVNYS*PNTNYIYDYNEGNKK	S946
	PFC0805w	PF3D7_0318200	DNA-directed RNA polymerase II, putative	NINS*SPVSNNMHNNNNNNNNDSSNINDIK	S1675
	PFC0805w	PF3D7_0318200	DNA-directed RNA polymerase II, putative	NSQKEDNIVNNNNDNNDDDEEEEEEEEDFLFGDHNVS*PK	S1766
	PFC0805w	PF3D7_0318200	DNA-directed RNA polymerase II, putative	FS*PTSPAYSISSPVYDK	S2377
	PFC0805w	PF3D7_0318200	DNA-directed RNA polymerase II, putative	LGGKFSPT*QS*PK	T2163|S2165
	PFC0830w	PF3D7_0318700	trophozoite stage antigen	KVNS*KDMNIPTELTHEHNK	S82
	PFC0830w	PF3D7_0318700	trophozoite stage antigen	VNS*KDMNIPTELTHEHNK	S82
	PFC0860w	PF3D7_0319400	kinesin, putative	KGEYNPFHNNLTDMQNSILYNIINNNVENSPHS*PR	S1170
	PFC0870w	PF3D7_0319600	elongation factor 1 (EF-1), putative	ANT*YDELYVPLSYYILQNEGGNTSK	T4
	PFC0875w	PF3D7_0319700	ABC transporter, putative	ETEIDKYYKGQS*DDDNDEEKNFNK	S2441
	PFC0875w	PF3D7_0319700	ABC transporter, putative	TNMNQLGSNLS*NSNYLECNISSNMNSVNEPIIHSFIK	S2824
	PFC0875w	PF3D7_0319700	ABC transporter, putative	DNSNDFMLEGS*DEDDTCYELDTLHKK	S839
	PFC0886w	PF3D7_0320000	conserved Plasmodium protein, unknown function	KTIS*WDEVTINEQDKER	S15
	PFC0886w	PF3D7_0320000	conserved Plasmodium protein, unknown function	ILEPNTPFNFILMDS*AS*EDEASKYGDVK	S48|S50
	PFC0886w	PF3D7_0320000	conserved Plasmodium protein, unknown function	ILEPNTPFNFILMDSAS*EDEASK	S50
	PFC0911c	PF3D7_0320600	conserved Plasmodium protein, unknown function	MNFDIAS*DGNEYTYSGYSK	S7
	PFC0912w	PF3D7_0320700	signal peptidase complex subunit 2, putative (SPC2)	S*GNNVQEEDSTFHVSNLYSETEIKK	S2
	PFC0930c	PF3D7_0321100	conserved Plasmodium protein, unknown function	FLQIPS*ESFYELYDQNK	S1098
	PFC0930c	PF3D7_0321100	conserved Plasmodium protein, unknown function	KQS*KLQQFINK	S1473
	PFC0950c	PF3D7_0321500	peptidase, putative	NSLTNNYENTNYS*YEEIYVHNDDNAR	S471
	PFC0955w	PF3D7_0321600	ATP-dependent RNA helicase, putative	MNDS*DEEKYFEEDGNEEEKINSDVK	S4
	PFC0960c	PF3D7_0321700	microtubule and actin binding protein, putative	KNMS*NEIINNDNSTNQQVHGK	S544
	PFC0965w	PF3D7_0321800	conserved Plasmodium protein, unknown function	TSNS*DDELEIISR	S1450
	PFC0970w	PF3D7_0321900	cyclic amine resistance locus protein (CARL)	GNMINDTYYS*DNIYDMEKENWTK	S377
	PFC0970w	PF3D7_0321900	cyclic amine resistance locus protein (CARL)	LNS*VHFEDNEEHISSNLFIK	S511
	PFC1000w	PF3D7_0322400	regulator of initiation factor 2 (eIF2)	INNQCEDNS*EGDTHMEGK	S441
	PFC1020c	PF3D7_0322900	40S ribosomal protein S3A, putative	LMELHTDPKEES*GKNVNALPESK	S239
	PFC1020c	PF3D7_0322900	40S ribosomal protein S3A, putative	NVNALPES*KEATNILTAELKH	S249
	PFC1020c	PF3D7_0322900	40S ribosomal protein S3A, putative	IKLS*CDHIINR	S87
	PFC1020c	PF3D7_0322900	40S ribosomal protein S3A, putative	KGYT*LIEGHTDVK	T119
	PFC1030w	PF3D7_0323100	conserved Plasmodium protein, unknown function	EKGYYS*CLDFDNLYK	S16
	PFC1030w	PF3D7_0323100	conserved Plasmodium protein, unknown function	EKGYYS*CLDFDNLYKK	S16
	PFC1030w	PF3D7_0323100	conserved Plasmodium protein, unknown function	GYYS*CLDFDNLYK	S16
	PFC1030w	PF3D7_0323100	conserved Plasmodium protein, unknown function	DKNLS*DTELYEK	S43
	PFC1030w	PF3D7_0323100	conserved Plasmodium protein, unknown function	KGDSNIVDMHS*NDNIHNNCSLIK	S792
	PFC1060c	PF3D7_0323700	U4/U6.U5 tri-snRNP-associated protein 1, putative (SART1)	LEQDELKYS*DDENEEQSYNKK	S116
	PFC1060c	PF3D7_0323700	U4/U6.U5 tri-snRNP-associated protein 1, putative (SART1)	DQNILNS*DQEDCLINEELK	S178
	PFC1060c	PF3D7_0323700	U4/U6.U5 tri-snRNP-associated protein 1, putative (SART1)	DQNILNS*DQEDCLINEELKKK	S178
	PFC1060c	PF3D7_0323700	U4/U6.U5 tri-snRNP-associated protein 1, putative (SART1)	IKEEQMDMDINYFDNPFS*DNEDDKELYELLQK	S400
	PFC1060c	PF3D7_0323700	U4/U6.U5 tri-snRNP-associated protein 1, putative (SART1)	NTFLENEEDHNDDNS*SELHGVSEIFNEVK	S557
	PFC1080c	PF3D7_0324100	Pfmc-2TM Maurer's cleft two transmembrane protein (MC-2TM)	S*NGNTLTNILLK	S54
	PFC1080c	PF3D7_0324100	Pfmc-2TM Maurer's cleft two transmembrane protein (MC-2TM)	KKNPDDQISS*LVSLVDNMNITQEK	S83
	PFD0080c	PF3D7_0401800	Plasmodium exported protein (PHISTb), unknown function (PfD80)	LPS*TGSTIR	S279
	PFD0080c	PF3D7_0401800	Plasmodium exported protein (PHISTb), unknown function (PfD80)	LPS*TGSTIRFPSTGSSR	S279
	PFD0080c	PF3D7_0401800	Plasmodium exported protein (PHISTb), unknown function (PfD80)	EGS*NVDITEEEEK	S302
	PFD0080c	PF3D7_0401800	Plasmodium exported protein (PHISTb), unknown function (PfD80)	EGS*NVDITEEEEKEAESVDDNNK	S302
	PFD0080c	PF3D7_0401800	Plasmodium exported protein (PHISTb), unknown function (PfD80)	EGS*NVDITEEEEKEAESVDDNNKEGNESDNIYCMLCSSNTR	S302
	PFD0080c	PF3D7_0401800	Plasmodium exported protein (PHISTb), unknown function (PfD80)	LEDYEKEGS*NVDITEEEEK	S302
	PFD0080c	PF3D7_0401800	Plasmodium exported protein (PHISTb), unknown function (PfD80)	LEDYEKEGS*NVDITEEEEKEAESVDDNNK	S302
	PFD0080c	PF3D7_0401800	Plasmodium exported protein (PHISTb), unknown function (PfD80)	LEDYEKEGS*NVDITEEEEKEAESVDDNNKEGNESDNIYCMLCSSNTR	S302
	PFD0080c	PF3D7_0401800	Plasmodium exported protein (PHISTb), unknown function (PfD80)	ELS*KLFK	S381
	PFD0080c	PF3D7_0401800	Plasmodium exported protein (PHISTb), unknown function (PfD80)	TFSKELS*KLFK	S381
	PFD0080c	PF3D7_0401800	Plasmodium exported protein (PHISTb), unknown function (PfD80)	TFSKELS*KLFKK	S381
	PFD0090c	PF3D7_0402000	Plasmodium exported protein (PHISTa), unknown function	CYEERPNRFGS*YEQVLISQPHEFNER	S224
	PFD0090c	PF3D7_0402000	Plasmodium exported protein (PHISTa), unknown function	FGS*YEQVLISQPHEFNER	S224
	PFD0095c	PF3D7_0402100	Plasmodium exported protein (PHISTb), unknown function	QHDENNFSDKSGS*MVLNEKDIQLEK	S126
	PFD0095c	PF3D7_0402100	Plasmodium exported protein (PHISTb), unknown function	LTDVINYGEGS*LLK	S84
	PFD0150w	PF3D7_0403200	conserved Plasmodium protein, unknown function	KKYQHERFS*DIER	S249
	PFD0150w	PF3D7_0403200	conserved Plasmodium protein, unknown function	KYQHERFS*DIER	S249
	PFD0150w	PF3D7_0403200	conserved Plasmodium protein, unknown function	YQHERFS*DIER	S249
	PFD0207c	PF3D7_0404300	conserved Plasmodium protein, unknown function	ITS*PTKIPK	S28
	PFD0207c	PF3D7_0404300	conserved Plasmodium protein, unknown function	SVENKS*EKS*DNESIASDASDIK	S431|S434
	PFD0207c	PF3D7_0404300	conserved Plasmodium protein, unknown function	SVENKS*EKS*DNESIASDASDIKK	S431|S434
	PFD0207c	PF3D7_0404300	conserved Plasmodium protein, unknown function	SEKS*DNESIASDASDIKK	S434
	PFD0207c	PF3D7_0404300	conserved Plasmodium protein, unknown function	LFASMNDYNS*PNK	S461
	PFD0207c	PF3D7_0404300	conserved Plasmodium protein, unknown function	LFASMNDYNS*PNKLFSEQMSK	S461
	PFD0207c	PF3D7_0404300	conserved Plasmodium protein, unknown function	SLHLKET*PKDENEEEEENLDEGENVDKEK	T403
	PFD0265w	PF3D7_0405400	pre-mRNA-processing-splicing factor 8, putative (PRPF8)	VGS*LKDEVTK	S1796
	PFD0265w	PF3D7_0405400	pre-mRNA-processing-splicing factor 8, putative (PRPF8)	SHVDKNEENS*DNNKNDNKNDSTHANTHDMVGDNNYDGGVK	S1815
	PFD0265w	PF3D7_0405400	pre-mRNA-processing-splicing factor 8, putative (PRPF8)	HGNEIIVSTLS*PHEQQTFTTK	S2760
	PFD0265w	PF3D7_0405400	pre-mRNA-processing-splicing factor 8, putative (PRPF8)	NKDETYEIDS*TVENDSHDGSLKK	S851
	PFD0285c	PF3D7_0405700	lysine decarboxylase, putative	KKEEGAYYS*DSSKNIHDNLFLK	S2060
	PFD0360w	PF3D7_0407300	transcription factor, putative	SKHS*GDEEDEGYDKSDIKEENNNIK	S26
	PFD0385w	PF3D7_0407800	conserved Plasmodium protein, unknown function	KIS*STYLGIDK	S1610
	PFD0385w	PF3D7_0407800	conserved Plasmodium protein, unknown function	YEDTINQDKDTDDIS*FKEFEQSNEK	S1673
	PFD0385w	PF3D7_0407800	conserved Plasmodium protein, unknown function	YEDTINQDKDTDDIS*FKEFEQSNEKK	S1673
	PFD0385w	PF3D7_0407800	conserved Plasmodium protein, unknown function	RKS*TNEMYVNADDSYFYQTK	S1700
	PFD0385w	PF3D7_0407800	conserved Plasmodium protein, unknown function	TKLPS*KSNYINNNNNNNNNNNNNNYNNNNNINR	S1722
	PFD0385w	PF3D7_0407800	conserved Plasmodium protein, unknown function	FKS*DLGLIYAR	S1764
	PFD0385w	PF3D7_0407800	conserved Plasmodium protein, unknown function	KYYS*VDYSNENNEYIHK	S1788
	PFD0385w	PF3D7_0407800	conserved Plasmodium protein, unknown function	NIS*NSDMEMVNLK	S1875
	PFD0385w	PF3D7_0407800	conserved Plasmodium protein, unknown function	KVS*S*NLSNIKDKLTFHEK	S1916|S1917
	PFD0385w	PF3D7_0407800	conserved Plasmodium protein, unknown function	IKDTSS*ISNDYNNKK	S264
	PFD0385w	PF3D7_0407800	conserved Plasmodium protein, unknown function	KKYEHLQS*GKNEGDQFDLK	S923
	PFD0385w	PF3D7_0407800	conserved Plasmodium protein, unknown function	NLT*NILPFEK	T276
	PFD0405c	PF3D7_0408300	zinc finger, RAN binding protein, putative	RVHDS*EDEEYDEFGR	S117
	PFD0405c	PF3D7_0408300	zinc finger, RAN binding protein, putative	RVHDS*EDEEYDEFGRK	S117
	PFD0405c	PF3D7_0408300	zinc finger, RAN binding protein, putative	VHDS*EDEEYDEFGR	S117
	PFD0405c	PF3D7_0408300	zinc finger, RAN binding protein, putative	VHDS*EDEEYDEFGRK	S117
	PFD0420c	PF3D7_0408500	flap endonuclease 1 (FEN1)	SVDNEKNEDGIKS*VDNEKNEDGIK	S431
	PFD0420c	PF3D7_0408500	flap endonuclease 1 (FEN1)	SLDNFSSNLFDS*DKES*ESGNIIKNEK	S503|S507
	PFD0420c	PF3D7_0408500	flap endonuclease 1 (FEN1)	LKSEDTLKSNS*PLKEDSPNSYNNIK	S597
	PFD0420c	PF3D7_0408500	flap endonuclease 1 (FEN1)	SNS*PLKEDSPNSYNNIK	S597
	PFD0450c	PF3D7_0409100	U4/U6 small nuclear ribonucleoprotein PRP31, putative (PRPF31)	NLNVHSSGATGGLS*SSLIFT*PLQGIELYNPSLINAK	S494|T500
	PFD0470c	PF3D7_0409600	replication protein A1, large subunit (RPA1)	NNMCYENNS*PGNEAYNK	S393
	PFD0485w	PF3D7_0409800	conserved Plasmodium protein, unknown function	KKLSNDTDNNS*EDYPNDSYILKK	S415
	PFD0485w	PF3D7_0409800	conserved Plasmodium protein, unknown function	KLSNDTDNNS*EDYPNDSYILKK	S415
	PFD0485w	PF3D7_0409800	conserved Plasmodium protein, unknown function	LSNDTDNNS*EDYPNDSYILKK	S415
	PFD0505c	PF3D7_0410300	protein phosphatase, putative	IKS*PPKKDEENVK	S554
	PFD0535w	PF3D7_0410800	conserved Plasmodium protein, unknown function	RKPENS*DDDDDDDHHHQYHHEDDDNINYDNEQGHTDR	S1181
	PFD0535w	PF3D7_0410800	conserved Plasmodium protein, unknown function	RKPENS*DDDDDDDHHHQYHHEDDDNINYDNEQGHTDRQYELENKK	S1181
	PFD0540c	PF3D7_0410900	conserved Plasmodium protein, unknown function	WEPS*EENYEPASEK	S48
	PFD0540c	PF3D7_0410900	conserved Plasmodium protein, unknown function	S*PQFFNPYDKDLYNLLYTNLDDTK	S690
	PFD0540c	PF3D7_0410900	conserved Plasmodium protein, unknown function	YTDEGKRS*PQFFNPYDKDLYNLLYTNLDDTK	S690
	PFD0590c	PF3D7_0411900	DNA polymerase alpha	NIHS*DDDKNIHS*DDEKNYDNDK	S1163|S1171
	PFD0595w	PF3D7_0412000	conserved Plasmodium protein, unknown function	HNIYNNEMINSNNNNNNNNIYNDHNNNS*HMYNNIYK	S65
	PFD0670c	PF3D7_0413700	lysine decarboxylase-like protein, putative	INENNTS*DIES*DNGEVEVHEIYNK	S10|S14
	PFD0680c	PF3D7_0413900	ubiquitin carboxyl-terminal hydrolase a, putative	HFYES*GKKYPLVVK	S235
	PFD0705c	PF3D7_0414600	conserved protein, unknown function	TPDGPLLNYDPQMPNSGTLSVLLENFDYES*TEESNNKCEYIINKEPIEK	S46
	PFD0720w	PF3D7_0414900	conserved ARM repeats protein, unknown function	KLLS*FTSNDILR	S33
	PFD0720w	PF3D7_0414900	conserved ARM repeats protein, unknown function	LLS*FTSNDILR	S33
	PFD0720w	PF3D7_0414900	conserved ARM repeats protein, unknown function	AYDENDVQEFVNLCS*STCEIEKLEDR	S59
	PFD0720w	PF3D7_0414900	conserved ARM repeats protein, unknown function	NLKT*LQQCPEQDLAEASNVLLLR	T253
	PFD0735c	PF3D7_0415200	conserved Plasmodium protein, unknown function	KNNS*PIIKLEPLNTTSEKDLFEAPDTK	S190
	PFD0735c	PF3D7_0415200	conserved Plasmodium protein, unknown function	TLIS*DNELDMTCK	S544
	PFD0740w	PF3D7_0415300	cdc2-related protein kinase 3 (CRK3)	FHSDINASNMT*NR	T778
	PFD0765w	PF3D7_0415800	RING zinc finger protein, putative	QKS*IIFSSYK	S387
	PFD0770c	PF3D7_0415900	60S ribosomal protein L15, putative	KKQS*DAMHFLLR	S16
	PFD0770c	PF3D7_0415900	60S ribosomal protein L15, putative	KQS*DAMHFLLR	S16
	PFD0775c	PF3D7_0416000	RNA binding protein, putative	LLS*DKEEDEKKNVIK	S52
	PFD0795w	PF3D7_0416400	histone acetyltransferase, putative (HAT1)	KNS*YEELVR	S175
	PFD0795w	PF3D7_0416400	histone acetyltransferase, putative (HAT1)	EALIKNDADGNNS*GEENKVVK	S484
	PFD0795w	PF3D7_0416400	histone acetyltransferase, putative (HAT1)	QTIEGGEAS*DKCSINDQK	S555
	PFD0795w	PF3D7_0416400	histone acetyltransferase, putative (HAT1)	QTIEGGEAS*DKCSINDQKGGK	S555
	PFD0795w	PF3D7_0416400	histone acetyltransferase, putative (HAT1)	NNQSDVQNDKELS*EGTLNVHK	S769
	PFD0795w	PF3D7_0416400	histone acetyltransferase, putative (HAT1)	NNQSDVQNDKELS*EGTLNVHKK	S769
	PFD0795w	PF3D7_0416400	histone acetyltransferase, putative (HAT1)	NNNNNNILDEQKEDKDKVNS*IEK	S982
	PFD0810w	PF3D7_0416800	small GTP-binding protein sar1 (SAR1)	IDKPDAAS*EDELR	S138
	PFD0810w	PF3D7_0416800	small GTP-binding protein sar1 (SAR1)	GGS*GVRPVELFMCSVIR	S162
	PFD0810w	PF3D7_0416800	small GTP-binding protein sar1 (SAR1)	FKT*FDLGGHETAR	T68
	PFD0865c	PF3D7_0417800	cdc2-related protein kinase 1 (CRK1)	LNS*QNNIQFHS	S691
	PFD0865c	PF3D7_0417800	cdc2-related protein kinase 1 (CRK1)	FGHVTNHNFT*KNVVTLWYR	T514
	PFD0865c	PF3D7_0417800	cdc2-related protein kinase 1 (CRK1)	KFGHVTNHNFT*KNVVTLWYR	T514
	PFD0900w	PF3D7_0418600	regulator of chromosome condensation, putative	GGES*FSEENHIGK	S1252
	PFD0900w	PF3D7_0418600	regulator of chromosome condensation, putative	KRNS*CLWNYFTYHK	S1961
	PFD0900w	PF3D7_0418600	regulator of chromosome condensation, putative	RES*INKLEPLNIIDPINIMDTLK	S301
	PFD0900w	PF3D7_0418600	regulator of chromosome condensation, putative	RES*INKLEPLNIIDPINIMDTLKR	S301
	PFD0905w	PF3D7_0418700	conserved Plasmodium protein, unknown function	LQVS*NDDNMDDDNNHYDKK	S196
	PFD0905w	PF3D7_0418700	conserved Plasmodium protein, unknown function	EIIYLEHDKHS*QGDDNSLGK	S222
	PFD0905w	PF3D7_0418700	conserved Plasmodium protein, unknown function	EIIYLEHDKHS*QGDDNS*LGKNYK	S222|S228
	PFD0950w	PF3D7_0419600	ran binding protein 1, putative	SDDKKS*DEEENIKR	S270
	PFD0965W	PF3D7_0419900	phosphatidylinositol 4-kinase, putative	YIEYPS*DKEEDFSLLK	S3327
	PFD0965W	PF3D7_0419900	phosphatidylinositol 4-kinase, putative	NDS*HMFINPK	S872
	PFD0970c	PF3D7_0420000	zinc finger protein, putative	NYLS*DSVLK	S1252
	PFD0970c	PF3D7_0420000	zinc finger protein, putative	IKS*EEYKGNVINEQLK	S1406
	PFD0970c	PF3D7_0420000	zinc finger protein, putative	NYYSYRNS*QDKVDIQNKNEYINNNIK	S3303
	PFD0970c	PF3D7_0420000	zinc finger protein, putative	TIMS*DTDMNSKDNVKK	S475
	PFD0985w	PF3D7_0420300	transcription factor with AP2 domain(s) (ApiAP2)	YYDQMIGEDDDKKNTS*DNDLTSLK	S1874
	PFD0985w	PF3D7_0420300	transcription factor with AP2 domain(s) (ApiAP2)	YYDQMIGEDDDKKNTS*DNDLTSLKR	S1874
	PFD0985w	PF3D7_0420300	transcription factor with AP2 domain(s) (ApiAP2)	KYS*SSAHNATSAGTNYTTTAAHR	S2034
	PFD1060w	PF3D7_0422500	pre-mRNA-splicing helicase BRR2, putative (BRR2)	HNESNDLINNNS*HDDTTSNNLQK	S2195
	PFD1060w	PF3D7_0422500	pre-mRNA-splicing helicase BRR2, putative (BRR2)	YYDEENVS*DDDNYYESTK	S556
	PFD1060w	PF3D7_0422500	pre-mRNA-splicing helicase BRR2, putative (BRR2)	GVKEEDNDGGS*GKEDNEPTQK	S603
	PFD1110w	PF3D7_0423500	glideosome associated protein with multiple membrane spans 2 (GAPM2)	WSPELHS*R	S272
	PFD1110w	PF3D7_0423500	glideosome associated protein with multiple membrane spans 2 (GAPM2)	WSPELHS*RDINADVLPEIK	S272
	PFD1110w	PF3D7_0423500	glideosome associated protein with multiple membrane spans 2 (GAPM2)	GS*YGMDVDDAYLHQGQYAAPYDNQYQQDDDTPS*PR	S3|S34
	PFD1110w	PF3D7_0423500	glideosome associated protein with multiple membrane spans 2 (GAPM2)	YIDGNTYDS*NIYSANNGIPTTYDYTQIEGQLKK	S331
	PFD1110w	PF3D7_0423500	glideosome associated protein with multiple membrane spans 2 (GAPM2)	GSYGMDVDDAYLHQGQYAAPYDNQYQQDDDTPS*PRGENHTPFVGYFSSHLLR	S34
	PFD1115c	PF3D7_0423600	conserved Plasmodium protein, unknown function	EAEFWELDESDS*LTDEKKNDSNKK	S1435
	PFD1115c	PF3D7_0423600	conserved Plasmodium protein, unknown function	EQNTSTPLPSHEIQTESMNS*PNLLNVK	S406
	PFD1115c	PF3D7_0423600	conserved Plasmodium protein, unknown function	NVIS*DEQDGEDTLYK	S677
	PFD1115c	PF3D7_0423600	conserved Plasmodium protein, unknown function	LNDKEGEYEDVTENLNEQEAEEEAEEEAEEEEEEEDKFLT*PEHLPINVEIK	T1601
	PFD1120c	PF3D7_0423700	early transcribed membrane protein 4 (ETRAMP4)	SDDRESKSS*SSKSTAVPTTV	S125
	PFD1165w	PF3D7_0424500	serine/threonine protein kinase, FIKK family (FIKK4.1)	DWTLNTIPDIGYS*QNNR	S265
	PFD1165w	PF3D7_0424500	serine/threonine protein kinase, FIKK family (FIKK4.1)	DWTLNTIPDIGYS*QNNRR	S265
	PFD1165w	PF3D7_0424500	serine/threonine protein kinase, FIKK family (FIKK4.1)	MINSTEDFSINGISYKDWTLNTIPDIGYS*QNNRR	S265
	PFD1165w	PF3D7_0424500	serine/threonine protein kinase, FIKK family (FIKK4.1)	INDPYDYLKS*ITNQEER	S523
	PFD1165w	PF3D7_0424500	serine/threonine protein kinase, FIKK family (FIKK4.1)	LKINDPYDYLKS*ITNQEER	S523
	PFD1165w	PF3D7_0424500	serine/threonine protein kinase, FIKK family (FIKK4.1)	LKINDPYDYLKS*ITNQEERK	S523
	PFD1170c	PF3D7_0424600	Plasmodium exported protein (PHISTb), unknown function	LNT*IGNLFEGEK	T124
	PFD1170c	PF3D7_0424600	Plasmodium exported protein (PHISTb), unknown function	LNT*IGNLFEGEKYNILEDTQK	T124
	PFE0040c	PF3D7_0500800	mature parasite-infected erythrocyte surface antigen,erythrocyte membrane protein 2 (MESA)	KDVIEQEIVS*EEVNEKDTK	S1165
	PFE0040c	PF3D7_0500800	mature parasite-infected erythrocyte surface antigen,erythrocyte membrane protein 2 (MESA)	EFHNILS*IHEDTDLMELKR	S1343
	PFE0040c	PF3D7_0500800	mature parasite-infected erythrocyte surface antigen,erythrocyte membrane protein 2 (MESA)	AELDKKFS*EMNVVHQILNYEER	S1381
	PFE0040c	PF3D7_0500800	mature parasite-infected erythrocyte surface antigen,erythrocyte membrane protein 2 (MESA)	EKEYLMKELEEMDES*DVEK	S177
	PFE0040c	PF3D7_0500800	mature parasite-infected erythrocyte surface antigen,erythrocyte membrane protein 2 (MESA)	EKEYLMKELEEMDES*DVEKAFR	S177
	PFE0040c	PF3D7_0500800	mature parasite-infected erythrocyte surface antigen,erythrocyte membrane protein 2 (MESA)	ELEEMDES*DVEK	S177
	PFE0040c	PF3D7_0500800	mature parasite-infected erythrocyte surface antigen,erythrocyte membrane protein 2 (MESA)	ELEEMDES*DVEKAFR	S177
	PFE0040c	PF3D7_0500800	mature parasite-infected erythrocyte surface antigen,erythrocyte membrane protein 2 (MESA)	ITS*EFRETENVK	S319
	PFE0040c	PF3D7_0500800	mature parasite-infected erythrocyte surface antigen,erythrocyte membrane protein 2 (MESA)	EGNKVS*GPYENSENSNVTSESEETKK	S342
	PFE0040c	PF3D7_0500800	mature parasite-infected erythrocyte surface antigen,erythrocyte membrane protein 2 (MESA)	VSGPYENSENSNVTS*ESEETKK	S355
	PFE0040c	PF3D7_0500800	mature parasite-infected erythrocyte surface antigen,erythrocyte membrane protein 2 (MESA)	LAEKEENEGEKLGENVNDGAS*ENSEDPK	S383
	PFE0040c	PF3D7_0500800	mature parasite-infected erythrocyte surface antigen,erythrocyte membrane protein 2 (MESA)	LAEKEENEGEKLGENVNDGAS*ENSEDPKK	S383
	PFE0040c	PF3D7_0500800	mature parasite-infected erythrocyte surface antigen,erythrocyte membrane protein 2 (MESA)	LGENVNDGAS*ENSEDPK	S383
	PFE0040c	PF3D7_0500800	mature parasite-infected erythrocyte surface antigen,erythrocyte membrane protein 2 (MESA)	LGENVNDGAS*ENSEDPKK	S383
	PFE0040c	PF3D7_0500800	mature parasite-infected erythrocyte surface antigen,erythrocyte membrane protein 2 (MESA)	LGENVNDGAS*ENS*EDPKKLTEQEENGTK	S383|S386
	PFE0040c	PF3D7_0500800	mature parasite-infected erythrocyte surface antigen,erythrocyte membrane protein 2 (MESA)	KLTEQEENGTKES*SEETKDDKPEENEK	S403
	PFE0040c	PF3D7_0500800	mature parasite-infected erythrocyte surface antigen,erythrocyte membrane protein 2 (MESA)	LTEQEENGTKES*SEETKDDKPEENEK	S403
	PFE0040c	PF3D7_0500800	mature parasite-infected erythrocyte surface antigen,erythrocyte membrane protein 2 (MESA)	LTEQEENGTKES*SEETKDDKPEENEKK	S403
	PFE0040c	PF3D7_0500800	mature parasite-infected erythrocyte surface antigen,erythrocyte membrane protein 2 (MESA)	VIGS*EKT*QKEIK	S547|T550
	PFE0040c	PF3D7_0500800	mature parasite-infected erythrocyte surface antigen,erythrocyte membrane protein 2 (MESA)	QVEEGIKENDTES*KDKLIGQEIITEEVK	S680
	PFE0040c	PF3D7_0500800	mature parasite-infected erythrocyte surface antigen,erythrocyte membrane protein 2 (MESA)	QVEEGIKENDTES*KDKVIGQEVIK	S829
	PFE0040c	PF3D7_0500800	mature parasite-infected erythrocyte surface antigen,erythrocyte membrane protein 2 (MESA)	EHNT*LNTFPNMALNEDFRR	T1321
	PFE0040c	PF3D7_0500800	mature parasite-infected erythrocyte surface antigen,erythrocyte membrane protein 2 (MESA)	NIET*DDEEETLVVK	T448
	PFE0040c	PF3D7_0500800	mature parasite-infected erythrocyte surface antigen,erythrocyte membrane protein 2 (MESA)	NIET*DDEEETLVVKDDAK	T448
	PFE0040c	PF3D7_0500800	mature parasite-infected erythrocyte surface antigen,erythrocyte membrane protein 2 (MESA)	NIET*DDEEETLVVKDDAKK	T448
	PFE0040c	PF3D7_0500800	mature parasite-infected erythrocyte surface antigen,erythrocyte membrane protein 2 (MESA)	QVEDGIKENDT*EGNDKVK	T612
	PFE0040c	PF3D7_0500800	mature parasite-infected erythrocyte surface antigen,erythrocyte membrane protein 2 (MESA)	QVEEGIKENDT*EGNDKVK	T645
	PFE0050w	PF3D7_0501000	Plasmodium exported protein, unknown function	NPCAIPQDDLS*NEGIEIIDYVDK	S136
	PFE0050w	PF3D7_0501000	Plasmodium exported protein, unknown function	NPCAIPQDDLS*NEGIEIIDYVDKK	S136
	PFE0050w	PF3D7_0501000	Plasmodium exported protein, unknown function	NPCAIPQDDLS*NEGIEIIDYVDKKEEEK	S136
	PFE0050w	PF3D7_0501000	Plasmodium exported protein, unknown function	NPNNSNYPDRDLDICNWDEPHNPEKNPCAIPQDDLS*NEGIEIIDYVDKK	S136
	PFE0060w	PF3D7_0501200	parasite-infected erythrocyte surface protein (PIESP2)	GYYNVFFENYANDTES*NVHNKPEEVHKHEEIHK	S179
	PFE0060w	PF3D7_0501200	parasite-infected erythrocyte surface protein (PIESP2)	QES*RTLILGSFPQAGEILR	S267
	PFE0060w	PF3D7_0501200	parasite-infected erythrocyte surface protein (PIESP2)	TLILGS*FPQAGEILR	S274
	PFE0060w	PF3D7_0501200	parasite-infected erythrocyte surface protein (PIESP2)	TLILGS*FPQAGEILREDLWNKEDNK	S274
	PFE0060w	PF3D7_0501200	parasite-infected erythrocyte surface protein (PIESP2)	GYYNVFFENYANDT*ESNVHNKPEEVHK	T177
	PFE0060w	PF3D7_0501200	parasite-infected erythrocyte surface protein (PIESP2)	HINHYKNEQDTNNT*HTPNHDEYSHNLPK	T77
	PFE0065w	PF3D7_0501300	skeleton-binding protein 1 (SBP1)	TQQNPQQNAQQNTQQNTQQQS*TTK	S324
	PFE0065w	PF3D7_0501300	skeleton-binding protein 1 (SBP1)	TQQNPQQNAQQNTQQNTQQQS*TTKS*TTK	S324|S328
	PFE0090w	PF3D7_0501800	chromosome assembly factor 1 (CAF1)	MNNS*FNQENNVKPYQQIHTK	S502
	PFE0100w	PF3D7_0502000	conserved Plasmodium protein, unknown function	QKHHYS*NMYHDSDELNSVTK	S812
	PFE0100w	PF3D7_0502000	conserved Plasmodium protein, unknown function	HHYSNMYHDS*DELNSVTK	S818
	PFE0155w	PF3D7_0503200	conserved Plasmodium protein, unknown function	FTDLKNESS*FGYET*LRK	S659|T664
	PFE0155w	PF3D7_0503200	conserved Plasmodium protein, unknown function	IQNNNETLS*EILIR	S680
	PFE0155w	PF3D7_0503200	conserved Plasmodium protein, unknown function	IQNNNETLS*EILIRK	S680
	PFE0155w	PF3D7_0503200	conserved Plasmodium protein, unknown function	FTDLKNESSFGYET*LRKEVIK	T664
	PFE0155w	PF3D7_0503200	conserved Plasmodium protein, unknown function	NESSFGYET*LRK	T664
	PFE0160c	PF3D7_0503300	Ser/Arg-rich splicing factor, putative	YGS*YS*RDKIR	S130|S132
	PFE0160c	PF3D7_0503300	Ser/Arg-rich splicing factor, putative	KNYHMKS*YDKYR	S169
	PFE0160c	PF3D7_0503300	Ser/Arg-rich splicing factor, putative	NYHMKS*YDKYR	S169
	PFE0160c	PF3D7_0503300	Ser/Arg-rich splicing factor, putative	NYHMKS*YDKYRDR	S169
	PFE0160c	PF3D7_0503300	Ser/Arg-rich splicing factor, putative	FDTS*PSIVR	S24
	PFE0160c	PF3D7_0503300	Ser/Arg-rich splicing factor, putative	KLKFDTS*PSIVR	S24
	PFE0160c	PF3D7_0503300	Ser/Arg-rich splicing factor, putative	LKFDTS*PSIVR	S24
	PFE0195w	PF3D7_0504000	cation transporting P-ATPase (ATPase3)	S*ISNSVNNIYPNK	S1001
	PFE0195w	PF3D7_0504000	cation transporting P-ATPase (ATPase3)	SISNSVNNIYPNKLLS*DDDLK	S1016
	PFE0195w	PF3D7_0504000	cation transporting P-ATPase (ATPase3)	FLS*FENFFK	S1782
	PFE0195w	PF3D7_0504000	cation transporting P-ATPase (ATPase3)	YDMNNEFS*NDENSALIPHHVK	S1893
	PFE0195w	PF3D7_0504000	cation transporting P-ATPase (ATPase3)	YDQHKYDMNNEFS*NDENSALIPHHVK	S1893
	PFE0195w	PF3D7_0504000	cation transporting P-ATPase (ATPase3)	MNS*IDHIYNIDSLNVIDQGNDKNYDNEEK	S329
	PFE0195w	PF3D7_0504000	cation transporting P-ATPase (ATPase3)	MNS*IDHIYNIDSLNVIDQGNDKNYDNEEKEINK	S329
	PFE0195w	PF3D7_0504000	cation transporting P-ATPase (ATPase3)	MNS*IDHIYNIDSLNVIDQGNDKNYDNEEKEINKK	S329
	PFE0235c	PF3D7_0504800	conserved Plasmodium protein, unknown function	LKVS*TDEIKTNDEKK	S1104
	PFE0235c	PF3D7_0504800	conserved Plasmodium protein, unknown function	SGNNLEHQLNS*DENEK	S1137
	PFE0235c	PF3D7_0504800	conserved Plasmodium protein, unknown function	SLKSEYS*EDKEFEELIEEKEER	S1152
	PFE0235c	PF3D7_0504800	conserved Plasmodium protein, unknown function	NVDS*DHLSELCK	S1550
	PFE0235c	PF3D7_0504800	conserved Plasmodium protein, unknown function	YVMNDS*YDELDHRENMYTFK	S1564
	PFE0235c	PF3D7_0504800	conserved Plasmodium protein, unknown function	NILIDS*NINYNK	S1839
	PFE0235c	PF3D7_0504800	conserved Plasmodium protein, unknown function	SKS*LNENYNIK	S2186
	PFE0235c	PF3D7_0504800	conserved Plasmodium protein, unknown function	VILS*NNNIKKDENIFYAK	S2200
	PFE0235c	PF3D7_0504800	conserved Plasmodium protein, unknown function	LLFSNLLAYDLTSFNS*LNNK	S2449
	PFE0235c	PF3D7_0504800	conserved Plasmodium protein, unknown function	KLSCS*DGAILNNK	S274
	PFE0235c	PF3D7_0504800	conserved Plasmodium protein, unknown function	TFNNYNEKDLHQYS*NER	S2786
	PFE0235c	PF3D7_0504800	conserved Plasmodium protein, unknown function	LYNNLTNVNLINSNIVGGDS*IEHRK	S2809
	PFE0235c	PF3D7_0504800	conserved Plasmodium protein, unknown function	WNDLNNS*DKNIDESNNKNEK	S333
	PFE0235c	PF3D7_0504800	conserved Plasmodium protein, unknown function	DGS*VEMNNEIEKEDDTYLGSTK	S3533
	PFE0235c	PF3D7_0504800	conserved Plasmodium protein, unknown function	GHDMNKIS*HNKEYIK	S354
	PFE0235c	PF3D7_0504800	conserved Plasmodium protein, unknown function	KGS*IKKEEDIQNVTLLK	S4267
	PFE0235c	PF3D7_0504800	conserved Plasmodium protein, unknown function	LYYMLNNNS*LENLNYTVIEK	S559
	PFE0235c	PF3D7_0504800	conserved Plasmodium protein, unknown function	KVDGDMNVLNEDIQKS*SELIK	S950
	PFE0250w	PF3D7_0505100	conserved Plasmodium protein, unknown function	INYFS*DDNTEDIIKPLNLR	S1387
	PFE0250w	PF3D7_0505100	conserved Plasmodium protein, unknown function	DKIFTHGDDMFSS*WDKIPILK	S2542
	PFE0270c	PF3D7_0505500	DNA repair protein, putative	NYMDNLES*STEDDIIIKK	S238
	PFE0270c	PF3D7_0505500	DNA repair protein, putative	NYMDNLESS*TEDDIIIK	S239
	PFE0270c	PF3D7_0505500	DNA repair protein, putative	KIILDS*VSDKECSDAKENNINK	S256
	PFE0270c	PF3D7_0505500	DNA repair protein, putative	IILDSVS*DKECSDAK	S258
	PFE0270c	PF3D7_0505500	DNA repair protein, putative	IILDSVS*DKECSDAKENNINK	S258
	PFE0280c	PF3D7_0505700	conserved Plasmodium membrane protein, unknown function	SHDITYNNNDVYDKS*EELTMNNSELKK	S901
	PFE0285c	PF3D7_0505800	small ubiquitin-related modifier, putative (SUMO)	GDDDSAVNNNGS*SPVNNQGEHIQVK	S13
	PFE0285c	PF3D7_0505800	small ubiquitin-related modifier, putative (SUMO)	MGDDDSAVNNNGS*SPVNNQGEHIQVK	S13
	PFE0300c	PF3D7_0506100	60S ribosomal subunit protein L24-2, putative	NKELS*YDKTFEFEK	S64
	PFE0305w	PF3D7_0506200	transcription initiation factor TFiid, TATA-binding protein (TBP)	EGS*VHGDNIHAYEEQNYENDILNIINK	S50
	PFE0335w	PF3D7_0506800	conserved Plasmodium protein, unknown function	NVDDEIS*DILNEINKEEK	S133
	PFE0340c	PF3D7_0506900	rhomboid protease ROM4 (ROM4)	IIVTS*DENLHTLPSGAVGR	S282
	PFE0340c	PF3D7_0506900	rhomboid protease ROM4 (ROM4)	MLVSAPFSWFLS*NETK	S619
	PFE0350c	PF3D7_0507100	60S ribosomal protein L4, putative	IIHS*DKVQASLLAK	S295
	PFE0350c	PF3D7_0507100	60S ribosomal protein L4, putative	LQNKNS*LTNFAVR	S318
	PFE0350c	PF3D7_0507100	60S ribosomal protein L4, putative	NS*LTNFAVR	S318
	PFE0350c	PF3D7_0507100	60S ribosomal protein L4, putative	RLQNKNS*LTNFAVR	S318
	PFE0350c	PF3D7_0507100	60S ribosomal protein L4, putative	LGAGYETS*AESWGTGR	S63
	PFE0375w	PF3D7_0507600	cell differentiation protein, putative (CAF40)	INVNGIHS*PLNESLQNLDR	S108
	PFE0375w	PF3D7_0507600	cell differentiation protein, putative (CAF40)	SEDINKPGDINNSDDVNNPDDINNKINVNGIHS*PLNESLQNLDR	S108
	PFE0385w	PF3D7_0507800	conserved Plasmodium protein, unknown function	NHEKDS*VENEDYNTKKEDIVVK	S395
	PFE0395c	PF3D7_0508000	6-cysteine protein (P38)	SIGVNKHS*FSNSEIFER	S312
	PFE0410w	PF3D7_0508300	triose phosphate transporter (oTPT)	KNEYGTFPITINEGYS*DNVGDNK	S22
	PFE0410w	PF3D7_0508300	triose phosphate transporter (oTPT)	KNEYGTFPITINEGYS*DNVGDNKLK	S22
	PFE0430w	PF3D7_0508700	Pre-mRNA-processing ATP-dependent RNA helicase prp5, putative (PRP5)	MYNIFNYIYKDS*KEEK	S12
	PFE0440w	PF3D7_0508900	conserved Plasmodium protein, unknown function	NKDYLSITSNLHS*PFENQK	S1573
	PFE0440w	PF3D7_0508900	conserved Plasmodium protein, unknown function	KIDLFHMNS*LNEDYSWVK	S696
	PFE0440w	PF3D7_0508900	conserved Plasmodium protein, unknown function	QSNVLNDS*YDDNSGMINEK	S741
	PFE0450w	PF3D7_0509100	chromosome condensation protein, putative	GNNKDEEEETYFS*GREEDEK	S237
	PFE0450w	PF3D7_0509100	chromosome condensation protein, putative	GNNKDEEEETYFS*GREEDEKLHK	S237
	PFE0485w	PF3D7_0509800	phosphatidylinositol 4-kinase	SVS*MPSYLNNNLEK	S1123
	PFE0485w	PF3D7_0509800	phosphatidylinositol 4-kinase	KNS*NNEFIDYNEHMVK	S1181
	PFE0500c	PF3D7_0510100	conserved Plasmodium protein, unknown function	SPVLYENNNIENVS*DDDKNKR	S1310
	PFE0500c	PF3D7_0510100	conserved Plasmodium protein, unknown function	SPVLYENNNIENVS*DDDKNKRK	S1310
	PFE0500c	PF3D7_0510100	conserved Plasmodium protein, unknown function	NIENFLNETNVQNVFNS*NENLLNYLK	S1592
	PFE0500c	PF3D7_0510100	conserved Plasmodium protein, unknown function	IKNMS*NENTVNYMVR	S24
	PFE0500c	PF3D7_0510100	conserved Plasmodium protein, unknown function	NMS*NENTVNYMVR	S24
	PFE0500c	PF3D7_0510100	conserved Plasmodium protein, unknown function	YS*FNKFNSFNDMCINDISK	S383
	PFE0500c	PF3D7_0510100	conserved Plasmodium protein, unknown function	NNS*NIVHMLIEENSFFK	S820
	PFE0500c	PF3D7_0510100	conserved Plasmodium protein, unknown function	NNS*NIVHMLIEENSFFKDNALSQK	S820
	PFE0500c	PF3D7_0510100	conserved Plasmodium protein, unknown function	LLVEGNSS*DTFVDSSIGFK	S84
	PFE0500c	PF3D7_0510100	conserved Plasmodium protein, unknown function	DNALSQKS*IENDNK	S842
	PFE0500c	PF3D7_0510100	conserved Plasmodium protein, unknown function	DNALSQKS*IENDNKIK	S842
	PFE0500c	PF3D7_0510100	conserved Plasmodium protein, unknown function	IKNYDS*NEHLIDDNFNLFLNNEDVDYKK	S854
	PFE0500c	PF3D7_0510100	conserved Plasmodium protein, unknown function	NYDS*NEHLIDDNFNLFLNNEDVDYKK	S854
	PFE0500c	PF3D7_0510100	conserved Plasmodium protein, unknown function	MNT*PNVINYNNMIENEK	T2036
	PFE0545c	PF3D7_0511000	translationally controlled tumor protein homolog, putative	GNEDYGIADNS*EDAVEGMGADVEHVIDIVDSFQLTSTAFSK	S54
	PFE0545c	PF3D7_0511000	translationally controlled tumor protein homolog, putative	GNEDYGIADNS*EDAVEGMGADVEHVIDIVDSFQLTSTAFSKK	S54
	PFE0545c	PF3D7_0511000	translationally controlled tumor protein homolog, putative	IKGNEDYGIADNS*EDAVEGMGADVEHVIDIVDSFQLTSTAFSK	S54
	PFE0545c	PF3D7_0511000	translationally controlled tumor protein homolog, putative	IKGNEDYGIADNS*EDAVEGMGADVEHVIDIVDSFQLTSTAFSKK	S54
	PFE0560c	PF3D7_0511300	MORN repeat protein, putative	KKDS*LPIIFLEEK	S1205
	PFE0570w	PF3D7_0511500	RNA pseudouridylate synthase, putative	TSVGLNS*PTSNR	S6836
	PFE0570w	PF3D7_0511500	RNA pseudouridylate synthase, putative	RLS*DQPLSAK	S6877
	PFE0570w	PF3D7_0511500	RNA pseudouridylate synthase, putative	KNSHIITNYFS*DSQILEDK	S7273
	PFE0570w	PF3D7_0511500	RNA pseudouridylate synthase, putative	KNSHIITNYFS*DSQILEDKKK	S7273
	PFE0570w	PF3D7_0511500	RNA pseudouridylate synthase, putative	NSHIITNYFS*DSQILEDK	S7273
	PFE0570w	PF3D7_0511500	RNA pseudouridylate synthase, putative	NSHIITNYFS*DSQILEDKKK	S7273
	PFE0570w	PF3D7_0511500	RNA pseudouridylate synthase, putative	HAS*MDS*SKIIHSAR	S7547|S7550
	PFE0570w	PF3D7_0511500	RNA pseudouridylate synthase, putative	IIHS*AREETNDKEK	S7556
	PFE0570w	PF3D7_0511500	RNA pseudouridylate synthase, putative	VKS*IDINKEEDFPDLLSNSK	S7733
	PFE0570w	PF3D7_0511500	RNA pseudouridylate synthase, putative	NLLS*KENLK	S7873
	PFE0570w	PF3D7_0511500	RNA pseudouridylate synthase, putative	MGS*NNINDSTNYYNMR	S8563
	PFE0570w	PF3D7_0511500	RNA pseudouridylate synthase, putative	SPS*QHITLNEGKENGIDMK	S9206
	PFE0570w	PF3D7_0511500	RNA pseudouridylate synthase, putative	NNS*NSVNSNYLNK	S9850
	PFE0585c	PF3D7_0511800	myo-inositol 1-phosphate synthase, putative	KVS*KSNLICDYVR	S379
	PFE0610c	PF3D7_0512300	CDK-activating kinase assembly factor (MAT1)	HNFENT*PLYNNYLEK	T94
	PFE0625w	PF3D7_0512600	Rab GTPase 1b (Rab1b)	GKT*NINLNARPIKDTK	T183
	PFE0675c	PF3D7_0513600	deoxyribodipyrimidine photolyase (photoreactivating enzyme, DNA photolyase), putative	AS*DRDNKVDGIVHEALK	S3
	PFE0675c	PF3D7_0513600	deoxyribodipyrimidine photolyase (photoreactivating enzyme, DNA photolyase), putative	NKLPDIGS*PATNNVK	S510
	PFE0705c	PF3D7_0514100	helicase, belonging to UvrD family, putative	IIQNNNTNHVYKNS*PIGNDEINIYENNQK	S858
	PFE0745w	PF3D7_0514900	conserved Plasmodium protein, unknown function	NIQDGNLS*NNECVNILSLR	S255
	PFE0750c	PF3D7_0515000	RNA recognition motif, putative	YKEEGEQEKS*EELPKEEK	S55
	PFE0765w	PF3D7_0515300	phosphatidylinositol 3-kinase (PI3K)	IGS*NHFFLKEEIGK	S1036
	PFE0765w	PF3D7_0515300	phosphatidylinositol 3-kinase (PI3K)	ENS*LDTPMRGDNIGQPSYLGMVPGMGK	S1362
	PFE0785c	PF3D7_0515700	glideosome-associated protein 40, putative (GAP40)	SYQGSQDYDDKESVNS*SSQQYSVHK	S393
	PFE0785c	PF3D7_0515700	glideosome-associated protein 40, putative (GAP40)	GTS*HMDSSSNQTSHGVIS*ADEGRGEHSR	S405|S420
	PFE0785c	PF3D7_0515700	glideosome-associated protein 40, putative (GAP40)	GTSHMDSSSNQTSHGVIS*ADEGR	S420
	PFE0785c	PF3D7_0515700	glideosome-associated protein 40, putative (GAP40)	NYS*SKQHEMLDSQA	S445
	PFE0810c	PF3D7_0516200	40S ribosomal protein S14, putative	KVKTPQPET*AIVSGPQPK	T13
	PFE0810c	PF3D7_0516200	40S ribosomal protein S14, putative	VKT*PQPETAIVSGPQPK	T8
	PFE0820c	PF3D7_0516400	conserved Plasmodium protein, unknown function	DNNS*DNYDDEDELNKK	S267
	PFE0820c	PF3D7_0516400	conserved Plasmodium protein, unknown function	TCHNNMYNSKDNNS*DNYDDEDELNKK	S267
	PFE0820c	PF3D7_0516400	conserved Plasmodium protein, unknown function	NKGNQHYDNS*DNSS*VEDKEIHSR	S306|S310
	PFE0835w	PF3D7_0516700	ubiquitin carboxyl-terminal hydrolase 2, putative	NILLHSKS*IIK	S556
	PFE0835w	PF3D7_0516700	ubiquitin carboxyl-terminal hydrolase 2, putative	KNS*NEYISYNDLLNDQAFINHNYHYLNDK	S814
	PFE0840c	PF3D7_0516800	transcription factor with AP2 domain(s) (ApiAP2)	MVVDKDNKEDS*SDDINSR	S1797
	PFE0840c	PF3D7_0516800	transcription factor with AP2 domain(s) (ApiAP2)	HINDQVENQMNS*PTR	S2016
	PFE0850c	PF3D7_0517000	60S ribosomal protein L12, putative	IGPLGLS*PK	S38
	PFE0850c	PF3D7_0517000	60S ribosomal protein L12, putative	LGPLGLS*PK	S38
	PFE0865c	PF3D7_0517300	pre-mRNA-splicing factor (SR1)	IYVGNLPS*HVSSR	S17
	PFE0865c	PF3D7_0517300	pre-mRNA-splicing factor (SR1)	IYVGNLPSHVSS*RDVENEFRK	S21
	PFE0870w	PF3D7_0517400	FACT complex subunit SPT16, putative (FACT-L)	TILS*DIDSFVNSK	S1027
	PFE0870w	PF3D7_0517400	FACT complex subunit SPT16, putative (FACT-L)	FAYKS*DEDDEGYNK	S1125
	PFE0870w	PF3D7_0517400	FACT complex subunit SPT16, putative (FACT-L)	FAYKS*DEDDEGYNKR	S1125
	PFE0870w	PF3D7_0517400	FACT complex subunit SPT16, putative (FACT-L)	FAYKS*DEDDEGYNKRK	S1125
	PFE0870w	PF3D7_0517400	FACT complex subunit SPT16, putative (FACT-L)	QKEVEADVNES*KTSQDRLVLNK	S756
	PFE0990w	PF3D7_0519700	conserved Plasmodium protein, unknown function	IGKLTS*KDLDDELDKYMGSSNVK	S145
	PFE0990w	PF3D7_0519700	conserved Plasmodium protein, unknown function	LTS*KDLDDELDK	S145
	PFE0990w	PF3D7_0519700	conserved Plasmodium protein, unknown function	LTS*KDLDDELDKYMGSSNVK	S145
	PFE0995c	PF3D7_0519800	conserved protein, unknown function	TLS*DENNLQNNVPHGR	S228
	PFE0995c	PF3D7_0519800	conserved protein, unknown function	EHISKNPFPS*PLTIR	S648
	PFE0995c	PF3D7_0519800	conserved protein, unknown function	NPFPSPLT*IR	T651
	PFE1005w	PF3D7_0520000	40S ribosomal protein S9, putative	VDS*EKHIDFATTSPFGGARPGR	S152
	PFE1005w	PF3D7_0520000	40S ribosomal protein S9, putative	HIDFATTS*PFGGARPGR	S162
	PFE1010w	PF3D7_0520100	protein phosphatase, putative	LNSNDINIS*PDKR	S249
	PFE1010w	PF3D7_0520100	protein phosphatase, putative	LNSNDINIS*PDKRR	S249
	PFE1050w	PF3D7_0520900	S-adenosyl-L-homocysteine hydrolase (SAHH)	MQMEIS*ENEMPGLMR	S24
	PFE1050w	PF3D7_0520900	S-adenosyl-L-homocysteine hydrolase (SAHH)	KLNAS*LTELDDNQCQFLGVNK	S452
	PFE1050w	PF3D7_0520900	S-adenosyl-L-homocysteine hydrolase (SAHH)	KLNASLTELDDNQCQFLGVNKS*GPFK	S469
	PFE1050w	PF3D7_0520900	S-adenosyl-L-homocysteine hydrolase (SAHH)	SGPFKS*NEYRY	S474
	PFE1055c	PF3D7_0521000	conserved Plasmodium protein, unknown function	NIHTEIQS*CS*DTSKKDTHYR	S248|S250
	PFE1055c	PF3D7_0521000	conserved Plasmodium protein, unknown function	KYGS*NENLHVNS*DEENDSYYHK	S264|S272
	PFE1055c	PF3D7_0521000	conserved Plasmodium protein, unknown function	KYGS*NENLHVNS*DEENDSYYHKDYHGEK	S264|S272
	PFE1055c	PF3D7_0521000	conserved Plasmodium protein, unknown function	DNYYYEKVDDIKKENDS*VNNEQNNSSGNTK	S448
	PFE1055c	PF3D7_0521000	conserved Plasmodium protein, unknown function	VDDIKKENDS*VNNEQNNSSGNTK	S448
	PFE1055c	PF3D7_0521000	conserved Plasmodium protein, unknown function	QIDNIQKDNNVEENDVIHS*DNS*EKEK	S480|S483
	PFE1055c	PF3D7_0521000	conserved Plasmodium protein, unknown function	QIDNIQKDNNVEENDVIHS*DNS*EKEKLK	S480|S483
	PFE1055c	PF3D7_0521000	conserved Plasmodium protein, unknown function	HENEEEYDS*DNKYHLK	S51
	PFE1055c	PF3D7_0521000	conserved Plasmodium protein, unknown function	NSKHENEEEYDS*DNKYHLK	S51
	PFE1055c	PF3D7_0521000	conserved Plasmodium protein, unknown function	NSKHENEEEYDS*DNKYHLKK	S51
	PFE1120w	PF3D7_0522400	conserved Plasmodium protein, unknown function	FNS*LIHFIGIHNNTSK	S3018
	PFE1120w	PF3D7_0522400	conserved Plasmodium protein, unknown function	WNS*NTIDVFQVGQENNYKK	S3064
	PFE1120w	PF3D7_0522400	conserved Plasmodium protein, unknown function	KLS*QTLLLSNK	S4911
	PFE1150w	PF3D7_0523000	multidrug resistance protein (MDR1)	NDMTNFQDYQNNNNNS*LVLK	S1204
	PFE1150w	PF3D7_0523000	multidrug resistance protein (MDR1)	DGNLS*IKEEVEKELNKK	S14
	PFE1150w	PF3D7_0523000	multidrug resistance protein (MDR1)	NFSLIS*NSMTSNELLEMK	S509
	PFE1150w	PF3D7_0523000	multidrug resistance protein (MDR1)	NFSLISNSMTS*NELLEMKK	S514
	PFE1170w	PF3D7_0523400	DnaJ protein, putative	TSS*LANQIR	S416
	PFE1185w	PF3D7_0523800	transporter, putative	LNS*TQSTMNIEGNINNEKDDIIEDYDDGLIR	S114
	PFE1185w	PF3D7_0523800	transporter, putative	RLNST*QSTMNIEGNINNEKDDIIEDYDDGLIR	T115
	PFE1195w	PF3D7_0524000	karyopherin beta (KASbeta)	ISTLINSLDKS*YLNNLASSTLSHK	S1096
	PFE1195w	PF3D7_0524000	karyopherin beta (KASbeta)	MDKIVEVIEGLSSSES*HIRNECENTLNYYK	S16
	PFE1195w	PF3D7_0524000	karyopherin beta (KASbeta)	EKNENS*IGNAEEENYWVLLPDNLK	S85
	PFE1195w	PF3D7_0524000	karyopherin beta (KASbeta)	IVEVIEGLSSSESHIRNECENT*LNYYK	T25
	PFE1245w	PF3D7_0525000	zinc finger protein, putative	VIEDDTDKMNS*SDIK	S537
	PFE1245w	PF3D7_0525000	zinc finger protein, putative	VIEDDTDKMNS*SDIKNFLNLLHLK	S537
	PFE1245w	PF3D7_0525000	zinc finger protein, putative	NGS*NNQSSVAVAQIPR	S7
	PFE1250w	PF3D7_0525100	acyl-CoA synthetase (ACS10)	LSS*SGSTTHVLWDK	S375
	PFE1250w	PF3D7_0525100	acyl-CoA synthetase (ACS10)	RLSS*SGSTTHVLWDK	S375
	PFE1285w	PF3D7_0525800	membrane skeletal protein IMC1-related	RES*IMEVPEVNCPHIDISK	S155
	PFE1285w	PF3D7_0525800	membrane skeletal protein IMC1-related	ENQTIS*LADEK	S191
	PFE1285w	PF3D7_0525800	membrane skeletal protein IMC1-related	ENQTIS*LADEKEIQILNDLTSQK	S191
	PFE1285w	PF3D7_0525800	membrane skeletal protein IMC1-related	RFS*SISIYK	S267
	PFE1285w	PF3D7_0525800	membrane skeletal protein IMC1-related	FSSIS*IYK	S270
	PFE1285w	PF3D7_0525800	membrane skeletal protein IMC1-related	FSSISIYKS*K	S274
	PFE1285w	PF3D7_0525800	membrane skeletal protein IMC1-related	FSSISIYKS*KDSGFPSIR	S274
	PFE1285w	PF3D7_0525800	membrane skeletal protein IMC1-related	RFSSISIYKS*KDSGFPSIR	S274
	PFE1285w	PF3D7_0525800	membrane skeletal protein IMC1-related	S*KDSGFPSIR	S274
	PFE1285w	PF3D7_0525800	membrane skeletal protein IMC1-related	EVEDKEEIPINELKENQT*IS*LADEK	T189|S191
	PFE1285w	PF3D7_0525800	membrane skeletal protein IMC1-related	EVEDKEEIPINELKENQT*IS*LADEKEIQILNDLTSQK	T189|S191
	PFE1285w	PF3D7_0525800	membrane skeletal protein IMC1-related	IAKT*PQMFQR	T287
	PFE1305c-b	PF3D7_0526200.1	ADP-ribosylation factor GTPase-activating protein, putative	NLSS*LEEFKK	S353
	PFE1320w	PF3D7_0526500	conserved Plasmodium protein, unknown function	ILSVES*NEYGVMELVIPK	S12
	PFE1320w	PF3D7_0526500	conserved Plasmodium protein, unknown function	DMSNKVEDGIHNHS*LEKK	S570
	PFE1320w	PF3D7_0526500	conserved Plasmodium protein, unknown function	IGSHLS*DDEIR	S782
	PFE1335c	PF3D7_0526800	conserved Plasmodium protein, unknown function	IWICDRGS*KNIEK	S89
	PFE1345c	PF3D7_0527000	minchromosome maintenance (MCM) complex subunit, putative (MCM3)	TFNS*ELNYTLMDSSLNHSSILDNSMK	S23
	PFE1345c	PF3D7_0527000	minchromosome maintenance (MCM) complex subunit, putative (MCM3)	MESLS*IEKNSTPFGR	S5
	PFE1355c	PF3D7_0527200	ubiquitin carboxyl-terminal hydrolase, putative	KDKETSLS*PQKENIQNIEQNNINNQYNQNNSNDNPK	S452
	PFE1375c	PF3D7_0527600	conserved Plasmodium protein, unknown function	LFEYDS*NDEETEVNTSEENEKPLNVLPEIK	S365
	PFE1415w	PF3D7_0528400	cell cycle regulator with zn-finger domain, putative	GYIKEYSEKS*VEEIIPIK	S395
	PFE1430c	PF3D7_0528700	peptidyl-prolyl cis-trans isomerase (CYP23)	GYS*EDEDEEEVKDIIDNLK	S9
	PFE1430c	PF3D7_0528700	peptidyl-prolyl cis-trans isomerase (CYP23)	GYS*EDEDEEEVKDIIDNLKEQK	S9
	PFE1430c	PF3D7_0528700	peptidyl-prolyl cis-trans isomerase (CYP23)	GYS*EDEDEEEVKDIIDNLKEQKK	S9
	PFE1430c	PF3D7_0528700	peptidyl-prolyl cis-trans isomerase (CYP23)	MFTLCKGYS*EDEDEEEVKDIIDNLK	S9
	PFE1430c	PF3D7_0528700	peptidyl-prolyl cis-trans isomerase (CYP23)	MFTLCKGYS*EDEDEEEVKDIIDNLKEQK	S9
	PFE1465w	PF3D7_0529400.1	conserved Plasmodium protein, unknown function	SVVEINEFDDITHVTLKS*PSPLFVNQNMNVK	S1007
	PFE1465w-b	PF3D7_0529400.1	conserved Plasmodium protein, unknown function	SPS*PLFVNQNMNVK	S1009
	PFE1465w	PF3D7_0529400.1	conserved Plasmodium protein, unknown function	IYYDKHNS*NEKNYMK	S101
	PFE1465w	PF3D7_0529400.1	conserved Plasmodium protein, unknown function	NEEKNVLTEKTDS*VEK	S1107
	PFE1465w	PF3D7_0529400.1	conserved Plasmodium protein, unknown function	NVLTEKTDS*VEK	S1107
	PFE1465w	PF3D7_0529400.1	conserved Plasmodium protein, unknown function	NVLTEKTDS*VEKMK	S1107
	PFE1465w	PF3D7_0529400.1	conserved Plasmodium protein, unknown function	MISNDDVKS*QLLS*IQDMSEEGLLSK	S1485|S1489
	PFE1465w	PF3D7_0529400.1	conserved Plasmodium protein, unknown function	DMNETNS*NADIKDDEK	S1554
	PFE1465w	PF3D7_0529400.1	conserved Plasmodium protein, unknown function	DMNETNS*NADIKDDEKK	S1554
	PFE1465w	PF3D7_0529400.1	conserved Plasmodium protein, unknown function	NDSIAKDS*LNNDEFVENNLEK	S361
	PFE1465w	PF3D7_0529400.1	conserved Plasmodium protein, unknown function	NDSIAKDS*LNNDEFVENNLEKHDIPLNTNNEFAR	S361
	PFE1465w	PF3D7_0529400.1	conserved Plasmodium protein, unknown function	YVVEDNNS*NMEEEQVNANHMMK	S424
	PFE1465w	PF3D7_0529400.1	conserved Plasmodium protein, unknown function	NIAHFGS*SPKYDESQLRR	S735
	PFE1465w-a	PF3D7_0529400.1	conserved Plasmodium protein, unknown function	NIAHFGSS*PKYDESQLR	S736
	PFE1465w	PF3D7_0529400.1	conserved Plasmodium protein, unknown function	YDNTNEEVHGMFQS*DEEYDNNNLYDNMK	S790
	PFE1465w	PF3D7_0529400.1	conserved Plasmodium protein, unknown function	YDNTNEEVHGMFQS*DEEYDNNNLYDNMKGDINMEK	S790
	PFE1465w	PF3D7_0529400.1	conserved Plasmodium protein, unknown function	GDLYLNSQYS*DMEKHEDVR	S897
	PFE1465w	PF3D7_0529400.1	conserved Plasmodium protein, unknown function	NYPSEYYPNMDNT*PDRHDAYDGYR	T876
	PFE1485w	PF3D7_0529800	conserved Plasmodium protein, unknown function	NNLESQITS*DEENDAKFPLFYVEENK	S1483
	PFE1485w	PF3D7_0529800	conserved Plasmodium protein, unknown function	NNLESQITS*DEENDAKFPLFYVEENKNR	S1483
	PFE1485w	PF3D7_0529800	conserved Plasmodium protein, unknown function	ITS*YDDIELDKK	S375
	PFE1485w	PF3D7_0529800	conserved Plasmodium protein, unknown function	MEDNMAEGNYKS*FEEKDQEINYLK	S455
	PFE1485w	PF3D7_0529800	conserved Plasmodium protein, unknown function	GTKNDS*NTFDVDNLHK	S554
	PFE1485w	PF3D7_0529800	conserved Plasmodium protein, unknown function	SKVENKINT*DDDLSNSKK	T1361
	PFE1500c	PF3D7_0530000	conserved Plasmodium protein, unknown function	EKNDQNEEEQNDEPTNKNS*EEESIENDK	S88
	PFE1500c	PF3D7_0530000	conserved Plasmodium protein, unknown function	NDQNEEEQNDEPTNKNS*EEESIENDK	S88
	PFE1505w	PF3D7_0530100	SNARE protein, putative (SYN6)	FLVHQLS*NDYIK	S57
	PFE1545c	PF3D7_0530900	formin 1, putative	NNS*ALNKDVPYAK	S2029
	PFE1570c	PF3D7_0531400	conserved Plasmodium protein, unknown function	IYNHIYDDSDQYDNIHNHIHS*DES*QDFNFHDDIDRNNLWMK	S229|S232
	PFE1590w	PF3D7_0532100	early transcribed membrane protein 5 (ETRAMP5)	ACKNNVDDLDS*DVEEADVTEESAVETK	S152
	PFE1590w	PF3D7_0532100	early transcribed membrane protein 5 (ETRAMP5)	NNVDDLDS*DVEEADVTEESAVETK	S152
	PFE1590w	PF3D7_0532100	early transcribed membrane protein 5 (ETRAMP5)	NAS*LDKIDEELQK	S94
	PFE1600w	PF3D7_0532300	Plasmodium exported protein (PHISTb), unknown function	YAITDDYS*PPDVFGK	S364
	PFE1600w	PF3D7_0532300	Plasmodium exported protein (PHISTb), unknown function	EFQEVNERFS*EVAK	S459
	PFE1600w	PF3D7_0532300	Plasmodium exported protein (PHISTb), unknown function	EFQEVNERFS*EVAKR	S459
	PFE1600w	PF3D7_0532300	Plasmodium exported protein (PHISTb), unknown function	LAENQVEKEFQEVNERFS*EVAKR	S459
	PFE1605w	PF3D7_0532400	Plasmodium exported protein (PHISTb), unknown function	RKS*NPNNEISLR	S310
	PFE1605w	PF3D7_0532400	Plasmodium exported protein (PHISTb), unknown function	RPNYYPS*NSAPHVIDYIYK	S338
	PFF0060w	PF3D7_0601200	Pfmc-2TM Maurer's cleft two transmembrane protein (MC-2TM)	KPFGNT*LTNILLK	T58
	PFF0060w	PF3D7_0601200	Pfmc-2TM Maurer's cleft two transmembrane protein (MC-2TM)	NTNKKPFGNT*LTNILLK	T58
	PFF0090w	PF3D7_0601900	conserved Plasmodium protein, unknown function	S*HSSSSSVYASANAEN	S113
	PFF0090w	PF3D7_0601900	conserved Plasmodium protein, unknown function	NFKLS*GLFK	S64
	PFF0090w	PF3D7_0601900	conserved Plasmodium protein, unknown function	HYEDDDDDDDYQPPRHS*SLPNER	S95
	PFF0100w	PF3D7_0602100	ATP-dependent RNA helicase, putative	KLS*LQENNNINNNHINGK	S148
	PFF0145w	PF3D7_0603000	conserved Plasmodium protein, unknown function	LNSSHIINNNTS*DEEKDFTLSNNQNK	S492
	PFF0165c	PF3D7_0603400	conserved Plasmodium protein, unknown function	SKNENDESTS*LPLENSELLIEYIHNLK	S16
	PFF0165c	PF3D7_0603400	conserved Plasmodium protein, unknown function	NIS*YDKNLVK	S231
	PFF0165c	PF3D7_0603400	conserved Plasmodium protein, unknown function	SYS*GDEKINTSDNAK	S274
	PFF0165c	PF3D7_0603400	conserved Plasmodium protein, unknown function	NKHDDNNICNYLS*HNEGENVIEREDKLFNK	S379
	PFF0165c	PF3D7_0603400	conserved Plasmodium protein, unknown function	INS*DSNIFVNFENIITK	S627
	PFF0165c	PF3D7_0603400	conserved Plasmodium protein, unknown function	DNSFNEES*KSEEGKIQLR	S802
	PFF0165c	PF3D7_0603400	conserved Plasmodium protein, unknown function	NKHDDNNICNY*LSHNEGENVIER	Y377
	PFF0210w	PF3D7_0604300	conserved Plasmodium protein, unknown function	QNT*DNDHDENTYDNIK	T572
	PFF0220w	PF3D7_0604500	conserved Plasmodium protein, unknown function	EHS*NECFTHNDNEVYNTEELK	S1275
	PFF0220w	PF3D7_0604500	conserved Plasmodium protein, unknown function	KEHS*NECFTHNDNEVYNTEELK	S1275
	PFF0220w	PF3D7_0604500	conserved Plasmodium protein, unknown function	KEHS*NECFTHNDNEVYNTEELKLR	S1275
	PFF0220w	PF3D7_0604500	conserved Plasmodium protein, unknown function	YSNIMENTNNHVNNNS*NHMNDNNIK	S1664
	PFF0220w	PF3D7_0604500	conserved Plasmodium protein, unknown function	YNLKEDNIMDPDNS*DNPNINDNLNINDNPNSR	S17
	PFF0220w	PF3D7_0604500	conserved Plasmodium protein, unknown function	TNS*SMIIMQNVIGK	S1736
	PFF0220w	PF3D7_0604500	conserved Plasmodium protein, unknown function	NSNNNDTVGNSS*STEDINKVPK	S1759
	PFF0220w	PF3D7_0604500	conserved Plasmodium protein, unknown function	NNLNDS*FDSLNNNDNNNMNRR	S229
	PFF0220w	PF3D7_0604500	conserved Plasmodium protein, unknown function	SQLMENSS*KEQLPDLNK	S2466
	PFF0220w	PF3D7_0604500	conserved Plasmodium protein, unknown function	SQLMENSS*KEQLPDLNKDKK	S2466
	PFF0220w	PF3D7_0604500	conserved Plasmodium protein, unknown function	QTNKS*QETLNHLLK	S2513
	PFF0220w	PF3D7_0604500	conserved Plasmodium protein, unknown function	QTNKS*QETLNHLLKEETIQK	S2513
	PFF0220w	PF3D7_0604500	conserved Plasmodium protein, unknown function	QTNKS*QETLNHLLKEETIQKK	S2513
	PFF0220w	PF3D7_0604500	conserved Plasmodium protein, unknown function	SGWDINHNNNEKNS*DVADFPYLTTGVK	S2707
	PFF0220w	PF3D7_0604500	conserved Plasmodium protein, unknown function	NIKKEHSNECFT*HNDNEVYNTEELKLR	T1280
	PFF0220w	PF3D7_0604500	conserved Plasmodium protein, unknown function	NMSLTQENIT*PQNEKDTYNESANK	T2274
	PFF0250w	PF3D7_0605100	RNA binding protein, putative	RSYALVDNEVGNS*NISDEENIIKR	S19
	PFF0250w	PF3D7_0605100	RNA binding protein, putative	SYALVDNEVGNS*NISDEENIIKR	S19
	PFF0250w	PF3D7_0605100	RNA binding protein, putative	SYALVDNEVGNSNIS*DEENIIK	S22
	PFF0250w	PF3D7_0605100	RNA binding protein, putative	KNDNYMDDNMS*IDDNDNYSVPK	S354
	PFF0250w	PF3D7_0605100	RNA binding protein, putative	KNDNYMDDNMS*IDDNDNYSVPKEK	S354
	PFF0270c	PF3D7_0605500	cyclin dependent kinase binding protein, putative	STS*VNNLDIDTK	S362
	PFF0290w	PF3D7_0605900	long chain polyunsaturated fatty acid elongation enzyme, putative	SHKS*TPLEQMVEK	S87
	PFF0295c	PF3D7_0606000	conserved Plasmodium protein, unknown function	FITFNTFDNHS*EGSVIFPMEK	S343
	PFF0295c	PF3D7_0606000	conserved Plasmodium protein, unknown function	NFTLPS*EEKITSYNFLKK	S361
	PFF0295c	PF3D7_0606000	conserved Plasmodium protein, unknown function	HNSTFDS*LEKLDMLLK	S380
	PFF0295c	PF3D7_0606000	conserved Plasmodium protein, unknown function	KHNSTFDS*LEKLDMLLK	S380
	PFF0295c	PF3D7_0606000	conserved Plasmodium protein, unknown function	SFLS*GEHNYK	S446
	PFF0295c	PF3D7_0606000	conserved Plasmodium protein, unknown function	NTDVDKSDESPLS*EQNAEIDNHNVLINR	S476
	PFF0295c	PF3D7_0606000	conserved Plasmodium protein, unknown function	GVSS*NEELSYDLSNRR	S57
	PFF0295c	PF3D7_0606000	conserved Plasmodium protein, unknown function	SKIS*DHGLNNDNVEQNICNLK	S628
	PFF0295c	PF3D7_0606000	conserved Plasmodium protein, unknown function	KNDS*VMGYREEIK	S863
	PFF0325c	PF3D7_0606600	conserved Plasmodium protein, unknown function	VSILSLS*ENEK	S1270
	PFF0325c	PF3D7_0606600	conserved Plasmodium protein, unknown function	VSILSLS*ENEKLLEEK	S1272
	PFF0325c	PF3D7_0606600	conserved Plasmodium protein, unknown function	KCS*DMLDEDTTSHLLLFNR	S1420
	PFF0325c	PF3D7_0606600	conserved Plasmodium protein, unknown function	KKCS*DMLDEDTTSHLLLFNR	S1420
	PFF0325c	PF3D7_0606600	conserved Plasmodium protein, unknown function	KNS*LSEPYENIVNILK	S754
	PFF0330w	PF3D7_0606700	coatomer alpha subunit, putative	GDKTNIS*QEHITNILTDEK	S1133
	PFF0330w	PF3D7_0606700	coatomer alpha subunit, putative	GDKTNIS*QEHITNILTDEKK	S1133
	PFF0330w	PF3D7_0606700	coatomer alpha subunit, putative	TNIS*QEHITNILTDEK	S1133
	PFF0330w	PF3D7_0606700	coatomer alpha subunit, putative	S*DFSDENDIWKNDVNDEDINIMDLDIQDNQNILNK	S1164
	PFF0345w	PF3D7_0607000	translation initiation factor IF-2, putative	QMLSNSS*LKLNEEDELQGSQK	S284
	PFF0355c	PF3D7_0607200	conserved Plasmodium membrane protein, unknown function	TFIKKPS*FELILDK	S223
	PFF0435w	PF3D7_0608800	ornithine aminotransferase (OAT)	ELKSS*QDYMNNELTYGAHNYDPIPVVLK	S10
	PFF0440w	PF3D7_0608900	conserved Plasmodium protein, unknown function	YIYNNNYNNDEPS*DHYNKEEHVNVSK	S609
	PFF0445w	PF3D7_0609000	conserved Plasmodium protein, unknown function	YIYDYLS*DNDLIDTIK	S3505
	PFF0445w	PF3D7_0609000	conserved Plasmodium protein, unknown function	QQNVNKDGINNVHKNS*LEEGKK	S4247
	PFF0445w	PF3D7_0609000	conserved Plasmodium protein, unknown function	CIEQS*DNEDDYDKEWR	S4684
	PFF0445w	PF3D7_0609000	conserved Plasmodium protein, unknown function	GES*NQMNNTNIMNVNK	S5144
	PFF0445w	PF3D7_0609000	conserved Plasmodium protein, unknown function	GES*NQMNNTNIMNVNKK	S5144
	PFF0445w	PF3D7_0609000	conserved Plasmodium protein, unknown function	SVHFLLRGES*NQMNNTNIMNVNK	S5144
	PFF0445w	PF3D7_0609000	conserved Plasmodium protein, unknown function	SVHFLLRGES*NQMNNTNIMNVNKK	S5144
	PFF0445w	PF3D7_0609000	conserved Plasmodium protein, unknown function	NNNINNNDDALVDS*VYGDIEK	S820
	PFF0445w	PF3D7_0609000	conserved Plasmodium protein, unknown function	KSQLFT*DTEDLLDRK	T5171
	PFF0450c	PF3D7_0609100	Zn2 or Fe2 permease	KKLEDTLS*QHITK	S136
	PFF0450c	PF3D7_0609100	Zn2 or Fe2 permease	LEDTLS*QHITK	S136
	PFF0480w	PF3D7_0609700	conserved Plasmodium protein, unknown function	AIIS*KEDDHYER	S1200
	PFF0480w	PF3D7_0609700	conserved Plasmodium protein, unknown function	IIHVTPNDYDEGDGY*VEHIYSDGS*NSVVNIKYEK	Y1079|S1088
	PFF0505c	PF3D7_0610200	conserved Plasmodium protein, unknown function	NNNDNILTSNSGSDDIS*FFENNHIK	S620
	PFF0510w	PF3D7_0610400	histone H3 (H3)	S*APISAGIKKPHR	S29
	PFF0510w	PF3D7_0610400	histone H3 (H3)	KSAPIS*AGIK	S33
	PFF0510w	PF3D7_0610400	histone H3 (H3)	KSAPIS*AGIKKPHR	S33
	PFF0510w	PF3D7_0610400	histone H3 (H3)	SAPIS*AGIK	S33
	PFF0510w	PF3D7_0610400	histone H3 (H3)	YQKS*TDLLIR	S58
	PFF0520w	PF3D7_0610600	calcium-dependent protein kinase (CDPK2)	KKS*FLNIYGK	S18
	PFF0520w	PF3D7_0610600	calcium-dependent protein kinase (CDPK2)	NLGTGEFTT*TKAGTPYYVAPQVLDGK	T227
	PFF0520w	PF3D7_0610600	calcium-dependent protein kinase (CDPK2)	NLGTGEFTTT*KAGTPYYVAPQVLDGKYDK	T228
	PFF0535c	PF3D7_0610900	trancription factor, putative	NIFS*DDESDVDKEMIK	S16
	PFF0535c	PF3D7_0610900	trancription factor, putative	KNDNNNDDIS*EHDAKNIEMSR	S42
	PFF0535c	PF3D7_0610900	trancription factor, putative	KKDS*LDEALQLR	S512
	PFF0560c	PF3D7_0611400	SWI/SNF-related matrix-associated actin-dependent regulator of chromatin	IKSELNSNNS*IKENGMNSK	S163
	PFF0560c	PF3D7_0611400	SWI/SNF-related matrix-associated actin-dependent regulator of chromatin	ENLDNNS*EDISLSNIK	S455
	PFF0560c	PF3D7_0611400	SWI/SNF-related matrix-associated actin-dependent regulator of chromatin	ESNNLT*DVENDNEVIDENITK	T470
	PFF0570c	PF3D7_0611600	conserved Plasmodium protein, unknown function	KLS*IQEENVVEKNEEHLYNSK	S169
	PFF0570c	PF3D7_0611600	conserved Plasmodium protein, unknown function	QRS*ITIMQDK	S339
	PFF0570c	PF3D7_0611600	conserved Plasmodium protein, unknown function	SIIS*DELKEK	S365
	PFF0570c	PF3D7_0611600	conserved Plasmodium protein, unknown function	LNTNKNES*NQNSSHENIYYQK	S397
	PFF0570c	PF3D7_0611600	conserved Plasmodium protein, unknown function	KTS*QNENINHSLNDQTYK	S413
	PFF0570c	PF3D7_0611600	conserved Plasmodium protein, unknown function	SLS*NNKNNTTYLK	S81
	PFF0570c	PF3D7_0611600	conserved Plasmodium protein, unknown function	KNT*IYDIYEK	T156
	PFF0595c	PF3D7_0612200	leucine-rich repeat protein (LRR6)	NNFVHNGES*DDERNEAGR	S418
	PFF0645c	PF3D7_0613300	integral membrane protein, putative	SSS*KEINLFYK	S488
	PFF0670w	PF3D7_0613800	transcription factor with AP2 domain(s) (ApiAP2)	IKESTS*FEKETLNILTR	S1216
	PFF0670w	PF3D7_0613800	transcription factor with AP2 domain(s) (ApiAP2)	CIEKES*NDGNTPHASPLIIK	S1303
	PFF0670w	PF3D7_0613800	transcription factor with AP2 domain(s) (ApiAP2)	NES*DIEIIQNLNNMSTAEYYDMK	S1498
	PFF0670w	PF3D7_0613800	transcription factor with AP2 domain(s) (ApiAP2)	FSHDIS*NEKGENINNMSNSLCQYK	S1756
	PFF0670w	PF3D7_0613800	transcription factor with AP2 domain(s) (ApiAP2)	YNEHNNIFGS*NNHTNRR	S2770
	PFF0670w	PF3D7_0613800	transcription factor with AP2 domain(s) (ApiAP2)	NSSS*PFFINK	S2815
	PFF0670w	PF3D7_0613800	transcription factor with AP2 domain(s) (ApiAP2)	NMYS*QSLLNHR	S2917
	PFF0670w	PF3D7_0613800	transcription factor with AP2 domain(s) (ApiAP2)	NRIS*S*DEFNDEHNK	S697|S698
	PFF0670w	PF3D7_0613800	transcription factor with AP2 domain(s) (ApiAP2)	NRIS*S*DEFNDEHNKIVTEDIEK	S697|S698
	PFF0670w	PF3D7_0613800	transcription factor with AP2 domain(s) (ApiAP2)	ENYYEWMLPTIYNKDDDIQS*DQLNK	S761
	PFF0670w	PF3D7_0613800	transcription factor with AP2 domain(s) (ApiAP2)	SGFLNTDIT*PEYGR	T2971
	PFF0675c	PF3D7_0613900	myosin E, putative (PfmyoE)	CMNEEDTNNMDEDEKNNMKDDINEEQNNIDEIYKS*DDHVVNLDNTK	S1502
	PFF0675c	PF3D7_0613900	myosin E, putative (PfmyoE)	YKYSHS*SDDIKLNEYHVGMSALK	S153
	PFF0675c	PF3D7_0613900	myosin E, putative (PfmyoE)	YSHS*SDDIKLNEYHVGMSALK	S153
	PFF0690c	PF3D7_0614300	organic anion transporter	SSTEKNEVINS*NDTR	S12
	PFF0690c	PF3D7_0614300	organic anion transporter	KNES*KKYEGEFLK	S22
	PFF0690c	PF3D7_0614300	organic anion transporter	NES*KKYEGEFLK	S22
	PFF0690c	PF3D7_0614300	organic anion transporter	NES*KKYEGEFLKSNT*TEMK	S22|T34
	PFF0690c	PF3D7_0614300	organic anion transporter	ELEES*QPQKCLEEGMYR	S285
	PFF0690c	PF3D7_0614300	organic anion transporter	NNTIKS*S*KSIKDK	S303|S304
	PFF0690c	PF3D7_0614300	organic anion transporter	SKQDDPHVS*NDFK	S321
	PFF0690c	PF3D7_0614300	organic anion transporter	TNTS*YEHPLNK	S398
	PFF0690c	PF3D7_0614300	organic anion transporter	NISS*GKS*IDDSTDNSK	S432|S435
	PFF0690c	PF3D7_0614300	organic anion transporter	KVVS*KIDENIIDGCGK	S44
	PFF0690c	PF3D7_0614300	organic anion transporter	KVVS*KIDENIIDGCGKIEK	S44
	PFF0690c	PF3D7_0614300	organic anion transporter	VVS*KIDENIIDGCGK	S44
	PFF0690c	PF3D7_0614300	organic anion transporter	VVS*KIDENIIDGCGKIEK	S44
	PFF0690c	PF3D7_0614300	organic anion transporter	NSTDYS*DHKLYNENFK	S452
	PFF0690c	PF3D7_0614300	organic anion transporter	LNKKS*NMVAAIYEEDAVFR	S467
	PFF0690c	PF3D7_0614300	organic anion transporter	NNALHKNDS*NNLSFSSSQK	S490
	PFF0690c	PF3D7_0614300	organic anion transporter	HSGNNS*YINNNLDK	S530
	PFF0690c	PF3D7_0614300	organic anion transporter	AYGNDELYLNPAQRS*YS*KDKR	S558|S560
	PFF0690c	PF3D7_0614300	organic anion transporter	KYEGEFLKSNT*TEMK	T34
	PFF0720w	PF3D7_0614900	conserved Plasmodium membrane protein, unknown function	KIS*PFQQILYDDFMHK	S1010
	PFF0720w	PF3D7_0614900	conserved Plasmodium membrane protein, unknown function	KIS*PFQQILYDDFMHKEDHK	S1010
	PFF0745c	PF3D7_0615400	ribonuclease, putative	YGS*FLKEEK	S1493
	PFF0745c	PF3D7_0615400	ribonuclease, putative	KKDS*FNNMQSSSFLSDK	S1525
	PFF0745c	PF3D7_0615400	ribonuclease, putative	FKTDINS*DEYMNNSYNDNNHKR	S1596
	PFF0745c	PF3D7_0615400	ribonuclease, putative	TDINS*DEYMNNSYNDNNHKR	S1596
	PFF0745c	PF3D7_0615400	ribonuclease, putative	YGDIIQS*DTESVLNNIYDSK	S1685
	PFF0745c	PF3D7_0615400	ribonuclease, putative	IFLDNS*DYESILK	S1872
	PFF0745c	PF3D7_0615400	ribonuclease, putative	NKS*EDGYICNVFPECK	S2285
	PFF0745c	PF3D7_0615400	ribonuclease, putative	MKNNESLTNTS*GDDTSNKKETFQNK	S615
	PFF0745c	PF3D7_0615400	ribonuclease, putative	IDAPLSFHNKEHS*PYDDNSLEEPSK	S885
	PFF0745c	PF3D7_0615400	ribonuclease, putative	IIYEKDMNQSIKS*PR	S957
	PFF0785w	PF3D7_0616200	Ndc80 homologue, putative	DLSLS*YDFNELNEIK	S182
	PFF0785w	PF3D7_0616200	Ndc80 homologue, putative	SRTS*LNNLSFYKPNASVYVK	S40
	PFF0785w	PF3D7_0616200	Ndc80 homologue, putative	TSLNNLSFYKPNAS*VYVK	S52
	PFF0790c	PF3D7_0616300	conserved Plasmodium protein, unknown function	VIETSNDQNQNNQNDQNDQQS*DILNNQHLLK	S78
	PFF0820w	PF3D7_0616900	conserved Plasmodium protein, unknown function	FFSLYS*SPSPQYDNDEK	S1023
	PFF0820w	PF3D7_0616900	conserved Plasmodium protein, unknown function	FFSLYSS*PSPQYDNDEKNIYNNTNER	S1024
	PFF0820w	PF3D7_0616900	conserved Plasmodium protein, unknown function	MNTSFHIYS*EDDNDSYITLK	S148
	PFF0820w	PF3D7_0616900	conserved Plasmodium protein, unknown function	MNTSFHIYS*EDDNDSYITLKK	S148
	PFF0820w	PF3D7_0616900	conserved Plasmodium protein, unknown function	NKEYS*DDDLFSLSR	S580
	PFF0820w	PF3D7_0616900	conserved Plasmodium protein, unknown function	SNNNEPKEEEHVKNKEYS*DDDLFSLSR	S580
	PFF0835w	PF3D7_0617200	conserved Plasmodium protein, unknown function	NKPLLSSYS*KIENEASKYDDETIVPLK	S155
	PFF0835w	PF3D7_0617200	conserved Plasmodium protein, unknown function	KNLELEKQS*LEK	S276
	PFF0835w	PF3D7_0617200	conserved Plasmodium protein, unknown function	IDCFQS*DIDKLENER	S68
	PFF0835w	PF3D7_0617200	conserved Plasmodium protein, unknown function	IDCFQS*DIDKLENERR	S68
	PFF0835w	PF3D7_0617200	conserved Plasmodium protein, unknown function	T*EAENIKIEKPDFDAYNEK	T2
	PFF0860c	PF3D7_0617800	histone H2A (H2A)	NDEELNKFLAGVTFASGGVLPNIHNVLLPKKS*QLK	S121
	PFF0865w	PF3D7_0617900	histone H3 variant, putative (H3.3)	FQKS*TDLLIR	S58
	PFF0870w	PF3D7_0618000	conserved Plasmodium membrane protein, unknown function	SNNENPNMLS*NSLKK	S101
	PFF0870w	PF3D7_0618000	conserved Plasmodium membrane protein, unknown function	NYHMEHNKNS*IELHK	S254
	PFF0870w	PF3D7_0618000	conserved Plasmodium membrane protein, unknown function	KGS*IASSSHDKENEYIMK	S295
	PFF0870w	PF3D7_0618000	conserved Plasmodium membrane protein, unknown function	KKGS*IASSSHDKENEYIMK	S295
	PFF0870w	PF3D7_0618000	conserved Plasmodium membrane protein, unknown function	GSIASSS*HDKENEYIMK	S300
	PFF0870w	PF3D7_0618000	conserved Plasmodium membrane protein, unknown function	KKNS*EQNTIYNNSSITNTIK	S374
	PFF0870w	PF3D7_0618000	conserved Plasmodium membrane protein, unknown function	KNS*EQNTIYNNSSITNTIK	S374
	PFF0870w	PF3D7_0618000	conserved Plasmodium membrane protein, unknown function	IYS*MKTDDNIIFEFQKEHMNDINYPK	S418
	PFF0870w	PF3D7_0618000	conserved Plasmodium membrane protein, unknown function	IYS*MKT*DDNIIFEFQK	S418|T421
	PFF0870w	PF3D7_0618000	conserved Plasmodium membrane protein, unknown function	NIS*QITIK	S444
	PFF0870w	PF3D7_0618000	conserved Plasmodium membrane protein, unknown function	NIS*QIT*IKTNDDEKKK	S444|T447
	PFF0870w	PF3D7_0618000	conserved Plasmodium membrane protein, unknown function	AQDESNTS*DKYIKPVEK	S47
	PFF0870w	PF3D7_0618000	conserved Plasmodium membrane protein, unknown function	TYS*FEKIK	S470
	PFF0870w	PF3D7_0618000	conserved Plasmodium membrane protein, unknown function	KTYS*FEKIKS*FVSNNTYLK	S470|S476
	PFF0870w	PF3D7_0618000	conserved Plasmodium membrane protein, unknown function	IKS*FVSNNTYLK	S476
	PFF0870w	PF3D7_0618000	conserved Plasmodium membrane protein, unknown function	SFVS*NNTYLK	S479
	PFF0870w	PF3D7_0618000	conserved Plasmodium membrane protein, unknown function	DKKS*LILEK	S489
	PFF0870w	PF3D7_0618000	conserved Plasmodium membrane protein, unknown function	SLILEKKS*QISK	S496
	PFF0870w	PF3D7_0618000	conserved Plasmodium membrane protein, unknown function	FINFVHNKS*HTIEGSMV	S787
	PFF0870w	PF3D7_0618000	conserved Plasmodium membrane protein, unknown function	SHTIEGS*MV	S793
	PFF0870w	PF3D7_0618000	conserved Plasmodium membrane protein, unknown function	NISQITIKT*NDDEK	T450
	PFF0900c	PF3D7_0618600	rhomboid protease ROM10 (ROM10)	AS*NNFNNDYSHDSNLLINK	S8
	PFF0900c	PF3D7_0618600	rhomboid protease ROM10 (ROM10)	TRAS*NNFNNDYSHDSNLLINK	S8
	PFF0915w	PF3D7_0618900	N-acetylglucosamine transferase (GPI1)	FTDIYDTNSKS*DKDIQK	S199
	PFF0915w	PF3D7_0618900	N-acetylglucosamine transferase (GPI1)	NSSLFIDPFES*DSYEKNNFSNEK	S227
	PFF0920c	PF3D7_0619000.1	conserved Plasmodium protein, unknown function	NNNMIDQYNS*DSNFIKENDLK	S671
	PFF0920c	PF3D7_0619000.1	conserved Plasmodium protein, unknown function	NNNMIDQYNS*DSNFIKENDLKDYYFK	S671
	PFF0940c	PF3D7_0619400	cell division cycle protein 48 homologue, putative	LELS*NKKENEQNETNENDVHNK	S720
	PFF0940c	PF3D7_0619400	cell division cycle protein 48 homologue, putative	SKLELS*NKKENEQNETNENDVHNK	S720
	PFF0940c	PF3D7_0619400	cell division cycle protein 48 homologue, putative	TGGTGDDFIIDWPDEDNNDDT*PAYVVDEDLYS	T817
	PFF0945c	PF3D7_0619500	acyl-CoA synthetase (ACS12)	ILSSYNDDYNKNNTNNIYINKSS*HEQK	S577
	PFF1025c	PF3D7_0621200	pyridoxine biosynthesis protein PDX1 (PDX1)	NKNEEHTKFLT*PQ	T299
	PFF1050w	PF3D7_0621800	nascent polypeptide associated complex alpha chain, putative	KNNNDLVQSIMELS*G	S183
	PFF1050w	PF3D7_0621800	nascent polypeptide associated complex alpha chain, putative	NNNDLVQSIMELS*G	S183
	PFF1095w	PF3D7_0622800	leucyl tRNA synthase	SIS*DDKNNVDKNK	S125
	PFF1110c	PF3D7_0623100	coronin binding protein, putative	SLASS*KYSNEDMYFSK	S149
	PFF1110c	PF3D7_0623100	coronin binding protein, putative	ISDS*ADEYNNSEK	S262
	PFF1110c	PF3D7_0623100	coronin binding protein, putative	DTVAQISYSMPKT*PPEMK	T687
	PFF1135w	PF3D7_0623600	transcription or splicing factor-like protein, putative	GELEYVDPDIRPPS*PPPIYDK	S105
	PFF1135w	PF3D7_0623600	transcription or splicing factor-like protein, putative	KLNKGELEYVDPDIRPPS*PPPIYDK	S105
	PFF1135w	PF3D7_0623600	transcription or splicing factor-like protein, putative	LNKGELEYVDPDIRPPS*PPPIYDK	S105
	PFF1155w	PF3D7_0624000	hexokinase (HK)	S*EYDIAKNDVTYTK	S2
	PFF1155w	PF3D7_0624000	hexokinase (HK)	S*EYDIAKNDVTYTKLDTIECDIPINEELSWR	S2
	PFF1155w	PF3D7_0624000	hexokinase (HK)	NDVTYT*KLDTIECDIPINEELSWR	T14
	PFF1155w	PF3D7_0624000	hexokinase (HK)	NDVTYTKLDT*IECDIPINEELSWR	T18
	PFF1155w	PF3D7_0624000	hexokinase (HK)	LDT*IECDIPINEELSWR	T18
	PFF1185w	PF3D7_0624600	SNF2 helicase, putative (ISWI)	CAIEEEINKKDDGDDILVSKNDEDDDDDDDNS*VDAK	S1327
	PFF1185w	PF3D7_0624600	SNF2 helicase, putative (ISWI)	SQLHDS*KQEELEAK	S1598
	PFF1185w	PF3D7_0624600	SNF2 helicase, putative (ISWI)	SYYMSNTS*FSQMGR	S1737
	PFF1185w	PF3D7_0624600	SNF2 helicase, putative (ISWI)	RVS*EGKNDSCSSHIHFK	S1751
	PFF1185w	PF3D7_0624600	SNF2 helicase, putative (ISWI)	RVS*EGKNDSCSSHIHFKDK	S1751
	PFF1185w	PF3D7_0624600	SNF2 helicase, putative (ISWI)	CEPNEGSTTPS*RNDGIKK	S1809
	PFF1185w	PF3D7_0624600	SNF2 helicase, putative (ISWI)	GIEYNKNDDEDYNNNES*KDK	S1881
	PFF1185w	PF3D7_0624600	SNF2 helicase, putative (ISWI)	GIEYNKNDDEDYNNNES*KDKIMK	S1881
	PFF1185w	PF3D7_0624600	SNF2 helicase, putative (ISWI)	GVGTTFLS*DGSMR	S1895
	PFF1185w	PF3D7_0624600	SNF2 helicase, putative (ISWI)	FEKDS*PENNMNENNNMNNNNNNEKDS*PQNNNDNTSK	S1905|S1926
	PFF1185w	PF3D7_0624600	SNF2 helicase, putative (ISWI)	GITTGNNNIFNLVSS*SNSPYDKNKK	S2323
	PFF1185w	PF3D7_0624600	SNF2 helicase, putative (ISWI)	GITTGNNNIFNLVSSS*NSPYDK	S2324
	PFF1185w	PF3D7_0624600	SNF2 helicase, putative (ISWI)	GITTGNNNIFNLVSSSNS*PYDKNK	S2326
	PFF1185w	PF3D7_0624600	SNF2 helicase, putative (ISWI)	KDVDMDS*KEFNEFISSLEDEAHQNACK	S290
	PFF1185w	PF3D7_0624600	SNF2 helicase, putative (ISWI)	NDNNGNFS*DNNNNNNNINDDQNDDNIFSLHDSSK	S939
	PFF1280w	PF3D7_0626400	Sec14 domain containing protein	TACIEADTS*DNHKEDADVIKK	S367
	PFF1300w	PF3D7_0626800	pyruvate kinase (PyrK)	GVTCIKVGS*FQGTDIVIR	S461
	PFF1300w	PF3D7_0626800	pyruvate kinase (PyrK)	VGS*FQGTDIVIR	S461
	PFF1300w	PF3D7_0626800	pyruvate kinase (PyrK)	YKNS*AAGASMQSAANITLR	S9
	PFF1315w	PF3D7_0627100	ankyrin-repeat protein, putative	NNNDEDVES*NNADALKK	S1284
	PFF1315w	PF3D7_0627100	ankyrin-repeat protein, putative	THS*ISINDLFK	S220
	PFF1315w	PF3D7_0627100	ankyrin-repeat protein, putative	NIHMNDENSLMDNDGERNNS*NNNIGSNYK	S888
	PFF1325c	PF3D7_0627300	c3h4-type ring finger protein, putative	IHNTYDMTS*EKENEKENHDVEDNSK	S163
	PFF1345w	PF3D7_0627700	transportin	SDINKSDS*NYIDENVYK	S326
	PFF1345w	PF3D7_0627700	transportin	NDDIMMTPNNNHNNNTEDFS*DDDLDEKNDEMSSR	S506
	PFF1350c	PF3D7_0627800	acetyl-CoA synthetase, putative	SYGSLS*KVDSVQINGMDIDTNIFLNMNSYPTK	S11
	PFF1350c	PF3D7_0627800	acetyl-CoA synthetase, putative	TPMENPIYNFTSFDS*NSAQNFTINNSNDFIQIK	S281
	PFF1350c	PF3D7_0627800	acetyl-CoA synthetase, putative	STHS*HQS*DHQNDFSLQQEDNNYTK	S303|S306
	PFF1350c	PF3D7_0627800	acetyl-CoA synthetase, putative	NNPINHKIS*YSEK	S451
	PFF1350c	PF3D7_0627800	acetyl-CoA synthetase, putative	SYS*KELINTDMVNNDNQFGDLK	S458
	PFF1350c	PF3D7_0627800	acetyl-CoA synthetase, putative	NELHNNS*PFLICSNNITDIEEFKK	S890
	PFF1350c	PF3D7_0627800	acetyl-CoA synthetase, putative	QYFPEPDKNST*SNFDETLCVLK	T511
	PFF1365c	PF3D7_0628100	HECT-domain (ubiquitin-transferase), putative	SSHNNKS*NEFLAMDSIQK	S2368
	PFF1365c	PF3D7_0628100	HECT-domain (ubiquitin-transferase), putative	RNS*YDIPITVR	S2427
	PFF1365c	PF3D7_0628100	HECT-domain (ubiquitin-transferase), putative	MYNLS*EQEHEEILDNVITGIIIYHQTLQNNNQHINK	S3374
	PFF1365c	PF3D7_0628100	HECT-domain (ubiquitin-transferase), putative	SLS*KDKNAGDLSNDNT*EEIYHNNR	S4993|T5006
	PFF1370w	PF3D7_0628200	protein kinase PK4 (PK4)	KNS*LVDHLIK	S1973
	PFF1370w	PF3D7_0628200	protein kinase PK4 (PK4)	NKS*IKEDVDYTNDYYNIQLNNNK	S2067
	PFF1370w	PF3D7_0628200	protein kinase PK4 (PK4)	NLS*LIQTSHIPYDAPLADFLENGR	S2120
	PFF1370w	PF3D7_0628200	protein kinase PK4 (PK4)	KNNAPNLVFYS*DNDGLTSK	S2318
	PFF1370w	PF3D7_0628200	protein kinase PK4 (PK4)	NNAPNLVFYS*DNDGLTSK	S2318
	PFF1370w	PF3D7_0628200	protein kinase PK4 (PK4)	NHNPFLS*DKNFS*DSIYKK	S2340|S2345
	PFF1370w	PF3D7_0628200	protein kinase PK4 (PK4)	IKTNAQGIYEES*ENDEGRDHFQYKK	S2395
	PFF1370w	PF3D7_0628200	protein kinase PK4 (PK4)	TNAQGIYEES*ENDEGRDHFQYK	S2395
	PFF1370w	PF3D7_0628200	protein kinase PK4 (PK4)	TNAQGIYEES*ENDEGRDHFQYKK	S2395
	PFF1375c	PF3D7_0628300	choline/ethanolaminephosphotransferase, putative (CEPT)	SVYSNCKS*YVYK	S17
	PFF1430c	PF3D7_0629500	amino acid transporter, putative	KNSSNNNNNNTIVDIS*DGDYTNDEEGTNKPK	S140
	PFF1430c	PF3D7_0629500	amino acid transporter, putative	NSSNNNNNNTIVDIS*DGDYTNDEEGTNKPK	S140
	PFF1440w	PF3D7_0629700	SET domain protein, putative (SET1)	NMNYHNDINKYS*NYR	S213
	PFF1440w	PF3D7_0629700	SET domain protein, putative (SET1)	LFTNTS*DKKNYYCLNNGDHIINEK	S244
	PFF1440w	PF3D7_0629700	SET domain protein, putative (SET1)	VEMNS*DVILLDDNIKDHCSVNK	S2929
	PFF1440w	PF3D7_0629700	SET domain protein, putative (SET1)	SHMS*PQKNDNDMNKINQDDIIHTK	S3090
	PFF1440w	PF3D7_0629700	SET domain protein, putative (SET1)	TTFS*NSS*KIYELFFNK	S310|S313
	PFF1440w	PF3D7_0629700	SET domain protein, putative (SET1)	SDQICIFNS*NNIHSVPIFNNKPYMDNNFNNMVLVNK	S3488
	PFF1440w	PF3D7_0629700	SET domain protein, putative (SET1)	SVS*MNNMNCIR	S3601
	PFF1440w	PF3D7_0629700	SET domain protein, putative (SET1)	ENTLQNES*PKKDDELRENDLK	S4239
	PFF1440w	PF3D7_0629700	SET domain protein, putative (SET1)	SKT*YTYTNINNNGSVIDYR	T3575
	PFF1440w	PF3D7_0629700	SET domain protein, putative (SET1)	SKT*YTYTNINNNGSVIDYRK	T3575
	PFF1450w	PF3D7_0629900	sec14-like cytosolic factor or phosphatidylinositol/phosphatidylcholine transfer protein, putative	S*FDSGYVSTNLDNLLK	S2
	PFF1470c	PF3D7_0630300	DNA polymerase epsilon, catalytic subunit a, putative	NIKKEDTTS*PLHSADVK	S1331
	PFF1470c	PF3D7_0630300	DNA polymerase epsilon, catalytic subunit a, putative	LVNDIHDFKDS*NETTNTPLHYTQK	S1350
	PFF1470c	PF3D7_0630300	DNA polymerase epsilon, catalytic subunit a, putative	KS*PFPIEGENTITNPSSSILTQSEETLK	S1381
	PFF1470c	PF3D7_0630300	DNA polymerase epsilon, catalytic subunit a, putative	INS*FENYGENNNNIIIIDHEK	S1467
	PFF1470c	PF3D7_0630300	DNA polymerase epsilon, catalytic subunit a, putative	KINS*FENYGENNNNIIIIDHEK	S1467
	PFF1470c	PF3D7_0630300	DNA polymerase epsilon, catalytic subunit a, putative	QNGINPYQS*DDQKINHINDISTCEK	S2578
	PFF1470c	PF3D7_0630300	DNA polymerase epsilon, catalytic subunit a, putative	NKEHISNQSMEKKSPFPIEGENT*IT*NPSSSILTQSEETLK	T1390|T1392
	PF07_0007	PF3D7_0702400	conserved Plasmodium protein, unknown function	FNPTRNPS*QSGPYR	S31
	PF07_0007	PF3D7_0702400	conserved Plasmodium protein, unknown function	FNPTRNPS*QSGPYRHHGPQGR	S31
	PF07_0007	PF3D7_0702400	conserved Plasmodium protein, unknown function	KFNPTRNPS*QSGPYR	S31
	PF07_0008	PF3D7_0702500	Plasmodium exported protein, unknown function	AYPLLEDDLRS*IR	S12
	PF07_0008	PF3D7_0702500	Plasmodium exported protein, unknown function	NSS*QHS*VGSHSVSSQEHK	S161|S164
	PF07_0008	PF3D7_0702500	Plasmodium exported protein, unknown function	NSS*QHS*VGSHSVSSQEHKK	S161|S164
	PF07_0008	PF3D7_0702500	Plasmodium exported protein, unknown function	NSSQHS*VGSHSVSSQEHKKEHSTHDLPAGR	S164
	PF07_0008	PF3D7_0702500	Plasmodium exported protein, unknown function	KEHS*THDLPAGR	S180
	PF07_0008	PF3D7_0702500	Plasmodium exported protein, unknown function	NYS*LGNLSTGTTSQGSTSSR	S191
	PF07_0008	PF3D7_0702500	Plasmodium exported protein, unknown function	HYS*LGGQPSSSGR	S211
	PF07_0008	PF3D7_0702500	Plasmodium exported protein, unknown function	SFS*GSKYNTSNLASSS*TTESSVSGLNTNEAHV	S224|S237
	PF07_0008	PF3D7_0702500	Plasmodium exported protein, unknown function	YNTSNLASS*STTESSVSGLNTNEAHV	S236
	PF07_0012	PF3D7_0703200	conserved Plasmodium protein, unknown function	NMS*TYEGDELEGEYVNVK	S115
	PF07_0012	PF3D7_0703200	conserved Plasmodium protein, unknown function	QNFLTYQS*DDDDKCSKPK	S1456
	MAL7P1_12	PF3D7_0703500	erythrocyte membrane-associated antigen	YMSS*NSKNFDDGNMLNQNKFNK	S1013
	MAL7P1_12	PF3D7_0703500	erythrocyte membrane-associated antigen	YMSSNS*KNFDDGNMLNQNK	S1015
	MAL7P1_12	PF3D7_0703500	erythrocyte membrane-associated antigen	LKS*ITMPVLSCTCTLTNEEKEWMK	S1568
	MAL7P1_12	PF3D7_0703500	erythrocyte membrane-associated antigen	QIGNS*QVEDIDKYLIESINLPTNLPLNDSQK	S1772
	MAL7P1_12	PF3D7_0703500	erythrocyte membrane-associated antigen	VGAGS*DSDFHEEAIMEFHR	S1871
	MAL7P1_12	PF3D7_0703500	erythrocyte membrane-associated antigen	HNS*FHNNNNNDLNQINNFGIK	S727
	MAL7P1_12	PF3D7_0703500	erythrocyte membrane-associated antigen	HNS*FHNNNNNDLNQINNFGIKK	S727
	PF14_0649	PF3D7_0703500	erythrocyte membrane-associated antigen	NMY*LNNNTLTNTNNLDNSLKINNY*NNK	Y325
	MAL7P1_15	PF3D7_0703900	conserved Plasmodium membrane protein, unknown function	NDNNNNNNIMCSNS*DADEEGYKNINMMR	S2403
	MAL7P1_16	PF3D7_0704000	conserved Plasmodium membrane protein, unknown function	NNIILADEDVDS*GNDKKYDDIKNEK	S2073
	MAL7P1_16	PF3D7_0704000	conserved Plasmodium membrane protein, unknown function	NDYYNIFCHS*HDEDSVLEEVNIFDNIKK	S807
	MAL7P1_17	PF3D7_0704100	conserved Plasmodium membrane protein, unknown function	FCIHS*NEIK	S2031
	MAL7P1_17	PF3D7_0704100	conserved Plasmodium membrane protein, unknown function	IHMS*NGIENVNK	S2336
	MAL7P1_17	PF3D7_0704100	conserved Plasmodium membrane protein, unknown function	HIIEQSSQNNNNNNNNNSHNNNSHS*HNSNSHSNNQGDIHIK	S2460
	MAL7P1_17	PF3D7_0704100	conserved Plasmodium membrane protein, unknown function	LNNQNDEES*VKEQKYDNPEEINSFNISK	S2605
	MAL7P1_17	PF3D7_0704100	conserved Plasmodium membrane protein, unknown function	LNNQNDEES*VKEQKYDNPEEINSFNISKDHNIEATDVSTNK	S2605
	MAL7P1_17	PF3D7_0704100	conserved Plasmodium membrane protein, unknown function	GMS*LNSYFTEK	S2804
	MAL7P1_17	PF3D7_0704100	conserved Plasmodium membrane protein, unknown function	GMS*LNSYFTEKK	S2804
	MAL7P1_17	PF3D7_0704100	conserved Plasmodium membrane protein, unknown function	QIS*NNLIFGSNYSK	S2882
	MAL7P1_17	PF3D7_0704100	conserved Plasmodium membrane protein, unknown function	TQLS*KNNLQHLFNQYNK	S3100
	MAL7P1_17	PF3D7_0704100	conserved Plasmodium membrane protein, unknown function	YKS*LNDVSYQNNQTK	S3272
	MAL7P1_17	PF3D7_0704100	conserved Plasmodium membrane protein, unknown function	SLS*HES*QFKENK	S3341|S3344
	MAL7P1_17	PF3D7_0704100	conserved Plasmodium membrane protein, unknown function	QNYLCNVINS*DDDTSEHMFVYATK	S3545
	MAL7P1_17	PF3D7_0704100	conserved Plasmodium membrane protein, unknown function	GINFLLTNIS*KLQSER	S813
	PF07_0015	PF3D7_0704200	tRNA m5C-methyltransferase, putative	ILTSELKNEKDNIENNMS*EENDETLNGYIK	S1008
	PF07_0016	PF3D7_0704300	conserved Plasmodium membrane protein, unknown function	KVPS*NSSFNIK	S1181
	PF07_0016	PF3D7_0704300	conserved Plasmodium membrane protein, unknown function	KVPS*NSSFNIKK	S1181
	PF07_0016	PF3D7_0704300	conserved Plasmodium membrane protein, unknown function	KTDYS*S*EDEIYAK	S212|S213
	PF07_0016	PF3D7_0704300	conserved Plasmodium membrane protein, unknown function	LINTS*NINMLNVK	S243
	PF07_0016	PF3D7_0704300	conserved Plasmodium membrane protein, unknown function	KSS*NTNDKSYNITQNDPR	S298
	PF07_0017	PF3D7_0704400	phosphoinositide-binding protein, putative	AYPYYESSGS*LEMNK	S749
	PF07_0017	PF3D7_0704400	phosphoinositide-binding protein, putative	SIIYNNDS*QENIPYDNTK	S804
	PF07_0017	PF3D7_0704400	phosphoinositide-binding protein, putative	NNIVYVS*DEEDEDLISAFR	S998
	MAL7P1_19	PF3D7_0704600	ubiquitin transferase, putative	NGKNEVNLIS*DHEKKGDDEGDINNSEK	S1630
	MAL7P1_19	PF3D7_0704600	ubiquitin transferase, putative	GHIDYDKEYDDEDEDKKDS*DMLNSEFFGNR	S3128
	MAL7P1_19	PF3D7_0704600	ubiquitin transferase, putative	INNKEDDEKS*ALDENQEDIK	S3241
	MAL7P1_19	PF3D7_0704600	ubiquitin transferase, putative	LQTLDKES*DKAKENLEEEQIQCEK	S3259
	MAL7P1_19	PF3D7_0704600	ubiquitin transferase, putative	KQVENVPDDKMYEEAHGGVS*NDDEEGIQK	S3312
	MAL7P1_19	PF3D7_0704600	ubiquitin transferase, putative	QVENVPDDKMYEEAHGGVS*NDDEEGIQK	S3312
	MAL7P1_19	PF3D7_0704600	ubiquitin transferase, putative	NVNNNS*PINLSESVTQNIINSLLK	S3530
	PF07_0018	PF3D7_0704700	conserved Plasmodium membrane protein, unknown function	NNS*YTQMCTDQIFNISK	S934
	PF07_0018	PF3D7_0704700	conserved Plasmodium membrane protein, unknown function	QQMNDICDHINS*DSFIEDNNMSYNFK	S975
	PF07_0019	PF3D7_0704800	conserved Plasmodium protein, unknown function	RES*NVTTIVDEEKEK	S318
	PF07_0021	PF3D7_0705100	conserved Plasmodium protein, unknown function	IEIQENEMES*DKEK	S899
	PF07_0021	PF3D7_0705100	conserved Plasmodium protein, unknown function	IEIQENEMES*DKEKYLGHYNK	S899
	MAL7P1_21	PF3D7_0705300	origin recognition complex subunit 2, putative (ORC2)	NIDEKNS*EEEEKLDDIVDACTQR	S460
	MAL7P1_21	PF3D7_0705300	origin recognition complex subunit 2, putative (ORC2)	KIEEET*YEEDKEEYLITNLTENKK	T21
	PF07_0023	PF3D7_0705400	minchromosome maintenance (MCM) complex subunit, putative (MCM7)	INNEDNSGYST*DESEKEAFNNLFR	T154
	PF07_0024	PF3D7_0705500	inositol-phosphate phosphatase, putative	KMS*FSNLMDMDKR	S2125
	MAL7P1_202	PF3D7_0706000	conserved Plasmodium protein, unknown function	KKESLENNDGADS*ICSEYDEDILSK	S950
	MAL7P1_203a	PF3D7_0706300	conserved Plasmodium protein, unknown function	MEEEKNEQFENKLNS*NDIK	S15
	MAL7P1_204	PF3D7_0706500	conserved Plasmodium protein, unknown function	HNDEKSELTKEDEILLGNS*NDDNMKK	S141
	MAL7P1_204	PF3D7_0706500	conserved Plasmodium protein, unknown function	SELTKEDEILLGNS*NDDNMKK	S141
	MAL7P1_204	PF3D7_0706500	conserved Plasmodium protein, unknown function	SNELEGEGINLS*EQGGENITDLDKK	S1582
	MAL7P1_204	PF3D7_0706500	conserved Plasmodium protein, unknown function	SNELEGEGINLS*EQGGENITDLDKKK	S1582
	MAL7P1_204	PF3D7_0706500	conserved Plasmodium protein, unknown function	KESAS*DIDTIK	S652
	MAL7P1_204	PF3D7_0706500	conserved Plasmodium protein, unknown function	KS*SNDYEKQNIDMHEPK	S706
	MAL7P1_204	PF3D7_0706500	conserved Plasmodium protein, unknown function	ADDKVLS*NEEVEK	S728
	MAL7P1_207	PF3D7_0707200	conserved Plasmodium protein, unknown function	EIS*NDRHYNLYSAPSK	S1683
	MAL7P1_207	PF3D7_0707200	conserved Plasmodium protein, unknown function	EIS*NDRHYNLYSAPSKK	S1683
	MAL7P1_207	PF3D7_0707200	conserved Plasmodium protein, unknown function	IHNS*NVSEHEGGSSNMDMTHEK	S491
	MAL7P1_207	PF3D7_0707200	conserved Plasmodium protein, unknown function	IHNSNVS*EHEGGSSNMDMTHEKETK	S494
	PF07_0025	PF3D7_0707600	conserved Plasmodium protein, unknown function	IQINT*EEEENKENIIYENK	T17
	PF07_0026	PF3D7_0707700	ubiquitin-protein ligase e3, putative	HNNFNNNHMNNYNGHNNNNNDDDDNGDHS*DNNNEK	S315
	PF07_0026	PF3D7_0707700	ubiquitin-protein ligase e3, putative	HNNFNNNHMNNYNGHNNNNNDDDDNGDHS*DNNNEKNNK	S315
	PF07_0026	PF3D7_0707700	ubiquitin-protein ligase e3, putative	GAEGGDADNVRYS*IDKTEEVEK	S676
	PF07_0026	PF3D7_0707700	ubiquitin-protein ligase e3, putative	KGAEGGDADNVRYS*IDKTEEVEK	S676
	MAL7P1_25	PF3D7_0708000	cytoskeleton associated protein, putative	IFTCNFNAHNNKENEQDNS*DHFMNEK	S35
	MAL7P1_25	PF3D7_0708000	cytoskeleton associated protein, putative	LYDS*DEEEVVDKNLK	S60
	PF07_0029	PF3D7_0708400	heat shock protein 90 (HSP90)	QLMS*LIINTFYSNK	S17
	PF07_0029	PF3D7_0708400	heat shock protein 90 (HSP90)	KHS*EFISFPIK	S198
	PF07_0029	PF3D7_0708400	heat shock protein 90 (HSP90)	S*LTNDWEDHLAVK	S334
	PF07_0029	PF3D7_0708400	heat shock protein 90 (HSP90)	FQTSKS*GDEMIGLK	S487
	PF07_0029	PF3D7_0708400	heat shock protein 90 (HSP90)	FQTSKS*GDEMIGLKEYVDR	S489
	PF07_0029	PF3D7_0708400	heat shock protein 90 (HSP90)	ELISNASDALDKIRYES*ITDTQK	S49
	PF07_0029	PF3D7_0708400	heat shock protein 90 (HSP90)	EGLDIDDS*EEAKKDFETLK	S573
	PF07_0029	PF3D7_0708400	heat shock protein 90 (HSP90)	AQALRDNS*MTSYMLSK	S642
	PF07_0029	PF3D7_0708400	heat shock protein 90 (HSP90)	EIT*ASEEEEGEGEGEREGEEEEEKK	T218
	PF07_0029	PF3D7_0708400	heat shock protein 90 (HSP90)	QNEKEIT*ASEEEEGEGEGER	T218
	PF07_0029	PF3D7_0708400	heat shock protein 90 (HSP90)	QNEKEIT*ASEEEEGEGEGEREGEEEEEK	T218
	PF07_0029	PF3D7_0708400	heat shock protein 90 (HSP90)	QNEKEIT*ASEEEEGEGEGEREGEEEEEKK	T218
	PF07_0029	PF3D7_0708400	heat shock protein 90 (HSP90)	EIT*AS*EEEEGEGEGEREGEEEEEK	T218|S220
	PF07_0033	PF3D7_0708800	heat shock protein 70 (HSP70-z)	EKNNETNS*PNKTELK	S589
	PF07_0033	PF3D7_0708800	heat shock protein 70 (HSP70-z)	NNETNS*PNKTELK	S589
	PF07_0033	PF3D7_0708800	heat shock protein 70 (HSP70-z)	NNETNS*PNKTELKK	S589
	PF07_0033	PF3D7_0708800	heat shock protein 70 (HSP70-z)	NNETNS*PNKTELKKGEEGK	S589
	MAL7P1_27	PF3D7_0709000	chloroquine resistance transporter (CRT)	ELDNLVQEGNGS*R	S33
	MAL7P1_27	PF3D7_0709000	chloroquine resistance transporter (CRT)	YRELDNLVQEGNGS*R	S33
	MAL7P1_27	PF3D7_0709000	chloroquine resistance transporter (CRT)	YRELDNLVQEGNGS*RLGGGSCLGK	S33
	MAL7P1_27	PF3D7_0709000	chloroquine resistance transporter (CRT)	MRNEENEDS*EGELTNVDSIITQ	S411
	MAL7P1_27	PF3D7_0709000	chloroquine resistance transporter (CRT)	NEENEDS*EGELTNVDSIITQ	S411
	PF07_0038	PF3D7_0709400	Cg7 protein	DYHNIDDDKINYDNYHS*DNNDNYCNDNYTCEEVLK	S145
	PF07_0038	PF3D7_0709400	Cg7 protein	IHLLKS*VDMHDNLNFDKESIYFK	S187
	PF07_0038	PF3D7_0709400	Cg7 protein	NELNES*VIKENDELRDNYKK	S964
	PF07_0040	PF3D7_0709700	lysophospholipase, putative	LDS*FHNKDGLSLK	S30
	PF07_0042	PF3D7_0710200	conserved Plasmodium protein, unknown function	MMEQTS*DYNNVDLGDKKEQTNDILLKK	S211
	PF07_0042	PF3D7_0710200	conserved Plasmodium protein, unknown function	NIENEEQNMLINS*EIENDGNHNEVPCAVINVHENIR	S2765
	PF07_0042	PF3D7_0710200	conserved Plasmodium protein, unknown function	KTLELHDS*IEK	S2816
	PF07_0042	PF3D7_0710200	conserved Plasmodium protein, unknown function	KTLELHDS*IEKMNTFENSFER	S2816
	PF07_0042	PF3D7_0710200	conserved Plasmodium protein, unknown function	TLELHDS*IEK	S2816
	PF07_0042	PF3D7_0710200	conserved Plasmodium protein, unknown function	TLELHDS*IEKMNTFENSFER	S2816
	PF07_0042	PF3D7_0710200	conserved Plasmodium protein, unknown function	MNTFENS*FERNNTLNEENNLR	S2826
	MAL7P1_37	PF3D7_0711400	sin3 associated polypeptide p18-like protein	YYTSKHS*DKEKDYSR	S291
	MAL7P1_37	PF3D7_0711400	sin3 associated polypeptide p18-like protein	GQKVEKDTYS*EDDDNNKSNNVVHDNVSK	S62
	MAL7P1_38	PF3D7_0711500	regulator of chromosome condensation, putative	SQDS*YENHTYDKSNNSIDLKDEDIK	S178
	MAL7P1_38	PF3D7_0711500	regulator of chromosome condensation, putative	SNNS*IDLKDEDIK	S190
	MAL7P1_38	PF3D7_0711500	regulator of chromosome condensation, putative	DMSQPLDKINEQS*EGSNLPSEQNK	S577
	MAL7P1_38	PF3D7_0711500	regulator of chromosome condensation, putative	DMSQPLDKINEQS*EGSNLPSEQNKR	S577
	MAL7P1_38	PF3D7_0711500	regulator of chromosome condensation, putative	INEQS*EGSNLPSEQNKR	S577
	MAL7P1_38	PF3D7_0711500	regulator of chromosome condensation, putative	SYLSNES*PTR	S603
	MAL7P1_38	PF3D7_0711500	regulator of chromosome condensation, putative	ESLS*APISK	S676
	MAL7P1_38	PF3D7_0711500	regulator of chromosome condensation, putative	KTYSS*GIKDLEHSPTLINFTFPSK	S78
	PF07_0054	PF3D7_0714000	histone H2B variant, putative (H2Bv)	RTES*FSLYIFK	S33
	PF07_0054	PF3D7_0714000	histone H2B variant, putative (H2Bv)	KRRT*ESFSLYIFK	T31
	PF07_0054	PF3D7_0714000	histone H2B variant, putative (H2Bv)	RRT*ESFSLYIFK	T31
	PF07_0056	PF3D7_0714200	conserved Plasmodium protein, unknown function	DEHKDYHQHHLGTS*NEFSK	S353
	PF07_0056	PF3D7_0714200	conserved Plasmodium protein, unknown function	SMS*HNHNNMLISSSLTSPLSGNTK	S376
	PF07_0056	PF3D7_0714200	conserved Plasmodium protein, unknown function	DVSQPLQKDEHKDYHQHHLGT*SNEFSK	T352
	MAL7P1_68	PF3D7_0714300	zinc finger protein, putative (ERF2)	VKKGS*DSENVTCDIEETNQVPVKK	S483
	PF07_0057	PF3D7_0714500	transcription elongation factor s-II, putative	LSS*LKNYEMMK	S102
	PF07_0057	PF3D7_0714500	transcription elongation factor s-II, putative	ALATMNS*QDMASDEKKNER	S322
	PF07_0061	PF3D7_0715200	conserved Plasmodium protein, unknown function	ISESAES*ENENNEHNNNNNLNIIHSINNTNNIHFPNNK	S1181
	PF07_0061	PF3D7_0715200	conserved Plasmodium protein, unknown function	RNS*RENIHHMNNEENEINLEMINDYHQNK	S1652
	PF07_0064	PF3D7_0715800	drug/metabolite exporter, drug/metabolite transporter	LLDQDMKEIDTEMNS*YEKDLELANPNEESK	S106
	PF07_0064	PF3D7_0715800	drug/metabolite exporter, drug/metabolite transporter	S*NILNNDFFK	S2
	PF07_0065	PF3D7_0715900	zinc transporter, putative	PTEMNSSLLDNES*NLNLVDK	S14
	PF07_0065	PF3D7_0715900	zinc transporter, putative	CGDHTHETSCHDNSSSLILSDHKNS*HNMENGSVKK	S197
	PF07_0065	PF3D7_0715900	zinc transporter, putative	NINS*DIIIDENDIR	S219
	PF07_0065	PF3D7_0715900	zinc transporter, putative	ILHTTVQTDYS*SNRSNCETEAHLK	S535
	PF07_0066	PF3D7_0716000	RNA binding protein, putative	HKS*NSKIIDDPNNS*DNDIKR	S124|S135
	PF07_0066	PF3D7_0716000	RNA binding protein, putative	IIDDPNNS*DNDIKR	S135
	PF07_0066	PF3D7_0716000	RNA binding protein, putative	KSYKFDS*PPHS*CDEEDNIKLSK	S487|S491
	PF07_0066	PF3D7_0716000	RNA binding protein, putative	SYKFDS*PPHS*CDEEDNIK	S487|S491
	PF07_0066	PF3D7_0716000	RNA binding protein, putative	SYKFDS*PPHS*CDEEDNIKLSK	S487|S491
	MAL7P1_81	PF3D7_0716800	eukaryotic translation initiation factor 3 37.28 kDa subunit, putative	EVTNLS*FDKDR	S191
	MAL7P1_81	PF3D7_0716800	eukaryotic translation initiation factor 3 37.28 kDa subunit, putative	FLPHGDGFVS*GGEDGFAR	S305
	MAL7P1_81	PF3D7_0716800	eukaryotic translation initiation factor 3 37.28 kDa subunit, putative	YLSGHNRPLTHVNT*NYDGDLLFTTGR	T18
	MAL7P1_83	PF3D7_0717100	conserved Plasmodium protein, unknown function	ESEHSHNLHTQKNS*PEQAIIK	S213
	PF07_0071	PF3D7_0717400	queuine tRNA-ribosyltransferase, putative	S*EENDATLIKK	S2
	PF07_0073	PF3D7_0717700	seryl-tRNA synthetase, putative	IPSTSNSTLSSQQVSTS*PTK	S276
	PF07_0073	PF3D7_0717700	seryl-tRNA synthetase, putative	ISS*QADIKDDTTCNSQK	S282
	PF07_0073	PF3D7_0717700	seryl-tRNA synthetase, putative	ISS*QADIKDDTTCNSQKK	S282
	PF07_0073	PF3D7_0717700	seryl-tRNA synthetase, putative	INDLNKNTNLNDEMDS*EYEHFLTNFNTENK	S475
	PF07_0073	PF3D7_0717700	seryl-tRNA synthetase, putative	NTNLNDEMDS*EYEHFLTNFNTENK	S475
	PF07_0073	PF3D7_0717700	seryl-tRNA synthetase, putative	NTNLNDEMDS*EYEHFLTNFNTENKYHVHLLNGTMVAAQR	S475
	PF07_0077	PF3D7_0719300	actin-like protein, putative	KLGS*MDKTNEENVNSMNSVNNVNNFIDDNSYESK	S224
	PF07_0077	PF3D7_0719300	actin-like protein, putative	KLGS*MDKTNEENVNSMNSVNNVNNFIDDNSYESKK	S224
	PF07_0082	PF3D7_0719900	conserved Plasmodium membrane protein, unknown function	SCLYGYIS*DHNYMHNK	S2249
	PF07_0082	PF3D7_0719900	conserved Plasmodium membrane protein, unknown function	NKDNIS*YNKEYEDIINDLHNNLYFSYDAR	S2656
	PF07_0082	PF3D7_0719900	conserved Plasmodium membrane protein, unknown function	GESVDEVAS*DGIAR	S458
	PF07_0082	PF3D7_0719900	conserved Plasmodium membrane protein, unknown function	MCEHNGHQS*DHYNDNNVNNIHK	S484
	PF07_0082	PF3D7_0719900	conserved Plasmodium membrane protein, unknown function	NNDIISNNNNNDYNS*DKQSIQYLK	S662
	PF07_0088	PF3D7_0721600	40S ribosomal protein S5, putative	NIKSIS*ECLAEEIINCANESSSSYAIK	S161
	MAL7P1_122	PF3D7_0722400	GTP binding protein, putative	ILS*MDEEEKKQYFETNNIK	S270
	MAL7P1_122	PF3D7_0722400	GTP binding protein, putative	YTDLVEYKS*EGEVK	S356
	PF07_0092	PF3D7_0722600	nucleolar rRNA processing protein, putative	EGINYLAPS*DEEDNKNR	S190
	PF07_0092	PF3D7_0722600	nucleolar rRNA processing protein, putative	EGINYLAPS*DEEDNKNRR	S190
	MAL7P1_125	PF3D7_0723300	conserved Plasmodium protein, unknown function	NIS*NSNIVSTNLLDKK	S60
	PF07_0097	PF3D7_0723400	conserved Plasmodium protein, unknown function	KTDNIDTTNHIDKHNSPNS*KNNDNNNNNNNNDVIQQNK	S1324
	PF07_0097	PF3D7_0723400	conserved Plasmodium protein, unknown function	KKEKGEET*EGEEVDEQGEIER	T937
	PF07_0101	PF3D7_0723800	conserved Plasmodium protein, unknown function	KLS*IDLLDEELDNLK	S343
	PF07_0101	PF3D7_0723800	conserved Plasmodium protein, unknown function	YLLDDSINYNDKNNDYLDEYAS*DSEFLKR	S379
	PF07_0101	PF3D7_0723800	conserved Plasmodium protein, unknown function	ISNSVS*PLKDMNDIMSAR	S448
	PF07_0101	PF3D7_0723800	conserved Plasmodium protein, unknown function	SIAVFDDKEKIS*PLHLTQFTK	S481
	PF07_0101	PF3D7_0723800	conserved Plasmodium protein, unknown function	DNDKIVGDNFLEDLDKS*PIDK	S531
	PF07_0101	PF3D7_0723800	conserved Plasmodium protein, unknown function	DNDKIVGDNFLEDLDKS*PIDKLLYK	S531
	PF07_0101	PF3D7_0723800	conserved Plasmodium protein, unknown function	IVGDNFLEDLDKS*PIDK	S531
	PF07_0101	PF3D7_0723800	conserved Plasmodium protein, unknown function	IVGDNFLEDLDKS*PIDKLLYK	S531
	PF07_0101	PF3D7_0723800	conserved Plasmodium protein, unknown function	ISVDHIESARLS*PIKNDLSFNNNPFNLSFNSSR	S579
	MAL7P1_126	PF3D7_0723900	conserved Plasmodium protein, unknown function	DYLDDHKHNYNDDNMFNDQHNSIHTDMEHDNS*VDGKK	S1094
	MAL7P1_129	PF3D7_0724100	conserved Plasmodium protein, unknown function	IKESINES*QTPEKVDVSKK	S232
	MAL7P1_129	PF3D7_0724100	conserved Plasmodium protein, unknown function	EKKHS*NDINEHNNIEGSLSHSNR	S503
	MAL7P1_129	PF3D7_0724100	conserved Plasmodium protein, unknown function	KHS*NDINEHNNIEGSLSHSNR	S503
	MAL7P1_129	PF3D7_0724100	conserved Plasmodium protein, unknown function	NFNS*FDISK	S909
	MAL7P1_129	PF3D7_0724100	conserved Plasmodium protein, unknown function	IKESINESQT*PEKVDVSK	T234
	MAL7P1_132	PF3D7_0724600	conserved Plasmodium protein, unknown function	NYNS*PMHISTNMNNAHNTVLK	S1110
	MAL7P1_132	PF3D7_0724600	conserved Plasmodium protein, unknown function	SEKS*PHCNNQDDIYNYR	S970
	MAL7P1_134	PF3D7_0724700	conserved Plasmodium protein, unknown function	MHHTDDNNLSNEMKS*LEGLDFYEK	S1858
	MAL7P1_134	PF3D7_0724700	conserved Plasmodium protein, unknown function	NNS*LNGDNEKNIHYLNFK	S2365
	PF07_0105	PF3D7_0725000	exonuclease I, putative	QSS*NHNTIIIHSNNHQPNFTNENVK	S1243
	PF07_0105	PF3D7_0725000	exonuclease I, putative	IKNPLSNSYNEFYIT*PIKK	T230
	MAL7P1_146	PF3D7_0726400	conserved Plasmodium membrane protein, unknown function	INYNS*DGDHDVVQHK	S3609
	MAL7P1_146	PF3D7_0726400	conserved Plasmodium membrane protein, unknown function	INNNEANY*NNSEEDNNNNININK	Y928
	MAL7P1_147	PF3D7_0726500	ubiquitin carboxyl-terminal hydrolase, putative	HSCYDINSHEKKEES*EENEENADNNKDER	S1398
	MAL7P1_147	PF3D7_0726500	ubiquitin carboxyl-terminal hydrolase, putative	NQESSILS*NSNDEQDDDKKLR	S2445
	MAL7P1_147	PF3D7_0726500	ubiquitin carboxyl-terminal hydrolase, putative	ILSVHKNS*MTNLDDDKR	S2469
	MAL7P1_147	PF3D7_0726500	ubiquitin carboxyl-terminal hydrolase, putative	GYES*DNCMGLENNQDAQYLK	S373
	MAL7P1_147	PF3D7_0726500	ubiquitin carboxyl-terminal hydrolase, putative	GYES*DNCMGLENNQDAQYLKK	S373
	MAL7P1_147	PF3D7_0726500	ubiquitin carboxyl-terminal hydrolase, putative	NNNSSKS*PLLLR	S566
	MAL7P1_147	PF3D7_0726500	ubiquitin carboxyl-terminal hydrolase, putative	NNNSSKS*PLLLRDESFSK	S566
	MAL7P1_147	PF3D7_0726500	ubiquitin carboxyl-terminal hydrolase, putative	IYELHS*DEQLMK	S815
	MAL7P1_147	PF3D7_0726500	ubiquitin carboxyl-terminal hydrolase, putative	IYELHS*DEQLMKDNR	S815
	PF07_0115	PF3D7_0727800	cation transporting ATPase, putative	KNNNEYDT*ES*DDHADQNCDIHNNDIHNNDIPNNDIHNK	T1137|S1139
	PF07_0116	PF3D7_0727900	conserved Plasmodium protein, unknown function	SGS*FDLYNTNQDIEGNK	S1043
	PF07_0117	PF3D7_0728000	eukaryotic translation initiation factor 2 alpha subunit, putative	VNRIEDMGAYVSILEYNDMEGMILMS*ELSKRR	S56
	PF07_0117	PF3D7_0728000	eukaryotic translation initiation factor 2 alpha subunit, putative	VDS*QKGYIDLSK	S85
	MAL7P1_157a	PF3D7_0728900	RNA binding protein, putative	YDLQNVNS*NEDLNEDTKDDKDPQTLFNPNLK	S449
	PF07_0120	PF3D7_0729100	conserved Plasmodium protein, unknown function	KNIQEVNEDTGPVNEQS*DDDNNNNMNVIINR	S382
	PF07_0121	PF3D7_0729300	60S ribosomal subunit export protein, putative	KDDELIIEGEHNDKMKS*PGK	S21
	PF07_0122	PF3D7_0729400	BRIX protein, putative	TNGLENET*KELGSSENVTK	T26
	MAL7P1_167	PF3D7_0730500	conserved Plasmodium protein, unknown function	INSDPKPYKPLS*NELR	S1309
	MAL7P1_167	PF3D7_0730500	conserved Plasmodium protein, unknown function	GYYS*SDDSKLYDILFINKK	S1778
	MAL7P1_167	PF3D7_0730500	conserved Plasmodium protein, unknown function	YTNES*DFFKEQEK	S2265
	MAL7P1_171	PF3D7_0730900	Plasmodium exported protein, unknown function	RAS*VSEINENVEETKK	S1142
	MAL7P1_174	PF3D7_0731300	Plasmodium exported protein (PHISTb), unknown function (PfG174)	DGNDS*SSEELDNTNVPTSKPK	S78
	MAL7P1_174	PF3D7_0731300	Plasmodium exported protein (PHISTb), unknown function (PfG174)	NVKDGNDS*SSEELDNTNVPTSKPK	S78
	PF08_0137	PF3D7_0801000	Plasmodium exported protein (PHISTc), unknown function	KGS*LGFDSFK	S158
	PF08_0137	PF3D7_0801000	Plasmodium exported protein (PHISTc), unknown function	KGS*LGFDSFKK	S158
	MAL8P1_157	PF3D7_0801700	sentrin-specific protease 2, putative (SENP2)	DKS*NDKDLITNHHQINQSSNK	S1011
	MAL8P1_157	PF3D7_0801700	sentrin-specific protease 2, putative (SENP2)	NRS*YDSYFFNR	S1401
	MAL8P1_156	PF3D7_0801800	mannose-6-phosphate isomerase, putative	KKFS*TKS*EDIINK	S196|S199
	MAL8P1_156	PF3D7_0801800	mannose-6-phosphate isomerase, putative	KFS*T*KSEDIINK	S196|T197
	MAL8P1_156	PF3D7_0801800	mannose-6-phosphate isomerase, putative	FSTKS*EDIINK	S199
	MAL8P1_156	PF3D7_0801800	mannose-6-phosphate isomerase, putative	FSTKS*EDIINKNNNTTK	S199
	MAL8P1_156	PF3D7_0801800	mannose-6-phosphate isomerase, putative	GSTLGGENDLKRYS*DIEFASLNNDSTK	S225
	MAL8P1_156	PF3D7_0801800	mannose-6-phosphate isomerase, putative	RYS*DIEFASLNNDSTK	S225
	MAL8P1_156	PF3D7_0801800	mannose-6-phosphate isomerase, putative	YSDIEFASLNNDS*TKEKEDMNEQEQLLEEEEVDKNTLFPYLFK	S236
	MAL8P1_156	PF3D7_0801800	mannose-6-phosphate isomerase, putative	TIS*DDGVVDSYDVSK	S608
	MAL8P1_156	PF3D7_0801800	mannose-6-phosphate isomerase, putative	ECATGCS*NEYTNVYDNLNK	S712
	PF08_0132	PF3D7_0802000	glutamate dehydrogenase, putative (GDHc)	MNHSLS*FKR	S1203
	PF08_0132	PF3D7_0802000	glutamate dehydrogenase, putative (GDHc)	MNHSLS*FK	S1205
	PF08_0132	PF3D7_0802000	glutamate dehydrogenase, putative (GDHc)	RGS*INNLEEDEKKDTSNNEK	S1210
	PF08_0132	PF3D7_0802000	glutamate dehydrogenase, putative (GDHc)	SALSCSPNNMECGFGS*GHFSNNSITWK	S22
	PF08_0132	PF3D7_0802000	glutamate dehydrogenase, putative (GDHc)	NYNNNIMDTTTNSSSS*PSSVLNDVYIIK	S393
	PF08_0132	PF3D7_0802000	glutamate dehydrogenase, putative (GDHc)	YGENNMKNS*GDLLKEYSTNNR	S460
	PF08_0132	PF3D7_0802000	glutamate dehydrogenase, putative (GDHc)	GANNTTITFDNVMSS*VENMVDR	S707
	PF08_0130	PF3D7_0802300	rRNA processing WD-repeat protein, putative	YLTSEGTHIYELDIS*DEEGDIYLDNYK	S852
	MAL8P1_152	PF3D7_0802400	conserved Plasmodium protein, unknown function	SVPSAFTHKIS*DDDMDKK	S83
	MAL8P1_150	PF3D7_0802600	adenylyl cyclase beta, putative (ACbeta)	SIDYVYDNTSNDNNYFT*DEELLVNNQNNKK	T802
	PF08_0127	PF3D7_0803100	conserved Plasmodium protein, unknown function	LLDDITSADTNVS*PNEHLK	S999
	MAL8P1_146	PF3D7_0803200	filament assembling protein, putative	MNMNNVSHVNS*MDNINHAYNINK	S305
	PF08_0126	PF3D7_0803400	DNA repair protein rad54, putative	KMENIIES*DRDEPSDACR	S1058
	MAL8P1_143	PF3D7_0803600	conserved Plasmodium protein, unknown function	IISEKNES*EDEIK	S835
	PF08_0124	PF3D7_0804000	cactin homolog, putative	IAYHGDS*PILYDINILEENKNENEK	S534
	PF08_0124	PF3D7_0804000	cactin homolog, putative	IAYHGDS*PILYDINILEENKNENEKVYNS*ESELKER	S534|S556
	PF08_0124	PF3D7_0804000	cactin homolog, putative	VYNS*ESELKER	S556
	MAL8P1_139	PF3D7_0804500	conserved Plasmodium membrane protein, unknown function	IS*RDSAHDEYDNKDLVHIYR	S13
	MAL8P1_139	PF3D7_0804500	conserved Plasmodium membrane protein, unknown function	DSMSNEECVVFINNS*DDEKYEDTNNMHNVNK	S1540
	MAL8P1_139	PF3D7_0804500	conserved Plasmodium membrane protein, unknown function	KDSMSNEECVVFINNS*DDEKYEDTNNMHNVNK	S1540
	MAL8P1_139	PF3D7_0804500	conserved Plasmodium membrane protein, unknown function	DNTYDTLDELS*NKKENNNNNSNYYDFEGYIK	S2496
	MAL8P1_139	PF3D7_0804500	conserved Plasmodium membrane protein, unknown function	NTSMNS*FFSDWK	S323
	MAL8P1_139	PF3D7_0804500	conserved Plasmodium membrane protein, unknown function	QNS*MPLNEVGK	S5727
	MAL8P1_203	PF3D7_0805700	serine/threonine protein kinase, FIKK family (TSTK0)	FTCIPTLGFS*K	S1099
	MAL8P1_203	PF3D7_0805700	serine/threonine protein kinase, FIKK family (TSTK0)	NMVNTTYYENVQHMIS*KDDNESFDNYPK	S183
	MAL8P1_203	PF3D7_0805700	serine/threonine protein kinase, FIKK family (TSTK0)	NKKEQDEDEGDNDEEDKNS*NNNYNLNDHNNNTEEER	S388
	MAL8P1_203	PF3D7_0805700	serine/threonine protein kinase, FIKK family (TSTK0)	SYNNDNNYNNDNS*YDKSLDEYFR	S804
	MAL8P1_203	PF3D7_0805700	serine/threonine protein kinase, FIKK family (TSTK0)	NIKYENPS*NTYNDLLNNRDYDLISK	S831
	MAL8P1_203	PF3D7_0805700	serine/threonine protein kinase, FIKK family (TSTK0)	YENPS*NTYNDLLNNRDYDLISK	S831
	MAL8P1_203	PF3D7_0805700	serine/threonine protein kinase, FIKK family (TSTK0)	YVS*NEKLDLDEHTHIYK	S877
	MAL8P1_203	PF3D7_0805700	serine/threonine protein kinase, FIKK family (TSTK0)	YVS*NEKLDLDEHTHIYKNNNEDNNYNSMNR	S877
	MAL8P1_134	PF3D7_0806300	ferlin like protein, putative	MGS*INNISEDIMQDSDFLNNYK	S583
	PF08_0113	PF3D7_0806800	vacuolar proton translocating ATPase subunit A, putative	NVEELES*LKS*AGDTNNMYK	S253|S256
	PF08_0113	PF3D7_0806800	vacuolar proton translocating ATPase subunit A, putative	QHDTFS*DKLDGK	S274
	PF08_0113	PF3D7_0806800	vacuolar proton translocating ATPase subunit A, putative	KKRT*DDDIEAHLLSSTYEEK	T890
	PF08_0113	PF3D7_0806800	vacuolar proton translocating ATPase subunit A, putative	KRT*DDDIEAHLLSSTYEEK	T890
	MAL8P1_130	PF3D7_0807200	conserved Plasmodium membrane protein, unknown function	LSS*LITQNIK	S17
	MAL8P1_127	PF3D7_0807600	conserved Plasmodium protein, unknown function	NMNDENGS*TIEGDPNTEK	S10
	PF08_0109	PF3D7_0807800	proteasome subunit alpha type 5, putative	INPNVNVFDKKEGDS*DKEK	S474
	MAL8P1_125	PF3D7_0807900	tyrosyl-tRNA synthetase, putative	SDENSAIFMDDS*ESDVNRK	S262
	MAL8P1_122	PF3D7_0808300	ubiquitin regulatory protein, putative	LGGTISSIS*EEEMNK	S140
	MAL8P1_122	PF3D7_0808300	ubiquitin regulatory protein, putative	SGLEVQNS*DDDFVQNLFK	S37
	PF08_0099	PF3D7_0810000	acyl-CoA binding protein, putative	YIDIVTSLFPNWKDS*E	S89
	MAL8P1_109	PF3D7_0810300	protein phosphatase, putative	RIS*ENEVQEVVEGEENEEEEERR	S65
	MAL8P1_109	PF3D7_0810300	protein phosphatase, putative	RIS*ENEVQEVVEGEENEEEEERRK	S65
	PF08_0095	PF3D7_0810800	dihydropteroate synthetase (DHPS)	IINTSYLYETVPEYIVLDKKES*CEK	S69
	MAL8P1_104	PF3D7_0811300	CCR4-associated factor 1 (CAF1)	YSSNLNYVNPLSQSINEVKS*MAGEDYCDIDKR	S821
	PF08_0092	PF3D7_0811500	histone-arginine methyltransferase, putative (CARM1)	QNS*IHDTYEKEIQTDNIEQINR	S451
	PF08_0089	PF3D7_0812100	conserved Plasmodium protein, unknown function	INHTNVLSNQINDTNVS*PNR	S1248
	PF08_0089	PF3D7_0812100	conserved Plasmodium protein, unknown function	DVINKENIS*IEKNDEEESAIQNTSEHINNTEFVK	S1702
	PF08_0089	PF3D7_0812100	conserved Plasmodium protein, unknown function	EGNHISCNENMISDKANDS*GDNNNNNNNNNEKEPR	S2094
	PF08_0089	PF3D7_0812100	conserved Plasmodium protein, unknown function	ADNIININKDGQNDS*CDMLEK	S388
	PF08_0089	PF3D7_0812100	conserved Plasmodium protein, unknown function	KNIHNNNDDYNTNCDEEYIKADNIININKDGQNDS*CDMLEK	S388
	PF08_0087	PF3D7_0812400	karyopherin alpha (KARalpha)	GNQNDSTNDSIYNTSS*NNSSNTLEMLKK	S80
	PF08_0087	PF3D7_0812400	karyopherin alpha (KARalpha)	KIPT*LAIGVR	T95
	PF08_0086	PF3D7_0812500	RNA binding protein, putative	NEVKDENVNNIGKS*DDNEEKDNK	S125
	PF08_0086	PF3D7_0812500	RNA binding protein, putative	LEEERS*NTCEETEQVEETSNNKR	S20
	PF08_0086	PF3D7_0812500	RNA binding protein, putative	VFKYES*DHNTKEPNNDR	S302
	PF08_0086	PF3D7_0812500	RNA binding protein, putative	VFKYES*DHNTKEPNNDRNK	S302
	PF08_0086	PF3D7_0812500	RNA binding protein, putative	NYS*PTDMIK	S414
	PF08_0086	PF3D7_0812500	RNA binding protein, putative	NYS*PTDMIKR	S414
	PF08_0086	PF3D7_0812500	RNA binding protein, putative	RNYS*PTDMIKR	S414
	PF08_0086	PF3D7_0812500	RNA binding protein, putative	S*IEGS*TKNENLK	S498|S502
	PF08_0086	PF3D7_0812500	RNA binding protein, putative	AKS*VEDNLDEEYDVGK	S50
	PF08_0086	PF3D7_0812500	RNA binding protein, putative	AKS*VEDNLDEEYDVGKNK	S50
	PF08_0086	PF3D7_0812500	RNA binding protein, putative	HKDS*KINDDHINISSK	S778
	PF08_0086	PF3D7_0812500	RNA binding protein, putative	DRS*LDHEKDYK	S851
	PF08_0082	PF3D7_0813100	conserved Plasmodium protein, unknown function	INS*LINESYSIHSLTPQHR	S435
	PF08_0082	PF3D7_0813100	conserved Plasmodium protein, unknown function	RGS*SNLIENLLSHSGTK	S477
	MAL8P1_95	PF3D7_0813300	conserved Plasmodium protein, unknown function	VVKPDETVVPEVKDGYS*VIHLSR	S22
	MAL8P1_95	PF3D7_0813300	conserved Plasmodium protein, unknown function	SLDNKS*DGPLKK	S245
	MAL8P1_95	PF3D7_0813300	conserved Plasmodium protein, unknown function	KHS*NVFKFDTEGQIVSLK	S300
	PF08_0081	PF3D7_0813400	conserved Plasmodium protein, unknown function	KSS*LPFLPIEPK	S165
	PF08_0080	PF3D7_0813500	conserved Plasmodium protein, unknown function	AIS*VEIEKEHDEKIDLPLKGDNMENEK	S28
	PF08_0079	PF3D7_0813600	translation initiation factor SUI1, putative	EHVNNDNSNNNNDDVS*LKDDKHDKYEPVIVEYCK	S112
	PF08_0075	PF3D7_0814000	60S ribosomal protein L13-2, putative	YKNS*LVMIPLKK	S121
	PF08_0075	PF3D7_0814000	60S ribosomal protein L13-2, putative	KGIGGIPADADKNT*IKEFR	T147
	PF08_0075	PF3D7_0814000	60S ribosomal protein L13-2, putative	LHPIVHCPT*QR	T61
	PF08_0075	PF3D7_0814000	60S ribosomal protein L13-2, putative	GFT*FEELKGAGLTPR	T75
	PF08_0075	PF3D7_0814000	60S ribosomal protein L13-2, putative	LGKGFT*FEELKGAGLTPR	T75
	PF08_0074	PF3D7_0814200	DNA/RNA-binding protein Alba 1 (ALBA1)	YVKEMTPEEIVNS*RPFR	S136
	PF08_0074	PF3D7_0814200	DNA/RNA-binding protein Alba 1 (ALBA1)	CGS*TVITDQYVSGQDNSEHVVQEK	S74
	PF08_0074	PF3D7_0814200	DNA/RNA-binding protein Alba 1 (ALBA1)	TVS*FIEILLSR	S98
	PF08_0074	PF3D7_0814200	DNA/RNA-binding protein Alba 1 (ALBA1)	EMT*PEEIVNSRPFR	T129
	PF08_0074	PF3D7_0814200	DNA/RNA-binding protein Alba 1 (ALBA1)	YVKEMT*PEEIVNSRPFRR	T129
	PF08_0069	PF3D7_0815200	importin beta, putative	ESNFVQYINQLS*NEFCKSENDPYLR	S44
	MAL8P1_84	PF3D7_0815500	conserved Plasmodium protein, unknown function	KMFSS*QFFTQTLTDDSSSNSMSELK	S96
	MAL8P1_83	PF3D7_0815600	eukaryotic translation initiation factor, putative	KWADIDVDDDES*INDNEIKK	S18
	MAL8P1_83	PF3D7_0815600	eukaryotic translation initiation factor, putative	KWADIDVDDDES*INDNEIKKK	S18
	MAL8P1_83	PF3D7_0815600	eukaryotic translation initiation factor, putative	WADIDVDDDES*INDNEIKKK	S18
	MAL8P1_82	PF3D7_0815800	vacuolar sorting protein VPS9, putative	DLS*FNNEIEGK	S1271
	MAL8P1_82	PF3D7_0815800	vacuolar sorting protein VPS9, putative	KDLS*FNNEIEGK	S1271
	MAL8P1_82	PF3D7_0815800	vacuolar sorting protein VPS9, putative	NYS*DSCNHMINHISSENIIK	S406
	MAL8P1_82	PF3D7_0815800	vacuolar sorting protein VPS9, putative	SPCNDS*PNHSFNNMSDHVYDK	S621
	MAL8P1_82	PF3D7_0815800	vacuolar sorting protein VPS9, putative	KRS*LENIIK	S910
	PF08_0060	PF3D7_0817300	asparagine-rich antigen	NNSSNS*SNENNNNDENVSLHAER	S17
	MAL8P1_72	PF3D7_0817900	high mobility group protein (HMGB2)	RALS*AYMFYVK	S29
	MAL8P1_72	PF3D7_0817900	high mobility group protein (HMGB2)	LIGEAWGQLS*PAQK	S68
	MAL8P1_72	PF3D7_0817900	high mobility group protein (HMGB2)	LIGEAWGQLS*PAQKAPYEK	S68
	MAL8P1_72	PF3D7_0817900	high mobility group protein (HMGB2)	LIGEAWGQLS*PAQKAPYEKK	S68
	MAL8P1_72	PF3D7_0817900	high mobility group protein (HMGB2)	VRYS*KEIEEYR	S87
	MAL8P1_71	PF3D7_0818000	conserved Plasmodium protein, unknown function	RLS*YDKYEK	S202
	MAL8P1_71	PF3D7_0818000	conserved Plasmodium protein, unknown function	NNDILNDNILNEELS*EGEMIKR	S316
	MAL8P1_71	PF3D7_0818000	conserved Plasmodium protein, unknown function	NQSQDKYQNEEKNNDILNDNILNEELS*EGEMIKR	S316
	MAL8P1_71	PF3D7_0818000	conserved Plasmodium protein, unknown function	GGFNRPLS*PTF	S369
	MAL8P1_69	PF3D7_0818200	14-3-3 protein, putative	YISEFS*CDEGKKEASNCAQEAYQK	S148
	MAL8P1_69	PF3D7_0818200	14-3-3 protein, putative	AFDDAITEFDNVS*EDSYK	S222
	MAL8P1_69	PF3D7_0818200	14-3-3 protein, putative	AFDDAITEFDNVS*EDSYKDSTLIMQLLR	S222
	MAL8P1_69	PF3D7_0818200	14-3-3 protein, putative	RAFDDAITEFDNVS*EDSYK	S222
	MAL8P1_69	PF3D7_0818200	14-3-3 protein, putative	RAFDDAITEFDNVS*EDSYKDSTLIMQLLR	S222
	MAL8P1_69	PF3D7_0818200	14-3-3 protein, putative	DNLTLWTSDLQGDQTEEKS*KDEGLE	S256
	MAL8P1_69	PF3D7_0818200	14-3-3 protein, putative	ATS*EELKQLR	S4
	MAL8P1_69	PF3D7_0818200	14-3-3 protein, putative	IISS*VEQKEMSK	S77
	MAL8P1_69	PF3D7_0818200	14-3-3 protein, putative	DNLTLWTSDLQGDQT*EEK	T252
	PF08_0054	PF3D7_0818900	heat shock protein 70 (Hsp70)	MKENAEAFLGKS*IK	S150
	PF08_0054	PF3D7_0818900	heat shock protein 70 (Hsp70)	VLKDAMMDKKS*VHEVVLVGGSTR	S343
	PF08_0054	PF3D7_0818900	heat shock protein 70 (Hsp70)	GRLS*QDEIDR	S524
	PF08_0054	PF3D7_0818900	heat shock protein 70 (Hsp70)	QNHITITNDKGRLS*QDEIDR	S524
	PF08_0054	PF3D7_0818900	heat shock protein 70 (Hsp70)	STGKQNHITITNDKGRLS*QDEIDR	S524
	PF08_0054	PF3D7_0818900	heat shock protein 70 (Hsp70)	IEARNS*LENYCYGVK	S554
	PF08_0054	PF3D7_0818900	heat shock protein 70 (Hsp70)	NS*LENYCYGVK	S554
	PF08_0054	PF3D7_0818900	heat shock protein 70 (Hsp70)	TTPSYVAFT*DTER	T56
	PF08_0054	PF3D7_0818900	heat shock protein 70 (Hsp70)	KFT*ESSVQSDMK	T90
	MAL8P1_63	PF3D7_0819500	conserved protein, unknown function	DYLSEAHTENNNELDSMFYIMNVQNELS*DNK	S201
	MAL8P1_62	PF3D7_0819600	conserved Plasmodium protein, unknown function	KEES*DEDEDENEEKLKEHTK	S196
	PF08_0048	PF3D7_0820000	Snf2-related CBP activator, putative (SRCAP)	TGEDYKS*DKENYSPTR	S461
	PF08_0048	PF3D7_0820000	Snf2-related CBP activator, putative (SRCAP)	EEENKNYEKDEHEYES*DNYDKEK	S508
	PF08_0048	PF3D7_0820000	Snf2-related CBP activator, putative (SRCAP)	NYEKDEHEYES*DNYDKEK	S508
	PF08_0048	PF3D7_0820000	Snf2-related CBP activator, putative (SRCAP)	NDIENDS*DETSEHIK	S533
	PF08_0048	PF3D7_0820000	Snf2-related CBP activator, putative (SRCAP)	NDIENDS*DETSEHIKR	S533
	MAL8P1_57	PF3D7_0820500	C-13 antigen	HNS*NDINYVDYSNVGIFK	S613
	MAL8P1_54	PF3D7_0820900	conserved Plasmodium protein, unknown function	QSS*NQYNHNDDTIPYIHITEHK	S717
	MAL8P1_54	PF3D7_0820900	conserved Plasmodium protein, unknown function	HEEKNPHES*DDEEEEEEDNIDTLHLNSIYKEPTLINNEYIK	S914
	MAL8P1_52	PF3D7_0821400	conserved Plasmodium protein, unknown function	IKKPNS*KEEEEINQPVK	S19
	MAL8P1_52	PF3D7_0821400	conserved Plasmodium protein, unknown function	IKKPNS*KEEEEINQPVKK	S19
	MAL8P1_52	PF3D7_0821400	conserved Plasmodium protein, unknown function	KPNS*KEEEEINQPVK	S19
	MAL8P1_52	PF3D7_0821400	conserved Plasmodium protein, unknown function	KPNS*KEEEEINQPVKK	S19
	MAL8P1_51	PF3D7_0821800	secretory complex protein 61 beta subunit (Sec61-beta)	MNAAPVIVGGMRT*PAR	T13
	MAL8P1_51	PF3D7_0821800	secretory complex protein 61 beta subunit (Sec61-beta)	MNAAPVIVGGMRT*PARR	T13
	PF08_0035	PF3D7_0822900	conserved Plasmodium protein, unknown function	GNNS*ECGNIVEEQNNGDSLDER	S407
	PF08_0035	PF3D7_0822900	conserved Plasmodium protein, unknown function	ESNYEDPHLNACLS*DSNIDGVNINQNEEELK	S452
	PF08_0035	PF3D7_0822900	conserved Plasmodium protein, unknown function	ESNYEDPHLNACLS*DSNIDGVNINQNEEELKVK	S452
	PF08_0035	PF3D7_0822900	conserved Plasmodium protein, unknown function	VSNMEMHS*NNIENISNCIQK	S497
	PF08_0035	PF3D7_0822900	conserved Plasmodium protein, unknown function	YINDGS*DDLETYKK	S551
	PF08_0035	PF3D7_0822900	conserved Plasmodium protein, unknown function	NSS*INDEEPYHYTNFVK	S562
	PF08_0035	PF3D7_0822900	conserved Plasmodium protein, unknown function	INLCNSAYYPHCTYS*NPLK	S718
	PF08_0035	PF3D7_0822900	conserved Plasmodium protein, unknown function	KINLCNSAYYPHCTYS*NPLK	S718
	PF08_0035	PF3D7_0822900	conserved Plasmodium protein, unknown function	VSSCPEYQNS*NEQYHQK	S977
	PF08_0035	PF3D7_0822900	conserved Plasmodium protein, unknown function	KKT*QINLNNVLK	T512
	MAL8P1_40	PF3D7_0823200	RNA binding protein, putative	YGTITQVYYVPATAQS*PR	S45
	PF08_0034	PF3D7_0823300	histone acetyltransferase GCN5 (GCN5)	MNS*NENNNTTTTIIK	S666
	PF08_0034	PF3D7_0823300	histone acetyltransferase GCN5 (GCN5)	EDKNQNDDNKTNTS*IPKTPK	S850
	PF08_0032	PF3D7_0823800	DnaJ protein, putative	ASNDSYENS*DVNGAVSK	S13
	PF08_0032	PF3D7_0823800	DnaJ protein, putative	ASNDSYENS*DVNGAVSKR	S13
	PF08_0032	PF3D7_0823800	DnaJ protein, putative	KASNDSYENS*DVNGAVSK	S13
	PF08_0032	PF3D7_0823800	DnaJ protein, putative	S*KGKDDINDIMNDLNK	S24
	PF08_0032	PF3D7_0823800	DnaJ protein, putative	S*KGKDDINDIMNDLNKK	S24
	PF08_0032	PF3D7_0823800	DnaJ protein, putative	GRKAS*NDS*YENSDVNGAVSK	S6|S9
	MAL8P1_32	PF3D7_0824400	nucleoside transporter 2 (NT2)	IINEDDES*LLNMK	S27
	MAL8P1_32	PF3D7_0824400	nucleoside transporter 2 (NT2)	IINEDDES*LLNMKK	S27
	MAL8P1_32	PF3D7_0824400	nucleoside transporter 2 (NT2)	IINEDDES*LLNMKKEEIILNGK	S27
	MAL8P1_32	PF3D7_0824400	nucleoside transporter 2 (NT2)	DDS*YKYYESITEK	S280
	MAL8P1_32	PF3D7_0824400	nucleoside transporter 2 (NT2)	DDS*YKYYESITEKK	S280
	MAL8P1_32	PF3D7_0824400	nucleoside transporter 2 (NT2)	NSRDDS*YKYYESITEK	S280
	MAL8P1_32	PF3D7_0824400	nucleoside transporter 2 (NT2)	NSRDDS*YKYYESITEKK	S280
	MAL8P1_32	PF3D7_0824400	nucleoside transporter 2 (NT2)	DDS*YKYYESITEKKS*QNISYPININSIIYESK	S280|S292
	MAL8P1_32	PF3D7_0824400	nucleoside transporter 2 (NT2)	KS*QNISYPININSIIYESK	S292
	MAL8P1_32	PF3D7_0824400	nucleoside transporter 2 (NT2)	S*QNISYPININSIIYESK	S292
	MAL8P1_32	PF3D7_0824400	nucleoside transporter 2 (NT2)	TENTESKYS*LTKNDSNSVGIK	S318
	MAL8P1_32	PF3D7_0824400	nucleoside transporter 2 (NT2)	YSLTKNDS*NSVGIK	S324
	MAL8P1_32	PF3D7_0824400	nucleoside transporter 2 (NT2)	SSS*NNTNNMTSNEIGDHK	S333
	MAL8P1_32	PF3D7_0824400	nucleoside transporter 2 (NT2)	SSSNNTNNMTSNEIGDHKILQESHS*KNKK	S355
	MAL8P1_32	PF3D7_0824400	nucleoside transporter 2 (NT2)	FNDILLNENKTLS*LTHSK	S372
	MAL8P1_32	PF3D7_0824400	nucleoside transporter 2 (NT2)	TLS*LTHSKKEDNIDDENKNHK	S372
	MAL8P1_32	PF3D7_0824400	nucleoside transporter 2 (NT2)	TLS*LTHS*KKEDNIDDENK	S372|S376
	MAL8P1_32	PF3D7_0824400	nucleoside transporter 2 (NT2)	FEEEPKLDLT*ENKIDIEEK	T51
	MAL8P1_32	PF3D7_0824400	nucleoside transporter 2 (NT2)	LDLT*ENKIDIEEK	T51
	PF08_0027	PF3D7_0824900	conserved Plasmodium protein, unknown function	NIHHNNNESGLVLS*AQESVNS*ASQIINK	S762|S769
	PF08_0027	PF3D7_0824900	conserved Plasmodium protein, unknown function	SKQEINES*NES*LDER	S817|S820
	MAL8P1_29	PF3D7_0825000	conserved Plasmodium protein, unknown function	ISSSSIYKS*PSHSFDNELISLSK	S1211
	MAL8P1_29	PF3D7_0825000	conserved Plasmodium protein, unknown function	IKFDDFDYNYLNELHKS*VSK	S1242
	MAL8P1_29	PF3D7_0825000	conserved Plasmodium protein, unknown function	IRNDS*LS*IKEDNIHNTK	S1438|S1440
	MAL8P1_29	PF3D7_0825000	conserved Plasmodium protein, unknown function	SDFNNENMDELNVS*PTHTEIDKEEK	S1519
	MAL8P1_29	PF3D7_0825000	conserved Plasmodium protein, unknown function	NYSTENNDNKNNFHIRS*LEK	S231
	MAL8P1_29	PF3D7_0825000	conserved Plasmodium protein, unknown function	RVESIS*HGS*KENNNIDKLK	S260|S263
	MAL8P1_29	PF3D7_0825000	conserved Plasmodium protein, unknown function	DHNIYNDLS*DDGKSIDR	S390
	MAL8P1_29	PF3D7_0825000	conserved Plasmodium protein, unknown function	NNS*EIYENELKEGETHKKDELNK	S448
	MAL8P1_29	PF3D7_0825000	conserved Plasmodium protein, unknown function	YLLNGINNS*PKDLDNKR	S689
	MAL8P1_29	PF3D7_0825000	conserved Plasmodium protein, unknown function	NVNNEHELVDTYS*DGKK	S985
	MAL8P1_29	PF3D7_0825000	conserved Plasmodium protein, unknown function	NVNNEHELVDTYS*DGKKKK	S985
	MAL8P1_26	PF3D7_0825300	conserved protein, unknown function	YKNNDS*EDNFLR	S98
	MAL8P1_23	PF3D7_0826100	E3 ubiquitin-protein ligase, putative	YFS*NSEESIKR	S1784
	MAL8P1_23	PF3D7_0826100	E3 ubiquitin-protein ligase, putative	KS*NSTNPAVANHVNNLTK	S1797
	MAL8P1_23	PF3D7_0826100	E3 ubiquitin-protein ligase, putative	SNS*TNPAVANHVNNLTK	S1799
	MAL8P1_23	PF3D7_0826100	E3 ubiquitin-protein ligase, putative	KMS*RDVQDNNLIK	S2055
	PF08_0020	PF3D7_0826500	ubiquitination-mediated degradation component, putative	ESDKNLLSTCKS*MPVNTTDSSTNNITTNR	S253
	PF08_0020	PF3D7_0826500	ubiquitination-mediated degradation component, putative	SVPYAHFHS*TIIQNSYSR	S331
	PF08_0020	PF3D7_0826500	ubiquitination-mediated degradation component, putative	NGS*LDEDLNRDER	S726
	PF08_0020	PF3D7_0826500	ubiquitination-mediated degradation component, putative	NGS*LDEDLNRDEREGINISNESNNR	S726
	PF08_0019	PF3D7_0826700	receptor for activated c kinase (RACK)	GVLEGGHS*DWVTSVSTPTDPK	S21
	PF08_0019	PF3D7_0826700	receptor for activated c kinase (RACK)	LIVWNINT*DDDSGEIGTAK	T54
	PF08_0019	PF3D7_0826700	receptor for activated c kinase (RACK)	LIVWNINT*DDDSGEIGTAKK	T54
	MAL8P1_20	PF3D7_0826900	conserved Plasmodium protein, unknown function	MNS*IKGS*AKELFK	S3|S7
	MAL8P1_20	PF3D7_0826900	conserved Plasmodium protein, unknown function	GNNNPNECPSNIITKPIS*NDKEK	S428
	MAL8P1_19	PF3D7_0827000	ATP-dependent RNA helicase DBP10, putative (DBP10)	YNNDISDNNDNNS*ENEEKQYNINMLK	S1174
	MAL8P1_19	PF3D7_0827000	ATP-dependent RNA helicase DBP10, putative (DBP10)	NYVLSNDVNEFMDTLTYQIS*DEEDENADIK	S934
	PF08_0016	PF3D7_0827300	conserved Plasmodium protein, unknown function	NVQS*IERDINK	S208
	PF08_0012	PF3D7_0827800	SET domain protein, putative (SET3)	VNNTNDIYNNENLNS*GDDAFKDCIQAINVDK	S1954
	PF08_0012	PF3D7_0827800	SET domain protein, putative (SET3)	KYS*NDNINVVNNMK	S32
	PF08_0012	PF3D7_0827800	SET domain protein, putative (SET3)	IINDEDNS*VSHFIK	S409
	MAL8P1_206	PF3D7_0831400	Plasmodium exported protein, unknown function	KCDDDQHS*ENQEHECDNDQHSENQEHECDNEQNDESK	S84
	MAL7P1_228	PF3D7_0831700	heat shock protein 70, putative (HSP70-x)	KFS*ETTVQSDMK	S108
	PFI0165c	PF3D7_0903400	DEAD/DEAH box helicase, putative	RGDATNDDNEDNIINS*NDDRLEVVSK	S628
	PFI0165c	PF3D7_0903400	DEAD/DEAH box helicase, putative	MKVLFDS*S*SEREDDEKDGDHEIVK	S823|S824
	PFI0165c	PF3D7_0903400	DEAD/DEAH box helicase, putative	VLFDS*S*SEREDDEKDGDHEIVK	S823|S824
	PFI0165c	PF3D7_0903400	DEAD/DEAH box helicase, putative	NNDIFEILDDHFDEDS*DRPEDMNSINEHGNKK	S898
	PFI0170w	PF3D7_0903500	conserved Plasmodium protein, unknown function	NIS*PTYNQQLNK	S1107
	PFI0170w	PF3D7_0903500	conserved Plasmodium protein, unknown function	NIS*PTYNQQLNKDQDK	S1107
	PFI0170w	PF3D7_0903500	conserved Plasmodium protein, unknown function	MSNLEEIIDSLQNAHKDDILS*EFANK	S1352
	PFI0170w	PF3D7_0903500	conserved Plasmodium protein, unknown function	GATTNESVSPS*KLEQTVNVVQNQK	S609
	PFI0170w	PF3D7_0903500	conserved Plasmodium protein, unknown function	TVSFS*PTSVFNKPFDLNFEK	S999
	PFI0175w-a	PF3D7_0903600.2	conserved Plasmodium protein, unknown function	YIHNVVEHLDKEES*DNEEK	S166
	PFI0175w-a	PF3D7_0903600.2	conserved Plasmodium protein, unknown function	YIHNVVEHLDKEES*DNEEKGLSEQNSK	S166
	PFI0180w	PF3D7_0903700	alpha tubulin 1	AYHEQLS*VSEITNSAFEPANMMAK	S287
	PFI0200c	PF3D7_0904100	adapter-related protein, putative	MLGLGGSCLS*KEFFDLAK	S10
	PFI0200c	PF3D7_0904100	adapter-related protein, putative	EFNRFPS*DNYHNK	S1114
	PFI0200c	PF3D7_0904100	adapter-related protein, putative	MAAALFNGLIS*NNSPLKDPIK	S1162
	PFI0200c	PF3D7_0904100	adapter-related protein, putative	LVDINVDNS*DHLNEITK	S1253
	PFI0200c	PF3D7_0904100	adapter-related protein, putative	SAS*NGNINMECLNLPNKEHIK	S476
	PFI0225w	PF3D7_0904600	ubiquitin specific protease, putative	NIYLS*PNISANEMNINNFNK	S1014
	PFI0235w	PF3D7_0904800	replication protein A1, small fragment	KIS*LVNLR	S123
	PFI0235w	PF3D7_0904800	replication protein A1, small fragment	ISQWYNNS*GKYEQFTNMR	S249
	PFI0235w	PF3D7_0904800	replication protein A1, small fragment	NILS*NDVTQTPDK	S263
	PFI0235w	PF3D7_0904800	replication protein A1, small fragment	NILS*NDVTQTPDKHYSISDVSDVLSK	S263
	PFI0240c	PF3D7_0904900	Cu2 -transporting ATPase, putative (CUP)	YYQDEEGNFNSNIPIKS*MSNISK	S1650
	PFI0240c	PF3D7_0904900	Cu2 -transporting ATPase, putative (CUP)	AFS*KDNNSNSIIANSQINSNDILQSVGK	S1659
	PFI0240c	PF3D7_0904900	Cu2 -transporting ATPase, putative (CUP)	AFS*KDNNSNSIIANSQINSNDILQSVGKENIK	S1659
	PFI0240c	PF3D7_0904900	Cu2 -transporting ATPase, putative (CUP)	DNNSNSIIANSQINS*NDILQSVGKENIK	S1675
	PFI0240c	PF3D7_0904900	Cu2 -transporting ATPase, putative (CUP)	ILLS*NDMYK	S340
	PFI0250c	PF3D7_0905100	nucleoporin NUP100/NSP100, putative (NUP100)	KKNVTINNNNNNNNNTSSSNHNNNYINHGASIFHSVS*DDDLLADKNYIK	S1400
	PFI0250c	PF3D7_0905100	nucleoporin NUP100/NSP100, putative (NUP100)	NVTINNNNNNNNNTSSSNHNNNYINHGASIFHSVS*DDDLLADKNYIK	S1400
	PFI0265c	PF3D7_0905400	high molecular weight rhoptry protein 3 (RhopH3)	KQDVLYETDKPQTMDEAS*YEETVDEDAHHVNEK	S736
	PFI0265c	PF3D7_0905400	high molecular weight rhoptry protein 3 (RhopH3)	KQDVLYETDKPQTMDEASYEETVDEDAHHVNEKQHS*AHFLDAIAEK	S754
	PFI0265c	PF3D7_0905400	high molecular weight rhoptry protein 3 (RhopH3)	KQDVLYETDKPQTMDEASYEETVDEDAHHVNEKQHS*AHFLDAIAEKDILEEK	S754
	PFI0265c	PF3D7_0905400	high molecular weight rhoptry protein 3 (RhopH3)	QHS*AHFLDAIAEK	S754
	PFI0265c	PF3D7_0905400	high molecular weight rhoptry protein 3 (RhopH3)	QHS*AHFLDAIAEKDILEEK	S754
	PFI0265c	PF3D7_0905400	high molecular weight rhoptry protein 3 (RhopH3)	GLEFYKS*SLKLDQLDKEKPK	S853
	PFI0265c	PF3D7_0905400	high molecular weight rhoptry protein 3 (RhopH3)	KGLEFYKS*SLK	S853
	PFI0285w	PF3D7_0905800	conserved Plasmodium protein, unknown function	HNS*NEASTNRQPFPQYGPINTPPSINKK	S694
	PFI0285w	PF3D7_0905800	conserved Plasmodium protein, unknown function	YINDNYYNNNSMIPNKYS*PDGR	S751
	PFI0285w	PF3D7_0905800	conserved Plasmodium protein, unknown function	YGNVS*PHINDPLINK	S775
	PFI0285w	PF3D7_0905800	conserved Plasmodium protein, unknown function	FTYDES*PFDNNINVK	S828
	PFI0345w	PF3D7_0907200	GTPase activator, putative	ESNSVHNIS*DEENPNHPNLK	S759
	PFI0345w	PF3D7_0907200	GTPase activator, putative	ESNSVHNIS*DEENPNHPNLKDHNNK	S759
	PFI0400c	PF3D7_0908300.1	conserved Plasmodium membrane protein, unknown function	YTT*PLCSETFNPYNLK	T280
	PFI0470w	PF3D7_0909700	FHA domain protein, putative	EFPNPPS*LYNCR	S601
	PFI0490c	PF3D7_0910100	Ran-binding protein, putative	KNS*ISDNFNSHDIDNK	S429
	PFI0495w	PF3D7_0910200	conserved Plasmodium protein, unknown function	KYS*DDINSLHIK	S824
	PFI0495w	PF3D7_0910200	conserved Plasmodium protein, unknown function	KVENYDFVLDIDKECT*PR	T1759
	PFI0500w	PF3D7_0910300	conserved Plasmodium protein, unknown function	LKDELNLDQYES*I	S431
	PFI0540w	PF3D7_0911100	conserved Plasmodium protein, unknown function	KIDS*YDNIDNNVHK	S432
	PFI0540w	PF3D7_0911100	conserved Plasmodium protein, unknown function	KIDS*YDNIDNNVHKDYSNIHK	S432
	PFI0540w	PF3D7_0911100	conserved Plasmodium protein, unknown function	QNS*EGWIKENDKYLDLSHR	S882
	PFI0580c	PF3D7_0911900	falstatin (ICP)	IFS*EEENTEVESAENNHTNSLNPNESCDQIIK	S228
	PFI0585c	PF3D7_0912000	conserved Plasmodium protein, unknown function	INLNNTNHITNKS*PSMDIIYQENNIGINHK	S1055
	PFI0590c	PF3D7_0912100	conserved Plasmodium protein, unknown function	FYNLQDEADHKNESFNFNGINGYKS*PEKK	S94
	PFI0610w	PF3D7_0912500	conserved Plasmodium protein, unknown function	NIISTDDNDS*YLSEEKKR	S198
	PFI0625c	PF3D7_0912800	tRNA 1-methyladenosine methyltransferase subunit, putative	NMES*IKNMESMENMK	S197
	PFI0645w	PF3D7_0913200	elongation factor 1-beta (EF-1beta)	ASNASLLNVKGEEDYHNLNS*FFESHSYVDNYSVGFK	S21
	PFI0650c	PF3D7_0913300	conserved Plasmodium protein, unknown function	KINT*IEDIVR	T347
	PFI0675w	PF3D7_0913800	conserved Plasmodium protein, unknown function	HTEDVQNVQNVQNEQNEQNEQNEQNEQNEVVQISEKKS*ERPIAK	S53
	PFI0700c	PF3D7_0914300	met-10 like protein, putative	SLSHVFNDNS*PEQYR	S220
	PFI0700c	PF3D7_0914300	met-10 like protein, putative	QQQVGNIIMCNSNS*PEQYR	S243
	PFI0705w	PF3D7_0914400	conserved Plasmodium protein, unknown function	TNAGTTDLSWLPS*DADEQLALGFK	S14
	PFI0705w	PF3D7_0914400	conserved Plasmodium protein, unknown function	IVNS*DTHNIINGSFNSPYIGNVPLGEK	S159
	PFI0705w	PF3D7_0914400	conserved Plasmodium protein, unknown function	SRLS*YEQFNQFLSNIK	S198
	PFI0705w	PF3D7_0914400	conserved Plasmodium protein, unknown function	SRLS*YEQFNQFLSNIKK	S198
	PFI0710c	PF3D7_0914500	conserved Plasmodium protein, unknown function	LAENCGFVFLS*NEHTK	S297
	PFI0710c	PF3D7_0914500	conserved Plasmodium protein, unknown function	MNS*DDDKENQKDVFR	S3
	PFI0720w	PF3D7_0914700	transporter, putative	ASDVSKENIS*QLK	S11
	PFI0720w	PF3D7_0914700	transporter, putative	S*TNNKSTMQGQDNIQINSER	S238
	PFI0720w	PF3D7_0914700	transporter, putative	S*TMQGQDNIQINSER	S243
	PFI0720w	PF3D7_0914700	transporter, putative	STMQGQDNIQINS*ERATGSSMTDKK	S255
	PFI0720w	PF3D7_0914700	transporter, putative	NNNNNNNNNNNGIFQEMENLES*GKR	S289
	PFI0720w	PF3D7_0914700	transporter, putative	NNNNNNNNNNNGIFQEMENLESGKRS*SINISDR	S293
	PFI0720w	PF3D7_0914700	transporter, putative	NS*LSKPQNNNNNNTSLLEYIK	S302
	PFI0720w	PF3D7_0914700	transporter, putative	SSINISDRNS*LSKPQNNNNNNTSLLEYIK	S302
	PFI0755c	PF3D7_0915400	6-phosphofructokinase (PFK9)	TVS*VLLR	S24
	PFI0755c	PF3D7_0915400	6-phosphofructokinase (PFK9)	RDS*GMINCLMEK	S57
	PFI0755c	PF3D7_0915400	6-phosphofructokinase (PFK9)	LTS*KKFLEEK	S69
	PFI0755c	PF3D7_0915400	6-phosphofructokinase (PFK9)	LTS*KKFLEEKESK	S69
	PFI0755c	PF3D7_0915400	6-phosphofructokinase (PFK9)	SNTS*DVLSSEPVNQGFYEQHASSYK	S752
	PFI0755c	PF3D7_0915400	6-phosphofructokinase (PFK9)	FLEEKES*KNS*FYLVDNENMK	S78|S81
	PFI0805w	PF3D7_0916400	conserved Plasmodium protein, unknown function	KHEHISNNNS*LDKTIESDDKNGK	S1781
	PFI0820c	PF3D7_0916700	RNA-binding protein musashi, putative (HoMu)	YFES*FGEIEDGIIVR	S163
	PFI0820c	PF3D7_0916700	RNA-binding protein musashi, putative (HoMu)	S*VEEHNIDDKS*LRDEDNK	S24|S34
	PFI0820c	PF3D7_0916700	RNA-binding protein musashi, putative (HoMu)	GYGFLTFSS*PR	S273
	PFI0820c	PF3D7_0916700	RNA-binding protein musashi, putative (HoMu)	TS*EENINYNSNNSNENSVQDKK	S3
	PFI0820c	PF3D7_0916700	RNA-binding protein musashi, putative (HoMu)	SVEEHNIDDKS*LRDEDNKSIK	S34
	PFI0820c	PF3D7_0916700	RNA-binding protein musashi, putative (HoMu)	SLRDEDNKS*IK	S42
	PFI0820c	PF3D7_0916700	RNA-binding protein musashi, putative (HoMu)	GDEEEHDEKS*LGEDNKS*VKDDESEAEK	S82|S89
	PFI0820c	PF3D7_0916700	RNA-binding protein musashi, putative (HoMu)	SLGEDNKS*VKDDESEAEK	S89
	PFI0820c	PF3D7_0916700	RNA-binding protein musashi, putative (HoMu)	SLGEDNKS*VKDDESEAEKLR	S89
	PFI0820c	PF3D7_0916700	RNA-binding protein musashi, putative (HoMu)	SVKDDES*EAEKLR	S95
	PFI0820c	PF3D7_0916700	RNA-binding protein musashi, putative (HoMu)	SVKDDES*EAEKLRR	S95
	PFI0820c	PF3D7_0916700	RNA-binding protein musashi, putative (HoMu)	NIPFST*RDEQFLK	T152
	PFI0820c	PF3D7_0916700	RNA-binding protein musashi, putative (HoMu)	SSHT*LDNKELQVR	T203
	PFI0830c	PF3D7_0917000	conserved Plasmodium protein, unknown function	NLNES*IDETNEQQTK	S1370
	PFI0830c	PF3D7_0917000	conserved Plasmodium protein, unknown function	MTTNEILNEINNNNNNDNDNNNKDNS*PVNR	S1596
	PFI0830c	PF3D7_0917000	conserved Plasmodium protein, unknown function	NESKEEINSIKEDTHLDNYQHNNS*IK	S1748
	PFI0860c	PF3D7_0917600	pre-mRNA-splicing factor ATP-dependent RNA helicase PRP43, putative (PRP43)	S*EEEDNQSNNISLER	S2
	PFI0875w	PF3D7_0917900	heat shock protein 70 (Hsp70-2)	IEVTFTVDKNGILHVEAEDKGT*GK	T514
	PFI0875w	PF3D7_0917900	heat shock protein 70 (Hsp70-2)	NGILHVEAEDKGT*GK	T514
	PFI0875w	PF3D7_0917900	heat shock protein 70 (Hsp70-2)	NGILHVEAEDKGT*GKSR	T514
	PFI0895c	PF3D7_0918300	eukaryotic translation initiation factor 3 subunit 5, putative	TMNS*LLKDKIPQHFDILPHTTIK	S13
	PFI0915w	PF3D7_0918700	conserved Plasmodium protein, unknown function	KIS*NVNNNINNINNTLIHK	S503
	PFI0925w	PF3D7_0918900	gamma-glutamylcysteine synthetase (gammaGCS)	TIYEES*MDNTVEFAK	S1047
	PFI0925w	PF3D7_0918900	gamma-glutamylcysteine synthetase (gammaGCS)	KFDS*KGKVEFIENAK	S176
	PFI0925w	PF3D7_0918900	gamma-glutamylcysteine synthetase (gammaGCS)	KTDS*LFECEVFKPEQTNK	S338
	PFI0925w	PF3D7_0918900	gamma-glutamylcysteine synthetase (gammaGCS)	EKDNT*PRS*CNDYNNVNDSSNTQDIFISSLK	T309|S312
	PFI0930c	PF3D7_0919000	nucleosome assembly protein (NAPS)	EGKNPIAAVTHNRS*DLDNEIPK	S174
	PFI0930c	PF3D7_0919000	nucleosome assembly protein (NAPS)	NPIAAVTHNRS*DLDNEIPK	S174
	PFI0930c	PF3D7_0919000	nucleosome assembly protein (NAPS)	WKEGKNPIAAVTHNRS*DLDNEIPK	S174
	PFI0930c	PF3D7_0919000	nucleosome assembly protein (NAPS)	DRSENS*VENTDPK	S6
	PFI0930c	PF3D7_0919000	nucleosome assembly protein (NAPS)	DRS*ENS*VENTDPKHTK	S6|S9
	PFI0930c	PF3D7_0919000	nucleosome assembly protein (NAPS)	RDRS*ENS*VENTDPK	S6|S9
	PFI0970c	PF3D7_0919800	TLD domain containing protein	NIS*FELPKEER	S582
	PFI0970c	PF3D7_0919800	TLD domain containing protein	KNS*MNDINDLK	S709
	PFI0975c	PF3D7_0919900	regulator of chromosome condensation, putative	NNFGVTPSLDSIIKFS*DEEKEQIYNK	S1259
	PFI0975c	PF3D7_0919900	regulator of chromosome condensation, putative	KYINASNLEHVNS*NGINKK	S3073
	PFI0975c	PF3D7_0919900	regulator of chromosome condensation, putative	YINASNLEHVNS*NGINKK	S3073
	PFI0975c	PF3D7_0919900	regulator of chromosome condensation, putative	ELSS*YDIKNNMSNNEK	S3094
	PFI1000w	PF3D7_0920400	conserved Plasmodium protein, unknown function	MNS*LKNINNVDNFNIDADDIFHLTK	S989
	PFI1020c	PF3D7_0920800	inosine-5'-monophosphate dehydrogenase	GMGS*MEAMYNK	S399
	PFI1040c	PF3D7_0921200	conserved Plasmodium membrane protein, unknown function	STNCHTNS*DTNNDTNNDTQNNHHLFISTK	S1663
	PFI1060w	PF3D7_0921600	tetratricopeptide repeat family protein, putative	NDNHKEIEKYNS*DTENKDVNK	S129
	PFI1060w	PF3D7_0921600	tetratricopeptide repeat family protein, putative	KKS*EENLHAELLR	S1549
	PFI1060w	PF3D7_0921600	tetratricopeptide repeat family protein, putative	HYNS*VDISNEGSNLDSIIHK	S503
	PFI1075w	PF3D7_0921900	conserved Plasmodium protein, unknown function	NVKDDGNNS*SENEVGGNNDVSSLNNDCVK	S21
	PFI1075w	PF3D7_0921900	conserved Plasmodium protein, unknown function	KNVKDDGNNS*S*ENEVGGNNDVSSLNNDCVK	S21|S22
	PFI1085w	PF3D7_0922100	ubiquitin-like protein, putative	NSTYHNS*TSNMNINADMYGSTNNVNNNANR	S1003
	PFI1085w	PF3D7_0922100	ubiquitin-like protein, putative	NFLPYVS*DNKNMILR	S1061
	PFI1085w	PF3D7_0922100	ubiquitin-like protein, putative	TNLQQEFEDYYKNFLPYVS*DNKNMILR	S1061
	PFI1085w	PF3D7_0922100	ubiquitin-like protein, putative	GKQS*MHDNINENDHNNEYNNNNNNNNNEYDNNNNNPFVQLDK	S1117
	PFI1085w	PF3D7_0922100	ubiquitin-like protein, putative	KNNLHNENAS*NKLNENTGNDADHIQNEDNK	S1232
	PFI1085w	PF3D7_0922100	ubiquitin-like protein, putative	GNVNDDFVNDNFIYYDSNIDDIYDKS*DEEKER	S1299
	PFI1085w	PF3D7_0922100	ubiquitin-like protein, putative	GSS*NSTSNFIQNGK	S293
	PFI1085w	PF3D7_0922100	ubiquitin-like protein, putative	GSS*NSTSNFIQNGKK	S293
	PFI1085w	PF3D7_0922100	ubiquitin-like protein, putative	DNFHNKNS*VDLHR	S357
	PFI1085w	PF3D7_0922100	ubiquitin-like protein, putative	IYDEEQDDKHKDNFHNKNS*VDLHR	S357
	PFI1085w	PF3D7_0922100	ubiquitin-like protein, putative	DDVS*EICDNEK	S616
	PFI1085w	PF3D7_0922100	ubiquitin-like protein, putative	DDVS*EICDNEKDIK	S616
	PFI1085w	PF3D7_0922100	ubiquitin-like protein, putative	DDVS*EICDNEKDIKLEDYLK	S616
	PFI1085w	PF3D7_0922100	ubiquitin-like protein, putative	HIYQRDDVS*EICDNEK	S616
	PFI1085w	PF3D7_0922100	ubiquitin-like protein, putative	HIYQRDDVS*EICDNEKDIK	S616
	PFI1085w	PF3D7_0922100	ubiquitin-like protein, putative	HIYQRDDVS*EICDNEKDIKLEDYLK	S616
	PFI1085w	PF3D7_0922100	ubiquitin-like protein, putative	SKHIYQRDDVS*EICDNEKDIK	S616
	PFI1085w	PF3D7_0922100	ubiquitin-like protein, putative	NIYNNNTVDLNNS*NNIYNPNIATSK	S686
	PFI1085w	PF3D7_0922100	ubiquitin-like protein, putative	NIVDMSNLIKNS*NECYSGGIEDSYFSK	S710
	PFI1085w	PF3D7_0922100	ubiquitin-like protein, putative	NSNECYS*GGIEDSYFSK	S715
	PFI1085w	PF3D7_0922100	ubiquitin-like protein, putative	NNQLIRNDS*LRR	S748
	PFI1085w	PF3D7_0922100	ubiquitin-like protein, putative	CLNDVNDS*EYNNVEINIPWR	S807
	PFI1085w	PF3D7_0922100	ubiquitin-like protein, putative	YPGS*INHEFLR	S931
	PFI1090w	PF3D7_0922200	S-adenosylmethionine synthetase (SAMS)	SPELIGAGDQGIMFGYAT*DET*ENYMPLTHHYATLLGK	T136|T139
	PFI1105w	PF3D7_0922500	phosphoglycerate kinase (PGK)	IGTSLFDEAGS*KIVGEIMEK	S262
	PFI1105w	PF3D7_0922500	phosphoglycerate kinase (PGK)	MLGNKLS*ISDLK	S7
	PFI1105w	PF3D7_0922500	phosphoglycerate kinase (PGK)	MLGNKLS*ISDLKDIK	S7
	PFI1120c	PF3D7_0922800	conserved Plasmodium protein, unknown function	QVHPNIYYNNCLS*DVHEKNDR	S164
	PFI1120c	PF3D7_0922800	conserved Plasmodium protein, unknown function	IHHSVHNYNPTEQSST*CEK	T2305
	PFI1150w	PF3D7_0923400	conserved Plasmodium protein, unknown function	KIS*PSIINR	S270
	PFI1150w	PF3D7_0923400	conserved Plasmodium protein, unknown function	KIS*PSIINRDDTNMDK	S270
	PFI1150w	PF3D7_0923400	conserved Plasmodium protein, unknown function	KIS*PSIINRDDTNMDKNYIMSR	S270
	PFI1150w	PF3D7_0923400	conserved Plasmodium protein, unknown function	RRS*NNNNVISHYEFDKPCEK	S311
	PFI1150w	PF3D7_0923400	conserved Plasmodium protein, unknown function	TQSYRS*YEYKLEHIMK	S77
	PFI1150w	PF3D7_0923400	conserved Plasmodium protein, unknown function	TLNRPS*VDEFDEYINKK	S899
	PFI1175c	PF3D7_0923900	RNA binding protein, putative	TALS*LSESFFK	S130
	PFI1175c	PF3D7_0923900	RNA binding protein, putative	VQVDDINNIDKEFS*DLQK	S36
	PFI1200w	PF3D7_0924400	conserved Plasmodium protein, unknown function	EGNYFDKPLDNMNS*NELER	S1191
	PFI1200w	PF3D7_0924400	conserved Plasmodium protein, unknown function	SVDSNMCVDTNS*KDNLLNTPGIR	S642
	PFI1200w	PF3D7_0924400	conserved Plasmodium protein, unknown function	NIIYNNNNNNIMNGVENYNYS*PNKNIQEGNASSK	S744
	PFI1260c	PF3D7_0925700	histone deacetylase (HDAC1)	HIEHAPGVQFSYVPPDFFNS*DIDDESDKNQYELK	S391
	PFI1260c	PF3D7_0925700	histone deacetylase (HDAC1)	NYDDDFFDLS*DRDQSIVPY	S440
	PFI1280c	PF3D7_0926100	protein kinase, putative	YNSS*INLEDQKK	S1176
	PFI1280c	PF3D7_0926100	protein kinase, putative	LNS*NHLHNGDYAFTDFLLNNK	S195
	PFI1280c	PF3D7_0926100	protein kinase, putative	NMDCHNYIINQHS*NSIPEK	S2670
	PFI1280c	PF3D7_0926100	protein kinase, putative	HSHINDNKQNS*YDVEQGNYK	S2727
	PFI1280c	PF3D7_0926100	protein kinase, putative	YISNSS*DLTK	S2741
	PFI1280c	PF3D7_0926100	protein kinase, putative	YNTNQHSDS*NKNTNNIVNINHEYYK	S515
	PFI1280c	PF3D7_0926100	protein kinase, putative	EKNS*DHFIDVEEGIR	S782
	PFI1280c	PF3D7_0926100	protein kinase, putative	HSNS*LENNYINVENAR	S900
	PFI1280c	PF3D7_0926100	protein kinase, putative	NVVST*MDILNNVHNINNMNSVNNCVR	T1475
	PFI1295c	PF3D7_0926400	monocarboxylate transporter, putative	YNTNTDS*NNIDIK	S275
	PFI1295c	PF3D7_0926400	monocarboxylate transporter, putative	YNTNTDS*NNIDIKNDNSR	S275
	PFI1295c	PF3D7_0926400	monocarboxylate transporter, putative	GNS*LFGMLTLDR	S322
	PFI1315c	PF3D7_0926800	conserved Plasmodium protein, unknown function	TINQNENKNDEEIINVNNFYLS*DNEKKEENTNIINDK	S101
	PFI1315c	PF3D7_0926800	conserved Plasmodium protein, unknown function	LNNS*RNDYHENNLINIK	S925
	PFI1355w	PF3D7_0927600	conserved Plasmodium protein, unknown function	VTNNIATHKEEQNNDLSVFS*SNEES*NPNNNNSNYILR	S244|S249
	PFI1355w	PF3D7_0927600	conserved Plasmodium protein, unknown function	LEDDPAT*PNAYEDITNAK	T565
	PFI1355w	PF3D7_0927600	conserved Plasmodium protein, unknown function	YQDRLEDDPAT*PNAYEDITNAK	T565
	PFI1385c	PF3D7_0928200	conserved Plasmodium protein, unknown function	GGS*FENTNYTNDCLLYIYK	S218
	PFI1390w	PF3D7_0928300	conserved Plasmodium protein, unknown function	NKENNTCS*PSIYER	S127
	PFI1435w	PF3D7_0929200	RNA binding protein, putative	NKIDMS*LDELIEKENIK	S10
	PFI1475w	PF3D7_0930300	merozoite surface protein 1 (MSP1)	LLS*TGLVQNFPNTIISK	S1582
	PFI1475w	PF3D7_0930300	merozoite surface protein 1 (MSP1)	LLS*TGLVQNFPNTIIS*KLIEGK	S1582|S1595
	PFI1475w	PF3D7_0930300	merozoite surface protein 1 (MSP1)	SNT*SSGASPPADASDSDAK	T122
	PFI1485c	PF3D7_0930500	diacylglycerol kinase, putative (DGK1)	IWKDDELEKNYYS*DFEKENNK	S1118
	PFI1485c	PF3D7_0930500	diacylglycerol kinase, putative (DGK1)	NYYS*DFEKENNK	S1118
	PFI1485c	PF3D7_0930500	diacylglycerol kinase, putative (DGK1)	FINRNENAS*DYANNIYK	S1248
	PFI1485c	PF3D7_0930500	diacylglycerol kinase, putative (DGK1)	NENAS*DYANNIYK	S1248
	PFI1500w	PF3D7_0930800	conserved Plasmodium membrane protein, unknown function	SNS*LLHFK	S191
	PFI1500w	PF3D7_0930800	conserved Plasmodium membrane protein, unknown function	KENNS*S*THNEHEENVQNTYELKK	S541|S542
	PFI1525w	PF3D7_0931400	conserved Plasmodium protein, unknown function	LKS*ENDMDENNITSCEK	S76
	PFI1525w	PF3D7_0931400	conserved Plasmodium protein, unknown function	TIEDAISWIELLDETENMT*DEELKDVNTK	T50
	PFI1525w	PF3D7_0931400	conserved Plasmodium protein, unknown function	TIEDAISWIELLDETENMT*DEELKDVNTKDEEK	T50
	PFI1555w	PF3D7_0932000	conserved Plasmodium protein, unknown function	SFCSEKS*AEILSESK	S30
	PFI1565w	PF3D7_0932200	profilin, putative (PFN)	AEEYS*WDSYLNDR	S6
	PFI1590c	PF3D7_0932800	conserved Plasmodium protein, unknown function	DALLTLSS*DGMDITNK	S736
	PFI1620c	PF3D7_0933500	conserved Plasmodium protein, unknown function	NNHNYISDDS*YQNHDNYIDYINYYINYK	S1404
	PFI1640c	PF3D7_0933900	conserved Plasmodium protein, unknown function	LIEHNGS*PNYTSNK	S179
	PFI1685w	PF3D7_0934800	cAMP-dependent protein kinase catalytic subunit (PKAc)	T*YTLCGTPEYIAPEILLNVGHGK	T187
	PFI1700c	PF3D7_0935200	sec-1 family protein	KLDNENLINLENEDISKPYFKS*PK	S444
	PFI1700c	PF3D7_0935200	sec-1 family protein	REDS*YFSINNNDDKIK	S527
	PFI1735c	PF3D7_0935900	ring-exported protein 1 (REX1)	SGAPYKS*EEEHAEQQNYYGEHHGDYEDKNEYHGK	S143
	PFI1735c	PF3D7_0935900	ring-exported protein 1 (REX1)	KIS*KLEDMQSPFDYKR	S19
	PFI1735c	PF3D7_0935900	ring-exported protein 1 (REX1)	ADYS*S*NEEETPKEEK	S5|S6
	PFI1735c	PF3D7_0935900	ring-exported protein 1 (REX1)	GSS*TSDKNTTENQLNAEAQSEVKPQWQK	S593
	PFI1735c	PF3D7_0935900	ring-exported protein 1 (REX1)	ADYSS*NEEETPKEEKK	S6
	PFI1740c-b	PF3D7_0936000	ring-exported protein 2 (REX2)	LTNMNDS*YDAK	S77
	PFI1740c-b	PF3D7_0936000	ring-exported protein 2 (REX2)	LTNMNDS*YDAKNSGFAEQYDQQQH	S77
	PFI1780w	PF3D7_0936800	Plasmodium exported protein (PHISTc), unknown function	KNEEKS*LSDEINK	S85
	PFI1780w	PF3D7_0936800	Plasmodium exported protein (PHISTc), unknown function	KNEEKS*LSDEINKCDMK	S85
	PF10_0025	PF3D7_1002100	PF70 protein (PF70)	GSS*EGETSSNEKQEESNVATK	S508
	PF10_0025	PF3D7_1002100	PF70 protein (PF70)	KPS*KYTLNLDSPLLK	S529
	PF10_0028	PF3D7_1002400.1	RNA binding protein, putative	EAHSES*EEPVHKNDGSTLYVSNLSSK	S10
	PF10_0028	PF3D7_1002400.1	RNA binding protein, putative	S*IDNKYYR	S182
	PF10_0028	PF3D7_1002400.1	RNA binding protein, putative	S*S*KEAHSES*EEPVHKNDGSTLYVSNLSSK	S2|S3|S10
	PF10_0033	PF3D7_1002900	conserved Plasmodium protein, unknown function	AQIDGIKS*SELELFK	S18
	PF10_0033	PF3D7_1002900	conserved Plasmodium protein, unknown function	HIESLGS*YK	S63
	PF10_0033	PF3D7_1002900	conserved Plasmodium protein, unknown function	IKPLS*YDSSDKSDQSLR	S70
	PF10_0038	PF3D7_1003500	40S ribosomal protein S20e, putative	ITTRKS*PCGEGTNTWDRFELR	S67
	PF10_0039	PF3D7_1003600	membrane skeletal protein IMC1-related (ALV5)	SSNS*FQKLDNIDAK	S10
	PF10_0039	PF3D7_1003600	membrane skeletal protein IMC1-related (ALV5)	FKQIEDS*EEIIKYVPR	S146
	PF10_0039	PF3D7_1003600	membrane skeletal protein IMC1-related (ALV5)	YVPRNS*KNIDWEDEYKK	S157
	PF10_0039	PF3D7_1003600	membrane skeletal protein IMC1-related (ALV5)	GLQRYS*LDQNNIYQQANSFNQFNENAYNQNAFNR	S179
	PF10_0039	PF3D7_1003600	membrane skeletal protein IMC1-related (ALV5)	YS*LDQNNIYQQANSFNQFNENAYNQNAFNR	S179
	PF10_0039	PF3D7_1003600	membrane skeletal protein IMC1-related (ALV5)	GLQRYS*LDQNNIYQQANS*FNQFNENAYNQNAFNRS*YELLNK	S179|S191|S208
	PF10_0039	PF3D7_1003600	membrane skeletal protein IMC1-related (ALV5)	YSLDQNNIYQQANS*FNQFNENAYNQNAFNRS*YELLNK	S191|S208
	PF10_0039	PF3D7_1003600	membrane skeletal protein IMC1-related (ALV5)	S*YELLNK	S208
	PF10_0039	PF3D7_1003600	membrane skeletal protein IMC1-related (ALV5)	QSS*VKS*QNNASGENFSQMNFYNQYSGANFEQER	S217|S220
	PF10_0039	PF3D7_1003600	membrane skeletal protein IMC1-related (ALV5)	SQNNAS*GENFSQMNFYNQYSGANFEQER	S225
	PF10_0039	PF3D7_1003600	membrane skeletal protein IMC1-related (ALV5)	S*IQASNFEPSGSMQLK	S248
	PF10_0039	PF3D7_1003600	membrane skeletal protein IMC1-related (ALV5)	SIQASNFEPS*GSMQLKR	S257
	PF10_0039	PF3D7_1003600	membrane skeletal protein IMC1-related (ALV5)	RLS*SEEIKPAGCCSAACT	S266
	PF10_0039	PF3D7_1003600	membrane skeletal protein IMC1-related (ALV5)	ADS*IKSSNSFQK	S4
	PF10_0039	PF3D7_1003600	membrane skeletal protein IMC1-related (ALV5)	ADS*IKSSNS*FQKLDNIDAK	S4|S10
	PF10_0041	PF3D7_1003800	U5 small nuclear ribonuclear protein, putative	NIYDEKDDS*HDDNDDGDNMENHMNGIENK	S925
	PF10_0041	PF3D7_1003800	U5 small nuclear ribonuclear protein, putative	NIYDEKDDS*HDDNDDGDNMENHMNGIENKK	S925
	PF10_0043	PF3D7_1004000	60S ribosomal protein L13, putative	KGPLHLREPS*KILWR	S76
	PF10_0045	PF3D7_1004200	conserved Plasmodium membrane protein, unknown function	NGNNQHDHDHDHHHHNNNNNEEESIS*DNNNSHIK	S1481
	PF10_0045	PF3D7_1004200	conserved Plasmodium membrane protein, unknown function	MNS*KVESNTCDDKSFINNIR	S2206
	PF10_0046	PF3D7_1004300	zinc finger, C3HC4 type, putative	AIDITNIPFNS*PGR	S294
	PF10_0046	PF3D7_1004300	zinc finger, C3HC4 type, putative	NVNS*DHMESNINDSGVSLGGPK	S905
	PF10_0046	PF3D7_1004300	zinc finger, C3HC4 type, putative	TKNVNS*DHMESNINDSGVSLGGPK	S905
	PF10_0046	PF3D7_1004300	zinc finger, C3HC4 type, putative	EKRAS*FEINTGK	S941
	PF10_0046	PF3D7_1004300	zinc finger, C3HC4 type, putative	RAS*FEINTGK	S941
	PF10_0047	PF3D7_1004400	RNA binding protein, putative	ENHS*TNNNNYNNNYINKDNNK	S173
	PF10_0047	PF3D7_1004400	RNA binding protein, putative	YERENHS*TNNNNYNNNYINK	S173
	PF10_0047	PF3D7_1004400	RNA binding protein, putative	YERENHS*TNNNNYNNNYINKDNNK	S173
	PF10_0047	PF3D7_1004400	RNA binding protein, putative	KDFS*HRVPQSGAIR	S303
	PF10_0047	PF3D7_1004400	RNA binding protein, putative	KDFS*HRVPQSGAIRR	S303
	PF10_0047	PF3D7_1004400	RNA binding protein, putative	IFVGNIS*SSAREEDVR	S339
	PF10_0047	PF3D7_1004400	RNA binding protein, putative	YEKYEKS*DNTS*HGNKLDNHMK	S34|S38
	PF10_0047	PF3D7_1004400	RNA binding protein, putative	IFVGNISS*SAREEDVRR	S340
	PF10_0047	PF3D7_1004400	RNA binding protein, putative	FAFIEYYKAS*HALNALEK	S375
	PF10_0047	PF3D7_1004400	RNA binding protein, putative	FAFIEYYKAS*HALNALEKENGK	S375
	PF10_0047	PF3D7_1004400	RNA binding protein, putative	SHFHLKVS*R	S421
	PF10_0047	PF3D7_1004400	RNA binding protein, putative	NYS*PPNFSNESIER	S425
	PF10_0047	PF3D7_1004400	RNA binding protein, putative	NYS*PPNFSNESIERR	S425
	PF10_0047	PF3D7_1004400	RNA binding protein, putative	EVGS*VSYANIVDDYHSK	S465
	PF10_0047	PF3D7_1004400	RNA binding protein, putative	SFYGRS*VDVIR	S508
	PF10_0047	PF3D7_1004400	RNA binding protein, putative	S*MSMIDRDNTYDER	S599
	PF10_0047	PF3D7_1004400	RNA binding protein, putative	HDIS*RSREEMIGIIGR	S64
	PF10_0047	PF3D7_1004400	RNA binding protein, putative	RHDIS*RS*REEMIGIIGR	S64|S66
	PF10_0047	PF3D7_1004400	RNA binding protein, putative	ILKS*SEEVGEHTNSIINEDINKDQTDIIDEK	S649
	PF10_0047	PF3D7_1004400	RNA binding protein, putative	ILKS*SEEVGEHTNSIINEDINKDQTDIIDEKEK	S649
	PF10_0047	PF3D7_1004400	RNA binding protein, putative	S*REEMIGIIGR	S66
	PF10_0047	PF3D7_1004400	RNA binding protein, putative	EKGGDENIS*LKNYK	S685
	PF10_0047	PF3D7_1004400	RNA binding protein, putative	GGDENIS*LKNYK	S685
	PF10_0047	PF3D7_1004400	RNA binding protein, putative	ENVDHDYENVIES*NRGK	S706
	PF10_0047	PF3D7_1004400	RNA binding protein, putative	NKKENVDHDYENVIES*NRGK	S706
	PF10_0047	PF3D7_1004400	RNA binding protein, putative	LQEGS*VCRSTKDIDEDNYNNEETK	S745
	PF10_0047	PF3D7_1004400	RNA binding protein, putative	ST*KDIDEDNYNNEETK	S749
	PF10_0047	PF3D7_1004400	RNA binding protein, putative	NEEEGYDDDTYTS*ERDKS*MNEK	S788|S793
	PF10_0047	PF3D7_1004400	RNA binding protein, putative	ITRVS*EESTTK	S840
	PF10_0047	PF3D7_1004400	RNA binding protein, putative	VDTRES*DEDDLMENEQWTDSK	S852
	PF10_0047	PF3D7_1004400	RNA binding protein, putative	VDTRES*DEDDLMENEQWTDSKK	S852
	PF10_0047	PF3D7_1004400	RNA binding protein, putative	ICVIKNNS*PHND	S876
	PF10_0047	PF3D7_1004400	RNA binding protein, putative	KST*RS*MSMIDRDNTYDER	T597|S599
	PF10_0047	PF3D7_1004400	RNA binding protein, putative	SSEEVGEHT*NSIINEDINKDQTDIIDEK	T657
	PF10_0054	PF3D7_1005100	conserved protein, unknown function	GNPYYTS*DHDEDQTDLENKNDQNKK	S90
	PF10_0057	PF3D7_1005500	regulator of nonsense transcripts, putative	IKEENYFS*EDTQQK	S39
	PF10_0057a	PF3D7_1005600	DnaJ protein, putative	KKHFT*DDDNISSVHDVKR	T433
	PF10_0063	PF3D7_1006200	DNA/RNA-binding protein Alba 3 (ALBA3)	ASTEEVSQERS*ENSIQVSMTK	S12
	PF10_0063	PF3D7_1006200	DNA/RNA-binding protein Alba 3 (ALBA3)	AS*TEEVSQER	S3
	PF10_0063	PF3D7_1006200	DNA/RNA-binding protein Alba 3 (ALBA3)	MFT*GNEEKNPFDEVIITGLGNATK	T36
	PF10_0068	PF3D7_1006800	RNA binding protein, putative	ADLKNEDNS*SKELIGVVIMENEYEAK	S205
	PF10_0068	PF3D7_1006800	RNA binding protein, putative	LIFVREDREENS*GNFEK	S92
	PF10_0068	PF3D7_1006800	RNA binding protein, putative	LIFVREDREENS*GNFEKR	S92
	PF10_0070	PF3D7_1007000	conserved Plasmodium membrane protein, unknown function	NATYS*DDEIYQVNK	S239
	PF10_0070	PF3D7_1007000	conserved Plasmodium membrane protein, unknown function	NATYS*DDEIYQVNKDLK	S239
	PF10_0071	PF3D7_1007200	rhoGAP GTPase, putative	RLS*FDHSIK	S539
	PF10_0075	PF3D7_1007700	transcription factor with AP2 domain(s) (ApiAP2)	ALYDS*DMDENTNQLHNNEHHTNQHHANVHHHK	S388
	PF10_0075	PF3D7_1007700	transcription factor with AP2 domain(s) (ApiAP2)	KLS*EESQMLLDDMEQTLCR	S735
	PF10_0075	PF3D7_1007700	transcription factor with AP2 domain(s) (ApiAP2)	RKLS*EESQMLLDDMEQTLCR	S735
	PF10_0075	PF3D7_1007700	transcription factor with AP2 domain(s) (ApiAP2)	NLLTLNSENALEMMIDQNS*IDNDDSNIHQHMK	S857
	PF10_0075	PF3D7_1007700	transcription factor with AP2 domain(s) (ApiAP2)	LLNS*DAGQDS*ENEFSPTKR	S907|S913
	PF10_0075	PF3D7_1007700	transcription factor with AP2 domain(s) (ApiAP2)	LLNSDAGQDS*ENEFSPTK	S913
	PF10_0075	PF3D7_1007700	transcription factor with AP2 domain(s) (ApiAP2)	ASALT*PVEGVR	T942
	PF10_0075	PF3D7_1007700	transcription factor with AP2 domain(s) (ApiAP2)	ASALT*PVEGVRFDPYSYSWFAK	T942
	PF10_0077	PF3D7_1007900	eukaryotic translation initiation factor 3 subunit 7, putative	DINKNS*NDVNAFEEELQFQTVDLR	S68
	PF10_0078	PF3D7_1008000	histone deacetylase, putative	QNNS*DVVIIGYK	S151
	PF10_0079	PF3D7_1008100	conserved Plasmodium protein, unknown function	LKDNMNNS*KNNSQNLTNTDIK	S1031
	PF10_0079	PF3D7_1008100	conserved Plasmodium protein, unknown function	NVDS*FDEHIVINK	S1123
	PF10_0079	PF3D7_1008100	conserved Plasmodium protein, unknown function	NNNIEEKDTS*SFEHNEK	S1142
	PF10_0079	PF3D7_1008100	conserved Plasmodium protein, unknown function	YINPTNNGINSNTDNINNIKS*PINK	S1340
	PF10_0079	PF3D7_1008100	conserved Plasmodium protein, unknown function	NELHESPGNTYDS*NDEFLSK	S1705
	PF10_0079	PF3D7_1008100	conserved Plasmodium protein, unknown function	HNS*NENLNINHNNYK	S1715
	PF10_0079	PF3D7_1008100	conserved Plasmodium protein, unknown function	KFNS*NNFFLHNDTK	S2336
	PF10_0079	PF3D7_1008100	conserved Plasmodium protein, unknown function	EHSSIHLYQLS*DVNQKEEK	S2689
	PF10_0079	PF3D7_1008100	conserved Plasmodium protein, unknown function	IGES*ENDYEGEREFLELENSNR	S2701
	PF10_0079	PF3D7_1008100	conserved Plasmodium protein, unknown function	NTNMLTNDMKRS*PK	S3399
	PF10_0079	PF3D7_1008100	conserved Plasmodium protein, unknown function	NYNSNKKET*TDDEDEQQDQHLQQK	T1585
	PF10_0081	PF3D7_1008400	26S proteasome regulatory subunit 4, putative	VIMATNRIDS*LDPALIRPGR	S344
	PF10_0082	PF3D7_1008500	conserved Plasmodium membrane protein, unknown function	IKNICALTNASLLKSS*DNEKYEK	S552
	PF10_0082	PF3D7_1008500	conserved Plasmodium membrane protein, unknown function	NICALTNASLLKSS*DNEKYEK	S552
	PF10_0082	PF3D7_1008500	conserved Plasmodium membrane protein, unknown function	GNYS*DHESTVINYFYK	S603
	PF10_0082	PF3D7_1008500	conserved Plasmodium membrane protein, unknown function	GNYS*DHESTVINYFYKK	S603
	PF10_0082	PF3D7_1008500	conserved Plasmodium membrane protein, unknown function	SHS*CPVLIK	S630
	PF10_0082	PF3D7_1008500	conserved Plasmodium membrane protein, unknown function	KYNS*LYISPSYDFHFLEMDKYFK	S660
	PF10_0082	PF3D7_1008500	conserved Plasmodium membrane protein, unknown function	SLS*FPVNK	S841
	PF10_0084	PF3D7_1008700	tubulin beta chain	MS*TKEVDEQMLNVQNK	S322
	PF10_0099	PF3D7_1010200	DNA2/NAM7 helicase, putative	YMDMS*GEELYEIQK	S1622
	PF10_0103	PF3D7_1010600	eukaryotic translation initiation factor 2 beta subunit, putative	MEDKVEDAGSAFVDLDKIVNDDS*KQLFDFGEK	S23
	PF10_0109	PF3D7_1011200.1	conserved Plasmodium protein, unknown function	LIGS*NLRDEVR	S46
	PF10_0114	PF3D7_1011700	DNA repair protein RAD23, putative	KLES*LGFPK	S353
	PF10_0115	PF3D7_1011800	QF122 antigen	KGS*KVTELTSNAHMNGSIQK	S47
	PF10_0115	PF3D7_1011800	QF122 antigen	GS*KNSDIEEAEEKLNEILK	S644
	PF10_0115	PF3D7_1011800	QF122 antigen	KCS*YELNEIR	S683
	PF10_0115	PF3D7_1011800	QF122 antigen	KCS*YELNEIRK	S683
	PF10_0115	PF3D7_1011800	QF122 antigen	LTEEEAFLFNS*NYR	S746
	PF10_0115	PF3D7_1011800	QF122 antigen	DVLENLVQS*EGKEGK	S859
	PF10_0115	PF3D7_1011800	QF122 antigen	SKEEMSNNNNNNNS*SSNGGAFNNSYHESR	S955
	PF10_0117	PF3D7_1012000	ubiquitin-protein ligase e3, putative	YVTQHS*YEYLPEQMYK	S631
	PF10_0121	PF3D7_1012400	hypoxanthine-guanine phosphoribosyltransferase (HGPRT)	VKS*YCNDQSTGTLEIVSEDLSCLK	S115
	PF10_0121	PF3D7_1012400	hypoxanthine-guanine phosphoribosyltransferase (HGPRT)	YLT*KVLVPNGVIK	T41
	PF10_0122	PF3D7_1012500	phosphoglucomutase, putative	KNCLCGVMVTAS*HNPK	S155
	PF10_0122	PF3D7_1012500	phosphoglucomutase, putative	NCLCGVMVTAS*HNPK	S155
	PF10_0122	PF3D7_1012500	phosphoglucomutase, putative	NCLCGVMVTAS*HNPKLDNGYK	S155
	PF10_0126	PF3D7_1012900	conserved Plasmodium protein, unknown function	IYNTNPFTQT*YSR	T40
	PF10_0129	PF3D7_1013200	conserved Plasmodium protein, unknown function	KPNNIENNEESNCDNNS*VNKENSNGVK	S321
	PF10_0132	PF3D7_1013500	phosphoinositide-specific phospholipase C (PI-PLC)	IMS*DDENERKDIIYNNEK	S30
	PF10_0132	PF3D7_1013500	phosphoinositide-specific phospholipase C (PI-PLC)	KIS*NQYINQDDIK	S452
	PF10_0143	PF3D7_1014600	transcriptional coactivator ADA2 (ADA2)	HS*SSNMPSLNNPNQFNSVSLK	S1063
	PF10_0143	PF3D7_1014600	transcriptional coactivator ADA2 (ADA2)	LKS*PPKDDMNDINK	S2107
	PF10_0143	PF3D7_1014600	transcriptional coactivator ADA2 (ADA2)	LKS*PPKDDMNDINKDAK	S2107
	PF10_0143	PF3D7_1014600	transcriptional coactivator ADA2 (ADA2)	NMDSNLLQNEVDMKS*NESLFNEK	S2220
	PF10_0143	PF3D7_1014600	transcriptional coactivator ADA2 (ADA2)	KSS*IINNLYDK	S2238
	PF10_0143	PF3D7_1014600	transcriptional coactivator ADA2 (ADA2)	INNNSDVYNDNSITKDDS*NIDLDDKPSK	S2492
	PF10_0143	PF3D7_1014600	transcriptional coactivator ADA2 (ADA2)	VHENNENVDILENEVKDNVT*VDDIKENK	T2266
	PF10_0143	PF3D7_1014600	transcriptional coactivator ADA2 (ADA2)	KKT*PEKVETNNYQAHVEPLENNSK	T2433
	PF10_0146	PF3D7_1014900	conserved Plasmodium protein, unknown function	ITSTSS*KENIELSSEQK	S1431
	PF10_0146	PF3D7_1014900	conserved Plasmodium protein, unknown function	NANSFS*NENKHIFINEK	S2014
	PF10_0146	PF3D7_1014900	conserved Plasmodium protein, unknown function	DQNS*NEPMNENKQPIVR	S298
	PF10_0146	PF3D7_1014900	conserved Plasmodium protein, unknown function	MVEQDAGNVHSNNRDQNS*NEPMNENKQPIVR	S298
	PF10_0146	PF3D7_1014900	conserved Plasmodium protein, unknown function	VKS*LEMDYVLK	S82
	PF10_0146	PF3D7_1014900	conserved Plasmodium protein, unknown function	STS*HINLHNTTEINNAQTDTQNNTR	S911
	PF10_0148	PF3D7_1015100	conserved protein, unknown function	ENNFFMNNLDS*EDEKAFFSLLNK	S211
	PF10_0148	PF3D7_1015100	conserved protein, unknown function	SELENKENNFFMNNLDS*EDEKAFFSLLNK	S211
	PF10_0150	PF3D7_1015300	methionine aminopeptidase 1b, putative (MetAP1b)	QIENIKINS*DDNKNNVSK	S18
	PF10_0151	PF3D7_1015400	conserved Plasmodium protein, unknown function	NHNSYKEPLRNYS*NDHPR	S478
	PF10_0151	PF3D7_1015400	conserved Plasmodium protein, unknown function	RNS*NKFDNAYDNTYHDNNTR	S534
	PF10_0155	PF3D7_1015900	enolase (ENO)	KIDNLMVEELDGS*KNEWGWSK	S101
	PF10_0159	PF3D7_1016300	glycophorin binding protein (GBP)	SVVTEEQKVES*DSEK	S135
	PF10_0160	PF3D7_1016400	serine/threonine protein kinase, FIKK family (FIKK10.1)	NIFNWS*VFTHVFEK	S102
	PF10_0171	PF3D7_1017600	conserved Plasmodium protein, unknown function	NNIIS*EGEEESRKEQEK	S266
	PF10_0171	PF3D7_1017600	conserved Plasmodium protein, unknown function	EGQNDIHEYES*ESSKHNIPR	S611
	PF10_0174	PF3D7_1017900	26s proteasome regulatory subunit p55, putative	MDDNTANIIGS*HDNILTDPR	S11
	PF10_0177a	PF3D7_1018200	serine/threonine protein phosphatase, putative	QLKDEINS*SNEKDDEEKEDSLK	S973
	PF10_0179	PF3D7_1018600	conserved Plasmodium protein, unknown function	YTYCS*DHDISSFFDVSK	S202
	PF10_0179	PF3D7_1018600	conserved Plasmodium protein, unknown function	NIS*FDFMGTK	S300
	PF10_0179	PF3D7_1018600	conserved Plasmodium protein, unknown function	YSLQNEVNLNSSIITMS*DKEGMK	S325
	PF10_0189	PF3D7_1019600	conserved Plasmodium protein, unknown function	KKPS*CDINQPPYNNEYTHDENMYK	S236
	PF10_0190	PF3D7_1019700	conserved Plasmodium protein, unknown function	KNS*DNEIKADINDEK	S153
	PF10_0190	PF3D7_1019700	conserved Plasmodium protein, unknown function	KNS*DNEIKADINDEKLQLER	S153
	PF10_0193	PF3D7_1019900	autophagy-related protein 8, putative (ATG8)	FILHQHINQSAYGS*NMK	S74
	PF10_0200	PF3D7_1020700	ribosomal processing ATPase, putative	KRS*LNIELPSEEYKDELER	S1196
	PF10_0200	PF3D7_1020700	ribosomal processing ATPase, putative	SLNIELPS*EEYKDELER	S1203
	PF10_0203	PF3D7_1020900	ADP-ribosylation factor (ARF1)	NIS*FTVWDVGGQDK	S62
	PF10_0211	PF3D7_1021700	conserved Plasmodium membrane protein, unknown function	S*KSKEQFEDIINSNTK	S2089
	PF10_0211	PF3D7_1021700	conserved Plasmodium membrane protein, unknown function	KLS*DFIFTK	S5258
	PF10_0211	PF3D7_1021700	conserved Plasmodium membrane protein, unknown function	SNKS*DEFNVLIR	S5288
	PF10_0211	PF3D7_1021700	conserved Plasmodium membrane protein, unknown function	NMES*FIIHEEQQK	S5797
	PF10_0211	PF3D7_1021700	conserved Plasmodium membrane protein, unknown function	NFS*WNFFK	S6173
	PF10_0211	PF3D7_1021700	conserved Plasmodium membrane protein, unknown function	TNVS*NDISEDKNVICFLNQELALTK	S6725
	PF10_0212a	PF3D7_1021800	conserved Plasmodium protein, unknown function	NLQDLS*PHIIGPIEYK	S1151
	PF10_0212a	PF3D7_1021800	conserved Plasmodium protein, unknown function	NLQDLS*PHIIGPIEYKK	S1151
	PF10_0212a	PF3D7_1021800	conserved Plasmodium protein, unknown function	S*IEKDILNNEEQDNNNIFDIDNELIDMK	S1394
	PF10_0212a	PF3D7_1021800	conserved Plasmodium protein, unknown function	INVYDNES*LLLDLS*NELREEMAK	S636|S642
	PF10_0213	PF3D7_1021900	conserved Plasmodium protein (10b antigen), unknown function	KMLS*ESMDESSMR	S1274
	PF10_0213	PF3D7_1021900	conserved Plasmodium protein (10b antigen), unknown function	MLS*ESMDESSMR	S1274
	PF10_0213	PF3D7_1021900	conserved Plasmodium protein (10b antigen), unknown function	MLS*ESMDESSMRK	S1274
	PF10_0213	PF3D7_1021900	conserved Plasmodium protein (10b antigen), unknown function	DIMLNMDKQKT*NDLEMFNDKFELNDEAK	T1681
	PF10_0216	PF3D7_1022300	zinc transporter, putative	NINDKEITTNYIDIKS*NEVIDLELK	S135
	PF10_0217	PF3D7_1022400	pre-mRNA splicing factor, putative	FSKS*SSCIYVGNLPGNVIEEEVYDLFGK	S10
	PF10_0217	PF3D7_1022400	pre-mRNA splicing factor, putative	NAS*SDFKRELNS*DDDKK	S368|S377
	PF10_0217	PF3D7_1022400	pre-mRNA splicing factor, putative	YNS*TEEKKS*DDETVKPK	S432|S438
	PF10_0217	PF3D7_1022400	pre-mRNA splicing factor, putative	S*SSSSYAFVHYYDLK	S48
	PF10_0217	PF3D7_1022400	pre-mRNA splicing factor, putative	LRVEHSGENRS*FGK	S91
	PF10_0217	PF3D7_1022400	pre-mRNA splicing factor, putative	LRVEHSGENRS*FGKYR	S91
	PF10_0219	PF3D7_1022600	kelch protein, putative	KDTLS*DEDFDTICLYYENLNKK	S38
	PF10_0219	PF3D7_1022600	kelch protein, putative	KKDTLS*DEDFDTICLYYENLNKK	S38
	PF10_0232	PF3D7_1023900	chromodomain-helicase-DNA-binding protein 1 homolog, putative (CHD1)	YNS*LNNNNYPHQDMNQTNMHMTNIK	S139
	PF10_0232	PF3D7_1023900	chromodomain-helicase-DNA-binding protein 1 homolog, putative (CHD1)	NSSKYS*PQKLDEDKNAIK	S1812
	PF10_0232	PF3D7_1023900	chromodomain-helicase-DNA-binding protein 1 homolog, putative (CHD1)	YS*PQKLDEDKNAIK	S1812
	PF10_0232	PF3D7_1023900	chromodomain-helicase-DNA-binding protein 1 homolog, putative (CHD1)	SNIYNDS*TKADEVDEEENDKDFWDK	S1921
	PF10_0232	PF3D7_1023900	chromodomain-helicase-DNA-binding protein 1 homolog, putative (CHD1)	NKNNANVEGVTMDGS*VKK	S2531
	PF10_0232	PF3D7_1023900	chromodomain-helicase-DNA-binding protein 1 homolog, putative (CHD1)	NNANVEGVTMDGS*VKK	S2531
	PF10_0232	PF3D7_1023900	chromodomain-helicase-DNA-binding protein 1 homolog, putative (CHD1)	HANVDVS*KDDKESK	S2740
	PF10_0232	PF3D7_1023900	chromodomain-helicase-DNA-binding protein 1 homolog, putative (CHD1)	TTSDVTTTNS*YEKDENMMNK	S3107
	PF10_0232	PF3D7_1023900	chromodomain-helicase-DNA-binding protein 1 homolog, putative (CHD1)	DRNYINNDLYS*NSNELVYSK	S3281
	PF10_0232	PF3D7_1023900	chromodomain-helicase-DNA-binding protein 1 homolog, putative (CHD1)	DRNYINNDLYSNS*NELVYSKK	S3283
	PF10_0232	PF3D7_1023900	chromodomain-helicase-DNA-binding protein 1 homolog, putative (CHD1)	NYINNDLYSNS*NELVYSK	S3283
	PF10_0232	PF3D7_1023900	chromodomain-helicase-DNA-binding protein 1 homolog, putative (CHD1)	AQTDEKT*EDENVKNNEVVENNNNDNNNNIPVDVMIDSSKDYLK	T2384
	PF10_0232	PF3D7_1023900	chromodomain-helicase-DNA-binding protein 1 homolog, putative (CHD1)	KVHNYAQMEDNYFET*DEEDKRVDEEK	T941
	PF10_0232	PF3D7_1023900	chromodomain-helicase-DNA-binding protein 1 homolog, putative (CHD1)	VHNYAQMEDNYFET*DEEDKRVDEEK	T941
	PF10_0232	PF3D7_1023900	chromodomain-helicase-DNA-binding protein 1 homolog, putative (CHD1)	VHNYAQMEDNYFET*DEEDKRVDEEKFLLR	T941
	PF10_0242	PF3D7_1024800	conserved Plasmodium protein, unknown function	DREEIPVVSGIPAPWLS*S	S1463
	PF10_0244	PF3D7_1025000	formin 2, putative	HKS*FSDISNMEGSLK	S136
	PF10_0244	PF3D7_1025000	formin 2, putative	KKYS*EEEKYFTR	S604
	PF10_0244	PF3D7_1025000	formin 2, putative	KYS*EEEKYFTR	S604
	PF10_0244	PF3D7_1025000	formin 2, putative	NYHIES*KDVYKIEEINR	S628
	PF10_0244	PF3D7_1025000	formin 2, putative	NRYDVTNS*DHQMLIK	S797
	PF10_0244	PF3D7_1025000	formin 2, putative	VLQNNDILLNNLPIDNYVLCNAPS*NQHK	S900
	PF10_0244	PF3D7_1025000	formin 2, putative	VLQNNDILLNNLPIDNYVLCNAPS*NQHKK	S900
	PF10_0254	PF3D7_1025900	conserved Plasmodium protein, unknown function	NMLS*PLVGNIYNNVYDHK	S11
	PF10_0254	PF3D7_1025900	conserved Plasmodium protein, unknown function	GYIPLS*NEHKQNK	S309
	PF10_0257	PF3D7_1026000	conserved Plasmodium protein, unknown function	NNIHDNKENS*PCNIIDVNNDDKLK	S218
	PF10_0257	PF3D7_1026000	conserved Plasmodium protein, unknown function	VQDGS*ADEKKDKDDSLNK	S250
	PF10_0257	PF3D7_1026000	conserved Plasmodium protein, unknown function	EKIDDIIAIVEKEES*IKQK	S339
	PF10_0264	PF3D7_1026800	40S ribosomal protein S2B, putative	S*NKKGQSPKEESIAK	S2
	PF10_0264	PF3D7_1026800	40S ribosomal protein S2B, putative	NLANEENT*PTAPHLIENQYAAEAPYDEWTK	T220
	PF10_0264	PF3D7_1026800	40S ribosomal protein S2B, putative	KEEWNDNT*NEDWKNPIAAEEW	T250
	PF10_0266	PF3D7_1027100	small subunit rRNA processing stabilizing factor, putative	DLNELCDDNTFFKTS*EEKPFSEK	S136
	PF10_0272	PF3D7_1027800	60S ribosomal protein L3, putative	HGS*LGFLPR	S13
	PF10_0272	PF3D7_1027800	60S ribosomal protein L3, putative	NLPVSTVFNPNEMIDVIS*VTK	S216
	PF10_0272	PF3D7_1027800	60S ribosomal protein L3, putative	IRS*FPKDDKEKPPHFTAFMGYK	S31
	PF10_0272	PF3D7_1027800	60S ribosomal protein L3, putative	KNIVPQVS*RDALAQVSLK	S344
	PF10_0272	PF3D7_1027800	60S ribosomal protein L3, putative	NIVPQVS*RDALAQVSLK	S344
	PF10_0272	PF3D7_1027800	60S ribosomal protein L3, putative	FIDTSS*KIGHGR	S360
	PF10_0280	PF3D7_1028600	conserved Plasmodium protein, unknown function	MVEGNEIKT*PIIQSEMDNNDQENSTQNEPK	T123
	PF10_0287	PF3D7_1029400	conserved Plasmodium protein, unknown function	KRS*FIFNDYK	S108
	PF10_0287	PF3D7_1029400	conserved Plasmodium protein, unknown function	KRS*FIFNDYKYNEFMNAFK	S108
	PF10_0287	PF3D7_1029400	conserved Plasmodium protein, unknown function	S*FIFNDYKYNEFMNAFK	S108
	PF10_0287	PF3D7_1029400	conserved Plasmodium protein, unknown function	INS*MQLEIMHK	S470
	PF10_0287	PF3D7_1029400	conserved Plasmodium protein, unknown function	KINS*MQLEIMHK	S470
	PF10_0287	PF3D7_1029400	conserved Plasmodium protein, unknown function	NVS*FEEKLYS*DIEK	S62|S69
	PF10_0293	PF3D7_1030000	transcription factor, putative	IDDSFVEINKDS*PKK	S26
	PF10_0293	PF3D7_1030000	transcription factor, putative	KIDDSFVEINKDS*PK	S26
	PF10_0293	PF3D7_1030000	transcription factor, putative	KIDDSFVEINKDS*PKK	S26
	PF10_0294	PF3D7_1030100	pre-mRNA-splicing factor ATP-dependent RNA helicase PRP22, putative (PRP22)	NEDITNLVDS*DENDKKEK	S133
	PF10_0294	PF3D7_1030100	pre-mRNA-splicing factor ATP-dependent RNA helicase PRP22, putative (PRP22)	DKKNEEDKS*YDDYMALK	S319
	PF10_0294	PF3D7_1030100	pre-mRNA-splicing factor ATP-dependent RNA helicase PRP22, putative (PRP22)	AGAKLS*PIQIIVNAEGSLAK	S528
	PF10_0294	PF3D7_1030100	pre-mRNA-splicing factor ATP-dependent RNA helicase PRP22, putative (PRP22)	DHDNEDDVNS*KENIFLQNLNYNDNNLEYK	S86
	PF10_0294	PF3D7_1030100	pre-mRNA-splicing factor ATP-dependent RNA helicase PRP22, putative (PRP22)	KKDHDNEDDVNS*KENIFLQNLNYNDNNLEYK	S86
	PF10_0295	PF3D7_1030200	conserved Plasmodium protein, unknown function	SAS*YSNIMPFVK	S283
	PF10_0307	PF3D7_1031300	conserved Plasmodium protein, unknown function	HCNNIYEMS*PK	S537
	PF10_0307	PF3D7_1031300	conserved Plasmodium protein, unknown function	KIS*NEKEIIKRPNNNLFFEVIR	S675
	PF10_0307	PF3D7_1031300	conserved Plasmodium protein, unknown function	SFYNEIYS*DDDEGKCVHK	S718
	PF10_0307	PF3D7_1031300	conserved Plasmodium protein, unknown function	INDS*PKNFWK	S908
	PF10_0307	PF3D7_1031300	conserved Plasmodium protein, unknown function	YDKDNENQHFKENHT*EDETDHEQNYEK	T280
	PF10_0308	PF3D7_1031400.1	OTU-like cysteine protease, putative	SKS*MPNINDKFLYFFSK	S298
	PF10_0308	PF3D7_1031400.1	OTU-like cysteine protease, putative	DQQTILHLNS*RDLSMK	S806
	PF10_0310	PF3D7_1031600	conserved Plasmodium protein, unknown function (GEXP15)	NELTQGYIDKDGNYIYNES*DNDEVEEAWLK	S343
	PF10_0314	PF3D7_1032100	mRNA-decapping enzyme subunit 1, putative (DCP1)	LKNENES*MNSDGNNDVTR	S155
	PF10_0314	PF3D7_1032100	mRNA-decapping enzyme subunit 1, putative (DCP1)	INS*NHSNNIVLNDLNNSMNSLNIPK	S169
	PF10_0320a	PF3D7_1032800	leucine-rich repeat protein (LRR1)	QLDALPIPSS*PTLQK	S304
	PF10_0322	PF3D7_1033100	S-adenosylmethionine decarboxylase/ornithine decarboxylase (AdoMetDC/ODC)	NIGNNFSSSNS*KLGNITNIK	S1294
	PF10_0322	PF3D7_1033100	S-adenosylmethionine decarboxylase/ornithine decarboxylase (AdoMetDC/ODC)	NIGNNFSSSNS*KLGNITNIKK	S1294
[truncated: 1,519 more rows]
