# Supplementary material for: Confident and sensitive phosphoproteomics using combinations of collision induced dissociation and electron transfer dissociation
Source: J Proteomics. 2014 May 30;103(100):1–14. doi: 10.1016/j.jprot.2014.03.010 (PMC4047622; doi:10.1016/j.jprot.2014.03.010)
Supplement: Table S5 — Plasmodium falciparum proteome profiling data. Number of peptides identified for each protein in replicate CID and decision tree experiments are shown together with phosphopeptide numbers identified in phosphorylation experiments. [file mmc6.xlsx]

## Sheet: Legend
Table S5. Plasmodium falciparum proteome profiling data. Number of peptides identified for each protein in replicate CID and decision tree experiments are shown together with phosphopeptide numbers identified in phosphorylation experiments.

## Sheet: S5
				Numbers of identified peptides @ 1% false discovery rate
	Accession	GeneDB Accession	Protein name	# Phosphopeptides	All 3 CID experiments	CID_01	CID_02	CID_03	All 3 Decision Tree experiments	DT_cid_01	DT_etd_01	DT_cid_02	DT_etd_02	DT_cid_03	DT_etd_03
	PF11_0506	PF3D7_1149000	antigen 332, DBL-like protein (Pf332)	61	74	36	43	40	71	25	12	28	15	23	14
	PF10_0047	PF3D7_1004400	RNA binding protein, putative	38	12	6	4	5	10	3	4	2	1	1	3
	PFB0100c	PF3D7_0202000	knob-associated histidine-rich protein (KAHRP)	34	15	7	6	9	14	7	5	4	2	7	5
	PFE0040c	PF3D7_0500800	mature parasite-infected erythrocyte surface antigen,erythrocyte membrane protein 2 (MESA)	28	103	47	62	75	106	35	37	44	42	44	56
	PFI1085w	PF3D7_0922100	ubiquitin-like protein, putative	25	15	5	4	11	13	3	3	5	1	6	2
	PF11_0086	PF3D7_1107300	polyadenylate-binding protein-interacting protein 1, putative (PAIP1)	22	9	3	7	7	12	1	2	3	4	6	1
	PFF0870w	PF3D7_0618000	conserved Plasmodium membrane protein, unknown function	21	13	5	7	8	10	4		3	1	4	2
	PFA0590w	PF3D7_0112200	multidrug resistance-associated protein 1 (MRP1)	20	18	6	5	10	14	3	2	6	3	6
	PFE0235c	PF3D7_0504800	conserved Plasmodium protein, unknown function	20	1		1	1	2	1		1
	PFE0500c	PF3D7_0510100	conserved Plasmodium protein, unknown function	20	2			2	1					1
	PFE1465w	PF3D7_0529400.1	conserved Plasmodium protein, unknown function	20	4		2	3	2				1	1	1
	MAL8P1.32	PF3D7_0824400	nucleoside transporter 2 (NT2)	19	6	2	3	4	9	3		4	1	4
	PF14_0455	PF3D7_1447900	multidrug resistance protein 2 (heavy metal transport family) (MDR2)	19	18	5	4	15	18	4	3	2	1	9	6
	PFF0690c	PF3D7_0614300	organic anion transporter	19	8	2	1	5	6	1	2	1		2	1
	PF13_0304	PF3D7_1357000	elongation factor 1-alpha	18	36	26	21	25	37	18	22	19	13	21	15
	PF14_0649	PF3D7_1468100	conserved Plasmodium protein, unknown function	18	33	11	16	20	29	6	3	13	7	14	8
	PFF0220w	PF3D7_0604500	conserved Plasmodium protein, unknown function	18	11	5	3	9	9	3		4		6
	PF10_0232	PF3D7_1023900	chromodomain-helicase-DNA-binding protein 1 homolog, putative (CHD1)	17	26	11	11	15	20	7		6	1	9	3
	PF14_0613	PF3D7_1464500	conserved Plasmodium membrane protein, unknown function	17	3	1	1	1	2	1		1		1
	PFF1185w	PF3D7_0624600	SNF2 helicase, putative (ISWI)	17	32	15	9	18	29	9	8	5	3	10	6
	MAL7P1.17	PF3D7_0704100	conserved Plasmodium membrane protein, unknown function	16	3	3	1	1	3	3				1
	PF10_0039	PF3D7_1003600	membrane skeletal protein IMC1-related (ALV5)	16	5	2		3	5	2		1	1	1	1
	PFI0820c	PF3D7_0916700	RNA-binding protein musashi, putative (HoMu)	16	9	3	3	6	8		2	2	2	3	2
	PFL1005c	PF3D7_1220900	heterochromatin protein 1 (HP1)	16	7	6	4	5	6	4	3	3	2	5	2
	PF07_0029	PF3D7_0708400	heat shock protein 90 (HSP90)	15	63	38	38	48	67	31	23	36	16	47	24
	PF11_0433	PF3D7_1142100	conserved Plasmodium protein, unknown function	15	5	1	3	3	4	1		2		2
	PFD0385w	PF3D7_0407800	conserved Plasmodium protein, unknown function	15	4	1	3	1	3	1	1	2		1	1
	PFE0570w	PF3D7_0511500	RNA pseudouridylate synthase, putative	15	13	6	6	6	9	3	1	3	1	3	2
	PFL1110c	PF3D7_1223100	cAMP-dependent protein kinase regulatory subunit (PKAr)	15	17	8	11	13	16	5	4	4	6	3	8
	PFL1930w	PF3D7_1239800	conserved Plasmodium protein, unknown function	15	2	2		1	2	2		1		1
	MAL13P1.295	PF3D7_1359600	conserved Plasmodium protein, unknown function	14	3	2	1	1	4	3				1
	PF10_0361	PF3D7_1036900	conserved Plasmodium protein, unknown function	14	14	5	5	9	10	3	2	5	2	3	3
	PFL1395c	PF3D7_1228800	conserved Plasmodium protein, unknown function	14	3	3			2	2				2
	PF11_0342	PF3D7_1133200	conserved Plasmodium protein, unknown function	13	12	9	2	3	9	4	3		2	2
	PF13_0214	PF3D7_1338300	elongation factor 1-gamma, putative	13	24	13	12	17	23	9	7	11	3	14	7
	PF14_0655	PF3D7_1468700	eukaryotic initiation factor 4A (eIF4A)	13	33	13	18	24	34	10	7	17	14	17	16
	PFA0410w	PF3D7_0108300	conserved Plasmodium protein, unknown function	13	22	12	8	13	16	6	3	3	3	6	5
	PFC0245c	PF3D7_0305500	conserved Plasmodium protein, unknown function	13	14	2	9	6	7			5	1	2
	PFF0670w	PF3D7_0613800	transcription factor with AP2 domain(s) (ApiAP2)	13	8	5	2	4	4	1				1	2
	PFL1900w	PF3D7_1239200	transcription factor with AP2 domain(s) (ApiAP2)	13	7	2	3	4	5	2		2		3
	PFL1980c	PF3D7_1241200	conserved Plasmodium protein, unknown function	13	3	2		2	4			4
	PF08_0086	PF3D7_0812500	RNA binding protein, putative	12	3	2	2		2	1		1	1	1
	PF10_0079	PF3D7_1008100	conserved Plasmodium protein, unknown function	12	7	3	3	3	6	2		4		1	1
	PF10_0244	PF3D7_1025000	formin 2, putative	12	5	1	1	4	6		1	2	1	3	2
	PF11_0111	PF3D7_1110400	asparagine-rich antigen	12	10	3	5	6	8	1	2	3	1	5	1
	PF13_0044	PF3D7_1308200	carbamoyl phosphate synthetase (cpsSII)	12	30	16	11	20	29	18	1	8	3	12	3
	PFA0310c	PF3D7_0106300	calcium-transporting ATPase (ATP6)	12	30	13	11	25	31	6	7	12	4	19	10
	PFD0080c	PF3D7_0401800	Plasmodium exported protein (PHISTb), unknown function (PfD80)	12	18	11	7	10	17	7	6	5	3	8	7
	PFE1285w	PF3D7_0525800	membrane skeletal protein IMC1-related	12	10	7	2	4	9	4	3	2	2	2	1
	PFL0350c	PF3D7_1207000	conserved Plasmodium protein, unknown function	12
	MAL8P1.156	PF3D7_0801800	mannose-6-phosphate isomerase, putative	11	23	12	8	11	20	4	5	3	5	3	6
	MAL8P1.29	PF3D7_0825000	conserved Plasmodium protein, unknown function	11
	PF07_0008	PF3D7_0702500	Plasmodium exported protein, unknown function	11	4	1	3	3	6	1	1	2	3	1	2
	PF07_0101	PF3D7_0723800	conserved Plasmodium protein, unknown function	11	5	2	1	2	5		1	1	2	1	1
	PF08_0035	PF3D7_0822900	conserved Plasmodium protein, unknown function	11	5	4	2	2	4	2		1		2
	PF11_0091	PF3D7_1107800	transcription factor with AP2 domain(s) (ApiAP2)	11	5	4	2	1	4	2	1	2
	PF14_0059	PF3D7_1406200	conserved Plasmodium protein, unknown function	11	6	1	2	3	5	1		2		1	1
	PF14_0315	PF3D7_1433400	conserved Plasmodium membrane protein, unknown function	11	2	1	1		2	2
	PF14_0527	PF3D7_1455300	conserved Plasmodium protein, unknown function	11	2	1	1	2	2	1		1		2
	PF14_0700	PF3D7_1473200	DnaJ protein, putative	11	11	3	3	8	12	3	4	2	2	4	4
	PFE1055c	PF3D7_0521000	conserved Plasmodium protein, unknown function	11
	PFF1440w	PF3D7_0629700	SET domain protein, putative (SET1)	11					1					1
	PFI1280c	PF3D7_0926100	protein kinase, putative	11
	PFL0130c	PF3D7_1202600	conserved protein, unknown function	11	3	1	2		2		1			1
	MAL13P1.70	PF3D7_1313800	conserved Plasmodium membrane protein, unknown function	10					2			2
	PF11_0233	PF3D7_1122500	conserved Plasmodium protein, unknown function	10
	PF11_0310	PF3D7_1129900	transporter, putative	10	6	3	2	5	5	2	1	1	1	3
	PF14_0380	PF3D7_1440100	conserved Plasmodium protein, unknown function	10					1		1
	PF14_0407	PF3D7_1442900	guanine nucleotide exchange factor, putative	10	9	6	3	3	8	3	1	2	1		2
	PF14_0454	PF3D7_1447800	conserved Plasmodium protein, unknown function	10	3	1	2	2	4	2		2	2	1	1
	PF14_0487	PF3D7_1451200	conserved Plasmodium protein, unknown function	10	2	2
	PFA0375c	PF3D7_0107500	lipid/sterol:H symporter	10	10	4	4	7	8	3		2	1	3	1
	PFC0240c	PF3D7_0305300	conserved Plasmodium membrane protein, unknown function	10	2		1	2	2				1	1	1
	PFC0325c	PF3D7_0307700	conserved Plasmodium protein, unknown function	10
	PFF0745c	PF3D7_0615400	ribonuclease, putative	10
	PFF1370w	PF3D7_0628200	protein kinase PK4 (PK4)	10	4	1	1	2	3		1	1		1
	PFI0720w	PF3D7_0914700	transporter, putative	10	12	3	4	8	13	4	1	4	2	8	2
	PFL0590c	PF3D7_1211900	non-SERCA-type Ca2 -transporting P-ATPase (ATP4)	10	41	24	22	29	39	16	8	14	8	23	11
	PFL0625c	PF3D7_1212700	eukaryotic translation initiation factor 3 subunit 10, putative	10	28	15	15	20	25	10	9	6	6	14	8
	MAL7P1.147	PF3D7_0726500	ubiquitin carboxyl-terminal hydrolase, putative	9	7	4	1	2	6	2	1	2			1
	MAL7P1.38	PF3D7_0711500	regulator of chromosome condensation, putative	9	10	5	5	6	10	2	4	3	3	3	3
	MAL8P1.69	PF3D7_0818200	14-3-3 protein, putative	9	16	6	12	13	17	6	3	9	2	13	3
	PF08_0054	PF3D7_0818900	heat shock protein 70 (Hsp70)	9	37	22	28	36	35	22	13	22	17	27	22
	PF10_0322	PF3D7_1033100	S-adenosylmethionine decarboxylase/ornithine decarboxylase (AdoMetDC/ODC)	9	7	2	3	5	5			3	1	3
	PFA0220w	PF3D7_0104300	ubiquitin carboxyl-terminal hydrolase, putative	9					1					1
	PFB0560w	PF3D7_0212500	conserved Plasmodium protein, unknown function	9	6	4		4	8	2	2	1		2	2
	PFB0895c	PF3D7_0219600	replication factor C subunit 1, putative	9	12	5	5	7	13	5	2	4	1	6	2
	PFC0150w	PF3D7_0303200	HAD superfamily protein, putative	9	3	1	2	2	3	1		1	1	1	1
	PFC0760c	PF3D7_0317300	conserved Plasmodium protein, unknown function	9	11	8	2	5	5	2	1	1			1
	PFE0195w	PF3D7_0504000	cation transporting P-ATPase (ATPase3)	9	4	2	2	2	3		1	2
	PFF0295c	PF3D7_0606000	conserved Plasmodium protein, unknown function	9
	PFF0445w	PF3D7_0609000	conserved Plasmodium protein, unknown function	9	23	10	8	12	20	6	4	5	1	8	2
	PFL1090w	PF3D7_1222700	glideosome-associated protein 45 (GAP45)	9	2	1	1	1	3	1			1		2
	MAL8P1.203	PF3D7_0805700	serine/threonine protein kinase, FIKK family (TSTK0)	8	2		1	2	1		1
	PF07_0042	PF3D7_0710200	conserved Plasmodium protein, unknown function	8	17	11	2	7	16	5	4		2	5	3
	PF07_0073	PF3D7_0717700	seryl-tRNA synthetase, putative	8	14	5	4	13	16	3	3	4	5	6	6
	PF08_0132	PF3D7_0802000	glutamate dehydrogenase, putative (GDHc)	8	19	9	12	15	21	5	5	8	5	10	7
	PF10_0075	PF3D7_1007700	transcription factor with AP2 domain(s) (ApiAP2)	8	11	6	2	7	10	4	2			5	1
	PF10_0143	PF3D7_1014600	transcriptional coactivator ADA2 (ADA2)	8	2	1	1	2	2	1		1		1
	PF11_0396	PF3D7_1138500	protein phosphatase 2c	8	14	1	7	11	15	1	1	6	1	7	3
	PF11_0398	PF3D7_1138700	conserved Plasmodium protein, unknown function	8	1			1	1					1
	PF14_0336	PF3D7_1435500	conserved Plasmodium protein, unknown function	8	1	1
	PF14_0434	PF3D7_1445700	conserved Plasmodium protein, unknown function	8	6	2	2	4	5		2	1	1	2	2
	PF14_0633	PF3D7_1466400	transcription factor with AP2 domain(s) (ApiAP2)	8	4	2	2	1	5	1		2		2	1
	PFA0110w	PF3D7_0102200	ring-infected erythrocyte surface antigen (RESA)	8	16	10	7	12	16	7	5	7	1	10	3
	PFA0430c	PF3D7_0108700	secreted ookinete protein, putative (PSOP24)	8	2	1		1	3	2	1	1
	PFB0365w	PF3D7_0208100.1	conserved Plasmodium protein, unknown function	8	1	1			1	1
	PFD0207c	PF3D7_0404300	conserved Plasmodium protein, unknown function	8	1		1	1	3	1		1		1
	PFF0165c	PF3D7_0603400	conserved Plasmodium protein, unknown function	8	1	1			1			1
	PFF0570c	PF3D7_0611600	conserved Plasmodium protein, unknown function	8	3		2	1	2			1		1
	PFF1350c	PF3D7_0627800	acetyl-CoA synthetase, putative	8	12	4	6	5	13	3		4	2	8	1
	PFF1470c	PF3D7_0630300	DNA polymerase epsilon, catalytic subunit a, putative	8	1			1	2			2		1
	PFI0265c	PF3D7_0905400	high molecular weight rhoptry protein 3 (RhopH3)	8	49	27	24	33	47	20	13	15	16	21	20
	PFL0930w	PF3D7_1219100	clathrin heavy chain, putative	8	45	17	19	30	44	12	4	18	8	26	7
	PFL1170w	PF3D7_1224300	polyadenylate-binding protein, putative (PABP)	8	29	16	17	22	28	13	6	13	10	19	12
	PFL1245w	PF3D7_1225800	ubiquitin-activating enzyme e1, putative (Uba1)	8	23	8	9	14	26	10	1	6	4	11	7
	PFL1620w	PF3D7_1233600	asparagine and aspartate rich protein 1 (AARP1)	8	12	2	4	9	8	1	1	3		4	1
	PFL1800w	PF3D7_1237200	conserved Plasmodium protein, unknown function	8	2	2			4	2		1	1		1
	MAL13P1.226	PF3D7_1345400	conserved Plasmodium protein, unknown function	7	1		1
	MAL13P1.39	PF3D7_1308400	conserved Plasmodium protein, unknown function	7	1	1
	MAL7P1.12	PF3D7_0703500	erythrocyte membrane-associated antigen	7	33	14	15	20	32	12	3	10	4	15	7
	MAL7P1.19	PF3D7_0704600	ubiquitin transferase, putative	7	6	3	1	4	3	1			1	2	1
	MAL7P1.204	PF3D7_0706500	conserved Plasmodium protein, unknown function	7	11	3	6	8	11	2	2	3	2	5	1
	MAL8P1.23	PF3D7_0826100	E3 ubiquitin-protein ligase, putative	7	10	5		6	5	2		1	1	3	2
	PF07_0016	PF3D7_0704300	conserved Plasmodium membrane protein, unknown function	7	4	1	2	1	2		1				1
	PF10_0046	PF3D7_1004300	zinc finger, C3HC4 type, putative	7	1			1	1					1
	PF10_0082	PF3D7_1008500	conserved Plasmodium membrane protein, unknown function	7
	PF10_0115	PF3D7_1011800	QF122 antigen	7	60	35	25	42	60	23	18	18	13	29	22
	PF10_0146	PF3D7_1014900	conserved Plasmodium protein, unknown function	7	1			1
	PF10_0211	PF3D7_1021700	conserved Plasmodium membrane protein, unknown function	7
	PF10_0217	PF3D7_1022400	pre-mRNA splicing factor, putative	7	6	1	1	5	8		2	2	2	5	1
	PF11_0488	PF3D7_1148000	serine/threonine protein kinase, putative	7	3	2		2	1	1				1
	PF13_0019	PF3D7_1303500	sodium/hydrogen exchanger, Na , H antiporter (NHE)	7
	PF13_0024	PF3D7_1305000	conserved Plasmodium protein, unknown function	7	3	2	1	1	2		1	1		1
	PF14_0097	PF3D7_1409900	cytidine diphosphate-diacylglycerol synthase (CDS)	7	1		1
	PF14_0402	PF3D7_1442400	conserved Plasmodium protein, unknown function	7	1	1
	PFA0285c	PF3D7_0105800	conserved Plasmodium protein, unknown function	7	1	1	1		4	2		1			1
	PFB0540w	PF3D7_0212100	conserved Plasmodium protein, unknown function	7	1			1
	PFB0815w	PF3D7_0217500	calcium dependent protein kinase 1 (CDPK1)	7	12	7	2	7	12	2	5	2	1	4	2
	PFC0755c	PF3D7_0317200	cdc2-related protein kinase 4 (CRK4)	7	3		1	3	2			1		1
	PFC0780w	PF3D7_0317700	CPSF (cleavage and polyadenylation specific factor), subunit A, putative	7	1			1	3			2		1	1
	PFD0795w	PF3D7_0416400	histone acetyltransferase, putative (HAT1)	7	4	2	1	1	2	2
	PFE0160c	PF3D7_0503300	Ser/Arg-rich splicing factor, putative	7	5	1	4	4	7		1	2		5	1
	PFE0270c	PF3D7_0505500	DNA repair protein, putative	7	9	3	3	7	12	3	1	4	1	5	1
	PFI0170w	PF3D7_0903500	conserved Plasmodium protein, unknown function	7	2	2			1	1				1
	PFI0240c	PF3D7_0904900	Cu2 -transporting ATPase, putative (CUP)	7	14	9	4	8	15	7	1	4	1	7	3
	PFI0755c	PF3D7_0915400	6-phosphofructokinase (PFK9)	7	56	18	26	45	58	11	7	25	7	39	15
	PFI1150w	PF3D7_0923400	conserved Plasmodium protein, unknown function	7
	PFI1735c	PF3D7_0935900	ring-exported protein 1 (REX1)	7	13	7	9	9	15	4	6	3	5	6	5
	PFL1010c	PF3D7_1221000	histone-lysine N-methyltransferase, H3 lysine-4 specific (SET10)	7	2		1	1	1	1
	PFL1865w	PF3D7_1238500	conserved Plasmodium protein, unknown function	7	6	5	1		4	1	2	2
	PFL2335w	PF3D7_1248700	conserved Plasmodium protein, unknown function	7	4	1	1	3	2			1	1	1
	MAL13P1.120	PF3D7_1321700	splicing factor, putative	6	2	1	1		1	1
	MAL13P1.137	PF3D7_1325400	conserved Plasmodium protein, unknown function	6	1	1
	MAL13P1.194	PF3D7_1338700	conserved Plasmodium protein, unknown function	6	1		1		2	1	1
	MAL13P1.202	PF3D7_1339700	conserved Plasmodium protein, unknown function	6	3	1	1	2	1		1
	MAL13P1.206	PF3D7_1340900	sodium-dependent phosphate transporter (PiT)	6	2		1	2	2				1	1	1
	MAL13P1.214	PF3D7_1343000	phosphoethanolamine N-methyltransferase (PMT)	6	25	18	20	19	25	16	10	15	10	19	9
	MAL13P1.233	PF3D7_1346300	DNA/RNA-binding protein Alba 2 (ALBA2)	6	16	11	8	8	15	7	6	6	3	5	4
	MAL13P1.266	PF3D7_1352400	conserved Plasmodium protein, unknown function	6	8	2	5	6	7	1	1	4		4
	MAL13P1.75	PF3D7_1314700	conserved Plasmodium protein, unknown function	6
	MAL8P1.139	PF3D7_0804500	conserved Plasmodium membrane protein, unknown function	6	4	2	1	1	3			2		1
	PF07_0065	PF3D7_0715900	zinc transporter, putative	6	7	4	2	2	5	2	2				1
	PF07_0066	PF3D7_0716000	RNA binding protein, putative	6					2	1		1
	PF08_0032	PF3D7_0823800	DnaJ protein, putative	6	31	24	11	18	29	16	9	11	3	13	5
	PF08_0048	PF3D7_0820000	Snf2-related CBP activator, putative (SRCAP)	6	2	1		1	1		1
	PF08_0074	PF3D7_0814200	DNA/RNA-binding protein Alba 1 (ALBA1)	6	12	5	8	9	15	5	3	5	3	10	4
	PF08_0089	PF3D7_0812100	conserved Plasmodium protein, unknown function	6	5	1	2	2	4			2		2
	PF08_0113	PF3D7_0806800	vacuolar proton translocating ATPase subunit A, putative	6	17	6	8	13	16	3	4	5	1	8	5
	PF10_0272	PF3D7_1027800	60S ribosomal protein L3, putative	6	21	9	8	15	19	5	6	6	3	8	9
	PF10_0287	PF3D7_1029400	conserved Plasmodium protein, unknown function	6	2	1	1		1				1		1
	PF10_0307	PF3D7_1031300	conserved Plasmodium protein, unknown function	6
	PF11_0224	PF3D7_1121600	circumsporozoite-related antigen (CRA)	6	7	3	5	5	7	3	2	2	3	3	4
	PF14_0084	PF3D7_1408700	conserved Plasmodium protein, unknown function	6	1	1	1		1	1
	PF14_0102	PF3D7_1410400	rhoptry-associated protein 1 (RAP1)	6	45	26	28	35	42	21	9	19	8	31	12
	PF14_0177	PF3D7_1417800	minchromosome maintenance (MCM) complex subunit (MCM2)	6	19	7	6	15	20	6	2	9	3	12	3
	PF14_0184	PF3D7_1419000	conserved Plasmodium protein, unknown function	6
	PF14_0352	PF3D7_1437200	ribonucleoside-diphosphate reductase, large subunit	6	21	7	13	14	20	5	7	8	6	6	7
	PF14_0363	PF3D7_1438400	metacaspase-like protein (MCA2)	6	1	1			1	1
	PF14_0431	PF3D7_1445400	protein serine/threonine kinase-1 (CLK1)	6
	PF14_0538	PF3D7_1456500	conserved Plasmodium protein, unknown function	6	3		1	2
	PFA0160c	PF3D7_0103200	nucleoside transporter, putative	6	5	3	4	3	5	3		4		2
	PFA0245w	PF3D7_0104800	novel putative transporter 1 (NPT1)	6	3		1	3	3		1	1		1
	PFA0510w	PF3D7_0110500	bromodomain protein, putative	6
	PFB0640c	PF3D7_0214100	protein transport protein sec31 (SEC31)	6	9	2	3	7	9	4		2		5	1
	PFC0250c	PF3D7_0305600	AP endonuclease (DNA-[apurinic or apyrimidinic site] lyase), putative	6	6	2	1	5	4	2			1	1	1
	PFD0900w	PF3D7_0418600	regulator of chromosome condensation, putative	6
	PFD1110w	PF3D7_0423500	glideosome associated protein with multiple membrane spans 2 (GAPM2)	6	3	1	2	2	3	1		1	1	1	1
	PFD1165w	PF3D7_0424500	serine/threonine protein kinase, FIKK family (FIKK4.1)	6	2			2	3		1	1		2
	PFE0060w	PF3D7_0501200	parasite-infected erythrocyte surface protein (PIESP2)	6	11	8	8	7	9	6	3	8	4	5	3
	PFE0155w	PF3D7_0503200	conserved Plasmodium protein, unknown function	6	1			1	2	1	1
	PFE1150w	PF3D7_0523000	multidrug resistance protein (MDR1)	6	47	29	25	31	53	27	12	16	13	24	19
	PFE1485w	PF3D7_0529800	conserved Plasmodium protein, unknown function	6	2	1		1	2	1				1
	PFF0250w	PF3D7_0605100	RNA binding protein, putative	6	8	5	5	4	8	4		5		4	1
	PFF0325c	PF3D7_0606600	conserved Plasmodium protein, unknown function	6	6	3	3	2	3	1		1		2
	PFF0820w	PF3D7_0616900	conserved Plasmodium protein, unknown function	6
	PFI0930c	PF3D7_0919000	nucleosome assembly protein (NAPS)	6	12	5	7	10	12	4	2	5	2	9	4
	PFL0185c	PF3D7_1203700	nucleosome assembly protein (NAPL)	6	17	8	5	11	16	4	5	5	6	8	3
	PFL1140w	PF3D7_1223700	integral membrane protein, putative	6	3	1	3	1	4	1		1	3	1	1
	PFL1315w	PF3D7_1227200	potassium channel protein (K1)	6
	PFL1410c	PF3D7_1229100	ABC transporter, (CT family) (MRP2)	6	2	1		1	6	1		1	2	2	2
	PFL2460w	PF3D7_1251200	coronin	6	1		1		1			1		1
	MAL13P1.234	PF3D7_1346400	conserved Plasmodium protein, unknown function	5	1		1	1	1					1
	MAL13P1.308	PF3D7_1361800	conserved Plasmodium protein, unknown function	5	34	10	11	25	27	7	2	7	3	15	7
	MAL13P1.333	PF3D7_1366300	conserved Plasmodium protein, unknown function	5	1			1
	MAL13P1.63	PF3D7_1312900	eukaryotic translation initation factor 4 gamma, putative (EIF4G)	5	9	4	2	5	6	1	2		2	2	2
	MAL13P1.86	PF3D7_1316600	choline-phosphate cytidylyltransferase (CCT)	5	4	1		3	2			1		1
	MAL7P1.129	PF3D7_0724100	conserved Plasmodium protein, unknown function	5
	MAL7P1.27	PF3D7_0709000	chloroquine resistance transporter (CRT)	5	5	1	5	5	6		1	3	2	4	2
	MAL8P1.72	PF3D7_0817900	high mobility group protein (HMGB2)	5	5	3	2	4	5	1	3	2		2	2
	MAL8P1.82	PF3D7_0815800	vacuolar sorting protein VPS9, putative	5	4	1		4	2					2
	PF07_0026	PF3D7_0707700	ubiquitin-protein ligase e3, putative	5	3	2	1	2	4	3		1		1	1
	PF07_0082	PF3D7_0719900	conserved Plasmodium membrane protein, unknown function	5
	PF08_0075	PF3D7_0814000	60S ribosomal protein L13-2, putative	5	18	9	11	12	19	6	5	5	10	10	11
	PF10_0264	PF3D7_1026800	40S ribosomal protein S2B, putative	5	14	4	8	8	11	3	1	5		7	3
	PF10_0294	PF3D7_1030100	pre-mRNA-splicing factor ATP-dependent RNA helicase PRP22, putative (PRP22)	5
	PF10_0323	PF3D7_1033200	early transcribed membrane protein 10.2 (ETRAMP10.2)	5	10	8	3	2	8	3	3	2	2	1	1
	PF11_0218	PF3D7_1121100	conserved Plasmodium protein, unknown function	5	12	10	2	3	8	6	3	2		1
	PF11_0332	PF3D7_1132300	nucleic acid binding protein, putative	5	4	3	1	1	2	1		2		1
	PF13_0014	PF3D7_1302800	40S ribosomal protein S7, putative	5	11	3	8	7	12	2	2	5		5	2
	PF13_0031	PF3D7_1305900	conserved Plasmodium protein, unknown function	5					1			1
	PF13_0252	PF3D7_1347200	nucleoside transporter 1 (NT1)	5	8	4	4		9	3	3	4	1
	PF13_0275	PF3D7_1353100	Plasmodium exported protein, unknown function	5	6	2	2	4	6	1	2	3	2	3	3
	PF13_0315	PF3D7_1359400	rRNA associated RNA binding protein, putative	5	9	7	3	5	8	4	2	3	1	4	2
	PF14_0143	PF3D7_1414500	atypical protein kinase, ABC-1 family, putative (ABCk2)	5	3	1	1	1	1					1
	PF14_0390	PF3D7_1441100	conserved Plasmodium protein, unknown function	5	5	4	4	4	5	3	1	2		4	1
	PF14_0577	PF3D7_1460500	conserved Plasmodium protein, unknown function	5	2		1	1	1						1
	PF14_0632	PF3D7_1466300	26S proteasome regulatory subunit, putative	5	18	8	9	12	19	5	3	7	2	10	1
	PF14_0647	PF3D7_1467900	rab GTPase activator, putative	5					1			1
	PFB0445c	PF3D7_0209800	ATP-dependent RNA helicase UAP56 (UAP56)	5	26	10	15	19	25	6	6	10	8	14	9
	PFB0675w	PF3D7_0214800	conserved Plasmodium membrane protein, unknown function	5	1	1
	PFB0870w	PF3D7_0218600	conserved Plasmodium protein, unknown function	5	1	1			1					1
	PFC0345w	PF3D7_0308100	conserved Plasmodium protein, unknown function	5
	PFC0730w	PF3D7_0316700	HVA22/TB2/DP1 family protein, putative	5	4	2	2	3	4	1	1		1	1	1
	PFC0805w	PF3D7_0318200	DNA-directed RNA polymerase II, putative	5	10	4	3	6	7	1		4		4	1
	PFC1030w	PF3D7_0323100	conserved Plasmodium protein, unknown function	5
	PFC1060c	PF3D7_0323700	U4/U6.U5 tri-snRNP-associated protein 1, putative (SART1)	5
	PFD0265w	PF3D7_0405400	pre-mRNA-processing-splicing factor 8, putative (PRPF8)	5	16	2	8	11	13	1	1	6	2	9
	PFD0720w	PF3D7_0414900	conserved ARM repeats protein, unknown function	5	1			1	1			1		1
	PFE0350c	PF3D7_0507100	60S ribosomal protein L4, putative	5	19	9	11	14	20	7	7	10	5	12	5
	PFE0545c	PF3D7_0511000	translationally controlled tumor protein homolog, putative	5	4	1		3	4		1	2		3
	PFE0785c	PF3D7_0515700	glideosome-associated protein 40, putative (GAP40)	5	4		3	2	3			1		2	1
	PFE0870w	PF3D7_0517400	FACT complex subunit SPT16, putative (FACT-L)	5	26	10	17	20	28	7	3	16	2	17	5
	PFE1430c	PF3D7_0528700	peptidyl-prolyl cis-trans isomerase (CYP23)	5	1			1	1					1
	PFF0510w	PF3D7_0610400	histone H3 (H3)	5	6	3	2	3	2	1	2	2		3	1
	PFF0520w	PF3D7_0610600	calcium-dependent protein kinase (CDPK2)	5
	PFF0835w	PF3D7_0617200	conserved Plasmodium protein, unknown function	5	19	10	9	14	18	5	6	5	8	8	5
	PFI0165c	PF3D7_0903400	DEAD/DEAH box helicase, putative	5	16	7	2	10	16	4	5	4		5	2
	PFI0200c	PF3D7_0904100	adapter-related protein, putative	5	1			1
	PFI0540w	PF3D7_0911100	conserved Plasmodium protein, unknown function	5
	PFI0705w	PF3D7_0914400	conserved Plasmodium protein, unknown function	5	6	3	2	3	5		3	1	1	1	1
	PFI1295c	PF3D7_0926400	monocarboxylate transporter, putative	5	5	3	2	3	4	2		2		2
	PFL0210c	PF3D7_1204300	eukaryotic translation initiation factor 5A (EIF5A)	5	6	4	4	4	6	3	1	3	3	3	3
	PFL0295c	PF3D7_1205900	conserved protein, unknown function	5	2			2	2			1		1
	PFL0635c	PF3D7_1212900	bromodomain protein, putative	5	3	2		1	3	2				1
	PFL1125w	PF3D7_1223400	phospholipid-transporting ATPase, putative	5	14	6	8	7	10	2	1	3	1	2	2
	PFL1240c	PF3D7_1225700	conserved Plasmodium protein, unknown function	5	4	2	2	2	3	1		2		1	1
	PFL2215w	PF3D7_1246200	actin I (ACT1)	5	25	7	17	25	21	8	3	14	8	19	11
	PFL2390c	PF3D7_1249800	conserved Plasmodium protein, unknown function	5	5	2	2	2	3	1		2
	MAL13P1.124	PF3D7_1322200	conserved Plasmodium protein, unknown function	4	2	2		1	3	2		2		2
	MAL13P1.303	PF3D7_1360900	polyadenylate-binding protein, putative	4	10	3	5	7	9	3	1	2	2	5	2
	MAL13P1.395	PF3D7_1344100	krox-like protein. putative	4
	MAL7P1.207	PF3D7_0707200	conserved Plasmodium protein, unknown function	4	2	1		1
	MAL7P1.81	PF3D7_0716800	eukaryotic translation initiation factor 3 37.28 kDa subunit, putative	4	9	3	7	8	10	3	1	5	4	7	6
	MAL8P1.52	PF3D7_0821400	conserved Plasmodium protein, unknown function	4	3	2		1	3		2		2	1	2
	MAL8P1.71	PF3D7_0818000	conserved Plasmodium protein, unknown function	4
	PF07_0033	PF3D7_0708800	heat shock protein 70 (HSP70-z)	4	32	13	21	26	29	10	6	11	6	20	7
	PF07_0038	PF3D7_0709400	Cg7 protein	4
	PF08_0020	PF3D7_0826500	ubiquitination-mediated degradation component, putative	4	4		3	3	2					2
	PF08_0087	PF3D7_0812400	karyopherin alpha (KARalpha)	4	12	2	8	11	9	2		4	2	7	1
	PF10_0212a	PF3D7_1021800	conserved Plasmodium protein, unknown function	4	1	1			1	1
	PF10_0213	PF3D7_1021900	conserved Plasmodium protein (10b antigen), unknown function	4	40	16	15	27	32	9	5	10	7	14	10
	PF10_0219	PF3D7_1022600	kelch protein, putative	4	1	1			1	1
	PF10_0328	PF3D7_1033700	bromodomain protein, putative	4	7	3	1	4	6	1	1	4		2
	PF11_0043	PF3D7_1103100	60S ribosomal protein P1, putative	4	8	4	4	6	9	4	1	4	4	4	4
	PF11_0108	PF3D7_1110200	pre-mRNA-processing factor 6, putative (PRPF6)	4
	PF11_0115	PF3D7_1110900	conserved Plasmodium protein, unknown function	4
	PF11_0127	PF3D7_1112100	conserved Plasmodium protein, unknown function	4
	PF11_0185	PF3D7_1117900	conserved Plasmodium protein, unknown function	4
	PF11_0207	PF3D7_1120000	conserved Plasmodium protein, unknown function	4	10	5	3	3	10	1	4	2	3		2
	PF11_0317	PF3D7_1130700	structural maintenance of chromosome protein, putative	4	5	1	3	3	3			2	1	1
	PF11_0437	PF3D7_1142500	60S ribosomal protein L28, putative	4	6	5	3	4	5	2	2	3	2	4	2
	PF11_0463	PF3D7_1145100	coatamer gamma subunit, putative	4	15	9	9	10	14	7	1	6		8	1
	PF13_0011	PF3D7_1302100	gamete antigen 27/25 (Pfg27)	4	1		1
	PF13_0089	PF3D7_1316100	inositol polyphosphate kinase, putative	4
	PF13_0095	PF3D7_1317100	minchromosome maintenance (MCM) complex subunit (MCM4)	4	15	4	8	11	17	4	1	6	3	8	2
	PF13_0154	PF3D7_1328300	conserved Plasmodium protein, unknown function	4	8	2	3	6	8	1	1	3	1	2	2
	PF13_0238	PF3D7_1343700	kelch protein, putative	4	20	6	10	11	18	3	2	8		9	1
	PF13_0253	PF3D7_1347700	ethanolamine-phosphate cytidylyltransferase, putative (ECT)	4	9	5	2	2	8	4	2	1	2		2
	PF13_0286	PF3D7_1354300	large subunit rRNA methyltransferase, putative	4
	PF13_0348	PF3D7_1366400	rhoptry protein (Rhop148)	4	2		2	2	2			1		2
	PF14_0092	PF3D7_1409400	conserved Plasmodium membrane protein, unknown function	4	5	1	2	3	5		1	2	1	3
	PF14_0101	PF3D7_1410300	conserved Plasmodium protein, unknown function	4
	PF14_0141	PF3D7_1414300	60S ribosomal protein L10, putative	4	9	6	2	4	9	3	4	2	1	4	3
	PF14_0148	PF3D7_1415000	uracil-DNA glycosylase, putative	4	2	2			1		1		1
	PF14_0188	PF3D7_1419400	conserved Plasmodium membrane protein, unknown function	4	4	1	2	2	2	1				1
	PF14_0191	PF3D7_1419700	conserved Plasmodium protein, unknown function	4	9	4	2	6	9	4		3	2	4	2
	PF14_0241	PF3D7_1426100	basic transcription factor 3b, putative	4	7	3	3	5	8	2	2	2		4
	PF14_0246	PF3D7_1426700	phosphoenolpyruvate carboxylase, putative (PEPC)	4	6	4	1	4	5	2	1	2		3	1
	PF14_0247	PF3D7_1426800	conserved Plasmodium protein, unknown function	4
	PF14_0354	PF3D7_1437400	pantothenate kinase, putative	4	3	2	1	1	1			1		1
	PF14_0359	PF3D7_1437900	HSP40, subfamily A, putative	4	31	10	17	24	28	7	5	13	7	18	12
	PF14_0387	PF3D7_1440800	major facilitator superfamily, putative	4
	PF14_0408	PF3D7_1443000	serine/threonine protein kinase (SRPK2)	4	1	1
	PF14_0461	PF3D7_1448300	conserved Plasmodium protein, unknown function	4					1					1
	PF14_0511	PF3D7_1453800	glucose-6-phosphate dehydrogenase-6-phosphogluconolactonase (G6PDH)	4	9	2	3	6	7	2		2	2	3	1
	PF14_0644	PF3D7_1467600	conserved Plasmodium protein, unknown function	4
	PF14_0681	PF3D7_1471400	diacylglycerol kinase, putative	4	2	1	1	2	1	1		1		1
	PF14_0706	PF3D7_1473700	conserved Plasmodium protein, unknown function	4	2	1		1	1			1
	PFA0515w	PF3D7_0110600	phosphatidylinositol-4-phosphate 5-kinase (PIP5K)	4	1			1
	PFA0520c	PF3D7_0110700	chromatin assembly factor 1 protein WD40 domain, putative	4	5	3	2	3	5	1	1	3		4
	PFB0490c	PF3D7_0210900	conserved Plasmodium protein, unknown function	4	6	3	3	4	6	1	2	2		4
	PFB0875c	PF3D7_0218700	pre-mRNA-processing protein 45, putative (PRP45)	4					1	1
	PFC0105w	PF3D7_0302100	serine/threonine protein kinase (SRPK1)	4	2	2			1	1				1
	PFC0380w	PF3D7_0309000	dual specificity phosphatase (YVH1)	4
	PFC0530w	PF3D7_0312500	transporter, putative	4	2	1	1	1	4		1	2	1		1
	PFC0875w	PF3D7_0319700	ABC transporter, putative	4					2	2
	PFC0886w	PF3D7_0320000	conserved Plasmodium protein, unknown function	4
	PFC1020c	PF3D7_0322900	40S ribosomal protein S3A, putative	4	21	9	11	15	23	6	6	8	6	13	8
	PFD0405c	PF3D7_0408300	zinc finger, RAN binding protein, putative	4
	PFD0420c	PF3D7_0408500	flap endonuclease 1 (FEN1)	4	3		1	2	1					1
	PFD0810w	PF3D7_0416800	small GTP-binding protein sar1 (SAR1)	4	13	2	8	10	11	1	2	4	4	6	7
	PFD0970c	PF3D7_0420000	zinc finger protein, putative	4
	PFD1115c	PF3D7_0423600	conserved Plasmodium protein, unknown function	4
	PFE0050w	PF3D7_0501000	Plasmodium exported protein, unknown function	4	11	6	8	6	11	5	3	5	4	5	4
	PFE0990w	PF3D7_0519700	conserved Plasmodium protein, unknown function	4	4	3		2	4		3		1	1	1
	PFE0995c	PF3D7_0519800	conserved protein, unknown function	4	3	1	1	2	3	1		1		2	1
	PFE1050w	PF3D7_0520900	S-adenosyl-L-homocysteine hydrolase (SAHH)	4	21	9	8	15	20	5	4	7	4	12	4
	PFE1120w	PF3D7_0522400	conserved Plasmodium protein, unknown function	4
	PFE1195w	PF3D7_0524000	karyopherin beta (KASbeta)	4	47	23	27	34	46	13	11	24	6	28	9
	PFE1245w	PF3D7_0525000	zinc finger protein, putative	4
	PFE1320w	PF3D7_0526500	conserved Plasmodium protein, unknown function	4	1			1
	PFE1600w	PF3D7_0532300	Plasmodium exported protein (PHISTb), unknown function	4	14	9	6	8	17	7	5	4	3	6	5
	PFF0330w	PF3D7_0606700	coatomer alpha subunit, putative	4	19	6	10	11	17	5	3	5	3	5	4
	PFF1155w	PF3D7_0624000	hexokinase (HK)	4	22	12	10	14	20	9	4	6	2	12	6
	PFF1365c	PF3D7_0628100	HECT-domain (ubiquitin-transferase), putative	4					1						1
	PFI0235w	PF3D7_0904800	replication protein A1, small fragment	4	15	8	6	8	9	2	3	5		6
	PFI0285w	PF3D7_0905800	conserved Plasmodium protein, unknown function	4	1		1		1			1
	PFI0495w	PF3D7_0910200	conserved Plasmodium protein, unknown function	4					1		1
	PFI0925w	PF3D7_0918900	gamma-glutamylcysteine synthetase (gammaGCS)	4	6	2	2	4	5	3		2		2
	PFI0975c	PF3D7_0919900	regulator of chromosome condensation, putative	4	2	1		1	1		1
	PFI1485c	PF3D7_0930500	diacylglycerol kinase, putative (DGK1)	4	1		1		1		1
	PFI1525w	PF3D7_0931400	conserved Plasmodium protein, unknown function	4	6	1	3	3	6	1		3		2	1
	PFL0105w	PF3D7_1202100.1	conserved Plasmodium protein, unknown function	4	5	2	1	3	5	2		2	1	1	1
	PFL0170w	PF3D7_1203400	transporter, putative	4	2	2	1	1	1	1		1		1
	PFL0280c	PF3D7_1205600	conserved Plasmodium protein, unknown function	4	10	4	2	5	8	4	2	2	2	3	2
	PFL0465c	PF3D7_1209300	zinc finger transcription factor (KROX1)	4
	PFL0470w	PF3D7_1209400	conserved Plasmodium protein, unknown function	4
	PFL0530c	PF3D7_1210600	conserved Plasmodium protein, unknown function	4	6	4		2	4	3		1
	PFL0920c	PF3D7_1218900	conserved Plasmodium protein, unknown function	4					1				1
	PFL1115w	PF3D7_1223200	conserved Plasmodium protein, unknown function	4	2	2			1			1
	PFL1155w	PF3D7_1224000	GTP cyclohydrolase I (GTP-CH)	4	8	4	1	5	6	3		2		3	1
	PFL1340c	PF3D7_1227700	conserved Plasmodium protein, unknown function	4	4	2	1	2	6	1	3	1		1
	PFL1705w	PF3D7_1235300	CCR4-NOT transcription complex subunit 4, putative (NOT4)	4	3	1	1	2	3	1		1		1	1
	PFL1835w	PF3D7_1237900	conserved Plasmodium protein, unknown function	4	4	2	1	1	2	1	1			1
	PFL2365w	PF3D7_1249300	protein phosphatase, putative	4
	PFL2410w	PF3D7_1250200	conserved Plasmodium membrane protein, unknown function	4
	PFL2480w	PF3D7_1251600	conserved Plasmodium protein, unknown function	4
	MAL13P1.118	PF3D7_1321500.1	3',5'-cyclic nucleotide phosphodiesterase, putative (PDEbeta)	3	3	2		3	2					2
	MAL13P1.23-a	PF3D7_1304200.1	CorA-like Mg2 transporter protein, putative	3					1		1
	MAL13P1.329	PF3D7_1365700	conserved Plasmodium membrane protein, unknown function	3	1			1	1					1
	MAL13P1.334	PF3D7_1366300	conserved Plasmodium protein, unknown function	3
	MAL13P1.56	PF3D7_1311800	M1-family alanyl aminopeptidase (M1AAP)	3	64	27	36	53	62	21	13	32	13	43	20
	MAL13P1.61	PF3D7_1301700	Plasmodium exported protein (hyp8), unknown function (GEXP07)	3	1	1	1	1	2	1	2		1	1	1
	MAL13P1.92	PF3D7_1317800	40S ribosomal protein S15/S19, putative	3	7	2	5	6	8	1	2	3	3	5	4
	MAL7P1.126	PF3D7_0723900	conserved Plasmodium protein, unknown function	3	3	3			1		1
	MAL7P1.134	PF3D7_0724700	conserved Plasmodium protein, unknown function	3	1	1
	MAL7P1.167	PF3D7_0730500	conserved Plasmodium protein, unknown function	3					1					1
	MAL8P1.157	PF3D7_0801700	sentrin-specific protease 2, putative (SENP2)	3
	MAL8P1.83	PF3D7_0815600	eukaryotic translation initiation factor, putative	3	14	9	6	5	10	3	4	2	3	2	3
	MAL8P1.95	PF3D7_0813300	conserved Plasmodium protein, unknown function	3	14	7	7	11	15	6	3	3	3	9	5
	PF07_0007	PF3D7_0702400	conserved Plasmodium protein, unknown function	3	3	1	2		2	1					1
	PF07_0017	PF3D7_0704400	phosphoinositide-binding protein, putative	3	3	2	2	2	3	2		2		1
	PF07_0018	PF3D7_0704700	conserved Plasmodium membrane protein, unknown function	3
	PF07_0054	PF3D7_0714000	histone H2B variant, putative (H2Bv)	3	7	2	2	5	8		3	3	2	4	3
	PF07_0056	PF3D7_0714200	conserved Plasmodium protein, unknown function	3
	PF07_0064	PF3D7_0715800	drug/metabolite exporter, drug/metabolite transporter	3	4	2		2	3	2				1
	PF08_0012	PF3D7_0827800	SET domain protein, putative (SET3)	3
	PF08_0019	PF3D7_0826700	receptor for activated c kinase (RACK)	3	13	7	8	11	13	7	2	8	1	10	2
	PF08_0028	PF3D7_0824800	conserved Plasmodium membrane protein, unknown function	3
	PF08_0124	PF3D7_0804000	cactin homolog, putative	3
	PF10_0028	PF3D7_1002400.1	RNA binding protein, putative	3	9	5	5	6	9	3	3	3	2	5	2
	PF10_0033	PF3D7_1002900	conserved Plasmodium protein, unknown function	3	8	5	2	4	8	4	1	1	2	2	2
	PF10_0045	PF3D7_1004200	conserved Plasmodium membrane protein, unknown function	3	1			1	1					1
	PF10_0063	PF3D7_1006200	DNA/RNA-binding protein Alba 3 (ALBA3)	3	9	4	7	8	11	3	3	7	1	8
	PF10_0068	PF3D7_1006800	RNA binding protein, putative	3	13	8	7	9	13	6	4	7		9
	PF10_0114	PF3D7_1011700	DNA repair protein RAD23, putative	3	4	2	2	2	4	2	1	1		1
	PF10_0122	PF3D7_1012500	phosphoglucomutase, putative	3	2	2			3	2		1
	PF10_0179	PF3D7_1018500	PHF5-like protein, putative	3
	PF10_0254	PF3D7_1025900	conserved Plasmodium protein, unknown function	3	1	1
	PF10_0257	PF3D7_1026000	conserved Plasmodium protein, unknown function	3	5	5		1	3	2				1	1
	PF10_0293	PF3D7_1030000	transcription factor, putative	3	1		1
	PF10_0314	PF3D7_1032100	mRNA-decapping enzyme subunit 1, putative (DCP1)	3	1	1	1
	PF11_0053	PF3D7_1104200	chromatin remodeling protein (SNF2L)	3	18	8	8	10	19	4	3	4	2	9	3
	PF11_0062	PF3D7_1105100	histone H2B (H2B)	3	8	4	5	6	9	4	5	2	4	5	5
	PF11_0232	PF3D7_1122400	conserved Plasmodium protein, unknown function	3	2	2			1	1
	PF11_0242	PF3D7_1123100	calcium-dependent protein kinase 7 (CDPK7)	3	4	2	1	3	2	1				1	1
	PF11_0254	PF3D7_1124300	conserved Plasmodium protein, unknown function	3	3	1	1	2	1						1
	PF11_0257	PF3D7_1124600	ethanolamine kinase, putative	3	22	8	11	17	22	6	1	11	4	12	7
	PF11_0275	PF3D7_1126500	conserved Plasmodium protein, unknown function	3	1			1
	PF11_0313	PF3D7_1130200	60S ribosomal protein P0	3	19	12	13	16	20	8	4	8	4	14	5
	PF11_0359	PF3D7_1134800	coatomer delta subunit, putative	3	8	4	2	4	7	1	1	1	1	3	2
	PF11_0392	PF3D7_1138000	conserved Plasmodium protein, unknown function	3
	PF11_0395	PF3D7_1138400	guanylyl cyclase (GCalpha)	3
	PF11_0404	PF3D7_1139300	transcription factor with AP2 domain(s) (ApiAP2)	3
	PF11_0415	PF3D7_1140400	conserved Plasmodium protein, unknown function	3	2	2		1
	PF11_0465	PF3D7_1145400	dynamin-like protein (DYN1)	3	20	6	10	11	18	4	5	5	3	9	2
	PF11_0482	PF3D7_1147300	conserved Plasmodium protein, unknown function	3	5	3	2	3	3	1		2		2
	PF13_0020	PF3D7_1304400	conserved Plasmodium protein, unknown function	3
	PF13_0021	PF3D7_1304500	small heat shock protein, putative	3	7	2	3	4	5		1		1	3
	PF13_0042	PF3D7_1307800	fork head domain protein, putative	3
	PF13_0109	PF3D7_1319300	N2,N2-dimethylguanosine tRNA methyltransferase, putative	3	2		2	2	3		1	1		2
	PF13_0179	PF3D7_1332900	isoleucine-tRNA ligase, putative	3	35	13	23	18	31	6	8	11	8	12	10
	PF13_0228	PF3D7_1342000	40S ribosomal protein S6, putative	3	14	8	7	11	13	5	3	5	2	8	5
	PF13_0237	PF3D7_1343300	conserved Plasmodium protein, unknown function	3	2			2	3	2				2
	PF13_0257	PF3D7_1349200	glutamate--tRNA ligase, putative	3	24	13	12	14	25	9	4	11	4	11	5
	PF13_0277	PF3D7_1353300	conserved Plasmodium protein, unknown function	3	1			1	1	1
	PF14_0034	PF3D7_1403700	translocation associated membrane protein, putative (TRAM)	3
	PF14_0048	PF3D7_1405100	conserved Plasmodium protein, unknown function	3
	PF14_0070	PF3D7_1407300	pre-mRNA splicing factor, putative	3
	PF14_0083	PF3D7_1408600	40S ribosomal protein S8e, putative	3	14	8	8	10	13	5	5	7	6	7	8
	PF14_0100	PF3D7_1410200	cytidine triphosphate synthetase	3	5	1	1	3	7		3	1	1	2	1
	PF14_0167	PF3D7_1416900	prefoldin subunit 2, putative	3	2	1	1		1	1
	PF14_0176	PF3D7_1417700	conserved Plasmodium protein, unknown function	3	2	1		1	2	1		1	1
	PF14_0252	PF3D7_1427300	conserved Plasmodium protein, unknown function	3	7	2	3	4	4	2		1		1
	PF14_0257	PF3D7_1427900	conserved protein, unknown function	3	14	9	8	8	12	5	3	6	4	7	3
	PF14_0316	PF3D7_1433500	DNA topoisomerase II, putative	3	10	5	3	3	7	5		3		2
	PF14_0323	PF3D7_1434200	calmodulin	3	5	1	5	4	5	1		5		2
	PF14_0343	PF3D7_1436200	conserved Plasmodium protein, unknown function	3					1					1
	PF14_0442	PF3D7_1446500	conserved Plasmodium protein, unknown function	3	2		1	1
	PF14_0448	PF3D7_1447000	40S ribosomal protein S2, putative	3	13	8	6	12	14	8	5	8	3	10	4
	PF14_0450	PF3D7_1447200	conserved Plasmodium protein, unknown function	3	1	1
	PF14_0471	PF3D7_1449500	transcription factor with AP2 domain(s), putative (ApiAP2)	3	2		1	2	1					1
	PF14_0546	PF3D7_1457300	conserved Plasmodium protein, unknown function	3	20	4	9	14	17	2	2	7	1	9	4
	PF14_0558	PF3D7_1458500	conserved Plasmodium protein, unknown function	3	1	1
	PF14_0627	PF3D7_1465900	40S ribosomal protein S3, putative	3	13	2	8	10	13	2	2	7	4	10	2
	PFA0630c	PF3D7_0113200	Plasmodium exported protein, unknown function	3	1			1	1					1
	PFB0460c	PF3D7_0210200	conserved Plasmodium protein, unknown function	3	1			1
	PFB0555c	PF3D7_0212400	conserved Plasmodium membrane protein, unknown function	3	8	4	4	1	3	1		2
	PFC0165w	PF3D7_0303500	spindle pole body protein, putative	3
	PFC0390w	PF3D7_0309300	N2227-like protein, putative	3	1	1			1	1
	PFC0455w	PF3D7_0310900	conserved Plasmodium protein, unknown function	3
	PFC0725c	PF3D7_0316600	formate-nitrite transporter, putative	3	6	3	3	4	8	3	2	3	2	4	1
	PFC0970w	PF3D7_0321900	cyclic amine resistance locus protein (CARL)	3
	PFD0150w	PF3D7_0403200	conserved Plasmodium protein, unknown function	3
	PFD0485w	PF3D7_0409800	conserved Plasmodium protein, unknown function	3
	PFD0535w	PF3D7_0410800	conserved Plasmodium protein, unknown function	3					1		1
	PFD0540c	PF3D7_0410900	conserved Plasmodium protein, unknown function	3	2	1	1		2	1		1
	PFD0865c	PF3D7_0417800	cdc2-related protein kinase 1 (CRK1)	3
	PFD0905w	PF3D7_0418700	conserved Plasmodium protein, unknown function	3	1			1	1					1
	PFD0985w	PF3D7_0420300	transcription factor with AP2 domain(s) (ApiAP2)	3	1	1	1	1	1	1		1		1
	PFD1060w	PF3D7_0422500	pre-mRNA-splicing helicase BRR2, putative (BRR2)	3	8	2	4	5	8		1	5		5	1
	PFE0065w	PF3D7_0501300	skeleton-binding protein 1 (SBP1)	3	6	1	5	6	6	1		3		6
	PFE0440w	PF3D7_0508900	conserved Plasmodium protein, unknown function	3	1			1	1		1
	PFE0675c	PF3D7_0513600	deoxyribodipyrimidine photolyase (photoreactivating enzyme, DNA photolyase), putative	3	11	5	6	4	8	2	1	4		3	1
	PFE0820c	PF3D7_0516400	conserved Plasmodium protein, unknown function	3	1	1			1	1
	PFE1590w	PF3D7_0532100	early transcribed membrane protein 5 (ETRAMP5)	3	5	1	2	5	5	1	1	1	1	4	2
	PFF0060w	PF3D7_0601200	Pfmc-2TM Maurer's cleft two transmembrane protein (MC-2TM)	3	4	1	3	4	3	1	2	1	2	2	3
	PFF0090w	PF3D7_0601900	conserved Plasmodium protein, unknown function	3	2	1	1	1	2		1	1	1	1	1
	PFF0435w	PF3D7_0608800	ornithine aminotransferase (OAT)	3	33	15	14	26	30	15	8	14	4	20	11
	PFF0535c	PF3D7_0610900	trancription factor, putative	3	6		2	5	5			2		2	3
	PFF0560c	PF3D7_0611400	SWI/SNF-related matrix-associated actin-dependent regulator of chromatin	3	3	3		2	3	1		1			1
	PFF0675c	PF3D7_0613900	myosin E, putative (PfmyoE)	3	3	2		1
	PFF0785w	PF3D7_0616200	Ndc80 homologue, putative	3	6	5		1	6	4	1			1
	PFF0940c	PF3D7_0619400	cell division cycle protein 48 homologue, putative	3	44	14	24	31	43	10	11	20	10	23	13
	PFF1110c	PF3D7_0623100	coronin binding protein, putative	3	2	1	2	1	1			1
	PFF1135w	PF3D7_0623600	transcription or splicing factor-like protein, putative	3
	PFF1300w	PF3D7_0626800	pyruvate kinase (PyrK)	3	38	24	22	28	43	22	12	17	8	26	9
	PFF1315w	PF3D7_0627100	ankyrin-repeat protein, putative	3
	PFI0225w	PF3D7_0904600	ubiquitin specific protease, putative	3	2	1		1
	PFI0250c	PF3D7_0905100	nucleoporin NUP100/NSP100, putative (NUP100)	3	4	2	3	2	4	2		2		2	1
	PFI0585c	PF3D7_0912000	conserved Plasmodium protein, unknown function	3	1			1
	PFI0830c	PF3D7_0917000	conserved Plasmodium protein, unknown function	3	2	1		1	1					1
	PFI0875w	PF3D7_0917900	heat shock protein 70 (Hsp70-2)	3	60	27	31	48	59	19	14	25	21	40	33
	PFI0970c	PF3D7_0919800	TLD domain containing protein	3	1	1			2	1		1
	PFI1060w	PF3D7_0921600	tetratricopeptide repeat family protein, putative	3
	PFI1090w	PF3D7_0922200	S-adenosylmethionine synthetase (SAMS)	3	27	12	19	22	27	12	6	17	8	19	11
	PFI1105w	PF3D7_0922500	phosphoglycerate kinase (PGK)	3	38	21	22	33	38	18	11	19	11	26	20
	PFI1200w	PF3D7_0924400	conserved Plasmodium protein, unknown function	3
	PFI1260c	PF3D7_0925700	histone deacetylase (HDAC1)	3	4		1	4	4			1		4	1
	PFI1355w	PF3D7_0927600	conserved Plasmodium protein, unknown function	3	1	1
	PFI1475w	PF3D7_0930300	merozoite surface protein 1 (MSP1)	3	102	63	47	77	97	55	34	42	20	57	39
	PFL0050c	PF3D7_1201000	Plasmodium exported protein (PHISTb), unknown function	3	13	5	8	7	9	4	2	2	2	5	3
	PFL0615w	PF3D7_1212400	tetratricopeptide repeat family protein, putative	3
	PFL0950c	PF3D7_1219600	aminophospholipid-transporting P-ATPase (ATPase2)	3	6	3	1	4	7	3	1	2		2
	PFL1235c	PF3D7_1225600	conserved Plasmodium protein, unknown function	3
	PFL1335w	PF3D7_1227600	cyclin related protein, putative	3
	PFL1555w	PF3D7_1232300	cytochrome b5, putative	3
	PFL1680w	PF3D7_1234800	Splicing factor 3B subunit 3, putative (SF3B3)	3	10	3	5	5	11	1	1	1	3	4	3
	PFL1790w	PF3D7_1237000	ubiquitin-activating enzyme, putative (Uba2)	3	4	3	1	3	3	2		2		1
	PFL1815c	PF3D7_1237500	conserved Plasmodium protein, unknown function	3
	PFL2475w	PF3D7_1251500	DEAD/DEAH box ATP-dependent RNA helicase, putative	3	3	1	1	2	2	1				1
	MAL13P1.103	PF3D7_1319400	conserved Plasmodium protein, unknown function	2	5	2	1	3	4	2		1		2
	MAL13P1.16	PF3D7_1303200.1	SNARE protein, putative (VAMP8)	2	6	3	1	3	5	2	2	1	1	2	2
	MAL13P1.21	PF3D7_1304000	chromosome condensation protein, putative	2					1	1
	MAL13P1.231	PF3D7_1346100	Sec61 alpha subunit, PfSec61 (SEC61)	2	3		1	3	5		1	3	1	2	1
	MAL13P1.256	PF3D7_1351000	phosphatidylinositol transfer protein, putative	2	1			1	1	1
	MAL13P1.286	PF3D7_1358200	conserved Plasmodium protein, unknown function	2
	MAL13P1.293	PF3D7_1359000	conserved Plasmodium protein, unknown function	2	3		1	2	1				1		1
	MAL13P1.304	PF3D7_1361200	conserved Plasmodium protein, unknown function	2
	MAL13P1.313	PF3D7_1362700	conserved Plasmodium protein, unknown function	2
	MAL13P1.323	PF3D7_1364400	conserved Plasmodium protein, unknown function	2
	MAL13P1.348	PF3D7_1369000	glycosylphosphatidylinositol anchor attachment 1 protein, putative	2	3		1	2
	MAL13P1.351	PF3D7_1369400	conserved Plasmodium protein, unknown function	2
	MAL13P1.352	PF3D7_1369500	conserved Plasmodium protein, unknown function	2	12	5	6	7	11	4		4		8	1
	MAL13P1.413	PF3D7_1370300	membrane associated histidine-rich protein (MAHRP1)	2	7		2	7	6			2		5	1
	MAL13P1.81	PF3D7_1315500	conserved Plasmodium protein, unknown function	2
	MAL13P1.83	PF3D7_1315900	exportin 1-like protein, putative	2	8	2	6	2	8	3		4		2	1
	MAL13P1.93	PF3D7_1317900	small ribosomal subunit nuclear export protein, putative	2	1		1	1
	MAL7P1.122	PF3D7_0722400	GTP binding protein, putative	2	19	14	9	14	21	11	6	8	3	8	4
	MAL7P1.132	PF3D7_0724600	conserved Plasmodium protein, unknown function	2
	MAL7P1.146	PF3D7_0726400	conserved Plasmodium membrane protein, unknown function	2	6	3	1	4	7	2	1	3	1	1	1
	MAL7P1.15	PF3D7_0703900	conserved Plasmodium membrane protein, unknown function	2	2	1		1	1	1		1
	MAL7P1.16	PF3D7_0704000	conserved Plasmodium membrane protein, unknown function	2	1	1			1			1
	MAL7P1.171	PF3D7_0730900	Plasmodium exported protein, unknown function	2
	MAL7P1.174	PF3D7_0731300	Plasmodium exported protein (PHISTb), unknown function (PfG174)	2	6	3	2	3	4	2	1	3		3	1
	MAL7P1.202	PF3D7_0706000	conserved Plasmodium protein, unknown function	2	13	6	9	8	12	4	2	8	1	6	1
	MAL7P1.21	PF3D7_0705300	origin recognition complex subunit 2, putative (ORC2)	2	1	1			1	1
	MAL7P1.25	PF3D7_0708000	cytoskeleton associated protein, putative	2
	MAL7P1.37	PF3D7_0711400	sin3 associated polypeptide p18-like protein	2
	MAL7P1.64	PF3D7_0713400	serpentine receptor, putative (PfSR25)	2
	MAL7P1.91	PF3D7_0718100	exported serine/threonine protein kinase (EST)	2
	MAL8P1.109	PF3D7_0810300	protein phosphatase, putative	2
	MAL8P1.122	PF3D7_0808300	ubiquitin regulatory protein, putative	2
	MAL8P1.143	PF3D7_0803600	conserved Plasmodium protein, unknown function	2
	MAL8P1.19	PF3D7_0827000	ATP-dependent RNA helicase DBP10, putative (DBP10)	2
	MAL8P1.20	PF3D7_0826900	conserved Plasmodium protein, unknown function	2
	MAL8P1.206	PF3D7_0831400	Plasmodium exported protein, unknown function	2	5		4	5	5			3	1	4
	MAL8P1.40	PF3D7_0823200	RNA binding protein, putative	2	7	4	2	6	10	2	3	3	1	6	3
	MAL8P1.51	PF3D7_0821800	secretory complex protein 61 beta subunit (Sec61-beta)	2	2		2	1	2			2		1
	MAL8P1.54	PF3D7_0820900	conserved Plasmodium protein, unknown function	2	1	1			1					1
	MAL8P1.62	PF3D7_0819600	conserved Plasmodium protein, unknown function	2	7	3	6	5	7	3		5		5
	MAL8P1.63	PF3D7_0819500	conserved protein, unknown function	2
	MAL8P1.84	PF3D7_0815500	conserved Plasmodium protein, unknown function	2	1			1	1						1
	PF07_0012	PF3D7_0703200	conserved Plasmodium protein, unknown function	2	1			1
	PF07_0021	PF3D7_0705100	conserved Plasmodium protein, unknown function	2
	PF07_0023	PF3D7_0705400	minchromosome maintenance (MCM) complex subunit, putative (MCM7)	2	16	5	6	10	17	5		8	3	7	2
	PF07_0024	PF3D7_0705500	inositol-phosphate phosphatase, putative	2	1		1
	PF07_0057	PF3D7_0714500	transcription elongation factor s-II, putative	2	5	3	4	3	5	3		4	1	2
	PF07_0061	PF3D7_0715200	conserved Plasmodium protein, unknown function	2	1	1
	PF07_0077	PF3D7_0719300	actin-like protein, putative	2
	PF07_0092	PF3D7_0722600	nucleolar rRNA processing protein, putative	2
	PF07_0097	PF3D7_0723400	conserved Plasmodium protein, unknown function	2
	PF07_0105	PF3D7_0725000	exonuclease I, putative	2
	PF07_0117	PF3D7_0728000	eukaryotic translation initiation factor 2 alpha subunit, putative	2	15	9	6	9	16	7	3	5	4	7	5
	PF07_0120	PF3D7_0729100	conserved Plasmodium protein, unknown function	2	2	1	1		3	2				1
	PF08_0027	PF3D7_0824900	conserved Plasmodium protein, unknown function	2
	PF08_0034	PF3D7_0823300	histone acetyltransferase GCN5 (GCN5)	2	13	5	2	8	9	1	1	3		5	2
	PF08_0060	PF3D7_0817300	asparagine-rich antigen	2					1					1
	PF08_0082	PF3D7_0813100	conserved Plasmodium protein, unknown function	2
	PF08_0109	PF3D7_0807800	proteasome subunit alpha type 5, putative	2	8	2	4	5	6	1		3	1	3	1
	PF08_0137	PF3D7_0801000	Plasmodium exported protein (PHISTc), unknown function	2	10	2	7	7	10	1	1	2	2	4	3
	PF10_0025	PF3D7_1002100	PF70 protein (PF70)	2
	PF10_0041	PF3D7_1003800	U5 small nuclear ribonuclear protein, putative	2	16	7	6	10	14	5	1	5	2	4	1
	PF10_0057	PF3D7_1005500	regulator of nonsense transcripts, putative	2	2		1	2	3	1				2
	PF10_0070	PF3D7_1007000	conserved Plasmodium membrane protein, unknown function	2	1		1		1			1
	PF10_0078	PF3D7_1008000	histone deacetylase, putative	2
	PF10_0121	PF3D7_1012400	hypoxanthine-guanine phosphoribosyltransferase (HGPRT)	2	17	9	11	15	20	5	5	12	5	13	8
	PF10_0132	PF3D7_1013500	phosphoinositide-specific phospholipase C (PI-PLC)	2	1			1	1					1
	PF10_0148	PF3D7_1015100	conserved protein, unknown function	2
	PF10_0151	PF3D7_1015400	conserved Plasmodium protein, unknown function	2
	PF10_0159	PF3D7_1016300	glycophorin binding protein (GBP)	2	12	2	8	9	14	2	3	5	2	8	4
	PF10_0171	PF3D7_1017600	conserved Plasmodium protein, unknown function	2
	PF10_0190	PF3D7_1019700	conserved Plasmodium protein, unknown function	2	1			1
	PF10_0200	PF3D7_1020700	ribosomal processing ATPase, putative	2	1		1
	PF10_0308	PF3D7_1031400.1	OTU-like cysteine protease, putative	2
	PF10_0310	PF3D7_1031600	conserved Plasmodium protein, unknown function (GEXP15)	2	2	1		1	1						1
	PF10_0320	PF3D7_1032900	RNA polymerase II-associated protein 1, putative	2
	PF10_0330	PF3D7_1033900	ubiquitin conjugating enzyme, putative	2
	PF10_0359	PF3D7_1036700	conserved Plasmodium protein, unknown function	2
	PF10_0395	PF3D7_1040200	stevor	2	5	3	1	3	5	3	2	1		1	1
	PF11_0037	PF3D7_1102500	Plasmodium exported protein (PHISTb), unknown function (GEXP02)	2	4	2	1	1	6	2	1		1	2	1
	PF11_0048	PF3D7_1103700	casein kinase II beta chain (CK2beta1)	2	5	1	2	3	3		1	1			1
	PF11_0052	PF3D7_1104100	syntaxin, Qa-SNARE family (SYN13)	2	5	3	1	3	3		1	1		2
	PF11_0069	PF3D7_1105800	conserved Plasmodium protein, unknown function	2	12	6	6	12	13	6	3	3	4	7	4
	PF11_0106	PF3D7_1109900	apicoplast ribosomal protein L36e precursor, putative	2	5	3	2	3	5	1	3	1	1	2	2
	PF11_0118	PF3D7_1111200	conserved Plasmodium protein, unknown function	2					1		1
	PF11_0149	PF3D7_1114100.1	rhomboid protease ROM1 (ROM1)	2
	PF11_0154	PF3D7_1114500	conserved Plasmodium protein, unknown function	2
	PF11_0156	PF3D7_1114700	serine/threonine protein kinase, putative (CLK3)	2
	PF11_0166	PF3D7_1115800	conserved Plasmodium protein, unknown function	2	2	1	1	1	2	1		1			1
	PF11_0175	PF3D7_1116800	heat shock protein 101 (HSP101)	2	50	24	15	34	52	23	13	14	8	17	17
	PF11_0183	PF3D7_1117700	GTP-binding nuclear protein ran/tc4 (RAN)	2	16	8	10	14	16	4	4	7	6	11	7
	PF11_0192	PF3D7_1118600	histone acetyltransferase, putative (MYST)	2	1	1	1		2	2
	PF11_0197	PF3D7_1119000	acyl-CoA-binding protein, putative	2	4	3	2	4	5	2		3	1	5
	PF11_0206	PF3D7_1119900	conserved Plasmodium protein, unknown function	2	1			1	1					1
	PF11_0208	PF3D7_1120100	phosphoglycerate mutase, putative (PGM1)	2	24	11	12	16	25	8	8	9	7	15	8
	PF11_0266	PF3D7_1125500	small nuclear ribonucleoprotein D1, putative (SNRPD1)	2	1		1
	PF11_0311	PF3D7_1130000	N-acetyl glucosamine phosphate mutase, putative	2
	PF11_0314	PF3D7_1130400	26S proteasome regulatory subunit 6a, putative	2	16	8	8	10	15	5	5	2	4	5	6
	PF11_0336	PF3D7_1132600	pre-mRNA splicing factor, putative	2
	PF11_0344	PF3D7_1133400	apical membrane antigen 1 (AMA1)	2	7	1	6	4	6			3	2	2	1
	PF11_0348	PF3D7_1133800	RNA (uracil-5-)methyltransferase, putative	2	9	7	2	3	9	4	2	2		3
	PF11_0374	PF3D7_1136300	tudor staphylococcal nuclease (TSN)	2	30	11	16	23	28	10	5	10	1	12	1
	PF11_0377-a	PF3D7_1136500.1	casein kinase 1 (CK1)	2	12	5	6	9	11	3	2	1	5	4	5
	PF11_0413	PF3D7_1140200	conserved Plasmodium protein, unknown function	2	8	6	4	5	6	3	2	2		3	1
	PF11_0424	PF3D7_1141300	conserved Plasmodium protein, unknown function	2	10	5	4	7	8	3		3		4	1
	PF11_0429	PF3D7_1141800	phd finger protein, putative	2	2		2	2
	PF11_0447	PF3D7_1143400	translation initiation factor eIF-1A, putative	2	3		1	2	4		1	2		1	1
	PF11_0471	PF3D7_1146000	nucleolar preribosomal assembly protein, putative	2	5	1	2	3	2	1		1
	PF13_0035	PF3D7_1307100	U3 small nucleolar RNA-associated protein 6, putative	2	1	1			1		1
	PF13_0056	PF3D7_1310400	conserved Plasmodium protein, unknown function	2
	PF13_0096	PF3D7_1317000	U4/U6.U5 tri-snRNP-associated protein 2, putative (USP39)	2	1	1		1	2	1			1	1
	PF13_0132	PF3D7_1323400	60S ribosomal protein L23a, putative	2	10	4	6	6	10	4	2	3	3	2	5
	PF13_0161	PF3D7_1327300	conserved Plasmodium protein, unknown function	2
	PF13_0165	PF3D7_1330800	conserved Plasmodium protein, unknown function	2	5	2		4	5		2	1		2	1
	PF13_0170	PF3D7_1331700	glutaminyl-tRNA synthetase, putative	2	14	7	2	10	15	3	5	5	1	5	2
	PF13_0189	PF3D7_1334100	conserved Plasmodium protein, unknown function	2
	PF13_0192	PF3D7_1334500	conserved Plasmodium protein, unknown function	2	9	5	4	5	8	3	1	4	1	3
	PF13_0199	PF3D7_1335700	conserved Plasmodium protein, unknown function	2
	PF13_0233	PF3D7_1342600	myosin A (MyoA)	2	12	5	6	8	9	2	1	5		4
	PF13_0274	PF3D7_1352800	vacuolar fusion protein MON1, putative	2					1		1
	PF13_0290	PF3D7_1354900	conserved Plasmodium protein, unknown function	2
	PF13_0291	PF3D7_1355100	minchromosome maintenance (MCM) complex subunit (MCM6)	2	13	4	4	9	11	3	2	5		4
	PF13_0299	PF3D7_1356100	conserved Plasmodium protein, unknown function	2	2	1		1	2				1	1
	PF13_0309	PF3D7_1357700	U3 snoRNA-associated small subunit rRNA processing protein, putative	2	2	1		1	1					1
	PF13_0316	PF3D7_1358800	40S ribosomal protein S13, putative	2	12	4	5	10	11	4	1	5	2	8	4
	PF13_0324	PF3D7_1361100	Sec24 subunit a (SEC24a)	2	7	3	4	4	8	2		3	1	6
	PF14_0029	PF3D7_1402800	conserved Plasmodium protein, unknown function	2
	PF14_0058	PF3D7_1406100	conserved Plasmodium protein, unknown function	2
	PF14_0077	PF3D7_1408000	plasmepsin II	2	13	12	10	14	13	11	4	8	3	12	4
	PF14_0094	PF3D7_1409600	conserved Plasmodium protein, unknown function	2	7	1	4	4	3	1		1		1	1
	PF14_0096	PF3D7_1409800	RNA binding protein Bruno, putative (HoBo)	2	12	3	6	7	13	4	2	4	3	5	3
	PF14_0125	PF3D7_1412600	deoxyhypusine synthase	2	4	3	1	1	2	2
	PF14_0152	PF3D7_1415400	conserved Plasmodium protein, unknown function	2	1			1	1		1
	PF14_0160	PF3D7_1416200	metacaspase-like protein (MCA3)	2
	PF14_0170	PF3D7_1417200	NOT family protein, putative	2	3	1	1	1	1			1		1
	PF14_0174	PF3D7_1417500	pseudouridine synthase, putative	2	3	1	2	1	5	1		2		1	2
	PF14_0183b	PF3D7_1418900	DEAD/DEAH box ATP-dependent RNA helicase, putative	2
	PF14_0228	PF3D7_1423700	conserved Plasmodium protein, unknown function	2	14	6	7	5	18	4	6	4	4	3	3
	PF14_0230	PF3D7_1424100	60S ribosomal protein L5, putative	2	17	10	10	13	17	7	5	9	5	10	10
	PF14_0255	PF3D7_1427600	CorA-like Mg2 transporter protein, putative	2	1			1	1					1
	PF14_0277	PF3D7_1429800	coatamer beta subunit, putative	2	19	4	9	10	15	2	3	7	1	6	3
	PF14_0278	PF3D7_1429900	ATP-dependent DNA helicase, putative	2
	PF14_0326	PF3D7_1434500	dynein-related AAA-type ATPase, putative	2	2	1	2	1	3	1		1		2
	PF14_0337	PF3D7_1435600	conserved Plasmodium protein, unknown function	2
	PF14_0350	PF3D7_1437000	N-acetyltransferase, putative	2	6	2	3	5	8	2		3		5	2
	PF14_0361	PF3D7_1438100	secretory complex protein 62 (SEC62)	2	14	6	6	9	13	5	4	5	1	9
	PF14_0377	PF3D7_1439800	vesicle-associated membrane protein, putative	2	9	6	4	5	10	5	1	5	1	5	2
	PF14_0379	PF3D7_1440000	conserved Plasmodium protein, unknown function	2
	PF14_0392	PF3D7_1441300	serine/threonine protein kinase, putative	2
	PF14_0401	PF3D7_1442300	tRNA binding protein, putative	2	11	7	6	4	13	5	3	2	3	4	2
	PF14_0425	PF3D7_1444800	fructose-bisphosphate aldolase	2	31	18	15	21	32	16	8	11	5	18	13
	PF14_0463	PF3D7_1448500	chloroquine resistance marker protein (CRMP)	2
	PF14_0486	PF3D7_1451100	elongation factor 2	2	43	17	24	28	41	11	15	20	5	25	8
	PF14_0513	PF3D7_1454000	RNA binding protein, putative	2
	PF14_0515	PF3D7_1454200	conserved Plasmodium protein, unknown function	2	2	1		1
	PF14_0552	PF3D7_1457900	conserved Plasmodium protein, unknown function	2
	PF14_0556	PF3D7_1458300	conserved Plasmodium protein, unknown function	2	1			1	3	2				1
	PF14_0578	PF3D7_1460600	conserved Plasmodium protein, unknown function	2	1		1	1	2					1	1
	PF14_0586	PF3D7_1461400	conserved Plasmodium protein, unknown function	2	1	1			1	1
	PF14_0619	PF3D7_1465200	conserved Plasmodium protein, unknown function	2	2	2	1	1	1					1
	PF14_0630	PF3D7_1466100	protein serine/threonine phosphatase	2	1	1		1	2					1	1
	PF14_0636	PF3D7_1466800	conserved Plasmodium protein, unknown function	2	2	1	1	1	1					1
	PF14_0657	PF3D7_1468900	conserved Plasmodium protein, unknown function	2	6	3	3	2	5	1	1	2			2
	PF14_0679	PF3D7_1471200	inorganic anion exchanger, inorganic anion antiporter (SulP)	2	10	6	5	8	11	5	3	3	2	6	1
	PF14_0713	PF3D7_1474500	splicing factor 3A subunit 1, putative (SF3A1)	2	1	1			3	2	1	1
	PF14_0741	PF3D7_1478600	Plasmodium exported protein (hyp17), unknown function	2
	PF14_0744	PF3D7_1477300	Plasmodium exported protein, unknown function (Pfg14-744)	2
	PFA0280w	PF3D7_0105700	asparagine-rich antigen Pfa35-2	2
	PFA0440w	PF3D7_0109000	photosensitized INA-labeled protein 1, PhIL1, putative	2	2	1		2	2	1		1		2
	PFB0115w	PF3D7_0202400	conserved Plasmodium protein, unknown function	2	3	1	2	1	2					1	1
	PFB0120w	PF3D7_0202500	early transcribed membrane protein 2 (ETRAMP2)	2	2	1	1	1	2	1		1		1
	PFB0475c	PF3D7_0210600	conserved Plasmodium protein, unknown function	2	2	1		1	3	1		1	1
	PFB0550w	PF3D7_0212300	peptide chain release factor subunit 1, putative	2	15	9	6	10	11	5	2	5		8	1
	PFB0850c	PF3D7_0218200	conserved Plasmodium protein, unknown function	2
	PFB0930w	PF3D7_0220600	Plasmodium exported protein (hyp9), unknown function	2	2	2		1	2	1	1	1
	PFC0155c	PF3D7_0303300	DNA-directed RNA polymerase subunit I, putative	2	1	1	1
	PFC0285c	PF3D7_0306800	T-complex protein beta subunit, putative	2	28	9	14	22	25	7	3	7	7	12	10
	PFC0295c	PF3D7_0307100	40S ribosomal protein S12, putative	2	9	9	4	5	10	6	4	3	1	5	2
	PFC0300c	PF3D7_0307200	60S ribosomal protein L7, putative	2	12	4	6	11	11	4	1	5	4	9	6
	PFC0355c	PF3D7_0308300	conserved Plasmodium protein, unknown function	2
	PFC0375c	PF3D7_0308900	splicing factor 3B subunit 1, putative (SF3B1)	2	3	2	1	2	2	2		1	1	1	1
	PFC0395w	PF3D7_0309500	asparagine synthetase, putative	2	15	6	7	11	15	2	4	6	3	6	2
	PFC0425w	PF3D7_0310200	phd finger protein, putative	2
	PFC0440c	PF3D7_0310500	DEAD box helicase, putative	2	5	1	1	3	1						1
	PFC0475c	PF3D7_0311300	phosphatidylinositol 3- and 4-kinase, putative	2	1			1
	PFC0535w	PF3D7_0312800	60S ribosomal protein L26, putative	2	4	1	3	4	7	1	3	2	2	2	1
	PFC0545c	PF3D7_0313000	conserved Plasmodium protein, unknown function	2
	PFC0680w	PF3D7_0315600	conserved Plasmodium protein, unknown function	2
	PFC0830w	PF3D7_0318700	trophozoite stage antigen	2
	PFC0930c	PF3D7_0321100	conserved Plasmodium protein, unknown function	2	1	1			1	1
	PFC0950c	PF3D7_0321500	peptidase, putative	2	3	3	1	1
	PFD0090c	PF3D7_0402000	Plasmodium exported protein (PHISTa), unknown function	2	5	1	4	3	4	1		3		4
	PFD0095c	PF3D7_0402100	Plasmodium exported protein (PHISTb), unknown function	2	4	1	2	2	2	1		1		1
	PFD0170c	PF3D7_0403600	conserved Plasmodium protein, unknown function	2					1			1
	PFD0285c	PF3D7_0405700	lysine decarboxylase, putative	2	1		1	1	1			1		1
	PFD0450c	PF3D7_0409100	U4/U6 small nuclear ribonucleoprotein PRP31, putative (PRPF31)	2	1			1	2	1					1
	PFD0735c	PF3D7_0415200	conserved Plasmodium protein, unknown function	2
	PFD0770c	PF3D7_0415900	60S ribosomal protein L15, putative	2	9	4	4	5	6	1	2	4	3	4	2
	PFD0965W	PF3D7_0419900	phosphatidylinositol 4-kinase, putative	2					1					1
	PFD1170c	PF3D7_0424600	Plasmodium exported protein (PHISTb), unknown function	2	18	8	10	16	19	7	5	8	3	15	6
	PFE0100w	PF3D7_0502000	conserved Plasmodium protein, unknown function	2					1	1		1
	PFE0250w	PF3D7_0505100	conserved Plasmodium protein, unknown function	2					3			1		2
	PFE0285c	PF3D7_0505800	small ubiquitin-related modifier, putative (SUMO)	2	5	2	2	5	4	1	1	1		3	1
	PFE0340c	PF3D7_0506900	rhomboid protease ROM4 (ROM4)	2	3	1		3	6	1		4		3	1
	PFE0375w	PF3D7_0507600	cell differentiation protein, putative (CAF40)	2	4		1	4	2			1		2
	PFE0385w	PF3D7_0507800	conserved Plasmodium protein, unknown function	2					1						1
	PFE0410w	PF3D7_0508300	triose phosphate transporter (oTPT)	2	3	2	2	2	3	2	1	1		2	1
	PFE0430w	PF3D7_0508700	Pre-mRNA-processing ATP-dependent RNA helicase prp5, putative (PRP5)	2	1		1
	PFE0450w	PF3D7_0509100	chromosome condensation protein, putative	2	2	1	1
	PFE0485w	PF3D7_0509800	phosphatidylinositol 4-kinase	2
	PFE0705c	PF3D7_0514100	helicase, belonging to UvrD family, putative	2
	PFE0750c	PF3D7_0515000	RNA recognition motif, putative	2	3	2	2	2	5	2	2	2		2
	PFE0765w	PF3D7_0515300	phosphatidylinositol 3-kinase (PI3K)	2
	PFE0810c	PF3D7_0516200	40S ribosomal protein S14, putative	2	15	6	6	7	15	4	5	4	2	8	4
	PFE0835w	PF3D7_0516700	ubiquitin carboxyl-terminal hydrolase 2, putative	2	2	1		2	3	3				1
	PFE0840c	PF3D7_0516800	transcription factor with AP2 domain(s) (ApiAP2)	2
	PFE0865c	PF3D7_0517300	pre-mRNA-splicing factor (SR1)	2	7	2	5	3	9	1	2	5		2	1
	PFE1005w	PF3D7_0520000	40S ribosomal protein S9, putative	2	9	3	1	7	10	2	3	4		3	1
	PFE1010w	PF3D7_0520100	protein phosphatase, putative	2
	PFE1015c	PF3D7_0520200	conserved Plasmodium protein, unknown function	2	2	1		1	2	1	2
	PFE1130w	PF3D7_0522600	conserved protein, unknown function	2	1	1			1		1
	PFE1170w	PF3D7_0523400	DnaJ protein, putative	2	1		1	1	2			1		1
	PFE1185w	PF3D7_0523800	transporter, putative	2
	PFE1250w	PF3D7_0525100	acyl-CoA synthetase (ACS10)	2	30	15	16	22	29	8	8	10	5	18	7
	PFE1345c	PF3D7_0527000	minchromosome maintenance (MCM) complex subunit, putative (MCM3)	2	21	8	10	10	21	4	4	9	2	9	4
	PFE1355c	PF3D7_0527200	ubiquitin carboxyl-terminal hydrolase, putative	2	8	5	1	3	6	1	2	1	1	1	2
	PFE1500c	PF3D7_0530000	conserved Plasmodium protein, unknown function	2	1		1		1		1
	PFE1605w	PF3D7_0532400	Plasmodium exported protein (PHISTb), unknown function	2	14	6	7	11	14	5	1	7	2	8	4
	PFF0450c	PF3D7_0609100	Zn2 or Fe2 permease	2	1			1
	PFF0480w	PF3D7_0609700	conserved Plasmodium protein, unknown function	2
	PFF0720w	PF3D7_0614900	conserved Plasmodium membrane protein, unknown function	2
	PFF0900c	PF3D7_0618600	rhomboid protease ROM10 (ROM10)	2
	PFF0915w	PF3D7_0618900	N-acetylglucosamine transferase (GPI1)	2
	PFF0920c	PF3D7_0619000.1	conserved Plasmodium protein, unknown function	2	1	1
	PFF0945c	PF3D7_0619500	acyl-CoA synthetase (ACS12)	2	10	3	3	7	13	6		5	1	7	1
	PFF1050w	PF3D7_0621800	nascent polypeptide associated complex alpha chain, putative	2	9	4	6	7	9	2		6		8
	PFF1345w	PF3D7_0627700	transportin	2	18	3	9	12	17	3		6	1	11
	PFF1375c	PF3D7_0628300	choline/ethanolaminephosphotransferase, putative (CEPT)	2	2	2		1	3	2				1
	PFF1430c	PF3D7_0629500	amino acid transporter, putative	2
	PFI0175w-b	PF3D7_0903600.2	conserved Plasmodium protein, unknown function	2
	PFI0180w	PF3D7_0903700	alpha tubulin 1	2	7	7	9	10	8	6	2	8	5	12	6
	PFI0345w	PF3D7_0907200	GTPase activator, putative	2
	PFI0625c	PF3D7_0912800	tRNA 1-methyladenosine methyltransferase subunit, putative	2
	PFI0645w	PF3D7_0913200	elongation factor 1-beta (EF-1beta)	2	10	4	7	8	11	3	2	3	4	5	4
	PFI0700c	PF3D7_0914300	met-10 like protein, putative	2
	PFI0710c	PF3D7_0914500	conserved Plasmodium protein, unknown function	2
	PFI1075w	PF3D7_0921900	conserved Plasmodium protein, unknown function	2	1			1	2		1			1
	PFI1120c	PF3D7_0922800	conserved Plasmodium protein, unknown function	2					1					1
	PFI1175c	PF3D7_0923900	RNA binding protein, putative	2	6	3	4	4	6	3		3		4	1
	PFI1315c	PF3D7_0926800	conserved Plasmodium protein, unknown function	2
	PFI1500w	PF3D7_0930800	conserved Plasmodium membrane protein, unknown function	2	1		1		1				1
	PFI1700c	PF3D7_0935200	sec-1 family protein	2	1			1	1	1
	PFI1740c-a			2	4	3	3	3	3	3	1	3		3
	PFI1780w	PF3D7_0936800	Plasmodium exported protein (PHISTc), unknown function	2	18	5	11	15	19	2	5	7	5	10	10
	PFL0310c	PF3D7_1206200	eukaryotic translation initiation factor 3 subunit 8, putative	2	22	11	12	15	21	9	4	11	5	10	3
	PFL0335c	PF3D7_1206700	eukaryotic translation initiation factor 5, putative	2	7	3	3	3	7	2	1	1	1	2	1
	PFL0340w	PF3D7_1206800	conserved Plasmodium protein, unknown function	2	2		2	2	4			3	1	1	1
	PFL0445w	PF3D7_1208900	conserved Plasmodium protein, unknown function	2	2	2		1	2	1		1		2
	PFL0575w	PF3D7_1211600	lysine-specific histone demethylase 1, putative (LSD1)	2
	PFL0745c	PF3D7_1215400	conserved Plasmodium protein, unknown function	2	2	1	1	2	2	1			1		1
	PFL0895c	PF3D7_1218500	conserved Plasmodium protein, unknown function	2	18	8	9	12	15	3	3	4	1	7	2
	PFL0975w	PF3D7_1220300	Cell cycle associated protein, putative	2
	PFL1215c	PF3D7_1225200	conserved Plasmodium protein, unknown function	2	1			1
	PFL1345c	PF3D7_1227800	histone S-adenosyl methyltransferase, putative	2	3		2	3	2			1			1
	PFL1485w	PF3D7_1230800	conserved Plasmodium protein, unknown function	2					1					1
	PFL1635w	PF3D7_1233900	sentrin-specific protease 1 (SENP1)	2
	PFL1645w	PF3D7_1234100	conserved Plasmodium protein, unknown function	2	1			1	1			1
	PFL1715w	PF3D7_1235500	mRNA methyltransferase, putative	2	1			1
	PFL1745c	PF3D7_1236100	clustered-asparagine-rich protein	2	5	2	2	4	5	3	1	2	1	3	2
	PFL1870c	PF3D7_1238600	sphingomyelin phosphodiesterase, putative	2	7	4	3	3	6	1	2	1	1	2	1
	PFL2015w	PF3D7_1241900	Tetratricopeptide repeat protein, putative	2	4	1	1	2	3	1			1		1
	PFL2085w	PF3D7_1243400	conserved Plasmodium protein, unknown function	2
	PFL2355w	PF3D7_1249100	conserved Plasmodium protein, unknown function	2	4	3	1	2	4	2	1			2
	MAL13P1.105	PF3D7_1319700	ser/thr protein phosphatase 2A regulatory subunit A, putative	1
	MAL13P1.14	PF3D7_1302700	DEAD/DEAH box ATP-dependent RNA helicase, putative	1	1	1
	MAL13P1.148	PF3D7_1329100	myosin C (MyoC)	1	15	8	5	6	6	2	1	2		2
	MAL13P1.159	PF3D7_1330000.1	thioredoxin, putative	1
	MAL13P1.163	PF3D7_1330400.1	ER lumen protein retaining receptor 1, putative	1	4	1	2	4	4	1		4	1	3
	MAL13P1.169	PF3D7_1332000	syntaxin, Qa-SNARE family (SYN5)	1	2	2			2	2
	MAL13P1.182	PF3D7_1336400	glucose-induced degradation protein 8, putative (GID8)	1
	MAL13P1.185	PF3D7_1337100	protein kinase 6 (PK6)	1
	MAL13P1.19	PF3D7_1303800	conserved Plasmodium protein, unknown function	1	1	1			1		1
	MAL13P1.209	PF3D7_1341300	60S ribosomal protein L18-2, putative	1	4	1	1	3	6	2		3	1	3	1
	MAL13P1.215	PF3D7_1343100	conserved Plasmodium protein, unknown function	1
	MAL13P1.216	PF3D7_1343400	DNA helicase, putative	1
	MAL13P1.222	PF3D7_1344900	conserved Plasmodium protein, unknown function	1
	MAL13P1.228	PF3D7_1345600	conserved Plasmodium protein, unknown function	1	4	2	2	1	4	2			1	1
	MAL13P1.237	PF3D7_1347500	DNA/RNA-binding protein Alba 4 (ALBA4)	1	21	10	11	14	20	4	5	10	2	9	6
	MAL13P1.260	PF3D7_1351700	alveolin, putative (ALV6)	1	1	1			1	1
	MAL13P1.278	PF3D7_1356800	serine/threonine protein kinase, putative (ARK3)	1
	MAL13P1.287	PF3D7_1358400	conserved Plasmodium protein, unknown function	1
	MAL13P1.288	PF3D7_1358700	conserved Plasmodium protein, unknown function	1	2	2	1	1	3	2		2		1
	MAL13P1.298	PF3D7_1359900	conserved Plasmodium membrane protein, unknown function	1
	MAL13P1.330	PF3D7_1365800	conserved Plasmodium protein, unknown function	1
	MAL13P1.336	PF3D7_1366900	conserved Plasmodium protein, unknown function	1	3	3		1	2	2	1
	MAL13P1.37	PF3D7_1307900	tripartite motif protein, putative	1
	MAL13P1.370	PF3D7_1326900	conserved Plasmodium membrane protein, unknown function	1
	MAL13P1.38	PF3D7_1308000	conserved Plasmodium membrane protein, unknown function	1
	MAL13P1.380	PF3D7_1343800	conserved Plasmodium protein, unknown function	1
	MAL13P1.88	PF3D7_1316900	conserved Plasmodium protein, unknown function	1	1	1
	MAL7P1.108	PF3D7_0720700	phosphoinositide-binding protein, putative	1	5	2	2	2	4	1		1		2
	MAL7P1.125	PF3D7_0723300	conserved Plasmodium protein, unknown function	1
	MAL7P1.157a	PF3D7_0728900	RNA binding protein, putative	1
	MAL7P1.203a	PF3D7_0706300	conserved Plasmodium protein, unknown function	1
	MAL7P1.209	PF3D7_0707400	AAA family ATPase, putative	1	13	5	5	5	15	2	4	4	5	2	2
	MAL7P1.228	PF3D7_0831700	heat shock protein 70, putative (HSP70-x)	1	12	10	12	14	14	6	5	10	6	11	9
	MAL7P1.68	PF3D7_0714300	zinc finger protein, putative (ERF2)	1
	MAL7P1.83	PF3D7_0717100	conserved Plasmodium protein, unknown function	1
	MAL8P1.104	PF3D7_0811300	CCR4-associated factor 1 (CAF1)	1	1		1	1	1					1
	MAL8P1.123	PF3D7_0808100	conserved Plasmodium protein, unknown function	1	1		1	1	1			1		1
	MAL8P1.125	PF3D7_0807900	tyrosyl-tRNA synthetase, putative	1	12	9	5	5	12	5	4	2	1	3	3
	MAL8P1.127	PF3D7_0807600	conserved Plasmodium protein, unknown function	1	6	4	4	2	5	3		2		2
	MAL8P1.130	PF3D7_0807200	conserved Plasmodium membrane protein, unknown function	1
	MAL8P1.134	PF3D7_0806300	ferlin like protein, putative	1
	MAL8P1.146	PF3D7_0803200	filament assembling protein, putative	1	3	1	1	1	1	1
	MAL8P1.150	PF3D7_0802600	adenylyl cyclase beta, putative (ACbeta)	1
	MAL8P1.152	PF3D7_0802400	conserved Plasmodium protein, unknown function	1
	MAL8P1.26	PF3D7_0825300	conserved protein, unknown function	1
	MAL8P1.57	PF3D7_0820500	C-13 antigen	1
	MAL8P1.65	PF3D7_0818700	DNA helicase, putative	1	1	1			2	2				1
	PF07_0015	PF3D7_0704200	tRNA m5C-methyltransferase, putative	1	2	1		1	1			1		1
	PF07_0019	PF3D7_0704800	conserved Plasmodium protein, unknown function	1					1	1
	PF07_0025	PF3D7_0707600	conserved Plasmodium protein, unknown function	1
	PF07_0028	PF3D7_0708200	conserved Plasmodium protein, unknown function	1
	PF07_0039	PF3D7_0709500	conserved Plasmodium protein, unknown function	1	2			2	1					1
	PF07_0040	PF3D7_0709700	lysophospholipase, putative	1	8	2	4	7	8	2	1	3	3	4	2
	PF07_0071	PF3D7_0717400	queuine tRNA-ribosyltransferase, putative	1	1		1	1	1	1
	PF07_0088	PF3D7_0721600	40S ribosomal protein S5, putative	1	13	3	5	11	12	3	3	4	4	8	5
	PF07_0106	PF3D7_0725300	conserved Plasmodium protein, unknown function	1	3	2	1	2	3	2			1	2
	PF07_0108	PF3D7_0726600	conserved Plasmodium protein, unknown function	1
	PF07_0115	PF3D7_0727800	cation transporting ATPase, putative	1	13	5	4	8	8	3	1	2		4	1
	PF07_0116	PF3D7_0727900	conserved Plasmodium protein, unknown function	1
	PF07_0121	PF3D7_0729300	60S ribosomal subunit export protein, putative	1
	PF07_0122	PF3D7_0729400	BRIX protein, putative	1	1			1	2	1				1
	PF08_0003	PF3D7_0830500	tryptophan/threonine-rich antigen (TryThrA)	1	13	6	4	6	10	3	1	4		3	1
	PF08_0016	PF3D7_0827300	conserved Plasmodium protein, unknown function	1	1	1			1	1
	PF08_0069	PF3D7_0815200	importin beta, putative	1	16	5	9	11	13	3	3	7		7
	PF08_0079	PF3D7_0813600	translation initiation factor SUI1, putative	1	1	1	1		2	2		1
	PF08_0080	PF3D7_0813500	conserved Plasmodium protein, unknown function	1	1		1	1	1					1
	PF08_0081	PF3D7_0813400	conserved Plasmodium protein, unknown function	1	10	5	5	6	9	2	2	3	2	4	2
	PF08_0092	PF3D7_0811500	histone-arginine methyltransferase, putative (CARM1)	1	5	4	1	2	2		2	1
	PF08_0095	PF3D7_0810800	dihydropteroate synthetase (DHPS)	1	12	5	4	8	13	4	2	5		6	1
	PF08_0099	PF3D7_0810000	acyl-CoA binding protein, putative	1	2	1	1		3	1		1		1	1
	PF08_0126	PF3D7_0803400	DNA repair protein rad54, putative	1
	PF08_0127	PF3D7_0803100	conserved Plasmodium protein, unknown function	1
	PF08_0130	PF3D7_0802300	rRNA processing WD-repeat protein, putative	1	2		1	2	1					1
	PF10_0038	PF3D7_1003500	40S ribosomal protein S20e, putative	1	5	2	1	3	6		2	1	1		2
	PF10_0043	PF3D7_1004000	60S ribosomal protein L13, putative	1	12	3	3	9	12	2	1	3	1	7	3
	PF10_0054	PF3D7_1005100	conserved protein, unknown function	1
	PF10_0057a	PF3D7_1005500	regulator of nonsense transcripts, putative	1
	PF10_0071	PF3D7_1007200	rhoGAP GTPase, putative	1	1			1	1					1
	PF10_0077	PF3D7_1007900	eukaryotic translation initiation factor 3 subunit 7, putative	1	18	7	9	13	19	6	4	5	4	8	4
	PF10_0081	PF3D7_1008400	26S proteasome regulatory subunit 4, putative	1	9	9	6	6	11	6	1	7	2	5	2
	PF10_0084	PF3D7_1008700	tubulin beta chain	1	19	9	12	16	17	5	5	12	2	13	5
	PF10_0085	PF3D7_1008800	small subunit rRNA processing protein, putative	1	8	5	2	4	10	4	1	4		4	1
	PF10_0086	PF3D7_1008900	adenylate kinase (AK1)	1	14	9	7	8	15	5	3	6	2	7	3
	PF10_0099	PF3D7_1010200	DNA2/NAM7 helicase, putative	1					2	1		1
	PF10_0103	PF3D7_1010600	eukaryotic translation initiation factor 2 beta subunit, putative	1	11	5	4	10	13	4	3	6	2	9	4
	PF10_0109	PF3D7_1011200.1	conserved Plasmodium protein, unknown function	1					1			1
	PF10_0117	PF3D7_1012000	ubiquitin-protein ligase e3, putative	1
	PF10_0126	PF3D7_1012900	conserved Plasmodium protein, unknown function	1	12	3	9	11	13	2	1	6	3	11	4
	PF10_0129	PF3D7_1013200	conserved Plasmodium protein, unknown function	1
	PF10_0136	PF3D7_1013900	initiation factor 2 subunit family, putative	1
	PF10_0150	PF3D7_1015300	methionine aminopeptidase 1b, putative (MetAP1b)	1					1	1
	PF10_0155	PF3D7_1015900	enolase (ENO)	1	30	19	18	26	29	19	6	19	11	23	14
	PF10_0160	PF3D7_1016400	serine/threonine protein kinase, FIKK family (FIKK10.1)	1	7	2	4	5	8	2	1	4		4
	PF10_0174	PF3D7_1017900	26s proteasome regulatory subunit p55, putative	1	7	3	2	5	7	1	2	3	1	3	1
	PF10_0177a	PF3D7_1018200	serine/threonine protein phosphatase, putative	1	1		1
	PF10_0184	PF3D7_1019100	conserved Plasmodium protein, unknown function	1
	PF10_0189	PF3D7_1019600	conserved Plasmodium protein, unknown function	1	1			1
	PF10_0193	PF3D7_1019900	autophagy-related protein 8, putative (ATG8)	1	1			1
	PF10_0203	PF3D7_1020900	ADP-ribosylation factor (ARF1)	1	8	2	8	7	8	2		8		7	1
	PF10_0216	PF3D7_1022300	zinc transporter, putative	1
	PF10_0242	PF3D7_1024800	conserved Plasmodium protein, unknown function	1	3	2	1	2	4	3		2		1
	PF10_0266	PF3D7_1027100	small subunit rRNA processing stabilizing factor, putative	1
	PF10_0268	PF3D7_1027300	peroxiredoxin (nPrx)	1	11	7	6	9	11	7	1	8	2	9	3
	PF10_0280	PF3D7_1028600	conserved Plasmodium protein, unknown function	1
	PF10_0295	PF3D7_1030200	conserved Plasmodium protein, unknown function	1
	PF10_0320a	PF3D7_1032900	RNA polymerase II-associated protein 1, putative	1	1	1			1		1				1
	PF10_0326	PF3D7_1033500	WD-repeat protein, putative	1
	PF10_0341	PF3D7_1035000	U2 snRNA/tRNA pseudouridine synthase, putative	1
	PF11_0049	PF3D7_1103800	CCR4-NOT transcription complex subunit 1, putative (NOT1)	1	8	3	2	4	5	4	1	1	1	1
	PF11_0051	PF3D7_1104000	phenylalanyl-tRNA synthetase beta chain, putative	1	13	6	5	9	13	6	1	6	1	8	1
	PF11_0054	PF3D7_1104300	conserved Plasmodium protein, unknown function	1
	PF11_0064	PF3D7_1105300	conserved Plasmodium protein, unknown function	1	2	1	1	2	1	1
	PF11_0071	PF3D7_1106000	RuvB DNA helicase, putative	1	10	3	4	7	9	2	1	4	2	4	3
	PF11_0078	PF3D7_1106700	dna2/nam7 helicase family member, putative	1
	PF11_0087	PF3D7_1107400	Rad51 homolog (RAD51)	1	4	2		2	5	3		2		1
	PF11_0105	PF3D7_1109400	U3/U14 snoRNA-associated small subunit rRNA processing protein, putative	1	1	1
	PF11_0107	PF3D7_1110100	conserved Plasmodium protein, unknown function	1	3		2	3	2			1	1	1	1
	PF11_0130	PF3D7_1112400	conserved Plasmodium protein, unknown function	1
	PF11_0158	PF3D7_1114900	conserved Plasmodium protein, unknown function	1
	PF11_0168a	PF3D7_1116100	serine esterase, putative	1
	PF11_0172	PF3D7_1116500	folate transporter 2 (FT2)	1	3	1	1	2	2		1	1		1
	PF11_0178	PF3D7_1117200	conserved Plasmodium protein, unknown function	1
	PF11_0191	PF3D7_1118500	box C/D snoRNP rRNA 2'-O-methylation factor, putative	1	11	5	6	7	13	6	1	6	1	6	2
	PF11_0204	PF3D7_1119700	conserved Plasmodium protein, unknown function	1
	PF11_0205	PF3D7_1119800	alternative splicing factor ASF-1, putative (ASF1)	1	3	2	1	1	4	2				2
	PF11_0217	PF3D7_1121000	zinc finger, DHHC-type, putative	1
	PF11_0250	PF3D7_1123900	splicing factor, putative	1	4	1	1	3	4			3		3
	PF11_0252	PF3D7_1124100	neutral-sphingomyelinase activation factor protein, putative	1					1	1
	PF11_0268	PF3D7_1125800	kelch protein, putative	1
	PF11_0272	PF3D7_1126200	40S ribosomal protein S18, putative	1	7	2	5	6	10	2	3	5	1	6	4
	PF11_0281	PF3D7_1127000	protein phosphatase, putative	1	13	4	5	10	13	3	3	4	5	6	8
	PF11_0284	PF3D7_1127300	methyltransferase, putative	1
	PF11_0287	PF3D7_1127600	CRAL/TRIO domain-containing protein, putative	1	6	2	2	5	6	1	1	3	1	4
	PF11_0289	PF3D7_1127800	conserved Plasmodium protein, unknown function	1
	PF11_0290	PF3D7_1127900	conserved Plasmodium protein, unknown function	1
	PF11_0292	PF3D7_1128100	cochaperone prefoldin complex subunit, putative	1	4	1	2	3	2				1	1	1
	PF11_0293	PF3D7_1128200	multiprotein bridging factor type 1, putative	1
	PF11_0301	PF3D7_1129000	spermidine synthase (SpdSyn)	1	12	6	7	9	11	5	3	5	2	9	1
	PF11_0305	PF3D7_1129400	RNA methyltransferase, putative	1	3	2	3	3	3	1		2		2
	PF11_0327	PF3D7_1131800	oxysterol-binding protein-related protein 2	1	1		1
	PF11_0329	PF3D7_1132000	ubiquitin-like protein, putative	1	1	1	1	1	1	1		1
	PF11_0333	PF3D7_1132400	conserved Plasmodium membrane protein, unknown function	1
	PF11_0341	PF3D7_1133100	conserved membrane protein, unknown function	1	1	1
	PF11_0354	PF3D7_1134300	conserved Plasmodium protein, unknown function	1
	PF11_0380	PF3D7_1136800	DnaJ protein, putative	1	6	1	1	4	4	1		1	1	3
	PF11_0397	PF3D7_1138600	beta-catenin-like protein 1, putative	1
	PF11_0400	PF3D7_1138800	conserved Plasmodium protein, unknown function	1	1	1			1	1
	PF11_0402	PF3D7_1139100	conserved Plasmodium protein, unknown function	1
	PF11_0408	PF3D7_1139800	conserved Plasmodium protein, unknown function	1	1	1			1	1
	PF11_0418	PF3D7_1140700	conserved Plasmodium protein, unknown function	1
	PF11_0435	PF3D7_1142300	conserved Plasmodium membrane protein, unknown function	1
	PF11_0442	PF3D7_1143100	transcription factor with AP2 domain(s) (AP2-O)	1
	PF11_0461	PF3D7_1144900	Rab GTPase 6 (RAB6)	1	8	5	8	7	8	4	1	2	3	7	2
	PF11_0464	PF3D7_1145200	serine/threonine protein kinase, putative	1
	PF11_0477	PF3D7_1146600	CCAAT-box DNA binding protein subunit B	1
	PF11_0509	PF3D7_1149200	ring-infected erythrocyte surface antigen	1	5	5	3	7	5	5	2	5	1	4	2
	PF13_0049	PF3D7_1309100	60S ribosomal protein L24, putative	1	8	6	3	4	8	4	3	5		4
	PF13_0065	PF3D7_1311900	vacuolar ATP synthase subunit a (vapA)	1	25	8	12	19	24	5	5	7	2	14	5
	PF13_0099	PF3D7_1317400	conserved Plasmodium protein, unknown function	1	1		1	1	1			1		1
	PF13_0101	PF3D7_1318300	conserved Plasmodium protein, unknown function	1
	PF13_0106	PF3D7_1319100	conserved protein, unknown function	1
	PF13_0120	PF3D7_1320700	conserved Plasmodium protein, unknown function	1
	PF13_0131	PF3D7_1323300	acetyltransferase, GNAT family, putative	1
	PF13_0139	PF3D7_1324600	conserved Plasmodium protein, unknown function	1
	PF13_0140	PF3D7_1324800	dihydrofolate synthase/folylpolyglutamate synthase (DHFS-FPGS)	1	6	1	4	3	5	1		2	2	2	1
	PF13_0141	PF3D7_1324900	L-lactate dehydrogenase (LDH)	1	17	9	11	15	18	9	6	10	8	14	11
	PF13_0149	PF3D7_1329300	chromatin assembly factor 1 subunit, putative	1	2		2	2	1				1		1
	PF13_0153	PF3D7_1328500	alpha/beta-hydrolase, putative	1	4	2	1	3	3	1		2		2
	PF13_0162	PF3D7_1329500	conserved Plasmodium protein, unknown function	1
	PF13_0178	PF3D7_1332800	translation initiation factor 6, putative	1	3		2	3	3			1		3
	PF13_0184	PF3D7_1333600	U3 snoRNA-associated small subunit rRNA processing associated protein, putative	1					1					1
	PF13_0186	PF3D7_1333800	conserved Plasmodium protein, unknown function	1	4	1	1	4	3				1	2	1
	PF13_0204	PF3D7_1336800	nuclear movement protein, putative	1	4	2	1	2	4			1	1	1	1
	PF13_0209	PF3D7_1337400	conserved Plasmodium protein, unknown function	1
	PF13_0213	PF3D7_1338200	60S ribosomal protein L6-2, putative	1	9	5	6	7	11	3	4	5	2	8	2
	PF13_0218a	PF3D7_1340200	conserved Plasmodium protein, unknown function	1
	PF13_0219	PF3D7_1340300	conserved Plasmodium protein, unknown function	1	2			2
	PF13_0222	PF3D7_1340600	RNA lariat debranching enzyme, putative (DBR1)	1	10	5	3	7	9	4	2	1	1	7	1
	PF13_0227	PF3D7_1341900	vacuolar ATP synthase subunit d, putative	1	5	2	1	2	5	1			1	2	1
	PF13_0232	PF3D7_1342400	casein kinase II beta chain (CK2beta2)	1	3	3		1	3	2		2
	PF13_0235	PF3D7_1342900	transcription factor with AP2 domain(s) (ApiAP2)	1
	PF13_0239	PF3D7_1344700	conserved Plasmodium protein, unknown function	1	1	1			1	1
	PF13_0245	PF3D7_1346500	conserved Plasmodium protein, unknown function	1
	PF13_0258	PF3D7_1349300	serine/threonine protein kinase (TKL3)	1	1			1
	PF13_0261	PF3D7_1349800	nucleolar preribosomal associated cytoplasmic ATPase, putative	1	1		1		1				1		1
	PF13_0273	PF3D7_1352700	P-loop containing nucleoside triphosphate hydrolase, putative	1	4	1	3		1			1
	PF13_0276	PF3D7_1353200	membrane associated histidine-rich protein (MAHRP2)	1	5	2	2	3	5	1	2	2	2	2	3
	PF13_0307	PF3D7_1357400	conserved Plasmodium protein, unknown function	1	1		1
	PF13_0308	PF3D7_1357500	DNA helicase, putative	1
	PF13_0328	PF3D7_1361900	proliferating cell nuclear antigen (PCNA)	1	9	3	5	7	9	3	2	4	1	7	2
	PF13_0337	PF3D7_1363600	conserved Plasmodium protein, unknown function	1
	PF13_0342	PF3D7_1365000	conserved Plasmodium protein, unknown function	1
	PF13_0354	PF3D7_1367700	alanyl-tRNA synthetase,Alanine--tRNA ligase (AlaRS)	1	10	3	4	8	11	3	1	4	2	2	4
	PF13_0362	PF3D7_1369700	U1 small nuclear ribonucleoprotein a, putative	1	1			1
	PF14_0028	PF3D7_1402700	pre-mRNA splicing factor, putative	1
	PF14_0031a	PF3D7_1403100	conserved Plasmodium protein, unknown function	1	1			1
	PF14_0055	PF3D7_1405800	large subunit rRNA processing protein, putative	1	1		1	1	2		1	1			1
	PF14_0068	PF3D7_1407100	fibrillarin, putative (NOP1)	1	8	4	3	6	7	1	2	1	3	2	3
	PF14_0069	PF3D7_1407200	conserved Plasmodium protein, unknown function	1
	PF14_0072	PF3D7_1407500	tRNA m2G10 methyltransferase subunit, putative	1	1			1	1					1
	PF14_0078	PF3D7_1408100	plasmepsin III,histo-aspartic protease (HAP)	1	17	10	7	12	16	8	3	7	2	10	2
	PF14_0104	PF3D7_1410600	eukaryotic translation initiation factor 2 gamma subunit, putative	1	20	5	11	15	20	3	3	5	6	9	8
	PF14_0110	PF3D7_1411200	rhomboid protease ROM8 (ROM8)	1
	PF14_0111	PF3D7_1411300	conserved Plasmodium protein, unknown function	1
	PF14_0113	PF3D7_1411500	conserved Plasmodium protein, unknown function	1
	PF14_0159	PF3D7_1416100	root hair defective 3 GTP-binding protein (RHD3) homolog, putative	1	19	10	7	8	15	4	2	4	3	6	4
	PF14_0171	PF3D7_1417300	conserved Plasmodium protein, unknown function	1
	PF14_0190	PF3D7_1419600	conserved Plasmodium protein, unknown function	1
	PF14_0231	PF3D7_1424400	60S ribosomal protein L7-3, putative	1	23	9	10	17	23	7	5	6	5	13	11
	PF14_0238	PF3D7_1425800	conserved Plasmodium protein, unknown function	1
	PF14_0239	PF3D7_1425900	conserved Plasmodium protein, unknown function	1	1			1	1					1
	PF14_0240	PF3D7_1426000	60S ribosomal protein L21e, putative	1	9	6	5	7	9	3	3	5	3	4	5
	PF14_0260	PF3D7_1428200	metabolite/drug transporter, putative	1
	PF14_0267	PF3D7_1428800	transcription initiation TFIID-like, putative	1	1	1			1					1
	PF14_0269	PF3D7_1429000	conserved protein, unknown function	1
	PF14_0275	PF3D7_1429600	conserved Plasmodium protein, unknown function (GEXP03)	1	3	1	2	2	3		1	1	1		1
	PF14_0282	PF3D7_1430300	acid phosphatase, putative	1
	PF14_0294	PF3D7_1431500	mitogen-activated protein kinase 1 (MAP1)	1
	PF14_0312	PF3D7_1433100	conserved Plasmodium membrane protein, unknown function	1
	PF14_0344	PF3D7_1436300	translocon component PTEX150 (PTEX150)	1	28	19	8	15	27	13	8	7	3	12	3
	PF14_0346	PF3D7_1436600	cGMP-dependent protein kinase (PKG)	1	6		1	5	2			1	1	1
	PF14_0353	PF3D7_1437300	conserved Plasmodium protein, unknown function	1
	PF14_0355	PF3D7_1437500	conserved Plasmodium membrane protein, unknown function	1
	PF14_0360	PF3D7_1438000	eukaryotic translation initiation factor eIF2A, putative	1	8	2	2	8	7	2		2		5	1
	PF14_0370	PF3D7_1439100	DEAD/DEAH box helicase, putative	1					2	1		1
	PF14_0385	PF3D7_1440600	conserved Plasmodium protein, unknown function	1
	PF14_0391	PF3D7_1441200	60S ribosomal protein L1, putative	1	13	5	8	9	14	5	3	6	5	3	7
	PF14_0409	PF3D7_1443100	conserved Plasmodium protein, unknown function	1	2	1		1	1				1		1
	PF14_0416	PF3D7_1443800	zinc finger protein, putative	1
	PF14_0423	PF3D7_1444500	eukaryotic initiation factor 2alpha kinase 1 (EIK1)	1
	PF14_0429	PF3D7_1445200	RNA helicase, putative	1
	PF14_0464	PF3D7_1448600	SNARE protein, putative (VTI1)	1	2	2			2	1	1
	PF14_0468	PF3D7_1449100	conserved Plasmodium protein, unknown function	1	1			1
	PF14_0479	PF3D7_1450400	zinc finger protein, putative	1
	PF14_0482	PF3D7_1450700	conserved Plasmodium protein, unknown function	1
	PF14_0493	PF3D7_1451800	sortilin, putative	1	17	11	8	9	18	8	3	4	5	6	5
	PF14_0494	PF3D7_1451900	small subunit rRNA processing factor, putative	1					1					1
	PF14_0495	PF3D7_1452000	rhoptry neck protein 2 (RON2)	1	11	3	5	8	10	1	3	4	1	5	3
	PF14_0506	PF3D7_1453200	conserved Plasmodium protein, unknown function	1
	PF14_0510	PF3D7_1453700	co-chaperone p23 (P23)	1	11	8	3	7	12	7	3	3	3	5	4
	PF14_0520	PF3D7_1454700	6-phosphogluconate dehydrogenase, decarboxylating, putative	1	11	6	6	8	12	6	1	6	2	7	1
	PF14_0529	PF3D7_1455500	gamma-adaptin, putative	1	7	4	2	3	2	1				1
	PF14_0531	PF3D7_1455700	conserved Plasmodium protein, unknown function	1
	PF14_0533	PF3D7_1456000	transcription factor with AP2 domain(s) (ApiAP2)	1
	PF14_0550	PF3D7_1457700	large ribosomal subunit nuclear export factor, putative	1
	PF14_0559	PF3D7_1458600	conserved Plasmodium protein, unknown function	1	1			1	2	1			1		1
	PF14_0561	PF3D7_1458800	conserved Plasmodium protein, unknown function	1
	PF14_0567	PF3D7_1459400	conserved Plasmodium protein, unknown function	1	18	7	13	11	17	4	2	7	6	5	6
	PF14_0579	PF3D7_1460700	60S ribosomal protein L27, putative	1	13	4	9	9	12	2	2	5	4	6	4
	PF14_0587	PF3D7_1461600	splicing factor 3B subunit 2, putative (SF3B2)	1	1			1	2						2
	PF14_0598	PF3D7_1462800	glyceraldehyde-3-phosphate dehydrogenase (GAPDH)	1	32	17	20	27	31	12	11	19	12	24	17
	PF14_0599	PF3D7_1462900	conserved Plasmodium protein, unknown function	1	1			1	1					1
	PF14_0608	PF3D7_1464000	YL1 nuclear protein, putative	1
	PF14_0614	PF3D7_1464600	phosphatase, putative	1	24	11	6	11	24	6	5	6	3	5	4
	PF14_0618	PF3D7_1465100	conserved Plasmodium protein, unknown function	1
	PF14_0637	PF3D7_1466900	rhoptry protein, putative	1	3	2	1		3	1	1	1
	PF14_0656	PF3D7_1468800	U2 snRNP auxiliary factor, putative	1	1	1			1		1
	PF14_0661	PF3D7_1469300	small subunit rRNA processing KH domain protein, putative	1
	PF14_0662	PF3D7_1469400	nucleoside transporter, putative	1
	PF14_0670	PF3D7_1470300	conserved Plasmodium protein, unknown function	1
	PF14_0678	PF3D7_1471100	exported protein 2 (EXP2)	1	17	9	7	8	16	9	5	8	2	7	3
	PF14_0691	PF3D7_1472300	conserved Plasmodium membrane protein, unknown function	1	1		1	1	1				1		1
	PF14_0724	PF3D7_1475600	bromodomain protein, putative	1
	PF14_0732	PF3D7_1476300	Plasmodium exported protein (PHISTb), unknown function	1	7	3	3	5	9	3	1	3	1	3	2
	PFA0390w	PF3D7_0107800	DNA repair exonuclease Mre11, putative	1
	PFA0420w	PF3D7_0108500	conserved Plasmodium protein, unknown function	1	3	2		1	3	2		1		1
	PFA0560c	PF3D7_0111600	conserved Plasmodium protein, unknown function	1
	PFA0570w	PF3D7_0111800	conserved Plasmodium protein, unknown function	1	2	2			2	1		1
	PFA0620c	PF3D7_0113000	glutamic acid-rich protein (GARP)	1	1	1		1	1	1
	PFB0106c	PF3D7_0202200	Plasmodium exported protein, unknown function	1	5	1	1	3	2		1			1
	PFB0145c	PF3D7_0203000	conserved Plasmodium protein, unknown function	1
	PFB0160w	PF3D7_0203300	ERCC1 nucleotide excision repair protein, putative	1
	PFB0295w	PF3D7_0206700	adenylosuccinate lyase (ASL)	1	4	1	2	3	4	1			1	1	1
	PFB0410c	PF3D7_0209100	phospholipase A2, putative	1	1	1			1	1
	PFB0465c	PF3D7_0210300	monocarboxylate transporter, putative	1					1			1
	PFB0585w	PF3D7_0212900	Leu/Phe-tRNA protein transferase, putative	1	3		3	2	3			2		2
	PFB0635w	PF3D7_0214000	T-complex protein 1, putative	1	20	8	8	14	17	6	1	5	1	11	3
	PFB0695c	PF3D7_0215300	acyl-CoA synthetase (ACS8)	1
	PFB0760w	PF3D7_0216600	MtN3-like protein	1
	PFB0820c	PF3D7_0217600	conserved Plasmodium protein, unknown function	1
	PFB0888w-a	PF3D7_0219400.1	ribosome associated membrane protein RAMP4, putative	1	3	1	1	2	2	1	1			1	1
	PFB0953w	PF3D7_0221200	Plasmodium exported protein (hyp15), unknown function	1
	PFC0045w	PF3D7_0300900	stevor-like	1
	PFC0070c	PF3D7_0301400	Plasmodium exported protein, unknown function	1	1		1
	PFC0085c	PF3D7_0301700	Plasmodium exported protein, unknown function	1	2	1		1	2	1				1
	PFC0120w	PF3D7_0302500	cytoadherence linked asexual protein 3.1 (CLAG3.1)	1	48	21	30	46	14	16	11	25	13	42	20
	PFC0135c	PF3D7_0302900	exportin 1, putative	1	20	12	11	13	20	4	3	10	2	9	3
	PFC0145c	PF3D7_0303100	conserved Plasmodium protein, unknown function	1	1			1
	PFC0190c	PF3D7_0304200	EH (Eps15 homology) protein (PAST1)	1	5	1	4	2	5	1	1	3		3	1
	PFC0235w	PF3D7_0305200	conserved Plasmodium protein, unknown function	1	3		1	2	2			1		1
	PFC0255c	PF3D7_0305700	ubiquitin conjugating enzyme E2, putative	1	3	1	1	2	2	1		1		1
	PFC0265c	PF3D7_0306100	conserved Plasmodium protein, unknown function	1	1		1		1	1
	PFC0315c	PF3D7_0307500	conserved Plasmodium protein, unknown function	1	1		1
	PFC0350c	PF3D7_0308200	TCP-1/cpn60 chaperonin family, putative	1	15	7	9	10	12	6	1	10	2	8	4
	PFC0365w	PF3D7_0308600	pre-mRNA-processing factor 19, putative (PRPF19)	1	5	5	1	2	5	1	2		1	2	1
	PFC0430w	PF3D7_0310300	phosphoglycerate mutase, putative	1	8	5	3	4	5	1	2	2	1
	PFC0435w	PF3D7_0310400	parasite-infected erythrocyte surface protein (PIESP1)	1	31	18	10	16	26	4	9	9	6	5	8
	PFC0525c	PF3D7_0312400	glycogen synthase kinase 3 (GSK3)	1	7	2	3	5	6	2		3	2	3	2
	PFC0582c	PF3D7_0314100.1	vesicle transport v-SNARE protein, putative	1	2	1		1	1					1
	PFC0615w	PF3D7_0314800	conserved Plasmodium protein, unknown function	1
	PFC0690c	PF3D7_0315800	zinc finger protein, putative	1
	PFC0720w	PF3D7_0316500	conserved Plasmodium protein, unknown function	1	8	6	3	4	7	3	1	1	1	2	2
	PFC0740c	PF3D7_0316900	RING zinc finger protein, putative	1	3	1	1	3	1	1		1		1
	PFC0860w	PF3D7_0319400	kinesin, putative	1
	PFC0870w	PF3D7_0319600	elongation factor 1 (EF-1), putative	1	4	2	2	4	4	3		3		3	1
	PFC0911c	PF3D7_0320600	conserved Plasmodium protein, unknown function	1
	PFC0912w	PF3D7_0320700	signal peptidase complex subunit 2, putative (SPC2)	1	8	4	3	4	8	3	2	1	2	3	2
	PFC0955w	PF3D7_0321600	ATP-dependent RNA helicase, putative	1	1		1
	PFC0960c	PF3D7_0321700	microtubule and actin binding protein, putative	1
	PFC0965w	PF3D7_0321800	conserved Plasmodium protein, unknown function	1
	PFC1000w	PF3D7_0322400	regulator of initiation factor 2 (eIF2)	1	2			2	1			1		1
	PFC1080c	PF3D7_0324100	Pfmc-2TM Maurer's cleft two transmembrane protein (MC-2TM)	1	3	1	3	3	3	1			2	3	2
	PFD0310w	PF3D7_0406200	sexual stage-specific protein precursor (Pfs16)	1	3	2	3	2	3	2	1	3	1	2
	PFD0320c	PF3D7_0406500	conserved Plasmodium protein, unknown function	1
	PFD0360w	PF3D7_0407300	transcription factor, putative	1	1	1			1		1
	PFD0470c	PF3D7_0409600	replication protein A1, large subunit (RPA1)	1	11	5	3	6	7	3	2	1		3
	PFD0505c	PF3D7_0410300	protein phosphatase, putative	1
	PFD0550c	PF3D7_0411100	conserved Plasmodium protein, unknown function	1
	PFD0590c	PF3D7_0411900	DNA polymerase alpha	1	1	1		1	2				2
	PFD0595w	PF3D7_0412000	conserved Plasmodium protein, unknown function	1	4	2	1	1	2	1		1		1
	PFD0670c	PF3D7_0413700	lysine decarboxylase-like protein, putative	1	10	7	3	6	12	5	4	3	1	4	4
	PFD0680c	PF3D7_0413900	ubiquitin carboxyl-terminal hydrolase a, putative	1	10	5	2	5	8	4		5		5
	PFD0705c	PF3D7_0414600	conserved protein, unknown function	1
	PFD0740w	PF3D7_0415300	cdc2-related protein kinase 3 (CRK3)	1	1		1	1	1					1
	PFD0765w	PF3D7_0415800	RING zinc finger protein, putative	1
	PFD0775c	PF3D7_0416000	RNA binding protein, putative	1	1	1	1		1	1
	PFD0815c	PF3D7_0416900	conserved Plasmodium protein, unknown function	1
	PFD0950w	PF3D7_0419600	ran binding protein 1, putative	1	12	9	3	5	12	8	6	2	1	3	2
	PFD1010w	PF3D7_0421200	rifin (RIF)	1
	PFD1120c	PF3D7_0423700	early transcribed membrane protein 4 (ETRAMP4)	1	1			1	1					1
	PFE0090w	PF3D7_0501800	chromosome assembly factor 1 (CAF1)	1	4	2	2	1	1			1
	PFE0170c	PF3D7_0503500	protein kinase, putative	1
	PFE0280c	PF3D7_0505700	conserved Plasmodium membrane protein, unknown function	1	5	2	2	2	5	1	1	1	2		2
	PFE0300c	PF3D7_0506100	60S ribosomal subunit protein L24-2, putative	1	3	1		2	3		1	1			1
	PFE0305w	PF3D7_0506200	transcription initiation factor TFiid, TATA-binding protein (TBP)	1
	PFE0335w	PF3D7_0506800	conserved Plasmodium protein, unknown function	1	2	1	1	1	2		1		1
	PFE0395c	PF3D7_0508000	6-cysteine protein (P38)	1	4		3	2	2			1		2
	PFE0465c	PF3D7_0509400	RNA polymerase I (RNAPI)	1	3	1		2	3			2		1
	PFE0560c	PF3D7_0511300	MORN repeat protein, putative	1
	PFE0585c	PF3D7_0511800	myo-inositol 1-phosphate synthase, putative	1	38	18	24	30	36	15	5	17	9	26	14
	PFE0610c	PF3D7_0512300	CDK-activating kinase assembly factor (MAT1)	1
	PFE0625w	PF3D7_0512600	Rab GTPase 1b (Rab1b)	1	7	5	5	7	8	3	2	5	1	8	1
	PFE0745w	PF3D7_0514900	conserved Plasmodium protein, unknown function	1					1		1
	PFE0850c	PF3D7_0517000	60S ribosomal protein L12, putative	1	10	7	5	7	10	6	2	6	1	6	2
	PFE1105c	PF3D7_0522100	conserved Plasmodium protein, unknown function	1
	PFE1190c	PF3D7_0523900	conserved Plasmodium membrane protein, unknown function	1
	PFE1305c	PF3D7_0526200.1	ADP-ribosylation factor GTPase-activating protein, putative	1
	PFE1335c	PF3D7_0526800	conserved Plasmodium protein, unknown function	1
	PFE1375c	PF3D7_0527600	conserved Plasmodium protein, unknown function	1	2		2	2	2				1	1	1
	PFE1400c	PF3D7_0528100	beta adaptin protein, putative	1	14	3	4	8	10	2	1	2	1	4	3
	PFE1415w	PF3D7_0528400	cell cycle regulator with zn-finger domain, putative	1	1		1
	PFE1435c	PF3D7_0528800	nucleolar preribosomal GTPase, putative	1	6	2	3	2	4					2	2
	PFE1505w	PF3D7_0530100	SNARE protein, putative (SYN6)	1	2	1	1	1	3	1	1	1
	PFE1545c	PF3D7_0530900	formin 1, putative	1					1					1
	PFE1570c	PF3D7_0531400	conserved Plasmodium protein, unknown function	1
	PFF0095c	PF3D7_0602000	conserved Plasmodium protein, unknown function	1
	PFF0100w	PF3D7_0602100	ATP-dependent RNA helicase, putative	1	3		2	2	3			1	1	2
	PFF0145w	PF3D7_0603000	conserved Plasmodium protein, unknown function	1
	PFF0210w	PF3D7_0604300	conserved Plasmodium protein, unknown function	1
	PFF0270c	PF3D7_0605500	cyclin dependent kinase binding protein, putative	1	1	1	1	1	1	1		1		1
	PFF0290w	PF3D7_0605900	long chain polyunsaturated fatty acid elongation enzyme, putative	1	2		2	1	2			2		1
	PFF0345w	PF3D7_0607000	translation initiation factor IF-2, putative	1	9	3	7	5	12	3	4	7	1	4	1
	PFF0355c	PF3D7_0607200	conserved Plasmodium membrane protein, unknown function	1
	PFF0440w	PF3D7_0608900	conserved Plasmodium protein, unknown function	1	3	2	1
	PFF0505c	PF3D7_0610200	conserved Plasmodium protein, unknown function	1
	PFF0595c	PF3D7_0612200	leucine-rich repeat protein (LRR6)	1
	PFF0645c	PF3D7_0613300	integral membrane protein, putative	1	2	1	1		1	1
	PFF0790c	PF3D7_0616300	conserved Plasmodium protein, unknown function	1	1	1			1	1
	PFF0860c	PF3D7_0617800	histone H2A (H2A)	1	4	3	2	2	5	2	3	1		1	2
	PFF0865w	PF3D7_0617900	histone H3 variant, putative (H3.3)	1	4	2	2	2	1	1	2	2		2
	PFF1025c	PF3D7_0621200	pyridoxine biosynthesis protein PDX1 (PDX1)	1	16	9	11	10	13	4	5	7	5	7	3
	PFF1095w	PF3D7_0622800	leucyl tRNA synthase	1	19	5	8	13	20	3	2	8		9	3
	PFF1165c	PF3D7_0624200	conserved Plasmodium protein, unknown function	1	1	1
	PFF1250w	PF3D7_0625800	conserved Plasmodium protein, unknown function	1
	PFF1280w	PF3D7_0626400	Sec14 domain containing protein	1
	PFF1325c	PF3D7_0627300	c3h4-type ring finger protein, putative	1
	PFF1450w	PF3D7_0629900	sec14-like cytosolic factor or phosphatidylinositol/phosphatidylcholine transfer protein, putative	1	1			1
	PFF1485w	PF3D7_0630600	conserved Plasmodium protein, unknown function	1	6	2	2	4	4	1	1	1		2
	PFF1500c	PF3D7_0630900	DEAD/DEAH box ATP-dependent RNA helicase (Has1p)	1
	PFI0400c	PF3D7_0908300.1	conserved Plasmodium membrane protein, unknown function	1
	PFI0470w	PF3D7_0909700	FHA domain protein, putative	1
	PFI0490c	PF3D7_0910100	Ran-binding protein, putative	1	14		9	11	8	1		4		3	1
	PFI0500w	PF3D7_0910300	conserved Plasmodium protein, unknown function	1	2		1	1	1					1
	PFI0580c	PF3D7_0911900	falstatin (ICP)	1	3	1	2	1	2	1			1
	PFI0590c	PF3D7_0912100	conserved Plasmodium protein, unknown function	1
	PFI0610w	PF3D7_0912500	conserved Plasmodium protein, unknown function	1	2		2	2	3			1		3
	PFI0650c	PF3D7_0913300	conserved Plasmodium protein, unknown function	1
	PFI0675w	PF3D7_0913800	conserved Plasmodium protein, unknown function	1
	PFI0805w	PF3D7_0916400	conserved Plasmodium protein, unknown function	1
	PFI0860c	PF3D7_0917600	pre-mRNA-splicing factor ATP-dependent RNA helicase PRP43, putative (PRP43)	1	2		1	2	2		1	1		1
	PFI0895c	PF3D7_0918300	eukaryotic translation initiation factor 3 subunit 5, putative	1	8	4	2	4	6	1	3	2	1	2	1
	PFI0915w	PF3D7_0918700	conserved Plasmodium protein, unknown function	1
	PFI1000w	PF3D7_0920400	conserved Plasmodium protein, unknown function	1
	PFI1020c	PF3D7_0920800	inosine-5'-monophosphate dehydrogenase	1	13	8	3	7	10	3	1	6	3	6	3
	PFI1025w	PF3D7_0920900	U4/U6 snRNA-associated-splicing factor, putative (PRP24)	1	1		1		2			2		1
	PFI1040c	PF3D7_0921200	conserved Plasmodium membrane protein, unknown function	1
	PFI1185c	PF3D7_0924100	conserved Plasmodium protein, unknown function	1
	PFI1385c	PF3D7_0928200	conserved Plasmodium protein, unknown function	1
	PFI1390w	PF3D7_0928300	conserved Plasmodium protein, unknown function	1
	PFI1435w	PF3D7_0929200	RNA binding protein, putative	1	3	1	2	2	3		1			2
	PFI1555w	PF3D7_0932000	conserved Plasmodium protein, unknown function	1
	PFI1560c	PF3D7_0932100	conserved Plasmodium membrane protein, unknown function	1
	PFI1565w	PF3D7_0932200	profilin, putative (PFN)	1	8	3	3	5	9	3	2	5		4	1
	PFI1590c	PF3D7_0932800	conserved Plasmodium protein, unknown function	1	15	7	10	9	13	7	1	5	2	6
	PFI1620c	PF3D7_0933500	conserved Plasmodium protein, unknown function	1	1			1	2					1	1
	PFI1640c	PF3D7_0933900	conserved Plasmodium protein, unknown function	1
	PFI1685w	PF3D7_0934800	cAMP-dependent protein kinase catalytic subunit (PKAc)	1	5	1	1	4	5	1		3	2	1	2
	PFL0075w	PF3D7_1201500	XPA binding protein 1, putative	1	2	1	1		1			1
	PFL0095c	PF3D7_1201900	conserved protein, unknown function	1	1			1	1					1
	PFL0135w	PF3D7_1202700	conserved Plasmodium protein, unknown function	1	1	1
	PFL0145c	PF3D7_1202900	high mobility group protein (HMGB1)	1	4	2	1	3	4	2	1	1		2	1
	PFL0270c	PF3D7_1205400	conserved Plasmodium protein, unknown function	1
	PFL0275w	PF3D7_1205500	zinc finger protein, putative	1	2			2	1					1
	PFL0405w	PF3D7_1208100	conserved Plasmodium protein, unknown function	1
	PFL0440c	PF3D7_1208800	zinc finger protein, putative	1
	PFL0475w	PF3D7_1209500.1	cGMP-specific phosphodiesterase (PDE1)	1
	PFL0515w	PF3D7_1210300	conserved Plasmodium protein, unknown function	1	1	1		1	1	1
	PFL0555c	PF3D7_1211200	conserved Plasmodium protein, unknown function	1	2		2	2
	PFL0670c	PF3D7_1213800	bifunctional aminoacyl-tRNA synthetase, putative	1	22	6	7	17	21	6	1	9	2	12	2
	PFL0675c	PF3D7_1213900	conserved Plasmodium protein, unknown function	1	6	3	1	3	6	2	1		1	2	1
	PFL0885w	PF3D7_1218300	adaptor protein subunit, putative	1	1	1	1	1	1			1		1
	PFL0890c	PF3D7_1218400	triose or hexose phosphate/phosphate translocator, putative	1	1			1
	PFL0970w	PF3D7_1220100	pre-mRNA splicing factor, putative	1
	PFL1025c	PF3D7_1221300	conserved Plasmodium protein, unknown function	1
	PFL1075w	PF3D7_1222400	transcription factor with AP2 domain(s) (ApiAP2)	1
	PFL1085w	PF3D7_1222600	transcription factor with AP2 domain(s) (ApiAP2)	1
	PFL1130c	PF3D7_1223500	conserved Plasmodium protein, unknown function	1
	PFL1175w	PF3D7_1224400	conserved Plasmodium protein, unknown function	1
	PFL1180w	PF3D7_1224500	chromatin assembly protein (ASF1), putative	1	2		2	2	2			1		2
	PFL1190c	PF3D7_1224700	conserved Plasmodium protein, unknown function	1
	PFL1220w	PF3D7_1225300	conserved Plasmodium protein, unknown function	1
	PFL1270w	PF3D7_1226300	cof-like hydrolase, had-superfamily, subfamily iib	1	11	7	6	8	12	6	2	4	3	5	4
	PFL1375w	PF3D7_1228400	conserved Plasmodium protein, unknown function	1	1	1			1		1
	PFL1425w	PF3D7_1229500	T-complex protein 1, gamma subunit, putative	1	25	12	8	19	27	9	7	9	3	14	6
	PFL1445w	PF3D7_1230000	conserved Plasmodium protein, unknown function	1
	PFL1455w	PF3D7_1230200	vacuolar transporter chaperone, putative, pseudogene	1
	PFL1480w	PF3D7_1230700	protein transport protein Sec13, putative	1	5	2	3	3	4	2		3		3
	PFL1525c	PF3D7_1231600	pre-mRNA-splicing factor ATP-dependent RNA helicase PRP2, putative (PRP2)	1	2			2	1			1		1
	PFL1530w	PF3D7_1231800	asparagine-rich protein, putative	1	2	1		1
	PFL1685w	PF3D7_1234900	conserved Plasmodium protein, unknown function	1	1		1	1	1			1		1
	PFL1700c	PF3D7_1235200	V-type K -independent H -translocating inorganic pyrophosphatase (VP2)	1
	PFL1740w	PF3D7_1236000	conserved Plasmodium protein, unknown function	1
	PFL1825w	PF3D7_1237700	conserved Plasmodium membrane protein, unknown function	1	6	4	4	3	5	3	2	2		4	1
	PFL1845c	PF3D7_1238100	calcyclin binding protein, putative	1	10	7	3	4	10	5	1	3	2	3
	PFL1855w	PF3D7_1238300	cell cycle control protein, putative	1
	PFL1875w	PF3D7_1238700	conserved Plasmodium protein, unknown function	1
	PFL1880w	PF3D7_1238800	acyl-CoA synthetase, PfACS11 (ACS11)	1	19	7	11	14	19	5	4	8	4	9	6
	PFL1995c	PF3D7_1241500	conserved Plasmodium protein, unknown function	1	1	1
	PFL2010c	PF3D7_1241800	DEAD/DEAH box ATP-dependent RNA helicase, putative	1	1	1
	PFL2055w	PF3D7_1242700	40S ribosomal protein S17, putative	1	8	4	4	6	9	5	1	3	3	6	3
	PFL2090c	PF3D7_1243500	endosome sorting protein (SNF7 homologue), putative	1
	PFL2120w	PF3D7_1244100	conserved Plasmodium protein, unknown function	1	9	5	4	5	8	3	1	2		5
	PFL2140c	PF3D7_1244600	ADP-ribosylation factor GTPase-activating protein, putative	1	7	3	2	5	7	1	1	1		4	1
	PFL2150c	PF3D7_1244800	cytoplasmic translation machinery associated protein, putative	1	2	1		1	1	1
	PFL2220w	PF3D7_1246300	conserved Plasmodium protein, unknown function	1
	PFL2225w	PF3D7_1246400	myosin light chain 1,myosin A tail domain interacting protein (MTIP)	1	3	1		2	1						1
	PFL2280w	PF3D7_1247500	serine/threonine protein kinase, putative	1
	PFL2285c	PF3D7_1247700	conserved Plasmodium protein, unknown function	1
	PFL2325c	PF3D7_1248500	conserved protein, unknown function	1
	PFL2490c	PF3D7_1251800	conserved Plasmodium protein, unknown function	1
	MAL13P1.121	PF3D7_1322000	adenosine-diphosphatase, putative		7	2	4	5	7		2	4	1	3	1
	MAL13P1.130	PF3D7_1323700	glideosome associated protein with multiple membrane spans 1 (GAPM1)		2	1	1	1	3	1	1	1	1	1	1
	MAL13P1.131	PF3D7_1324100	conserved Plasmodium membrane protein, unknown function		1	1		1	1		1		1
	MAL13P1.135	PF3D7_1324700	SNARE protein, putative (YKT6.2)		3	1	1	3	2	1			1	1	1
	MAL13P1.141	PF3D7_1326000	conserved Plasmodium protein, unknown function		1		1	1
	MAL13P1.142	PF3D7_1326100	conserved Plasmodium protein, unknown function		1	1		1	1	1				1
	MAL13P1.144	PF3D7_1326400	translation initiation factor EIF-2B gamma subunit, putative		2		1	1	1			1
	MAL13P1.15	PF3D7_1303000	conserved Plasmodium protein, unknown function		1	1			1	1
	MAL13P1.162	PF3D7_1330300	DnaJ protein, putative		1	1	1	1	1	1		1		1
	MAL13P1.164	PF3D7_1330600	elongation factor Tu, putative		11	6	3	5	10	3	5		1	2	2
	MAL13P1.167	PF3D7_1331300	signal peptidase 21 kDa subunit (SP21)		3	1	2	3	3		1		1	2	1
	MAL13P1.168	PF3D7_1331600	protein tyrosine phosphatase, putative		1	1	1		1	1		1
	MAL13P1.171	PF3D7_1333300	transmembrane protein Tmp21 homologue, putative		4		2	3	2		1		1		2
	MAL13P1.172	PF3D7_1333400	conserved protein, unknown function		2			2	2					2
	MAL13P1.174	PF3D7_1334800	MSP7-like protein (MSRP2)		2	2	1		2	1	1	1
	MAL13P1.176	PF3D7_1335300	reticulocyte binding protein 2 homologue b (RH2b)		3	2		1	5	2	1	1		1	1
	MAL13P1.186	PF3D7_1337200	1-deoxy-D-xylulose 5-phosphate synthase		3	2		1	2	1				1
	MAL13P1.190	PF3D7_1338100	proteasome regulatory subunit, putative		13	8	5	9	16	6	3	8	1	9	3
	MAL13P1.205	PF3D7_1340700	Rab GTPase 11b (RAB11b)		2			3	3			2		3
	MAL13P1.22	PF3D7_1304100	DNA ligase I (LigI)		7	2	3	4	4	1	1			1	1
	MAL13P1.221	PF3D7_1344800	aspartate carbamoyltransferase (atcasE)		17	8	9	13	18	5	4	8	1	9	3
	MAL13P1.225	PF3D7_1345100	thioredoxin 2 (TRX2)		5	2	2	1	3	1	1		1		1
	MAL13P1.229	PF3D7_1345900	conserved Plasmodium protein, unknown function		1	1	1	1	1	1				1
	MAL13P1.23-b	PF3D7_1304200.1	CorA-like Mg2 transporter protein, putative						1		1
	MAL13P1.24	PF3D7_1304300	conserved Plasmodium protein, unknown function		1	1
	MAL13P1.244	PF3D7_1348500	TBC domain protein, putative		1			1
	MAL13P1.249	PF3D7_1349500	conserved Plasmodium protein, unknown function		1	1			1		1
	MAL13P1.250	PF3D7_1349600	conserved Plasmodium protein, unknown function		1	1			2	2		1
	MAL13P1.253	PF3D7_1350200	small nuclear ribonucleoprotein E, putative (SNRPE)		1			1	1					1
	MAL13P1.257	PF3D7_1351100	conserved Plasmodium protein, unknown function		1	1
	MAL13P1.258	PF3D7_1351200	conserved Plasmodium protein, unknown function						1		1
	MAL13P1.26	PF3D7_1305300	conserved Plasmodium protein, unknown function		15	3	3	12	11		1	5	1	5	2
	MAL13P1.262	PF3D7_1352000	conserved Plasmodium protein, unknown function		1	1
	MAL13P1.264	PF3D7_1352200	conserved Plasmodium protein, unknown function		1			1
	MAL13P1.270	PF3D7_1353900	proteasome subunit, putative		7	2	6	7	10	3		3	2	7	3
	MAL13P1.271	PF3D7_1354400	V-type ATPase, putative		1		1	1	2				1	1
	MAL13P1.272	PF3D7_1354600	60S ribosomal protein L7-2, putative		2		1	1
	MAL13P1.274	PF3D7_1355500	serine/threonine protein phosphatase (PP5)		6	3	3	3	7	2	1	3		3
	MAL13P1.275	PF3D7_1355700	protein phosphatase, putative		1	1
	MAL13P1.283	PF3D7_1357800	TCP-1/cpn60 chaperonin family, putative		27	14	10	19	26	8	6	10	3	15	5
	MAL13P1.284	PF3D7_1357900	pyrroline carboxylate reductase		7	4	5	5	6	3	1	3	2	4	1
	MAL13P1.285	PF3D7_1358000	patatin-like phospholipase, putative		3	2		1	2	1		1		2
	MAL13P1.294	PF3D7_1358900	GTP binding protein, putative		3	1	2	2	3	1		1	1		1
	MAL13P1.299	PF3D7_1360200	conserved protein, unknown function		4	2	1	2	3		2	1		1
	MAL13P1.335	PF3D7_1366800	phosphatidylserine synthase I, putative						1			1
	MAL13P1.337	PF3D7_1367000	suppressor of kinetochore protein 1, putative		1	1			1	1
	MAL13P1.338	PF3D7_1367100	U1 small nuclear ribonucleoprotein, putative						1						1
	MAL13P1.341	PF3D7_1367600	ribosome biogenesis protein MRT4, putative		4	4	3	3	5	3	1	2	1	2	2
	MAL13P1.343	PF3D7_1368100	proteasome regulatory subunit, putative		8	2	3	4	5	1	1	2		2	1
	MAL13P1.344	PF3D7_1368200	RNAse L inhibitor protein, putative		4	3	3	3	7	2	2	4	2	3	2
	MAL13P1.347	PF3D7_1368900	conserved Plasmodium protein, unknown function		2	1	1	2	2	1		2		1
	MAL13P1.35	PF3D7_1306900	U1 small nuclear ribonucleoprotein a, putative		1	1
	MAL13P1.36	PF3D7_1307000	PNAS-3 related protein, putative		2	2	1
	MAL13P1.365	PF3D7_1326800	syntaxin, Qa-SNARE family (SYN18)		1	1			1	1
	MAL13P1.385	PF3D7_1343900	U4/U6 small nuclear ribonucleoprotein PRP4, putative (PRPF4)		1	1
	MAL13P1.405	PF3D7_1344300	conserved protein, unknown function		1	1			1	1		1
	MAL13P1.45	PF3D7_1309300	U4/U6 small nuclear ribonucleoprotein PRP3, putative (PRPF3)		1	1		1	1	1				1
	MAL13P1.465	PF3D7_1371900	Plasmodium exported protein, unknown function		1	1
	MAL13P1.485	PF3D7_1372400	acyl-CoA synthetase (ACS4)		1	1	1
	MAL13P1.50	PF3D7_1310500	conserved Plasmodium protein, unknown function		3	1	2	1	5	2		3		1
	MAL13P1.505	PF3D7_1372800	stevor						1				1		1
	MAL13P1.51	PF3D7_1310600	secretory complex protein 61 alpha,Rab GTPase 5b (Sec61-alpha)		2	2	1	1	1	1
	MAL13P1.52	PF3D7_1310800	conserved Plasmodium protein, unknown function		1	1		1	1	1		1
	MAL13P1.54	PF3D7_1311200	conserved Plasmodium protein, unknown function		3	1		2	2		1			1
	MAL13P1.540	PF3D7_1344200	heat shock protein 70, putative (HSP70-y)		32	19	21	20	33	15	7	17	7	15	10
	MAL13P1.580	PF3D7_1365200	conserved Plasmodium protein, unknown function		1		1	1	1			1		1
	MAL13P1.7	PF3D7_1300900	stevor (stevor)						1				1		1
	MAL13P1.71	PF3D7_1313900	conserved Plasmodium protein, unknown function		2		2	2	1			1
	MAL13P1.73	PF3D7_1314100	conserved Plasmodium protein, unknown function		2	2	1	2	3	1		2		1
	MAL13P1.77	PF3D7_1315000	conserved Plasmodium protein, unknown function		1	1			1	1
	MAL13P1.79	PF3D7_1315400	zinc finger (CCCH type) protein, putative		1		1	1	1			1		1
	MAL13P1.82	PF3D7_1315600	phosphatidylinositol synthase (PIS)		2		2	1	2			2	1	2	1
	MAL13P1.87	PF3D7_1316800	sec20 homolog, putative		1			1
	MAL13P1.96	PF3D7_1318400	chromosome segregation protein, putative		4	2	2	3	3	2		2		2
	MAL7P1.102	PF3D7_0719400	conserved Plasmodium protein, unknown function		1			1	1			1		1
	MAL7P1.110	PF3D7_0720800	Ham1-like protein, putative		2	2	1	2	1	1		1		1
	MAL7P1.111	PF3D7_0720900	conserved Plasmodium protein, unknown function		1		1		1	1		1
	MAL7P1.113	PF3D7_0721300	DEAD/DEAH box ATP-dependent RNA helicase, putative		1			1	2					1	1
	MAL7P1.114	PF3D7_0721400	P36-like protein homologue, putative		5	1	3	4	5	1		1	3	1	3
	MAL7P1.117	PF3D7_0721800	conserved Plasmodium protein, unknown function		1			1
	MAL7P1.119	PF3D7_0722200	rhoptry-associated leucine zipper-like protein 1 (RALP1)		11	7	4	8	12	5	1	3	1	6	2
	MAL7P1.141	PF3D7_0725400	conserved Plasmodium protein, unknown function						1			1
	MAL7P1.150	PF3D7_0727200	cysteine desulfurase, putative (NFS)		2	1		1	2				1		1
	MAL7P1.157	PF3D7_0728800	conserved Plasmodium protein, unknown function		1		1		1		1
	MAL7P1.158	PF3D7_0729000	signal recognition particle SRP9 (SRP9)		1		1		1				1
	MAL7P1.159	PF3D7_0729200	1-cys peroxiredoxin (AOP)		1			1	1					1
	MAL7P1.176	PF3D7_0731500	erythrocyte binding antigen-175 (EBA175)		2		1	1	3		1		1	1	1
	MAL7P1.208	PF3D7_0707300	rhoptry-associated membrane antigen (RAMA)		8	7	5	2	8	5	2	2	1	1
	MAL7P1.229	PF3D7_0831600	cytoadherence linked asexual protein 8 (CLAG8)		3	4	4	8	5	3		5	5	7	4
	MAL7P1.23	PF3D7_0707800	RAP protein, putative		1			1	1			1
	MAL7P1.30	PF3D7_0710000	conserved Plasmodium protein, unknown function		1		1	1	2					2
	MAL7P1.300	PF3D7_0705700	40S ribosomal protein S29, putative		3	1	2		1			1		1
	MAL7P1.5	PF3D7_0701600	Pfmc-2TM Maurer's cleft two transmembrane protein (MC-2TM)		1	2	2	4	2	2	2	1	2	2	2
	MAL7P1.50	PF3D7_0712300	erythrocyte membrane protein 1, PfEMP1 (VAR)		2		1	2	1			1		2
	MAL7P1.55	PF3D7_0712800	erythrocyte membrane protein 1, PfEMP1 (VAR)		2		1	2	1			1		2
	MAL7P1.58	PF3D7_0713100	Pfmc-2TM Maurer's cleft two transmembrane protein (MC-2TM)		1			1	1						1
	MAL7P1.67	PF3D7_0713700	conserved Plasmodium protein, unknown function		5	4	3	5	5	3	1	1	1	3	1
	MAL7P1.76	PF3D7_0716200	conserved Plasmodium protein, unknown function						1						1
	MAL7P1.77	PF3D7_0716300	conserved Plasmodium protein, unknown function		12	7	3	6	11	4	4	3		3	1
	MAL7P1.88	PF3D7_0717900	thioredoxin-like protein		1			1	1					1
	MAL7P1.94	PF3D7_0718500	prefoldin subunit 3, putative		2	1	1	2	1			1		1
	MAL7P1.98	PF3D7_0719000	conserved Plasmodium protein, unknown function		2		1	1	3			2	1	1
	MAL8P1.100	PF3D7_0812000	conserved Plasmodium protein, unknown function						1			1
	MAL8P1.103	PF3D7_0811400	conserved Plasmodium protein, unknown function		10	4	3	7	9	1		6	1	5	2
	MAL8P1.105	PF3D7_0811200	conserved protein, unknown function		33	15	10	22	28	12	4	11	3	9	3
	MAL8P1.108	PF3D7_0810500	protein phosphatase, putative		1	1	1		1		1		1
	MAL8P1.11	PF3D7_0829000	conserved Plasmodium membrane protein, unknown function						1			1
	MAL8P1.121	PF3D7_0808400	coatomer epsilon subunit, putative		5	3	2	2	5	2	1	2		2
	MAL8P1.128	PF3D7_0807500	proteasome subunit alpha, putative		6	3	4	5	8	3		6		4	2
	MAL8P1.131	PF3D7_0807000	gas41 homologue, putative		1	1	1	1	1	1				1
	MAL8P1.135	PF3D7_0806200	conserved Plasmodium membrane protein, unknown function		1			1	1			1
	MAL8P1.142	PF3D7_0803800	20S proteasome beta subunit		7	2	5	5	7	2	1	2	2	4	1
	MAL8P1.144	PF3D7_0803500	AAA family ATPase, putative		1	1		1	1	1
	MAL8P1.17	PF3D7_0827900	protein disulfide isomerase (PDI8)		30	16	18	27	32	13	10	16	6	23	11
	MAL8P1.2	PF3D7_0831000	Plasmodium exported protein (PHISTb), unknown function (GEXP09)						1			1
	MAL8P1.207	PF3D7_0425800	erythrocyte membrane protein 1, PfEMP1 (VAR)		1	1			1		1
	MAL8P1.213	PF3D7_0700800	Pfmc-2TM Maurer's cleft two transmembrane protein (MC-2TM)		2		1	2	2				2		2
	MAL8P1.218	PF3D7_0700300	rifin (RIF)						1			1
	MAL8P1.31	PF3D7_0824600	anamorsin related protein, putative		1	1	1	1	2	1	1	1		1
	MAL8P1.34	PF3D7_0824200	conserved Plasmodium protein, unknown function		1			1	1			1		1
	MAL8P1.36	PF3D7_0823700	conserved Plasmodium protein, unknown function						1			1
	MAL8P1.4	PF3D7_0830600	Plasmodium exported protein (PHISTc), unknown function		1			1	1					1
	MAL8P1.41	PF3D7_0823100	RWD domain-containing protein, putative		1			1	1					1
	MAL8P1.43	PF3D7_0822800	U5 snrnp-specific protein, putative		3		1	3
	MAL8P1.48	PF3D7_0822300	small nuclear ribonucleoprotein G, putative (SNRPG)						1						1
	MAL8P1.53	PF3D7_0821000	conserved Plasmodium protein, unknown function		9	5	5	8	10	5		5	1	7	1
	MAL8P1.58	PF3D7_0820200	phosphatidylglycerophosphate synthase (PGPS)		2	1		2	2	1		1		2
	MAL8P1.64	PF3D7_0819000	conserved Plasmodium protein, unknown function		1			1
	MAL8P1.73	PF3D7_0817700	rhoptry neck protein 5 (RON5)		15	7	7	10	17	7	3	7		9	2
	MAL8P1.79	PF3D7_0816400	conserved Plasmodium protein, unknown function						1		1
	MAL8P1.8	PF3D7_0829400	prolyl 4-hydroxylase alpha subunit 1, putative		1		1	1	1					1
	MAL8P1.81	PF3D7_0816100	flavoprotein, putative		2	1	2	2	2					2
	PF07_0005	PF3D7_0702200	lysophospholipase, putative		1			1
	PF07_0027	PF3D7_0708100	DNA-directed RNA polymerase 2 8.2 kDa polypeptide, putative		1		1	1	1					1
	PF07_0034	PF3D7_0708900	Cg3 protein		1		1	1	1			1		1
	PF07_0035	PF3D7_0709100	Cg1 protein		6	2	1	3	5	3		1		1
	PF07_0041	PF3D7_0710100	conserved Plasmodium protein, unknown function		3	3	1		2	1	1
	PF07_0043	PF3D7_0710600	60S ribosomal protein L34a, putative		1		1	1	1			1		1
	PF07_0047	PF3D7_0711000	AAA family ATPase, CDC48 subfamily (Cdc48)		19	9	8	12	12	3	3	4	3	6	4
	PF07_0048	PF3D7_0711700	erythrocyte membrane protein 1, PfEMP1 (VAR)		1		1	1	1					1
	PF07_0049	PF3D7_0712000	erythrocyte membrane protein 1, PfEMP1 (VAR)		2		1	2	1			1		2
	PF07_0050	PF3D7_0712400	erythrocyte membrane protein 1, PfEMP1 (VAR)		1			1	1			1		1
	PF07_0059	PF3D7_0715000	4-nitrophenylphosphatase (PNPase)		1	1		1	2	1				2
	PF07_0062	PF3D7_0715600	GTP-binding translation elongation factor tu family protein, putative		1	1
	PF07_0072	PF3D7_0717500	calcium dependent protein kinase 4 (CDPK4)		1	1			2	1	1
	PF07_0079	PF3D7_0719600	60S ribosomal protein L11a, putative		8	3	5	5	7	2	3	3	1	3	1
	PF07_0080	PF3D7_0719700	40S ribosomal protein S10, putative		5	1	3	4	5	1		1	3	3	3
	PF07_0085	PF3D7_0720400	ferrodoxin reductase-like protein		11	5	4	6	11	4	1	2	3	2	4
	PF07_0087	PF3D7_0721100	conserved Plasmodium protein, unknown function		15	9	6	9	16	7	5	5	2	9	3
	PF07_0099	PF3D7_0723600	conserved Plasmodium protein, unknown function		1			1	1					1
	PF07_0102	PF3D7_0724200	immunoglobulin-binding protein 1-related, putative		1			1	1					1
	PF07_0103	PF3D7_0724400	mitochondrial import inner membrane translocase subunit tim14, putative		1	1			1	1
	PF07_0110	PF3D7_0726900	protein phosphatase, putative		4	3	1	1	4	2	1	1	1		1
	PF07_0111	PF3D7_0727000	conserved Plasmodium protein, unknown function		1	1			1	1
	PF07_0112	PF3D7_0727400	proteasome subunit alpha type 5, putative		12	2	6	10	12	2		5		7	3
	PF07_0123	PF3D7_0729500	mRNA (N6-adenosine)-methyltransferase, putative		1			1
	PF07_0129	PF3D7_0731600	acyl-coA synthetase, PfACS5 (ACS5)		13	7	6	8	11	6	2	3	1	5
	PF07_0130	PF3D7_0732000	stevor (stevor)						1				1		1
	PF08_0004	PF3D7_0830400	conserved Plasmodium protein, unknown function		1		1		3			1	2
	PF08_0006	PF3D7_0829200	prohibitin, putative		3	2	1	1	3	2		1
	PF08_0009	PF3D7_0828500	translation initiation factor EIF-2b alpha subunit, putative		3	2	1	1	2	1	1		1	1
	PF08_0026	PF3D7_0825500	conserved protein, unknown function		4	3	1	1
	PF08_0031	PF3D7_0823900	dicarboxylate/tricarboxylate carrier (DTC)		6	2	2	3	6	2		2		3	1
	PF08_0036	PF3D7_0822600	protein transport protein Sec23 (SEC23)		14	5	6	9	11	1	3	4	1	6	1
	PF08_0039	PF3D7_0821700	60S ribosomal protein L22, putative		3		1	3	2			1	1	1	1
	PF08_0040	PF3D7_0821600	clp1-related protein, putative		1			1	1					1
	PF08_0043	PF3D7_0821200	conserved Plasmodium protein, unknown function						1		1
	PF08_0045	PF3D7_0820700	2-oxoglutarate dehydrogenase E1 component		2			2	3			2		1
	PF08_0049	PF3D7_0819900	U6 snRNA-associated Sm-like protein LSm3, putative (LSM3)		2		2	1	1					1
	PF08_0059	PF3D7_0817500	protein kinase c inhibitor-like protein, putative		4	2	1	2	4	2	1	2			1
	PF08_0063	PF3D7_0816600	ClpB protein, putative (ClpB1)		27	13	8	17	23	9	3	6	3	10	5
	PF08_0065	PF3D7_0816000	nucleolar preribosomal assembly protein, putative		1	1		1	3	1	1			1
	PF08_0071	PF3D7_0814900	Fe-superoxide dismutase (FeSOD)		4	3	2	3	3	2	1	2	1	2
	PF08_0076	PF3D7_0813900	40S ribosomal protein S16, putative		8	6	5	6	8	4	2	5		5	1
	PF08_0085	PF3D7_0812600	ubiquitin conjugating enzyme, putative		2	1		1	2	1		1		1
	PF08_0091	PF3D7_0811600	conserved Plasmodium protein, unknown function		24	8	7	15	25	2	8	8	4	9	5
	PF08_0094	PF3D7_0811000	cullin-like protein, putative						1			1		1
	PF08_0096	PF3D7_0810600	RNA helicase, putative		17	4	6	13	14	3	1	4	2	9	2
	PF08_0106	PF3D7_0808700	erythrocyte membrane protein 1, PfEMP1 (VAR)		2		1	2	1			1		2
	PF08_0107	PF3D7_0808600	erythrocyte membrane protein 1, PfEMP1 (VAR)		2		1	2	1			1		2
	PF08_0110	PF3D7_0807300	Rab GTPase 18 (RAB18)		9	5	5	7	8	2	2	4	1	4	2
	PF08_0115	PF3D7_0806500	DnaJ protein, putative		1			1	2						2
	PF08_0120	PF3D7_0804900	GTPase activator, putative		1			1	1						1
	PF08_0121	PF3D7_0804800	peptidyl-prolyl cis-trans isomerase (CYP24)		1	1			1		1
	PF08_0125	PF3D7_0803700	tubulin gamma chain (g-tub)		7	3	5	7	6	2		1	1	4	2
	PF08_0128	PF3D7_0803000	peptidyl-prolyl cis-trans isomerase (CYP81)		1		1
	PF08_0129	PF3D7_0802800	serine/threonine protein phosphatase, putative		3	1		2
	PF08_0131	PF3D7_0802200	1-cys peroxiredoxin (1-cyspxn)		10	6	3	7	12	5	4	4	1	7	2
	PF08_0140	PF3D7_0800300	erythrocyte membrane protein 1, PfEMP1 (VAR)		1	1	1	1	1		1
	PF08_0141	PF3D7_0800200	erythrocyte membrane protein 1, PfEMP1 (VAR)						1					1
	PF10_0001	PF3D7_1000100	erythrocyte membrane protein 1, PfEMP1 (VAR)		2		2	2	2					2
	PF10_0016	PF3D7_1001200	acyl-CoA binding protein, isoform 2, ACBP2 (ACBP2)		2	1	1	1	4	1		1		2
	PF10_0018	PF3D7_1001400	alpha/beta hydrolase, putative		3	1	1	1	2		1		1		1
	PF10_0020	PF3D7_1001600	alpha/beta hydrolase, putative		3	3
	PF10_0021	PF3D7_1001700	Plasmodium exported protein (PHISTc), unknown function		2	2			1		1
	PF10_0023	PF3D7_1001900	Plasmodium exported protein (hyp16), unknown function (PfJ23)		1	1		1	2	1				2
	PF10_0024	PF3D7_1002000	Plasmodium exported protein (hyp2), unknown function						1				1
	PF10_0031	PF3D7_1002700	conserved Plasmodium protein, unknown function		3	2	1		3	2			1
	PF10_0036	PF3D7_1003300	N-acetyltransferase, putative						1					1
	PF10_0048	PF3D7_1004500	conserved Plasmodium protein, unknown function		7	6	3	2	2	2		1		1
	PF10_0065	PF3D7_1006500	conserved Plasmodium protein, unknown function						1			1
	PF10_0066	PF3D7_1006600	thioredoxin, putative		1	1	1		1					1
	PF10_0067	PF3D7_1006700	conserved Plasmodium protein, unknown function		4	3	1	2	4	1		1	1	3
	PF10_0069	PF3D7_1006900	PPPDE peptidase, putative		1		1		1			1		1
	PF10_0076	PF3D7_1007800	conserved Plasmodium protein, unknown function						1				1
	PF10_0091	PF3D7_1009400	zinc finger protein, putative		1		1		1					1
	PF10_0098	PF3D7_1010100	conserved Plasmodium protein, unknown function		1	1
	PF10_0100	PF3D7_1010300	succinate dehydrogenase subunit 4, putative (SDH4)		2	1	2	1	2	1		1	1	1
	PF10_0104	PF3D7_1010700	dolichyl-phosphate-mannose protein mannosyltransferase, putative		10	5	6	8	8	4	1	2	2	4	2
	PF10_0111	PF3D7_1011400	proteasome subunit beta type-5		3	2	2	3	4	1	1	2	1	3	2
	PF10_0119	PF3D7_1012200	conserved Plasmodium protein, unknown function		2	1	2		2	1		1
	PF10_0120	PF3D7_1012300	ubiquinol-cytochrome c reductase complex subunit, putative						2			1			1
	PF10_0123	PF3D7_1012600	GMP synthetase (GMPS)		14	6	6	12	15	6		9		10	2
	PF10_0124	PF3D7_1012700	protein phosphatase, putative		6	4	2	3	3	3				1
	PF10_0130	PF3D7_1013300	conserved Plasmodium protein, unknown function		18	9	6	10	10	6	2	7	2	6	1
	PF10_0140	PF3D7_1014300	conserved protein, unknown function		1	1			1	1
	PF10_0141	PF3D7_1014400	MO15-related protein kinase (MRK)		2			2
	PF10_0144	PF3D7_1014700	prohibitin, putative		6	2	2	5	5	2		3		4	1
	PF10_0149	PF3D7_1015200.1	cysteinyl-tRNA synthetase, putative		8	4	5	6	8	2	1	3	1	3	3
	PF10_0153	PF3D7_1015600	heat shock protein 60 (HSP60)		42	27	18	28	43	21	13	15	4	23	9
	PF10_0154	PF3D7_1015800	ribonucleotide reductase small subunit, putative		13	4	8	11	14	1	4	5	4	7	6
	PF10_0158	PF3D7_1016200	conserved Plasmodium protein, unknown function		1			1
	PF10_0164	PF3D7_1016900	early transcribed membrane protein 10.3 (ETRAMP10.3)		1	1			1				1
	PF10_0165	PF3D7_1017000	DNA polymerase delta catalytic subunit		6	4	2	2	3	1		2		2
	PF10_0166	PF3D7_1017100	conserved Plasmodium protein, unknown function		2	2		1	3	2		1		1
	PF10_0177b	PF3D7_1018300	conserved Plasmodium protein, unknown function		3	1	1	3	2	1		1		1	1
	PF10_0183	PF3D7_1019000	eukaryotic translation initiation factor subunit eIF2A, putative		7	2	1	5	4	1				3
	PF10_0187	PF3D7_1019400	60S ribosomal protein L30e, putative		5	1	4	5	5	1		4	3	4	3
	PF10_0188	PF3D7_1019500.1	conserved Plasmodium membrane protein, unknown function		1			1
	PF10_0205	PF3D7_1021100	conserved Plasmodium protein, unknown function		1		1
	PF10_0207	PF3D7_1021300	conserved Plasmodium membrane protein, unknown function		2		1	1
	PF10_0208	PF3D7_1021400	endomembrane protein 70, putative		8	2	4	6	9	2	1	3	1	5	1
	PF10_0209	PF3D7_1021500	RNA helicase, putative		2	1		1	1	1
	PF10_0210	PF3D7_1021600	deoxyribose-phosphate aldolase, putative		5	4	3	3	7	3	3	3		2	1
	PF10_0214	PF3D7_1022000	RNA binding protein, putative		1	1	1		1	1		1		1
	PF10_0215a	PF3D7_1022100	conserved Plasmodium protein, unknown function		2	2			2	1		1
	PF10_0218	PF3D7_1022500	citrate synthase, mitochondrial precursor, putative						1					1
	PF10_0220	PF3D7_1022700	phospholipid scramblase 1, putative		2	1		1	2	1		1
	PF10_0225	PF3D7_1023200	orotidine monophosphate decarboxylase (OMPDC)		2	2			1			1
	PF10_0245	PF3D7_1025100	glucosamine-fructose-6-phosphate aminotransferase, putative		1			1
	PF10_0246	PF3D7_1025200	conserved Plasmodium protein, unknown function		15	5	4	10	11	4	1	2		5	2
	PF10_0250	PF3D7_1025500	conserved Plasmodium protein, unknown function		1			1	1			1
	PF10_0269	PF3D7_1027400	DNA-directed RNA polymerase II, putative		2	1	1		1	1
	PF10_0271	PF3D7_1027700.1	centrin-3 (CEN3)		4	3	1	2	5	2	3		1	1	2
	PF10_0274	PF3D7_1028000	methyltransferase, putative		1	1			1	1
	PF10_0276	PF3D7_1028200	zinc finger, C3HC4 type, putative		1		1
	PF10_0277	PF3D7_1028300	nucleolar preribosomal assembly protein, putative		3	2		2	3	1					2
	PF10_0278	PF3D7_1028400	nucleolar preribosomal assembly protein, putative		3	3			4	1	1			2
	PF10_0281	PF3D7_1028700	merozoite TRAP-like protein (MTRAP)		4	2	1	2	3	1			1		1
	PF10_0289	PF3D7_1029600	adenosine deaminase, putative		24	12	16	19	26	12	6	16	5	18	7
	PF10_0298	PF3D7_1030500	26S proteasome regulatory subunit, putative		10	4	4	3	9	2	2	4	1	1	1
	PF10_0299	PF3D7_1030600	glycoprotease, putative		1			1
	PF10_0306	PF3D7_1031200	MORN repeat-containing protein 1 (MORN1)		1			1	1			1
	PF10_0309	PF3D7_1031500	DEAD/DEAH box helicase, putative						1	1
	PF10_0317	PF3D7_1032500	DER1-like protein, putative (Der1-2)		1		1	1	2					2
	PF10_0319	PF3D7_1032700	conserved Plasmodium protein, unknown function		1	1
	PF10_0325	PF3D7_1033400	haloacid dehalogenase-like hydrolase, putative		6	4	3	5	8	4	4	4	4	4	4
	PF10_0327	PF3D7_1033600	myb2 transcription factor, putative (Myb2)		1	1
	PF10_0331	PF3D7_1034000	Sec1 family protein, putative		2			2	1	1
	PF10_0334	PF3D7_1034400	flavoprotein subunit of succinate dehydrogenase (SDHA)		3		1	3	3			1		3
	PF10_0340	PF3D7_1034900	methionine-tRNA ligase, putative		32	13	18	26	30	9	7	12	7	17	8
	PF10_0343	PF3D7_1035200	S-antigen		3		1	2
	PF10_0344	PF3D7_1035300	glutamate-rich protein (GLURP)						2		1	1	1
	PF10_0346	PF3D7_1035500	merozoite surface protein 6 (MSP6)		2	2			1		1
	PF10_0363	PF3D7_1037100	pyruvate kinase 2 (PyKII)		13	9	3	6	11	6	1	5		6
	PF10_0366	PF3D7_1037300	ADP/ATP transporter on adenylate translocase		14	5	9	11	15	5	4	8	2	8	4
	PF10_0368	PF3D7_1037500	dynamin-like protein (DYN2)		5		3	5	3			1	1	2
	PF10_0370	PF3D7_1037700	enhancer of rudimentary homolog, putative (ERH)		4	1	1	4	4	1		2		4	1
	PF10_0372	PF3D7_1038000.1	antigen UB05		3	1	1	2	4		2	1		1	1
	PF10_0396	PF3D7_1040300	rifin (RIF)		1	1	1	1	1	1				1
	PF11_0007	PF3D7_1100100	erythrocyte membrane protein 1, PfEMP1 (VAR)		2		2	2	2					2
	PF11_0008	PF3D7_1100200	erythrocyte membrane protein 1, PfEMP1 (VAR)		1	1			1		1
	PF11_0009	PF3D7_1100300	rifin (RIF)		1	1
	PF11_0011	PF3D7_1100500	rifin (RIF)						1			1
	PF11_0014	PF3D7_1100800	Pfmc-2TM Maurer's cleft two transmembrane protein (MC-2TM)		1	1	1	3	2	1			2	2	2
	PF11_0021	PF3D7_1101300	rifin (RIF)		1	1			1	1
	PF11_0025	PF3D7_1101700	Pfmc-2TM Maurer's cleft two transmembrane protein (MC-2TM)		1	3	3	5	3	2	2	2	2	2	3
	PF11_0047	PF3D7_1103600	actin-like protein, putative		4	2	1	3	5	1	1	1		2	1
	PF11_0055	PF3D7_1104400	conserved protein, unknown function		24	17	11	15	27	12	8	13	4	13	8
	PF11_0060	PF3D7_1104900	calcium/calmodulin-dependent protein kinase, putative						1						1
	PF11_0061	PF3D7_1105000	histone H4 (H4)		11	6	8	9	10	5	5	4	6	7	8
	PF11_0065	PF3D7_1105400	40S ribosomal protein S4, putative		19	8	7	13	20	4	8	7	4	10	7
	PF11_0066	PF3D7_1105500	centrin-4 (CEN4)		1			1
	PF11_0067	PF3D7_1105600	translocon component PTEX88 (PTEX88)		9	5	3	4	9	4		6		5	1
	PF11_0068	PF3D7_1105700	conserved protein, unknown function		2	1	2	1	2	1		2
	PF11_0073	PF3D7_1106200	conserved Plasmodium protein, unknown function		4	3	1		3		1		2		1
	PF11_0084	PF3D7_1107200	conserved Plasmodium protein, unknown function		2	2		1	1					1
	PF11_0090	PF3D7_1107700	pescadillo-like protein (PES)		1	1
	PF11_0093	PF3D7_1108000	IWS1-like protein, putative		2	1		1
	PF11_0096	PF3D7_1108400	casein kinase 2, alpha subunit (CK2alpha)		14	6	6	11	15	2	4	3	6	6	10
	PF11_0097	PF3D7_1108500	succinyl-CoA synthetase alpha subunit, putative		2	1		2	4	1		1	1	3
	PF11_0098	PF3D7_1108600	endoplasmic reticulum-resident calcium binding protein (ERC)		34	24	17	23	31	17	12	13	8	16	12
	PF11_0099	PF3D7_1108700	heat shock protein DnaJ homologue Pfj2		24	14	15	11	22	13	5	12	3	9	3
	PF11_0112	PF3D7_1110500	vacuolar sorting protein 35, putative		1		1	1	2	1		1		1
	PF11_0114	PF3D7_1110700	actin-like protein homolog, ALP1 homolog		3	2		1	2	1				1
	PF11_0117	PF3D7_1111100	replication factor C subunit 5, putative (RFC5)		3	1	1	1	4		1	1	1	1
	PF11_0121	PF3D7_1111500	acylphosphatase, putative		5	3	2	2	5	2	1	1		2
	PF11_0126	PF3D7_1112000	conserved Plasmodium protein, unknown function		1	1	1		1	1		1
	PF11_0139	PF3D7_1113100	protein tyrosine phosphatase (PRL)		2		1	2	2			2		2
	PF11_0141	PF3D7_1113300	UDP-galactose transporter, putative		3	1	1	2	4	1	1	1		3	1
	PF11_0142	PF3D7_1113400	ubiquitin domain containing protein		5		4	4	4			3	3	2	2
	PF11_0145	PF3D7_1113700	glyoxalase I (GloI)		4	3	1	2	3	3		1
	PF11_0146	PF3D7_1113800	conserved Plasmodium membrane protein, unknown function		1			1	1					1
	PF11_0161	PF3D7_1115300	cysteine proteinase falcipain 2b (FP2B)		5	2	2	4	8	2	3	3	1	3	1
	PF11_0162	PF3D7_1115400	cysteine proteinase falcipain 3		11	5	4	6	10	4	3	1	1	6	1
	PF11_0164	PF3D7_1115600	peptidyl-prolyl cis-trans isomerase (CYP19B)		9	2	4	7	9	1	1	4	3	4	4
	PF11_0165	PF3D7_1115700	cysteine proteinase falcipain 2a		6	2	3	4	8	2	3	3	1	3	1
	PF11_0168	PF3D7_1116000	rhoptry neck protein 4 (RON4)		13	8	6	8	12	7	2	2	4	3	4
	PF11_0169	PF3D7_1116200.1	pyridoxine biosynthesis protein PDX2 (PDX2)		1		1	1	1			1		1
	PF11_0170	PF3D7_1116300	peptidyl-prolyl cis-trans isomerase (CYP19C)		2	1	1	2	2	1		1		2
	PF11_0171	PF3D7_1116400	ER membrane protein Sec12 (SEC12)		6	2	3	5	3	2		1		2
	PF11_0174	PF3D7_1116700	cathepsin C, homolog,dipeptidyl peptidase 1 (DPAP1)		12	4	7	7	11	3	2	3	2	5	2
	PF11_0177	PF3D7_1117100	deubiquinating/deneddylating enzyme (UCH54)		7	2	2	4	5	1	1		1	3	1
	PF11_0179	PF3D7_1117300	conserved Plasmodium protein, unknown function		4	2	3	3	4	2		3		3	1
	PF11_0181	PF3D7_1117500	tyrosine-tRNA ligase, putative						1	1
	PF11_0186	PF3D7_1118000	conserved Plasmodium protein, unknown function		1		1	1
	PF11_0187	PF3D7_1118100	clathrin assembly protein AP19, putative		1		1	1	1			1		1
	PF11_0188	PF3D7_1118200	heat shock protein 90, putative		36	17	17	26	37	14	9	14	4	17	9
	PF11_0189	PF3D7_1118300	insulinase, putative		22	10	10	13	19	6	3	8	1	10	2
	PF11_0200	PF3D7_1119300	U2 snRNP auxiliary factor, small subunit, putative		1		1
	PF11_0202	PF3D7_1119500	clathrin coat assembly protein, putative		2	1	1
	PF11_0203	PF3D7_1119600	peptidase, putative		3	1	1	1	3		2		1		1
	PF11_0211	PF3D7_1120400	alpha/beta hydrolase fold domain containing protein, putative		3	1	1	1	2		1			1
	PF11_0212	PF3D7_1120500	tRNA nucleotidyltransferase, putative		2	1	1	2	3	1		1		3
	PF11_0220	PF3D7_1121300	protein kinase (TKL2)		1			1
	PF11_0225	PF3D7_1121700	protein GCN20 (GCN20)		5	3	1	4	5	2				2	1
	PF11_0227	PF3D7_1121900	serine/threonine protein kinase, putative		1	1			1				1
	PF11_0229	PF3D7_1122100	conserved Plasmodium protein, unknown function		2	1		1	2	1		1
	PF11_0231	PF3D7_1122300	conserved Plasmodium protein, unknown function		2	1	1	1	1	1		1		1
	PF11_0238	PF3D7_1122700	conserved Plasmodium protein, unknown function						1			1
	PF11_0244	PF3D7_1123300	conserved Plasmodium protein, unknown function						1					1
	PF11_0245	PF3D7_1123400	translation elongation factor EF-1, subunit alpha, putative		8	2	4	6	10	1	2	5		6
	PF11_0246	PF3D7_1123500	conserved Plasmodium protein, unknown function		19	13	9	9	17	9	4	6	1	8	1
	PF11_0249	PF3D7_1123800	conserved Plasmodium protein, unknown function		1			1
	PF11_0251	PF3D7_1124000	endoplasmic reticulum oxidoreductin, putative		3		2	2	3			2	1	2	1
	PF11_0258	PF3D7_1124700	co-chaperone GrpE, putative		13	6	7	9	12	5	2	5	2	8	1
	PF11_0260	PF3D7_1124900	60S ribosomal protein L35, putative		4	4	1	1	4	4	2	1	1	1	1
	PF11_0262	PF3D7_1125100	vacuolar membrane protein-related, putative		1	1	1	1	2	1		1		1	1
	PF11_0265	PF3D7_1125400	mitochondrial inner membrane translocase subunit tim44, putative		5	3	1	2	3	1	1			1
	PF11_0270	PF3D7_1126000	threonyl-tRNA synthetase,Threonine--tRNA ligase (ThrRS)		16	6	7	10	16	6		6	1	6	4
	PF11_0274	PF3D7_1126400	large ribosomal subunit processing factor, putative						1				1
	PF11_0277	PF3D7_1126700	conserved Plasmodium protein, unknown function						1	1
	PF11_0280	PF3D7_1126900	small nuclear ribonucleoprotein F, putative (SNRPF)		1			1	1				1		1
	PF11_0282	PF3D7_1127100	deoxyuridine 5'-triphosphate nucleotidohydrolase (dUTPase)		4	2	1	1	5	1	1	2		2
	PF11_0286	PF3D7_1127500	protein disulfide isomerase, putative		5	1	2	3	2					2
	PF11_0291	PF3D7_1128000.1	conserved Plasmodium protein, unknown function		2	1	1	1	1			1
	PF11_0295	PF3D7_1128400	geranylgeranyl pyrophosphate synthase, putative (GGPPS)		7	4	3	3	7	2	1	2		1	1
	PF11_0300	PF3D7_1128900	conserved Plasmodium protein, unknown function						1						1
	PF11_0302	PF3D7_1129100	parasitophorous vacuolar protein 1 (PV1)		12	7	6	7	13	5	3	5		7	2
	PF11_0303	PF3D7_1129200	26S proteasome regulatory subunit, putative		12	5	6	6	12	3	2	6	1	4	2
	PF11_0312	PF3D7_1130100	60S ribosomal protein L38e, putative		7	4	3	3	7	1	3	3	1	3	2
	PF11_0315	PF3D7_1130500	conserved Plasmodium protein, unknown function		3		3
	PF11_0320	PF3D7_1131000	RNA-binding protein s1, putative		1			1	1					1
	PF11_0321	PF3D7_1131100	serpentine receptor, putative (SR1)		8	4	2	4	7	3		1	1	3	1
	PF11_0331	PF3D7_1132200	TCP-1/cpn60 chaperonin family, putative		24	13	7	17	21	9	3	12		14	3
	PF11_0338	PF3D7_1132800	aquaglyceroporin (AQP)		4	2	4	4	4	2	1	4		4
	PF11_0339	PF3D7_1132900	glycine cleavage H protein (GCVH)						1			1
	PF11_0349	PF3D7_1133900	conserved Plasmodium protein, unknown function		2	2		1	1	1
	PF11_0351	PF3D7_1134000	heat shock protein 70 (Hsp70-3)		49	26	26	37	50	19	14	17	13	31	18
	PF11_0352	PF3D7_1134100	protein disulfide isomerase (PDI-11)		13	6	8	12	15	3	2	7	3	6	6
	PF11_0353	PF3D7_1134200	conserved Plasmodium protein, unknown function						1		1		1
	PF11_0356	PF3D7_1134500	alpha/beta hydrolase, putative		1		1	1
	PF11_0362	PF3D7_1135100	protein phosphatase, putative		3	1		2	1					1
	PF11_0364	PF3D7_1135400	conserved Plasmodium protein, unknown function		4	3	2	3	4	3	1	1		2
	PF11_0370	PF3D7_1135900	3-oxo-5-alpha-steroid 4-dehydrogenase, putative		7	3	4	3	5	2		2		3
	PF11_0373	PF3D7_1136200	conserved Plasmodium protein, unknown function		1	1			1	1
	PF11_0375	PF3D7_1136400	conserved Plasmodium protein, unknown function		7	4	2	3	10	3		5	1	4
	PF11_0377-b	PF3D7_1136500.1	casein kinase 1 (CK1)		12	5	6	9	12	3	3	1	5	4	5
	PF11_0377-c	PF3D7_1136500.2	casein kinase 1		12	5	6	9	11	3	2	1	5	4	5
	PF11_0378	PF3D7_1136600	conserved Plasmodium protein, unknown function		1	1
	PF11_0384	PF3D7_1137300	conserved Plasmodium membrane protein, unknown function		14	10	7	8	14	8	3	3	3	4	4
	PF11_0385	PF3D7_1137400	UVB-resistance protein UVR8 homologue		8	3	2	6	10	2	3	2	1	6	1
	PF11_0393	PF3D7_1138100	ubiquitin related modifier homologue		2	2	1	1	2	2		1		1
	PF11_0403	PF3D7_1139200	conserved Plasmodium protein, unknown function						1	1
	PF11_0409	PF3D7_1139900	conserved Plasmodium protein, unknown function		6	4	3	4	6	3		2	1	3	2
	PF11_0412	PF3D7_1140100	vacuolar ATP synthase subunit f, putative		1	1	1	1	1	1
	PF11_0419	PF3D7_1140800	conserved Plasmodium protein, unknown function						1	1
	PF11_0427	PF3D7_1141600	dolichol phosphate mannose synthase (DPM1)						1			1
	PF11_0432	PF3D7_1142000	conserved Plasmodium protein, unknown function		1		1	1
	PF11_0436	PF3D7_1142400	coproporphyrinogen III oxidase (CPO)		2	1		1	2	1				1
	PF11_0438	PF3D7_1142600	60S ribosomal protein L35ae, putative		3	1	1	2	6	1	4	2	1	2
	PF11_0439	PF3D7_1142700	conserved protein, unknown function		2	1		2	1	1	1			1
	PF11_0441a	PF3D7_1143000	alpha/beta hydrolase, putative		1		1	1	1					1
	PF11_0443	PF3D7_1143200	DnaJ protein, putative		4	2	2	2	2				1	1	1
	PF11_0445	PF3D7_1143300	DNA-directed RNA polymerase I, putative						1					1
	PF11_0454	PF3D7_1144000	40S ribosomal protein S21e, putative		4	2	2	1	4	2	1	2		1	1
	PF11_0457	PF3D7_1144500	ubiquitin activating enzyme (E1) subunit Aos1, putative (AOS1)		5	1	2	4	3	1		1		2
	PF11_0458	PF3D7_1144600	conserved Plasmodium protein, unknown function		1	1			1	1
	PF11_0485	PF3D7_1147700	mitochondrial ATP synthase delta subunit, putative		1	1			1	1
	PF11_0487	PF3D7_1147900	conserved Plasmodium protein, unknown function		1			1	1	1
	PF11_0503	PF3D7_1148700	Plasmodium exported protein (PHISTc), unknown function (GEXP12)		2	1	1	1	2	1		2		1
	PF11_0505	PF3D7_1148900	probable protein, unknown function		2	1		2	2	1		1		1	1
	PF11_0508	PF3D7_1149100.1	Plasmodium exported protein, unknown function		1	1
	PF11_0511	PF3D7_1149400	Plasmodium exported protein, unknown function		5	3	3	5	5	2	1	3	1	4	2
	PF11_0524	PF3D7_1107000	U6 snRNA-associated Sm-like protein LSm4, putative (LSM4)		4	1	2	2	3				1	2
	PF11_0526	PF3D7_1112500	conserved Plasmodium protein, unknown function		1			1
	PF13_0012a	PF3D7_1302200	early transcribed membrane protein 13 (ETRAMP13)		1	1			1	1
	PF13_0018	PF3D7_1303400	conserved Plasmodium protein, unknown function		1			1	1					1
	PF13_0023	PF3D7_1304900	DNA-directed RNA polymerase 2, putative		2	1	1	2	2	1				2
	PF13_0032	PF3D7_1306200	conserved Plasmodium protein, unknown function		8	2	4	7	9	2	1	6	2	5	1
	PF13_0033	PF3D7_1306400	26S proteasome regulatory subunit, putative		12	2	10	12	15	2	2	9	3	12	3
	PF13_0034	PF3D7_1306600	vacuolar ATP synthase subunit h, putative		6	2	2	3	6	2		3	1	1	1
	PF13_0037	PF3D7_1307300	DEAD box helicase, putative						1					1
	PF13_0045	PF3D7_1308300	40S ribosomal protein S27, putative		4	3	1	3	4	3	2	2		3	1
	PF13_0048	PF3D7_1308900	mRNA-decapping enzyme 2, putative (DCP2)		2		2	2	2			2		1
	PF13_0051	PF3D7_1309500	small nucleolar ribonucleoprotein, putative						2		1		1		1
	PF13_0053	PF3D7_1309700	conserved Plasmodium protein, unknown function		1		1		1	1
	PF13_0058	PF3D7_1310700	conserved Plasmodium protein, unknown function		4	2	2	2	4	2	1	1	1	2
	PF13_0061	PF3D7_1311300	ATP synthase subunit gamma, mitochondrial		2		1	1	2			1		2
	PF13_0062	PF3D7_1311400	clathrin-adaptor medium chain, putative		4		1	4	3			2		2
	PF13_0063	PF3D7_1311500	26S proteasome regulatory subunit 7, putative		20	6	8	16	19	4	3	7	2	10	5
	PF13_0070	PF3D7_1312600	branched-chain alpha keto-acid dehydrogenase, putative		4	1	2	4	5				1	1	4
	PF13_0071	PF3D7_1312700	probable protein, unknown function		6	3	3	2	5	2	1	2	1	2	1
	PF13_0076	PF3D7_1302000	Plasmodium exported protein, unknown function		5	5	3	4	4	3		2		3
	PF13_0082	PF3D7_1314500	cop-coated vesicle membrane protein p24 precursor, putative		7	3	3	4	5		3	1	1	2	2
	PF13_0086	PF3D7_1315300	conserved Plasmodium protein, unknown function		1			1	1					1
	PF13_0091	PF3D7_1316500	conserved Plasmodium protein, unknown function		1	1
	PF13_0098	PF3D7_1317300	conserved Plasmodium protein, unknown function		1	1			1	1
	PF13_0102	PF3D7_1318800	secretory complex protein 63 (SEC63)		19	9	9	13	21	6	4	3	5	9	6
	PF13_0116	PF3D7_1320000	rhoptry protein 2, putative (PRP2)		14	4	3	8	12	3		2	3	3	4
	PF13_0119	PF3D7_1320600	Rab GTPase 11a (RAB11a)		13	6	6	8	12	2	4	5	1	6	1
	PF13_0121	PF3D7_1320800	dihydrolipamide succinyltransferase component of 2-oxoglutarate dehydrogenase complex		9	3	4	7	8	2	2	1		4	1
	PF13_0122	PF3D7_1320900	RNA-binding protein, putative		1			1	1					1
	PF13_0125	PF3D7_1321900	conserved Plasmodium protein, unknown function		2	2		1	2	2				1
	PF13_0129	PF3D7_1323100	60S ribosomal protein L6, putative		6	2	4	5	5	1		3	2	4	2
	PF13_0130	PF3D7_1323200	vacuolar ATP synthase subunit g, putative		5	2	2	4	4	3	1			3	1
	PF13_0133	PF3D7_1323500	plasmepsin V (PMV)		8	3	2	7	6	4	1	2	1	2	2
	PF13_0134	PF3D7_1323600	conserved Plasmodium protein, unknown function		6	3	1	3	4	2	1	1	1	1
	PF13_0135	PF3D7_1323800	vacuolar protein sorting 52 homologue						2	1					1
	PF13_0136	PF3D7_1323900	conserved Plasmodium protein, unknown function						1	1
	PF13_0143	PF3D7_1325100	phosphoribosylpyrophosphate synthetase		21	7	10	17	20	5	3	10	4	14	5
	PF13_0150	PF3D7_1329000	DNA-directed RNA polymerase 3 largest subunit		1			1	1	1				1
	PF13_0151	PF3D7_1328900	conserved Plasmodium protein, unknown function		1		1
	PF13_0156	PF3D7_1328100	proteasome subunit beta type 7 precursor, putative		3	1		2	2	1					1
	PF13_0157	PF3D7_1327800	ribose-phosphate pyrophosphokinase, putative		8	3	2	7	7	2				5	1
	PF13_0159	PF3D7_1327600	nicotinic acid mononucleotide adenyltransferase		1			1
	PF13_0171	PF3D7_1331800	60S ribosomal protein L23, putative		9	3	4	6	10	3	3	4	1	5	2
	PF13_0175	PF3D7_1332500	conserved protein, unknown function						1			1
	PF13_0176	PF3D7_1332600	apurinic/apyrimidinic endonuclease Apn1, putative (APN1)		7	2	2	3	5	2	1	1	1		1
	PF13_0180	PF3D7_1333000	20 kDa chaperonin (CPN20)		8	4	4	5	7	4	1	4		5
	PF13_0182	PF3D7_1333200	ubiquitin-activating enzyme (UBA1)						1			1
	PF13_0185	PF3D7_1333700	histone H3 variant, putative (CenH3)		1			1	2		1			1
	PF13_0190	PF3D7_1334200	chaperone binding protein, putative		3	3		1	2	2		1		1
	PF13_0197	PF3D7_1335100	merozoite surface protein 7 (MSP7)		13	10	7	7	11	6	2	6	2	6	1
	PF13_0198	PF3D7_1335400	reticulocyte binding protein 2 homologue a (RH2a)		3	2		1	5	2	1	1		1	1
	PF13_0205	PF3D7_1336900	tryptophan--tRNA ligase, putative		10	5		7	11	4	3	5		5	1
	PF13_0224	PF3D7_1341200	60S ribosomal protein L18, putative		14	4	7	10	14	3	4	5	2	6	5
	PF13_0229	PF3D7_1342100	aconitase		3	1	1	1	4			1	1	2	1
	PF13_0234	PF3D7_1342800	phosphoenolpyruvate carboxykinase (PEPCK)		3		2	1	2	1			1	1
	PF13_0241a	PF3D7_1345300	conserved Plasmodium protein, unknown function		1			1	1					1
	PF13_0242	PF3D7_1345700	isocitrate dehydrogenase (NADP), mitochondrial precursor (IDH)		20	11	11	12	21	8	5	9	3	10	2
	PF13_0243	PF3D7_1345800	conserved Plasmodium protein, unknown function		4	3	1	3	2	1		1		2
	PF13_0247	PF3D7_1346700	6-cysteine protein (P48/45)						1				1
	PF13_0251	PF3D7_1347100	DNA topoisomerase III, putative		1	1
	PF13_0255	PF3D7_1348600	conserved Plasmodium protein, unknown function		1	1			1	1
	PF13_0262	PF3D7_1350100	lysine-tRNA ligase, putative		17	9	4	10	19	5	7	3	2	5	5
	PF13_0268	PF3D7_1351400	60S ribosomal protein L17, putative		6	3	3	5	8	4	3	1	1	4	2
	PF13_0270	PF3D7_1351800.1	conserved Plasmodium protein, unknown function						1		1
	PF13_0271	PF3D7_1352100	ABC transporter, (heavy metal transporter family), putative		1			1
	PF13_0272	PF3D7_1352500	thioredoxin-related protein, putative		10	8	6	7	10	5	3	5	3	6	2
	PF13_0278	PF3D7_1353400	Ran-binding protein, putative		1	1
	PF13_0280	PF3D7_1353600	ER lumen protein retaining receptor (ERD2)		3		2	1	2			1		2
	PF13_0281	PF3D7_1353700	conserved Plasmodium protein, unknown function		2			2	1					1
	PF13_0282	PF3D7_1353800	proteasome subunit, putative		2	1		1	2	1		1		1
	PF13_0285	PF3D7_1354200	inositol-polyphosphate 5-phosphatase, putative		7	3	2	4	4	2		2		1
	PF13_0287	PF3D7_1354500	adenylosuccinate synthetase (adsS)		16	6	7	10	15	4	2	5	2	6	3
	PF13_0293	PF3D7_1355300	histone-lysine N-methyltransferase, putative (SET6)		1		1	1	1					1
	PF13_0296	PF3D7_1355800	splicing factor 3B subunit 5, putative (SF3B5)		1		1	1	1					1
	PF13_0300	PF3D7_1356200	mitochondrial inner membrane translocase, putative		2		2		2			1		1
	PF13_0301	PF3D7_1356300	ubiquitin conjugating enzyme, putative		2	1		2	2	1				2
	PF13_0305	PF3D7_1357100	elongation factor 1-alpha		36	26	21	25	37	18	22	19	13	21	15
	PF13_0313	PF3D7_1358500	zinc finger protein, putative		4	2	2	3	5	2		2			1
	PF13_0318	PF3D7_1360100	RNA binding protein, putative		1			1	2		1			1
	PF13_0322	PF3D7_1360800	falcilysin (FLN)		47	26	22	34	46	16	11	18	9	20	13
	PF13_0323	PF3D7_1361000	arginine methyltransferase 5, putative (PRMT5)		2		2	1	1					1
	PF13_0330	PF3D7_1362200	ATP-dependent DNA helicase, putative		12	2	4	10	6	2		5	1	3	1
	PF13_0331	PF3D7_1362300	conserved protein, unknown function		3	3	2	2	3	2	1	1		2
	PF13_0333	PF3D7_1363100	conserved Plasmodium protein, unknown function		1	1	1		1	1
	PF13_0334	PF3D7_1363200	bifunctional polynucleotide phosphatase/kinase (PNKP)		1	1			2	1				2
	PF13_0335	PF3D7_1363400	conserved Plasmodium protein, unknown function		5	4	1	1	3	1	1		1	1	1
	PF13_0338	PF3D7_1364100	cysteine-rich surface protein (Pf92)		27	13	13	20	28	7	3	11	4	18	5
	PF13_0339	PF3D7_1364200	conserved Plasmodium protein, unknown function		2	1	1	2	1		1
	PF13_0340	PF3D7_1364500	exosome complex exonuclease, putative		1		1	1
	PF13_0341	PF3D7_1364800	DNA-directed RNA polymerase 2, putative		4	2		2	3	1				2
	PF13_0345	PF3D7_1365500	glycine cleavage T protein, putative (GCVT)		6	3	1	4	6	1		1		4	2
	PF13_0346	PF3D7_1365900	60S ribosomal protein L40/UBI, putative		1	3	4	3	1	4	3	3	2	4	2
	PF13_0349	PF3D7_1366500	nucleoside diphosphate kinase (NDK)		8	3	4	7	10	3	1	5	3	5	4
	PF13_0350	PF3D7_1366600	signal recognition particle receptor alpha subunit (SRPR-alpha)		4	1	1	3	5	1	1	1	2	1	3
	PF13_0353	PF3D7_1367500	NADH-cytochrome b5 reductase, putative		2	1	1	1	3	1		1		2
	PF13_0358	PF3D7_1368600	mitochondrial import inner membrane translocase, putative		1	1	1	1	1	1		1		1
	PF14_0006	PF3D7_1400600	rifin (RIF)		1	1
	PF14_0016	PF3D7_1401400	early transcribed membrane protein 14.1 (ETRAMP14)		1	1		1	1	1		1		1
	PF14_0018	PF3D7_1401600	Plasmodium exported protein (PHISTb), unknown function		8	3	3	4	6		2		1	3	1
	PF14_0020	PF3D7_1401800	choline kinase (CK)		4	1	3	4	4	2		2		4
	PF14_0024	PF3D7_1402200	conserved Plasmodium protein, unknown function		2	1	1		3		1			2
	PF14_0025	PF3D7_1402300	26S proteasome regulatory subunit (RPN6)		16	10	8	11	16	8	2	6	1	6	3
	PF14_0027	PF3D7_1402500	40S ribosomal protein S31/UBI, putative		1			1
	PF14_0036	PF3D7_1403900	phosphatase, putative		4	2	2	1	3	3	1			1
	PF14_0038	PF3D7_1404100	cytochrome c, putative		7	5	2	4	5	1	2	1	2	1	2
	PF14_0042	PF3D7_1404500	U3 small nucleolar ribonucleoprotein, U3 snoRNP, putative						1		1
	PF14_0045	PF3D7_1404800	conserved Plasmodium protein, unknown function		1	1			1	1
	PF14_0046	PF3D7_1404900	conserved Plasmodium protein, unknown function		10	6	5	7	9	4	3	3	2	5	4
	PF14_0053	PF3D7_1405600	ribonucleotide reductase small subunit (RNR)		9	3	5	6	8	2	2	2	2	4	3
	PF14_0056	PF3D7_1405900	RNA binding protein, putative		3	2	1
	PF14_0060	PF3D7_1406300	glycerophodiester phosphodiesterase, putative		5	3	1	1	4	3		1		1
	PF14_0063	PF3D7_1406600	ATP-dependent Clp protease, putative (ClpC)		1	1	1	1	1	1
	PF14_0064	PF3D7_1406700	phosphatase, putative		1			1
	PF14_0065	PF3D7_1406800	glideosome associated protein with multiple membrane spans 3 (GAPM3)		4	2	2	3	3	2		2		2
	PF14_0075	PF3D7_1407800	plasmepsin IV (PM4)		15	9	5	11	15	11	6	5	3	10	4
	PF14_0076	PF3D7_1407900	plasmepsin I (PMI)		13	9	8	13	12	8	2	7	2	11	3
	PF14_0086	PF3D7_1408900	tRNA-dihydrouridine synthase, putative		1			1	1					1
	PF14_0090	PF3D7_1409300	DNA-damage inducible protein, putative		4	2	1	1	5	2		2		2	1
	PF14_0098	PF3D7_1410000	tetratricopeptide repeat family protein, putative		6	2	4	6	6	1		5	1	5	1
	PF14_0105	PF3D7_1410700	conserved Plasmodium protein, unknown function		7	3	5	5	8	3		2	2	5	3
	PF14_0112	PF3D7_1411400	plastid replication-repair enzyme (PREX)						1	1
	PF14_0115	PF3D7_1411700	conserved Plasmodium protein, unknown function		1	1
	PF14_0119	PF3D7_1412000	p1/s1 nuclease, putative		1			1	1					1
	PF14_0120	PF3D7_1412100	conserved Plasmodium protein, unknown function		5	2	2	2	2					2
	PF14_0122	PF3D7_1412300	nuclear transport factor 2, putative		6	2	2	5	6	2	1	3	2	3	2
	PF14_0123	PF3D7_1412400	conserved Plasmodium protein, unknown function						1				1
	PF14_0124	PF3D7_1412500	actin II (ACT2)		8	4	7	8	8	3	2	5	4	7	3
	PF14_0126	PF3D7_1412700	AAA family ATPase, putative		1		1
	PF14_0127	PF3D7_1412800	N-myristoyltransferase (NMT)		5	1	3	5	4			1		4
	PF14_0128	PF3D7_1412900.1	ubiquitin conjugating enzyme, putative		1			1	1					1
	PF14_0137	PF3D7_1413900	DnaJ protein, putative		9	5	1	5	7	3	1	3	1	4	1
	PF14_0138	PF3D7_1414000	conserved protein, unknown function		3	2	2	2	2	2	1			1
	PF14_0142	PF3D7_1414400	serine/threonine protein phosphatase (PP1)		2	1	3	4	2			3	1	1	1
	PF14_0146	PF3D7_1414800	small nuclear ribonucleoprotein-associated protein B, putative (SNRPB)		3		3	1	2			2		1
	PF14_0151	PF3D7_1415300	RNA-binding protein Nova-1, putative		4	1		4	3	2		1		2
	PF14_0164	PF3D7_1416500	NADP-specific glutamate dehydrogenase (GDHa)		12	3	5	12	12	3	1	6	1	12	1
	PF14_0178	PF3D7_1418000	ubiquitin fusion degradation protein UFD1, putative (UFD1)		1		1	1	1					1
	PF14_0185	PF3D7_1419100	ATP-dependent RNA helicase, putative		1	1	1		1	1
	PF14_0186	PF3D7_1419200	conserved Plasmodium protein, unknown function		12	5	2	11	14	7	1	4	1	8	4
	PF14_0187	PF3D7_1419300	glutathione S-transferase (GST)		3	1	2	3	4	1		2		3
	PF14_0192	PF3D7_1419800.1	glutathione reductase (GR)		7	2	6	5	6	2	1	2	2	2	2
	PF14_0198	PF3D7_1420400	glycyl-tRNA synthetase,glycine--tRNA ligase (GlyRS)		13	4	8	9	13	3	1	7	3	7	1
	PF14_0200	PF3D7_1420600	pantothenate kinase, putative		5	1	1	4	4	1		1		2	1
	PF14_0201	PF3D7_1420700	surface protein, Pf113 (Pf113)		44	23	17	29	39	19	7	15	7	17	11
	PF14_0204	PF3D7_1421100	conserved Plasmodium protein, unknown function		1			1
	PF14_0205	PF3D7_1421200	40S ribosomal protein S25, putative		7	6	3	5	7	4	4	3	1	3	3
	PF14_0208	PF3D7_1421500	mitochondrial protein import protein TIM13, putative		2	2
	PF14_0211	PF3D7_1421900	Ctr copper transporter domain containing protein, putative		2	2	1	2	2	1		2		2
	PF14_0214	PF3D7_1422400	conserved Plasmodium protein, unknown function		1	1			2	1	1
	PF14_0215	PF3D7_1422500	ubiquitin ligase, putative (HRD1)		1			1
	PF14_0216	PF3D7_1422600	conserved Plasmodium protein, unknown function		1			1	1					1
	PF14_0217	PF3D7_1422700	conserved Plasmodium protein, unknown function		5	2	2	3	4		1		3	1	1
	PF14_0218	PF3D7_1422800	actin-related protein homolog, arp4 homolog		2	2	1	2	3	1		1		1
	PF14_0224	PF3D7_1423300	serine/threonine protein phosphatase (PP7)						1					1
	PF14_0225	PF3D7_1423400	conserved Plasmodium membrane protein, unknown function						1					1
	PF14_0229	PF3D7_1423800	conserved Plasmodium protein, unknown function		2			2	1			1
	PF14_0234	PF3D7_1425400	DNA-directed DNA polymerase, putative		1	1			1	1
	PF14_0237	PF3D7_1425700	conserved Plasmodium protein, unknown function		1			1
	PF14_0242	PF3D7_1426200	arginine methyltransferase 1 (PRMT1)		2	1	1		2		1	1
	PF14_0248	PF3D7_1426900	ubiquinol-cytochrome c reductase hinge protein, putative		1			1	1			1		1
	PF14_0254	PF3D7_1427500	DNA mismatch repair protein Msh2p, putative		17	10	1	9	15	5	3	2		3	3
	PF14_0256	PF3D7_1427800	exosome complex exonuclease rrp41, putative		1	1
	PF14_0258	PF3D7_1428000	conserved Plasmodium membrane protein, unknown function						1			1
	PF14_0261	PF3D7_1428300	proliferation-associated protein 2g4, putative		15	10	6	11	17	7	5	6	2	9	6
	PF14_0283	PF3D7_1430400	conserved Plasmodium protein, unknown function		1	1
	PF14_0286	PF3D7_1430700	glutamate dehydrogenase, putative (GDHb)		1	2			1	1		1		2
	PF14_0292	PF3D7_1431300	large ribosomal subunit associated GTPase, putative		2	1	1		2	1		1
	PF14_0295	PF3D7_1431600	ATP-specific succinyl-CoA synthetase beta subunit, putative		6	2	3	4	5		2	1	1	1
	PF14_0296	PF3D7_1431700	60S ribosomal protein L14, putative		6	3	4	5	7	2	2	3		4	2
	PF14_0301	PF3D7_1432100	conserved protein, unknown function		10	6	4	9	9	6	3	5	2	6	3
	PF14_0309	PF3D7_1432700	protein-L-isoaspartate O-methyltransferase beta-aspartate methyltransferase, putative						1					1
	PF14_0310	PF3D7_1432800	conserved Plasmodium protein, unknown function						1				1
	PF14_0314	PF3D7_1433300	chromatin assembly factor 1 P55 subunit, putative						1		1
	PF14_0317	PF3D7_1433600	microsomal signal peptidase protein, putative (SPC1)		1			1	1					1
	PF14_0322	PF3D7_1434100	queuine tRNA-ribosyltransferase, putative		3	3	1	1	3	1		1		2
	PF14_0324	PF3D7_1434300	Hsp70/Hsp90 organizing protein (HOP)		17	10	9	12	25	8	9	9	2	11	4
	PF14_0327	PF3D7_1434600	methionine aminopeptidase 2 (MetAP2)		2	1		1	3	1		2		1
	PF14_0328	PF3D7_1434700	mitochondrial import inner membrane translocase subunit tim17, putative		2			2	3			1		2	1
	PF14_0329	PF3D7_1434800	conserved protein, unknown function		4	4		1	5	4	3	1			1
	PF14_0332	PF3D7_1435100	conserved Plasmodium protein, unknown function		1		1
	PF14_0335	PF3D7_1435400	conserved protein, unknown function		3	1	1	3	4	1		1	1	3	1
	PF14_0341	PF3D7_1436000	glucose-6-phosphate isomerase (GPI)		13	6	6	11	16	6	4	7	1	10	2
	PF14_0357	PF3D7_1437700	succinyl CoA ligase, putative		6	2	1	4	4	2		1		2
	PF14_0358	PF3D7_1437800	41-2 protein antigen precursor,transport protein particle (TRAPP) component, Bet3		1	1		1	1	1
	PF14_0364	PF3D7_1438500	cleavage and polyadenylation specifity factor, putative		2	1		1	5	1	1	1		1	1
	PF14_0366	PF3D7_1438700	small subunit DNA primase		2		2	1	2			2		2
	PF14_0368	PF3D7_1438900	thioredoxin peroxidase 1 (Trx-Px1)		10	5	4	8	11	3	3	4	3	7	5
	PF14_0369	PF3D7_1439000	copper transporter putative		1	1	1		2	1		1			1
	PF14_0373	PF3D7_1439400	ubiquinol-cytochrome c reductase iron-sulfur subunit, putative		5	1	1	4	5			1	1		3
	PF14_0375	PF3D7_1439600	conserved Plasmodium protein, unknown function		2		1	2	1					1
	PF14_0376	PF3D7_1439700	leucine carboxyl methyltransferase, putative		1			1	1					1
	PF14_0378	PF3D7_1439900	triosephosphate isomerase (TIM)		13	6	11	10	12	6	3	5	5	6	4
	PF14_0384	PF3D7_1440500	allantoicase, putative		1			1	1				1		1
	PF14_0386	PF3D7_1440700	adaptor complexes medium subunit family		1	1		1	1	1
	PF14_0393	PF3D7_1441400	FACT complex subunit SSRP1, putative (FACT-S)		17	7	8	9	11	5		7	1	6	2
	PF14_0403	PF3D7_1442500	protein prenyltransferase alpha subunit, putative						1	1
	PF14_0411	PF3D7_1443300	U6 snRNA-associated Sm-like protein LSm5, putative (LSM5)		1			1	1			1		1
	PF14_0412	PF3D7_1443400	conserved Plasmodium protein, unknown function		2	1	2		1	1
	PF14_0415	PF3D7_1443700	dephospho-CoA kinase, putative		2	2
	PF14_0417	PF3D7_1443900	heat shock protein 90, putative (HSP90)		22	11	5	12	24	9	5	6		8	5
	PF14_0421	PF3D7_1444300	apicoplast 1-acyl-sn-glycerol-3-phosphate acyltransferase, putative		6	2	4	4	5	1	1	3	1	4	1
	PF14_0428	PF3D7_1445100	histidine--tRNA ligase, putative		14	4	9	9	13	1	1	5	1	5	2
	PF14_0437	PF3D7_1445900	DEAD/DEAH box ATP-dependent RNA helicase, putative		19	7	6	13	20	3	6	5	3	9	3
	PF14_0439	PF3D7_1446200	M17 leucyl aminopeptidase (LAP)		19	10	13	16	19	11	2	10	3	15	4
	PF14_0443	PF3D7_1446600	centrin-2 (CEN2)		8	2	3	6	7	2	2	4		3
	PF14_0444	PF3D7_1446700	conserved Plasmodium protein, unknown function		4	2	1	3	3	2	1
	PF14_0453	PF3D7_1447700	conserved Plasmodium protein, unknown function		8	2	2	6	7	2	1	2	1	4	2
	PF14_0477	PF3D7_1450100	signal recognition particle SRP54 (SRP54)		12	4	5	6	9	3	1		2	5	1
	PF14_0485	PF3D7_1451000	conserved Plasmodium protein, unknown function		1	1			1	1
	PF14_0492	PF3D7_1451700	protein phosphatase 2b regulatory subunit, putative		1	1			2	2
	PF14_0497	PF3D7_1452200	aminomethyltransferase, putative		1			1	1			1
	PF14_0498	PF3D7_1452300	DER1-like protein (Der1-1)						1	1
	PF14_0504	PF3D7_1452900	conserved Plasmodium protein, unknown function						1	1
	PF14_0517	PF3D7_1454400	aminopeptidase P (APP)		32	20	14	20	31	14	8	12	6	18	6
	PF14_0526	PF3D7_1455200.1	conserved Plasmodium protein, unknown function		3		3	1	2				2		2
	PF14_0540	PF3D7_1456700	conserved Plasmodium protein, unknown function		7	2	3	3	4	1		2		3
	PF14_0541	PF3D7_1456800	V-type H( )-translocating pyrophosphatase, putative		14	5	10	12	14	3	2	6	2	8	2
	PF14_0543	PF3D7_1457000	signal peptide peptidase (SPP)		5	2	2	2	5	2	2	2		1	1
	PF14_0545	PF3D7_1457200	thioredoxin 1 (TRX1)		6	4	4	4	5	4	1	3	1	4
	PF14_0548	PF3D7_1457500	ATPase Vps4, putative (VPS4)						1			1
	PF14_0553	PF3D7_1458000	cysteine proteinase falcipain 1		2	1		1	2		1			1
	PF14_0554	PF3D7_1458100	conserved Plasmodium protein, unknown function		2			2	1						1
	PF14_0557	PF3D7_1458400	conserved Plasmodium protein, unknown function		6	3	2	3	5	1	1	1		2	2
	PF14_0563	PF3D7_1459000	ATP-dependent RNA helicase DBP5 (DBP5)		14	8	4	5	10	4	3	1		4
	PF14_0569	PF3D7_1459600	conserved Plasmodium protein, unknown function						2		1	1
	PF14_0571	PF3D7_1459800	conserved Plasmodium membrane protein, unknown function		2	1	1	2	2			2		2
	PF14_0575a	PF3D7_1460300	ribosomal protein L29, putative		2	1		1	2	1	1			1
	PF14_0576	PF3D7_1460400	ubiquitin carboxyl-terminal hydrolase isozyme L3 (UCHL3)		1		1		2	1				1
	PF14_0585	PF3D7_1461300	40S ribosomal protein S28e, putative		2		1	1	2			1		1
	PF14_0589	PF3D7_1461900	valine-tRNA ligase, putative		17	2	7	15	14	1	1	4	4	7	4
	PF14_0593	PF3D7_1462300	conserved Plasmodium protein, unknown function		33	16	15	24	30	7	9	14	6	14	8
	PF14_0597	PF3D7_1462700	cytochrome c1 precursor, putative		2		1	1
	PF14_0601	PF3D7_1463200	replication factor C3 (RFC3)		4	1	3	3	4			3	1	3
	PF14_0602	PF3D7_1463300	DNA polymerase alpha subunit, putative		8	3	2	3	5	1		2	1	1	1
	PF14_0604	PF3D7_1463500	conserved Plasmodium protein, unknown function		1		1
	PF14_0607	PF3D7_1463900	conserved Plasmodium membrane protein, unknown function		5	2	3	1	1	1				1
	PF14_0615	PF3D7_1464700	ATP synthase (C/AC39) subunit, putative		12	5	9	8	15	4	3	8	2	8	3
	PF14_0616	PF3D7_1464900	ATP-dependent protease la, putative		5	1	5	2	5	2	1			1	2
	PF14_0617	PF3D7_1465000	conserved Plasmodium protein, unknown function		1		1	1	1			1		1
	PF14_0660	PF3D7_1469200	protein phosphatase, putative		1			1	1				1		1
	PF14_0666	PF3D7_1469800	conserved Plasmodium protein, unknown function		1	1
	PF14_0667a	PF3D7_1470000	conserved Plasmodium protein, unknown function (PF14_667a:mRNA:1)		1			1
	PF14_0674	PF3D7_1470700	conserved Plasmodium protein, unknown function		1	1		1	1			1		1
	PF14_0676	PF3D7_1470900	20S proteasome beta 4 subunit, putative		7	2	3	5	8	1		3	1	5	2
	PF14_0677	PF3D7_1471000	RNA 3'-terminal phosphate cyclase-like protein, putative						1			1
	PF14_0686	PF3D7_1471900	conserved Plasmodium protein, unknown function		1	1
	PF14_0688	PF3D7_1472000	pre-mRNA-splicing factor ISY1 homolog, putative		1		1
	PF14_0690	PF3D7_1472200	histone deacetylase, putative		10	4	2	7	10	3	3	4	1	3
	PF14_0694	PF3D7_1472600	protein disulfide isomerase (PDI-14)		2		1	1	1			1
	PF14_0697	PF3D7_1472900	dihydroorotase, putative		2		1	2	2					1	1
	PF14_0714	PF3D7_1474600	conserved Plasmodium membrane protein, unknown function		5	3	2	6	6	2	1	3	1	3	3
	PF14_0716	PF3D7_1474800	proteosome subunit alpha type 1, putative		9	2	4	8	10	1		3	2	5	2
	PF14_0717	PF3D7_1474900	trailer hitch homolog, putative (CITH)		2	1	2	1	3	2		1		1
	PF14_0722	PF3D7_1475400	cysteine repeat modular protein 4 (CRMP4)		1			1	1					1
	PF14_0746	PF3D7_1477500	Plasmodium exported protein (PHISTb), unknown function		3		1	2
	PF14_0761	PF3D7_1479000	acyl-CoA synthetase (ACS1a)						1			1
	PF14_0775	PF3D7_1421000	conserved Plasmodium protein, unknown function						2	1	1
	PFA0065w	PF3D7_0101300	Pfmc-2TM Maurer's cleft two transmembrane protein (MC-2TM)		2		2	2	2				2	1	2
	PFA0090c	PF3D7_0101800	stevor						1				1		1
	PFA0125c	PF3D7_0102500	erythrocyte binding antigen-181 (EBA181)		4	2	1	1	2	1		1
	PFA0145c	PF3D7_0102900	aspartyl-tRNA synthetase		13	6	3	9	15	5	1	6	1	9
	PFA0195w	PF3D7_0103900	parasite-infected erythrocyte surface protein (PIEPS15)		13	7	7	10	10	5	2	5		7	2
	PFA0205w	PF3D7_0104100	conserved Plasmodium membrane protein, unknown function		1			1	1			1	1	1
	PFA0210c	PF3D7_0104200	conserved Plasmodium protein, unknown function		8	2	4	6	8	2		5		4	1
	PFA0225w	PF3D7_0104400	4-hydroxy-3-methylbut-2-enyl diphosphate reductase (LytB)		1	1	1	1	1	1		1		1
	PFA0230c	PF3D7_0104500	conserved Plasmodium protein, unknown function		2		1	1	2			2		1
	PFA0255c	PF3D7_0105200	conserved Plasmodium protein, unknown function		9	3	5	9	9	2	1	4	2	4	1
	PFA0260c	PF3D7_0105300	cyclase-associated protein, putative (C-CAP)						1		1
	PFA0295c	PF3D7_0106000	conserved Plasmodium protein, unknown function		1			1	1	1
	PFA0300c	PF3D7_0106100	vacuolar ATP synthase subunit c, putative		11	5	4	8	10	3	1	4	1	5	2
	PFA0315w	PF3D7_0106400	conserved Plasmodium protein, unknown function		1	1		1	1	1		1
	PFA0330w	PF3D7_0106700	small ribosomal subunit assembling AARP2 protein (AARP2)		3	1	1	1	2	1		1
	PFA0335w	PF3D7_0106800	Rab GTPase 5c (RAB5c)		3	1	3	2	3		1	2	1	2
	PFA0340w	PF3D7_0106900	2-C-methyl-D-erythritol 4-phosphate cytidylyltransferase, putative (IspD)		1			1
	PFA0345w	PF3D7_0107000	centrin-1 (CEN1)		5	3	1	1	7		5	1		1	2
	PFA0400c	PF3D7_0108000	beta3 proteasome subunit, putative		4	2	3	4	5	2		4	1	5	1
	PFA0435w	PF3D7_0108800	conserved Plasmodium protein, unknown function		2	1	1		2	1	1
	PFA0450c	PF3D7_0109200	mRNA cleavage factor-like protein, putative						1			1
	PFA0460c	PF3D7_0109400	tubulin-specific chaperone a, putative		3	1	3		3	1	1		1
	PFA0480w	PF3D7_0109800	phenylalanyl-tRNA synthetase, putative		3	2	1	1	2	1		1		1
	PFA0485w	PF3D7_0109900.1	phosphatidate cytidylyltransferase, putative		2	2
	PFA0505c	PF3D7_0110400	DNA-directed RNA polymerase 2, putative		2		2	1	3			1		2
	PFA0530c	PF3D7_0110900	adenylate kinase, putative		2	1		1	1	1
	PFA0550w	PF3D7_0111400	conserved Plasmodium protein, unknown function (GEXP19)		1	1
	PFA0555c	PF3D7_0111500	UMP-CMP kinase, putative		6	3	1	4	7	3	2	1		3	1
	PFA0580c	PF3D7_0112000	TatD-like deoxyribonuclease, putative		1	1			1	1
	PFA0670c	PF3D7_0113900	Plasmodium exported protein (hyp8), unknown function (GEXP10)		9	5	4	4	7	3	3	2	2	1	2
	PFA0680c	PF3D7_0114100	Pfmc-2TM Maurer's cleft two transmembrane protein (MC-2TM)		2	2	4	2	2		1	1	2	3	2
	PFA0760w	PF3D7_0115600	rifin (RIF)		2	1	1	1	1	1		1
	PFB0050c	PF3D7_0200900	stevor, pseudogene						1				1		1
	PFB0095c	PF3D7_0201900	erythrocyte membrane protein 3 (EMP3)		4	4	2	2	4	1	2		1		3
	PFB0175c	PF3D7_0203700	nucleolar preribosomal assembly protein, putative		1	1	1	1	1	1		1		1
	PFB0190c	PF3D7_0204100	conserved Plasmodium protein, unknown function		5	3		3	4	3				1
	PFB0194w	PF3D7_0204200	conserved Plasmodium protein, unknown function		6	4	1	4	7	3	2	1		4
	PFB0200c	PF3D7_0204500	aspartate aminotransferase,aspartate transaminase (AspAT)		3		1	3	4	1		1		3
	PFB0210c	PF3D7_0204700	hexose transporter (HT)		5	3	2	3	4	3	1	1	2	3
	PFB0250w	PF3D7_0205600	conserved Plasmodium protein, unknown function		2		1	1	1						1
	PFB0260w	PF3D7_0205900	proteasome 26S regulatory subunit, putative		14	3	10	10	13	2	1	7	5	10	4
	PFB0300c	PF3D7_0206800	merozoite surface protein 2 (MSP2)		6	3	1	5	5	2	2	2		3	1
	PFB0335c	PF3D7_0207500	serine repeat antigen 6 (SERA6)		17	9	7	12	15	8	3	7	2	8
	PFB0340c	PF3D7_0207600	serine repeat antigen 5 (SERA5)		33	21	17	18	29	11	6	13	5	12	8
	PFB0345c	PF3D7_0207700	serine repeat antigen 4 (SERA4)		3	2	1	2	4	2	1	1		1	1
	PFB0350c	PF3D7_0207800	serine repeat antigen 3 (SERA3)		1		1
	PFB0385w	PF3D7_0208500	acyl carrier protein (ACP)		2	1		1	1	1		1
	PFB0395w	PF3D7_0208800	conserved Plasmodium protein, unknown function		8	6	5	6	8	4	1	3	1	4	2
	PFB0405w	PF3D7_0209000	6-cysteine protein (P230)		1	1
	PFB0420w	PF3D7_0209300	2C-methyl-D-erythritol 2,4-cyclodiphosphate synthase (IspF)		1	1			1	1
	PFB0423c	PF3D7_0209400	conserved protein, unknown function		3	2	1	1	3	1	1		1	1
	PFB0435c	PF3D7_0209600	transporter, putative		1		1	1	1					1
	PFB0450w	PF3D7_0210000	secretory complex protein 61 gamma subunit (Sec61-gamma)		1		1	1	1					1
	PFB0455w	PF3D7_0210100.1	60S ribosomal protein L37ae, putative		4	3	3	2	4	2	2	1	1	2	2
	PFB0480w	PF3D7_0210700	syntaxin, Qa-SNARE family (SYN17)		1	1	1	1	1		1				1
	PFB0500c	PF3D7_0211200	Rab GTPase 5a (RAB5a)		2		1	1	1					1
	PFB0525w	PF3D7_0211800	asparagine-tRNA ligase, putative		12	5	3	8	11	4	2	2		4	2
	PFB0595w	PF3D7_0213100	heat shock protein 40, putative		8	7	4	4	8	5	1	1	1	3
	PFB0610c	PF3D7_0213500	conserved Plasmodium protein, unknown function						1			1
	PFB0620w	PF3D7_0213700	conserved protein, unknown function		2	2		2	1	1		1		1
	PFB0650w	PF3D7_0214300	conserved Plasmodium protein, unknown function						1		1
	PFB0680w	PF3D7_0214900	rhoptry neck protein 6 (RON6)		1	1			2		1			1
	PFB0685c	PF3D7_0215000	acyl-CoA synthetase, PfACS9 (ACS9)		3	2	1	1	3	2		1		1
	PFB0700c	PF3D7_0215400	conserved Plasmodium protein, unknown function		2		1	1	1			1
	PFB0715w	PF3D7_0215700	DNA-directed RNA polymerase II second largest subunit, putative		8	2	4	6	9	2		4	1	5	1
	PFB0795w	PF3D7_0217100	ATP synthase F1, alpha subunit		12	6	8	7	11	3	2	1	2	5	4
	PFB0805c	PF3D7_0217300	clathrin coat assembly protein, putative		1			1	1					1
	PFB0830w	PF3D7_0217800	40S ribosomal protein S26e, putative		4	1	1	3	4	1	1	1		2	2
	PFB0835c	PF3D7_0217900	conserved Plasmodium protein, unknown function		7	4	2	6	8	4	1	1	1	3	4
	PFB0840w	PF3D7_0218000	replication factor C, subunit 2, putative		5	3	4	2	4		1	2	1	1	2
	PFB0860c	PF3D7_0218400	DEAD/DEAH box ATP-dependent RNA helicase, putative		1			1	1			1
	PFB0865w	PF3D7_0218500	small nuclear ribonucleoprotein Sm D2, putative (SNRPD2)		3		2	1	2			1		1
	PFB0888w-b	PF3D7_0219400.1	ribosome associated membrane protein RAMP4, putative		3	1	1	2	2	1	1			1	1
	PFB0915w	PF3D7_0220000	liver stage antigen 3 (LSA3)		10	3	5	7	8	2	2			4
	PFB0935w	PF3D7_0220800	cytoadherence linked asexual protein 2 (CLAG2)		4	6	6	8	4	5	2		4		5
	PFB0985c	PF3D7_0222100	Pfmc-2TM Maurer's cleft two transmembrane protein (MC-2TM)		3	2	3		2		1		2	2	2
	PFB1020w	PF3D7_0222800	stevor						1				1		1
	PFB1035w	PF3D7_0223100	rifin (RIF)		1	1
	PFC0050c	PF3D7_0301000	acyl-CoA synthetase (ACS2)						1			1
	PFC0110w	PF3D7_0302200	cytoadherence linked asexual protein 3.2 (CLAG3.2)		35	14	24	37	34	11	7	19	11	32	17
	PFC0130c	PF3D7_0302800	conserved Plasmodium protein, unknown function		1			1
	PFC0140c	PF3D7_0303000	N-ethylmaleimide sensitive fusion protein, putative		12		5	10	10			1	2	6	3
	PFC0160w	PF3D7_0303400	palmitoyl transferase (AnkDHHC)		1		1
	PFC0170c	PF3D7_0303700	dihydrolipoamide acyltransferase, putative		7	2	4	4	5	2		1		5
	PFC0180c	PF3D7_0304000	inner membrane complex protein 1a, putative (IMC1a)						1				1
	PFC0200w	PF3D7_0304400	60S ribosomal protein L44, putative		2		1	2	3		1	1	1	1	2
	PFC0262c	PF3D7_0306000	conserved Plasmodium protein, unknown function		2		1	2	1					1
	PFC0270w	PF3D7_0306200	activator of Hsp90 ATPase (AHA1)		4	3	3	4	5	2		4		3
	PFC0271c	PF3D7_0306300	glutaredoxin 1 (GRX1)		6	5	1	2	5	3			2	1	1
	PFC0275w	PF3D7_0306400	FAD-dependent glycerol-3-phosphate dehydrogenase, putative		12	4	4	9	12	1	3	2	1	7	1
	PFC0281w	PF3D7_0306600	conserved Plasmodium protein, unknown function		1	1
	PFC0282w	PF3D7_0306700	conserved Plasmodium protein, unknown function		1	1			1	1
	PFC0290w	PF3D7_0306900	40S ribosomal protein S23, putative		2		2	2	2			1	1	2	1
	PFC0310c	PF3D7_0307400	ATP-dependent Clp protease proteolytic subunit (ClpP)		1			1
	PFC0340w	PF3D7_0308000	DNA polymerase epsilon subunit b, putative		5	4	2	3	4	2		1		2
	PFC0360w	PF3D7_0308500	activator of Hsp90 ATPase, putative		1	1			1	1
	PFC0400w	PF3D7_0309600	60S acidic ribosomal protein P2, putative		7	5	6	7	7	4	1	6	2	7	2
	PFC0441c	PF3D7_0310600.1	SAC3/GNAP family-related protein, putative		4	3	3	3	5	4	2	3	1	3	3
	PFC0465c	PF3D7_0311100	pre-mRNA splicing factor, putative		2		2		1				1
	PFC0490w	PF3D7_0311600	conserved Plasmodium protein, unknown function		2			2	1			1
	PFC0500w	PF3D7_0311800	conserved protein, unknown function		1		1	1
	PFC0520w	PF3D7_0312300	26S proteasome regulatory subunit S14, putative		5	1	2	5	4	1		3		3
	PFC0560c	PF3D7_0313400	conserved Plasmodium protein, unknown function						1					1
	PFC0581w	PF3D7_0314000	co-chaperone p23 (P23)		1	1			1	1
	PFC0610c	PF3D7_0314700	zinc finger protein, putative		2	1		1
	PFC0625w	PF3D7_0314900	conserved Plasmodium membrane protein, unknown function		1	1
	PFC0635c	PF3D7_0315100	translation initiation factor 4E (eIF4E)		6		3	6	7			4		5	1
	PFC0640w	PF3D7_0315200	circumsporozoite- and TRAP-related protein (CTRP)		1	1
	PFC0705c	PF3D7_0316200	conserved Plasmodium protein, unknown function		1			1	1					1
	PFC0710w-a	PF3D7_0316300.1	inorganic pyrophosphatase, putative		7	2	2	4	5	3				3
	PFC0710w-b	PF3D7_0316300.2	inorganic pyrophosphatase, putative		7	2	2	4	5	3				3
	PFC0735w	PF3D7_0316800	40S ribosomal protein S15A, putative		10	2	6	7	9	2	2	4	3	6	3
	PFC0745c	PF3D7_0317000	proteasome component C8, putative		10	7	5	6	10	7	2	4		4	2
	PFC0775w	PF3D7_0317600	40S ribosomal protein S11, putative		10	4	5	8	8	4	1	5	2	6	1
	PFC0785c	PF3D7_0317800	proteasome regulatory protein, putative		3	1		2	5	2		1	1	3
	PFC0800w	PF3D7_0318100	band 7-related protein		5	2	3	1	4		1	1	1		1
	PFC0810c	PF3D7_0318300	conserved Plasmodium protein, unknown function		1		1
	PFC0825c	PF3D7_0318600	cleavage and polyadenylation specifity factor, putative		1		1	1	1			1		1
	PFC0835c	PF3D7_0318900	conserved protein, unknown function		6	3	3	3	5	3		2		2
	PFC0840w	PF3D7_0319000	P-type ATPase, putative (ATPase7)		1	1			1	1
	PFC0845c	PF3D7_0319100	ubiquitin-protein ligase, putative		1			1	1	1
	PFC0890w	PF3D7_0320100	SNARE protein (SEC22)		4		3	3	3		1	1		1	1
[truncated: 361 more rows]
