# Supplementary material for: Confident and sensitive phosphoproteomics using combinations of collision induced dissociation and electron transfer dissociation
Source: J Proteomics. 2014 May 30;103(100):1–14. doi: 10.1016/j.jprot.2014.03.010 (PMC4047622; doi:10.1016/j.jprot.2014.03.010)
Supplement: Table S6 — Putative tyrosine phosphorylation sites. Putative tyrosine phosphorylation sites are indicated (for DT CID and ETD spectra and DDNL CID spectra) and the difference in SLoMo score between a phosphotyrosine site localisation and an alternative phosphoserine/threonine localisation is included. All PSMs matching to contaminating human proteins are coloured in red font. The total number of PSMs contributing evidence to each tyrosine phosphorylation site is indicated. [file mmc7.xlsx]

## Sheet: Legend
Table S6. Putative tyrosine phosphorylation sites. Putative tyrosine phosphorylation sites are indicated (for DT CID and ETD spectra and DDNL CID spectra) and the difference in SLoMo score between a phosphotyrosine site localisation and an alternative phosphoserine/threonine localisation is included. All PSMs matching to contaminating human proteins are coloured in red font. The total number of P…

## Sheet: S6
Accession	GeneDB Accession	Protein name	Best SLoMo Score	pY Vs pST (SLoMo score difference)	Phosphorylation sites	pY Site Treeck et. Al. (Ascore)	Known Human pY sites	DT-CID	DT-ETD	DDNL-CID	# PSMs
PF11_0156	PF3D7_1114700	serine/threonine protein kinase, putative (CLK3)	29.7192	11.7202	Y526	16.22		12		8	20
IPI00791534		SLC4A1 Band 3 anion transport protein	18.8187	9.21063	Y359		Yes	7		2	9
PFF0940c	PF3D7_0619400	cell division cycle protein 48 homologue, putative	36.7592	24.33	Y827			4		2	6
PFL0210c	PF3D7_1204300	eukaryotic translation initiation factor 5A (EIF5A)	34.8235	21.3006	Y7				4	1	5
MAL13P1.70	PF3D7_1313800	conserved Plasmodium membrane protein, unknown function	15.5092	15.5092	Y317			4		1	5
PF07_0065	PF3D7_0715900	zinc transporter, putative	14.5511	5.98299	Y534				5		5
PFE0160c	PF3D7_0503300	Ser/Arg-rich splicing factor, putative	19.4542	19.4542	Y170			3		2	5
PFF1185w	PF3D7_0624600	SNF2 helicase, putative (ISWI)	25.0981	21.5019	Y2328			1	3	1	5
PFL2390c	PF3D7_1249800	conserved Plasmodium protein, unknown function	35.4434	35.4434	Y1607			3	1	1	5
IPI00005202		PGRMC2 Membrane-associated progesterone receptor component 2	17.3098	11.285	Y210		Yes		4		4
PFC0325c	PF3D7_0307700	conserved Plasmodium protein, unknown function	17.1156	17.1156	Y708			1		2	4
PFE0870w	PF3D7_0517400	FACT complex subunit SPT16, putative (FACT-L)	13.6828	13.6828	Y1123					3	3
PFI0400c	PF3D7_0908300.1	conserved Plasmodium membrane protein, unknown function	16.46	16.46	Y278	16.22				3	3
IPI00026299		GYPC Isoform Glycophorin C of Glycophorin-C	14.6918	14.6918	Y126		Yes	1		1	2
PFF0690c	PF3D7_0614300	organic anion transporter	4.36236	4.36236	Y559				2		2
PF14_0455	PF3D7_1447900	multidrug resistance protein 2 (heavy metal transport family) (MDR2)	21.5116	21.5116	Y274				1	1	2
PFB0100c	PF3D7_0202000	knob-associated histidine-rich protein (KAHRP)	25.4464	21.4552	Y193			1		1	2
PFI1315c	PF3D7_0926800	conserved Plasmodium protein, unknown function	25.1937	4.14969	Y99					2	2
PFL1900w	PF3D7_1239200	transcription factor with AP2 domain(s) (ApiAP2)	13.8555	13.8555	Y1891				1		1
MAL8P1.69	PF3D7_0818200	14-3-3 protein, putative	15.8249	5.97006	Y226					1	1
IPI00024689		AQP1 Aquaporin-1	8.5974	1.32632	Y253		Yes		1		1
MAL13P1.16	PF3D7_1303200.1	SNARE protein, putative (VAMP8)	10.125	10.125	Y119					1	1
MAL13P1.333	PF3D7_1366300	conserved Plasmodium protein, unknown function	6.53353	2.84308	Y1671				1		1
MAL13P1.39	PF3D7_1308400	conserved Plasmodium protein, unknown function	16.889	11.606	Y506					1	1
MAL13P1.395	PF3D7_1344100	krox-like protein. putative	20.2719	14.7838	Y222					1	1
MAL7P1.146	PF3D7_0726400	conserved Plasmodium membrane protein, unknown function	16.1385	16.1385	Y928			1			1
MAL7P1.146	PF3D7_0726400	conserved Plasmodium membrane protein, unknown function	7.40485	7.40485	Y3607	12.2			1		1
MAL8P1.139	PF3D7_0804500	conserved Plasmodium membrane protein, unknown function	16.5629	4.5711	Y21				1		1
MAL8P1.203	PF3D7_0805700	serine/threonine protein kinase, FIKK family (TSTK0)	7.49621	2.04358	Y834				1		1
PF07_0026	PF3D7_0707700	ubiquitin-protein ligase e3, putative	13.3866	3.62975	Y675			1			1
PF10_0039	PF3D7_1003600	membrane skeletal protein IMC1-related (ALV5)	15.3064	15.3064	Y178			1			1
PF10_0041	PF3D7_1003800	U5 small nuclear ribonuclear protein, putative	13.8715	13.8715	Y919					1	1
PF10_0232	PF3D7_1023900	chromodomain-helicase-DNA-binding protein 1 homolog, putative (CHD1)	14.2299	14.2299	Y938					1	1
PF10_0232	PF3D7_1023900	chromodomain-helicase-DNA-binding protein 1 homolog, putative (CHD1)	6.78522	1.68149	Y1811				1		1
PF10_0232	PF3D7_1023900	chromodomain-helicase-DNA-binding protein 1 homolog, putative (CHD1)	4.43461	4.43461	Y938				1		1
PF11_0052	PF3D7_1104100	syntaxin, Qa-SNARE family (SYN13)	15.0673	1.07721	Y183			1			1
PF13_0214	PF3D7_1338300	elongation factor 1-gamma, putative	2.53029	2.53029	Y270				1		1
PF13_0253	PF3D7_1347700	ethanolamine-phosphate cytidylyltransferase, putative (ECT)	20.901	20.901	Y349			1			1
PF14_0177	PF3D7_1417800	minchromosome maintenance (MCM) complex subunit (MCM2)	16.6463	16.6463	Y16			1			1
PF14_0346	PF3D7_1436600	cGMP-dependent protein kinase (PKG)	18.3825	5.68328	Y694			1			1
PF14_0434	PF3D7_1445700	conserved Plasmodium protein, unknown function	13.0846	13.0846	Y74			1			1
PF14_0515	PF3D7_1454200	conserved Plasmodium protein, unknown function	20.095	20.095	Y627			1			1
PF14_0647	PF3D7_1467900	rab GTPase activator, putative	2.80882	2.80882	Y703				1		1
PF14_0649	PF3D7_1468100	conserved Plasmodium protein, unknown function	18.1061	14.6514	Y309			1			1
PF14_0655	PF3D7_1468700	eukaryotic initiation factor 4A (eIF4A)	13.6446	13.6446	Y383					1	1
PFA0375c	PF3D7_0107500	lipid/sterol:H symporter	12.4553	12.4553	Y1034				1		1
PFA0590w	PF3D7_0112200	multidrug resistance-associated protein 1 (MRP1)	4.0401	0.858406	Y615				1		1
PFB0100c	PF3D7_0202000	knob-associated histidine-rich protein (KAHRP)	15.3676	5.37041	Y327			1			1
PFB0875c	PF3D7_0218700	pre-mRNA-processing protein 45, putative (PRP45)	13.5171	13.5171	Y236			1			1
PFC0760c	PF3D7_0317300	conserved Plasmodium protein, unknown function	15.464	10.0426	Y607			1			1
PFC0780w	PF3D7_0317700	CPSF (cleavage and polyadenylation specific factor), subunit A, putative	2.26106	2.26106	Y2063				1		1
PFD0207c	PF3D7_0404300	conserved Plasmodium protein, unknown function	29.0663	15.2359	Y467	24.15				1	1
PFD0540c	PF3D7_0410900	conserved Plasmodium protein, unknown function	15.3452	1.96336	Y683			1			1
PFD0705c	PF3D7_0414600	conserved protein, unknown function	13.0205	13.0205	Y44			1			1
PFE0280c	PF3D7_0505700	conserved Plasmodium membrane protein, unknown function	6.42032	0.396899	Y898			1			1
PFE0820c	PF3D7_0516400	conserved Plasmodium protein, unknown function	4.31839	1.46423	Y303				1		1
PFE0820c	PF3D7_0516400	conserved Plasmodium protein, unknown function	5.88322	4.65706	Y270				1		1
PFE1195w	PF3D7_0524000	karyopherin beta (KASbeta)	15.4151	15.4151	Y28			1			1
PFE1430c	PF3D7_0528700	peptidyl-prolyl cis-trans isomerase (CYP23)	10.0965	10.0965	Y8				1		1
PFF0165c	PF3D7_0603400	conserved Plasmodium protein, unknown function	5.57021	5.57021	Y377				1		1
PFF0480w	PF3D7_0609700	conserved Plasmodium protein, unknown function	15.4242	8.42273	Y1079					1	1
PFF1185w	PF3D7_0624600	SNF2 helicase, putative (ISWI)	11.7057	11.7057	Y1876				1		1
PFF1300w	PF3D7_0626800	pyruvate kinase (PyrK)	15.2695	5.60729	Y6			1			1
PFF1370w	PF3D7_0628200	protein kinase PK4 (PK4)	15.7068	0.421643	Y2074			1			1
PFF1440w	PF3D7_0629700	SET domain protein, putative (SET1)	13.2086	13.2086	Y215					1	1
PFI1085w	PF3D7_0922100	ubiquitin-like protein, putative	19.5277	19.5277	Y610					1	1
PFL0340w	PF3D7_1206800	conserved Plasmodium protein, unknown function	35.5979	5.48536	Y416					1	1
PFL0445w	PF3D7_1208900	conserved Plasmodium protein, unknown function	22.3816	10.192	Y842			1			1
PFL1170w	PF3D7_1224300	polyadenylate-binding protein, putative (PABP)	6.8627	4.0666	Y418				1		1
PFL1410c	PF3D7_1229100	ABC transporter, (CT family) (MRP2)	17.042	5.72763	Y1807					1	1
